# Supplementary material for: Engineering Active Metal and Nonmetal Sites in Porous Structures of Metal‐Hydroxide Clusters for Enhanced D2/H2 Uptake and Separation
Source: Adv Sci (Weinh). 2025 Dec 14;13(13):e19498. doi: 10.1002/advs.202519498 (PMC12955987; doi:10.1002/advs.202519498)
Supplement: Supplementary file 2 — Supporting cif files [file ADVS-13-e19498-s001.zip]

Archive with 6 entries (6 files):
- Checkcif (activated 1).pdf
- Checkcif (compound 1).pdf
- Checkcif (compound 2).pdf
- Compound 1.cif
- Compound 2.cif
- Activated 1.cif
