# Supplementary material for: Engineering Active Metal and Nonmetal Sites in Porous Structures of Metal‐Hydroxide Clusters for Enhanced D2/H2 Uptake and Separation
Source: Adv Sci (Weinh). 2025 Dec 14;13(13):e19498. doi: 10.1002/advs.202519498 (PMC12955987; doi:10.1002/advs.202519498)
Supplement: Supplementary file 2 — Supporting cif files [file ADVS-13-e19498-s001.zip › Compound 1.cif]

data_aaa
_audit_creation_date               2025-07-11
_audit_creation_method
;
Olex2 1.5
(compiled 2025.04.05 svn.rf049d14d for OlexSys, GUI svn.r7217)
;
_shelx_SHELXL_version_number       '2018/3'
_audit_contact_author_address      ?
_audit_contact_author_email        ?
_audit_contact_author_name         ''
_audit_contact_author_phone        ?
_publ_contact_author_id_orcid      ?
_publ_section_references
;
Bourhis, L.J., Dolomanov, O.V., Gildea, R.J., Howard, J.A.K., Puschmann, H.
 (2015). Acta Cryst. A71, 59-75.

D. Kratzert, I. Krossing, (2018), J. Appl. Cryst. 51, 928-934.

Dolomanov, O.V., Bourhis, L.J., Gildea, R.J, Howard, J.A.K. & Puschmann, H.
 (2009), J. Appl. Cryst. 42, 339-341.

Kratzert, D., Holstein, J.J. & Krossing, I. (2015). J. Appl. Cryst. 48, 933-938.

Sheldrick, G.M. (2015). Acta Cryst. C71, 3-8.
;
_chemical_name_common              ?
_chemical_name_systematic          ?
_chemical_formula_moiety           'C144 H120 Co20 N37 O27, 11(N O3)'
_chemical_formula_sum              'C144 H120 Co20 N48 O60'
_chemical_formula_weight           4661.47
_chemical_melting_point            ?
loop_
  _atom_type_symbol
  _atom_type_description
  _atom_type_scat_dispersion_real
  _atom_type_scat_dispersion_imag
  _atom_type_scat_source
 'C' 'C' 0.0181 0.0091 'International Tables Vol C Tables 4.2.6.8 and 6.1.1.4'
 'H' 'H' 0.0000 0.0000 'International Tables Vol C Tables 4.2.6.8 and 6.1.1.4'
 'Co' 'Co' -2.3653 3.6143
 'International Tables Vol C Tables 4.2.6.8 and 6.1.1.4'
 'N' 'N' 0.0311 0.0180 'International Tables Vol C Tables 4.2.6.8 and 6.1.1.4'
 'O' 'O' 0.0492 0.0322 'International Tables Vol C Tables 4.2.6.8 and 6.1.1.4'

_shelx_space_group_comment
;
The symmetry employed for this shelxl refinement is uniquely defined
by the following loop, which should always be used as a source of
symmetry information in preference to the above space-group names.
They are only intended as comments.
;
_space_group_crystal_system        'monoclinic'
_space_group_IT_number             14
_space_group_name_H-M_alt          'P 1 21/n 1'
_space_group_name_Hall             '-P 2yn'
loop_
  _space_group_symop_operation_xyz
 'x, y, z'
 '-x+1/2, y+1/2, -z+1/2'
 '-x, -y, -z'
 'x-1/2, -y-1/2, z-1/2'

_cell_length_a                     24.5688(4)
_cell_length_b                     20.5400(3)
_cell_length_c                     25.7456(5)
_cell_angle_alpha                  90
_cell_angle_beta                   92.609(2)
_cell_angle_gamma                  90
_cell_volume                       12978.9(4)
_cell_formula_units_Z              2
_cell_measurement_reflns_used      26153
_cell_measurement_temperature      293(2)
_cell_measurement_theta_max        76.583
_cell_measurement_theta_min        3.247
_shelx_estimated_absorpt_T_max     0.403
_shelx_estimated_absorpt_T_min     0.364
_exptl_absorpt_coefficient_mu      10.287
_exptl_absorpt_correction_T_max    ?
_exptl_absorpt_correction_T_min    ?
_exptl_absorpt_correction_type     none
_exptl_absorpt_process_details     ?
_exptl_absorpt_special_details     ?
_exptl_crystal_colour              black
_exptl_crystal_colour_primary      black
_exptl_crystal_density_diffrn      1.193
_exptl_crystal_density_meas        ?
_exptl_crystal_density_method      ?
_exptl_crystal_description         block
_exptl_crystal_F_000               4680
_exptl_crystal_size_max            0.123
_exptl_crystal_size_mid            0.115
_exptl_crystal_size_min            0.108
_exptl_transmission_factor_max     ?
_exptl_transmission_factor_min     ?
_diffrn_reflns_av_R_equivalents    0.0555
_diffrn_reflns_av_unetI/netI       0.0605
_diffrn_reflns_Laue_measured_fraction_full  0.998
_diffrn_reflns_Laue_measured_fraction_max  0.958
_diffrn_reflns_limit_h_max         30
_diffrn_reflns_limit_h_min         -25
_diffrn_reflns_limit_k_max         15
_diffrn_reflns_limit_k_min         -24
_diffrn_reflns_limit_l_max         31
_diffrn_reflns_limit_l_min         -32
_diffrn_reflns_number              88093
_diffrn_reflns_point_group_measured_fraction_full  0.998
_diffrn_reflns_point_group_measured_fraction_max  0.958
_diffrn_reflns_theta_full          67.679
_diffrn_reflns_theta_max           76.583
_diffrn_reflns_theta_min           3.247
_diffrn_ambient_temperature        293(2)
_diffrn_detector_area_resol_mean   ?
_diffrn_measured_fraction_theta_full  0.998
_diffrn_measured_fraction_theta_max  0.958
_diffrn_measurement_device_type    'multiwire proportional'
_diffrn_measurement_method         'phi and omega scans'
_diffrn_radiation_monochromator    graphite
_diffrn_radiation_type             CuK\a
_diffrn_radiation_wavelength       1.54178
_diffrn_source                     ?
_reflns_Friedel_coverage           0.000
_reflns_Friedel_fraction_full      .
_reflns_Friedel_fraction_max       .
_reflns_number_gt                  16705
_reflns_number_total               26141
_reflns_special_details
;
 Reflections were merged by SHELXL according to the crystal
 class for the calculation of statistics and refinement.
 
 Structure factors included contributions from the .fab file.
 
 _reflns_Friedel_fraction is defined as the number of unique
 Friedel pairs measured divided by the number that would be
 possible theoretically, ignoring centric projections and
 systematic absences.
;
_reflns_threshold_expression       'I > 2\s(I)'
_computing_cell_refinement         ?
_computing_data_collection         ?
_computing_data_reduction          ?
_computing_molecular_graphics      'Olex2 1.5 (Dolomanov et al., 2009)'
_computing_publication_material    'Olex2 1.5 (Dolomanov et al., 2009)'
_computing_structure_refinement    'SHELXL 2018/3 (Sheldrick, 2015)'
_computing_structure_solution      'olex2.solve 1.5 (Bourhis et al., 2015)'
_refine_diff_density_max           1.951
_refine_diff_density_min           -1.293
_refine_diff_density_rms           0.130
_refine_ls_extinction_coef         .
_refine_ls_extinction_method       none
_refine_ls_goodness_of_fit_ref     1.041
_refine_ls_hydrogen_treatment      constr
_refine_ls_matrix_type             full
_refine_ls_number_parameters       1325
_refine_ls_number_reflns           26141
_refine_ls_number_restraints       410
_refine_ls_R_factor_all            0.1185
_refine_ls_R_factor_gt             0.0900
_refine_ls_restrained_S_all        1.062
_refine_ls_shift/su_max            0.001
_refine_ls_shift/su_mean           0.000
_refine_ls_structure_factor_coef   Fsqd
_refine_ls_weighting_details      
 'w=1/[\s^2^(Fo^2^)+(0.2000P)^2^] where P=(Fo^2^+2Fc^2^)/3'
_refine_ls_weighting_scheme        calc
_refine_ls_wR_factor_gt            0.2666
_refine_ls_wR_factor_ref           0.2909
_refine_special_details            ?
_olex2_refinement_description
;
1. Fixed Uiso
 At 1.2 times of:
  All C(H) groups, All N(H) groups
 At 1.5 times of:
  All O(H) groups
2. Restrained distances
 N18-O2 = N18-O13
 1.25 with sigma of 0.02
 N1K-O1S = N1K-O1U = N1K-O1T
 1.25 with sigma of 0.02
 N1J-O1I = N1J-O1R = N1J-O1K
 1.25 with sigma of 0.02
 N1F-O1F = N1F-O1H = N1F-O1G
 1.25 with sigma of 0.02
 N1G-O20 = N1G-O29 = N1G-O1J
 1.25 with sigma of 0.02
 N1E-O1C = N1E-O1E = N1E-O1D
 1.25 with sigma of 0.02
 O1H-O1F
 2.169 with sigma of 0.02
 O1F-O1G
 2.169 with sigma of 0.02
 O1J-O20
 2.159 with sigma of 0.02
 O1G-O1H
 2.169 with sigma of 0.02
 O1J-O29
 2.159 with sigma of 0.02
 O29-O20
 2.159 with sigma of 0.02
 N1I-O1O = N1I-O1Q = N1I-O1P
 1.25 with sigma of 0.02
 N1H-O1L = N1H-O1N = N1H-O1M
 1.25 with sigma of 0.02
 C1G-C1H = C1H-C1J = C1I-C1K = C1I-C1L
 1.39 with sigma of 0.02
 C10-C11 = C11-C14 = C12-C16 = C12-C18
 1.39 with sigma of 0.02
 C1G-C1I = C1H-C1K
 2.21 with sigma of 0.02
 C10-C12 = C11-C16
 2.21 with sigma of 0.02
 C1G-C1J
 2.53 with sigma of 0.02
 C10-C14
 2.53 with sigma of 0.02
 C1G-N1B = N1B-C1K
 1.36 with sigma of 0.02
 C10-N2 = N2-C16
 1.36 with sigma of 0.02
 C1G-C1K
 2.19 with sigma of 0.02
 C10-C16
 2.19 with sigma of 0.02
 N1A-O19 = N1A-O1B
 1.25 with sigma of 0.02
 C1G-N1C = C1K-N1D
 1.34 with sigma of 0.02
 C10-N6 = C16-N13
 1.34 with sigma of 0.02
 C1H-C1I
 1.35 with sigma of 0.02
 C11-C12
 1.35 with sigma of 0.02
 C11-C18 = N2-N13
 2.4 with sigma of 0.02
 C1H-C1L = N1B-N1D
 2.4 with sigma of 0.02
 N18-O16
 1.24 with sigma of 0.02
 C1H-C1M = C1I-C1N
 2.39 with sigma of 0.02
 C11-C1A = C12-C1B
 2.39 with sigma of 0.02
 N1A-O1A
 1.24 with sigma of 0.02
 N1B-C1I
 2.24 with sigma of 0.02
 N2-C12
 2.24 with sigma of 0.02
 C1I-N1D = C1L-C1O = C1M-C1Q = C1N-C1R = C1O-C1Q = C1P-C1R
 2.43 with sigma of 0.02
 C12-N13 = C18-C1C = C1A-C1E = C1B-C1F = C1C-C1E = C1D-C1F
 2.43 with sigma of 0.02
 C1J-C1M = C1L-C1N
 1.41 with sigma of 0.02
 C14-C1A = C18-C1B
 1.41 with sigma of 0.02
 C1J-C1N = C1L-C1M
 2.46 with sigma of 0.02
 C14-C1B = C18-C1A
 2.46 with sigma of 0.02
 C14-C1D = C1A-C1C
 2.44 with sigma of 0.02
 C1J-C1P = C1M-C1O
 2.44 with sigma of 0.02
 C1A-C1B
 1.42 with sigma of 0.02
 C1M-C1N
 1.42 with sigma of 0.02
 C1M-C1P = C1N-C1O = C1O-C1R = C1P-C1Q = C1Q-C1R
 1.4 with sigma of 0.02
 C1A-C1D = C1B-C1C = C1C-C1F = C1D-C1E = C1E-C1F
 1.4 with sigma of 0.02
 O1L-O1N
 2.169 with sigma of 0.02
 O1N-O1M
 2.169 with sigma of 0.02
 O1M-O1L
 2.169 with sigma of 0.02
 O1O-O1Q
 2.169 with sigma of 0.02
 O1Q-O1P
 2.169 with sigma of 0.02
 O1P-O1O
 2.169 with sigma of 0.02
 O1C-O1D
 2.169 with sigma of 0.02
 O1D-O1E
 2.169 with sigma of 0.02
 O1E-O1C
 2.169 with sigma of 0.02
 O1R-O1K
 2.159 with sigma of 0.02
 O1R-O1I
 2.159 with sigma of 0.02
 O1I-O1K
 2.159 with sigma of 0.02
 O1U-O1T
 2.159 with sigma of 0.02
 O1T-O1S
 2.159 with sigma of 0.02
 O1S-O1U
 2.159 with sigma of 0.02
 C28-O1E_$1
 3 with sigma of 0.02
 O20-O1J \\sim O1J-O29 \\sim O29-O20
 with sigma of 0.04
 O1C-O1D \\sim O1D-O1E \\sim O1E-O1C
 with sigma of 0.04
 O1O-O1P \\sim O1P-O1Q \\sim O1Q-O1O
 with sigma of 0.04
 O1L-O1M \\sim O1M-O1N \\sim O1N-O1L
 with sigma of 0.04
 N18-O2 \\sim N18-O16 \\sim N18-O13
 with sigma of 0.02
 N1A-O19 \\sim N1A-O1A \\sim N1A-O1B
 with sigma of 0.02
 O2-O16 \\sim O16-O13 \\sim O13-O2
 with sigma of 0.04
 O19-O1A \\sim O1A-O1B \\sim O1B-O19
 with sigma of 0.04
3. Restrained planarity
 N1K, O1S, O1T, O1U
 with sigma of 0.1
 N1J, O1I, O1K, O1R
 with sigma of 0.1
 N1F, O1F, O1G, O1H
 with sigma of 0.1
 N1G, O20, O1J, O29
 with sigma of 0.1
 N1E, O1C, O1D, O1E
 with sigma of 0.1
 N1I, O1O, O1P, O1Q
 with sigma of 0.1
 N1H, O1L, O1M, O1N
 with sigma of 0.1
 C10, C11, N2, N6, C12, C14, C16, C18, N13, C1A, C1B, C1C, C1D, C1E, C1F
 with sigma of 0.1
 C1G, C1H, N1B, N1C, C1I, C1J, C1K, C1L, N1D, C1M, C1N, C1O, C1P, C1Q, C1R
 with sigma of 0.1
 O16, O2, O13, N18
 with sigma of 0.1
 N1A, O19, O1A, O1B
 with sigma of 0.1
4. Rigid bond restraints
 C15, C24
 with sigma for 1-2 distances of 0.01 and sigma for 1-3 distances of 0.02
5. Uiso/Uaniso restraints and constraints
N1F \\sim O1F \\sim O1G \\sim O1H: within 2A with sigma of 0.001 and sigma for
terminal atoms of 0.002 within 2A
N1G \\sim O20 \\sim O1J \\sim O29: within 2A with sigma of 0.001 and sigma for
terminal atoms of 0.002 within 2A
N1E \\sim O1C \\sim O1D \\sim O1E: within 2A with sigma of 0.001 and sigma for
terminal atoms of 0.002 within 2A
O1Q \\sim N1I \\sim O1O \\sim O1P: within 2A with sigma of 0.001 and sigma for
terminal atoms of 0.002 within 2A
O1M \\sim N1H \\sim O1L \\sim O1N: within 2A with sigma of 0.01 and sigma for
terminal atoms of 0.02 within 2A
C10 \\sim C11 \\sim N2 \\sim N6 \\sim C12 \\sim C14 \\sim C16 \\sim C18 \\sim
N13 \\sim C1A \\sim C1B \\sim C1C \\sim C1D \\sim C1E \\sim C1F: within 2A with
sigma of 0.01 and sigma for terminal atoms of 0.02 within 2A
C1P \\sim C1G \\sim C1H \\sim N1B \\sim N1C \\sim C1I \\sim C1J \\sim C1K \\sim
C1L \\sim C1M \\sim N1D \\sim C1N \\sim C1O \\sim C1Q \\sim C1R: within 2A with
sigma of 0.01 and sigma for terminal atoms of 0.02 within 2A
O16 \\sim O2 \\sim O13 \\sim N18: within 2A with sigma of 0.04 and sigma for
terminal atoms of 0.08 within 2A
N1A \\sim O19 \\sim O1A \\sim O1B: within 2A with sigma of 0.01 and sigma for
terminal atoms of 0.02 within 2A
N1J \\sim O1I \\sim O1K \\sim O1R: within 2A with sigma of 0.001 and sigma for
terminal atoms of 0.002 within 2A
N1K \\sim O1S \\sim O1T \\sim O1U: within 2A with sigma of 0.001 and sigma for
terminal atoms of 0.002 within 2A
6. Rigid body (RIGU) restrains
 O16, O2, O13, N18
 with sigma for 1-2 distances of 0.004 and sigma for 1-3 distances of 0.004
7. Others
 Sof(C1G)=Sof(C1H)=Sof(N1B)=Sof(N1C)=Sof(H1CA)=Sof(C1I)=Sof(C1J)=Sof(H1J)=
 Sof(C1K)=Sof(C1L)=Sof(H1L)=Sof(N1D)=Sof(H1DA)=Sof(C1M)=Sof(C1N)=Sof(C1O)=
 Sof(H1O)=Sof(C1P)=Sof(H1P)=Sof(C1Q)=Sof(H1Q)=Sof(C1R)=Sof(H1R)=1-FVAR(1)
 Sof(C10)=Sof(C11)=Sof(N2)=Sof(N6)=Sof(H6A)=Sof(C12)=Sof(C14)=Sof(H14A)=
 Sof(C16)=Sof(C18)=Sof(H18A)=Sof(N13)=Sof(H13)=Sof(C1A)=Sof(C1B)=Sof(C1C)=
 Sof(H1C)=Sof(C1D)=Sof(H1D)=Sof(C1E)=Sof(H1E)=Sof(C1F)=Sof(H1F)=FVAR(1)
 Fixed Sof: N1A(0.5) O19(0.5) O1A(0.5) O1B(0.5) N1F(0.333333) O1F(0.333333)
 O1G(0.333333) O1H(0.333333) N1E(0.333333) O1C(0.333333) O1D(0.333333)
 O1E(0.333333) N1I(0.5) O1O(0.5) O1P(0.5) O1Q(0.5) N1G(0.5) O20(0.5) O1J(0.5)
 O29(0.5) N1J(0.5) O1I(0.5) O1K(0.5) O1R(0.5) N1K(0.333333) O1S(0.333333)
 O1T(0.333333) O1U(0.333333)
8.a Ternary CH refined with riding coordinates:
 O5(H5), O18(H18), O14(H14), O3(H3), O15(H15), O17(H17), O10(H10), O1(H1),
 O7(H7), O4(H4), O6(H6), O8(H8)
8.b Aromatic/amide H refined with riding coordinates:
 N1(H1A), N4(H4A), N5(H5A), N8(H8A), N10(H10A), N11(H11), N12(H12), N15(H15A),
 N16(H16), N20(H20), C3(H3A), C50(H50), C25(H25), C5(H5B), C58(H58), C9(H9),
 C7(H7A), C54(H54), C15(H15B), C70(H70), C19(H19), C21(H21), C35(H35), C52(H52),
  C56(H56), C64(H64), C32(H32), C34(H34), C72(H72), C36(H36), C38(H38),
 C40(H40), C44(H44), C46(H46), C47(H47), C4(H4B), C55(H55), C65(H65), C71(H71),
 C24(H24), N6(H6A), C14(H14A), C18(H18A), N13(H13), C1C(H1C), C1D(H1D),
 C1E(H1E), C1F(H1F), N1C(H1CA), C1J(H1J), C1L(H1L), N1D(H1DA), C1O(H1O),
 C1P(H1P), C1Q(H1Q), C1R(H1R)
;
_atom_sites_solution_hydrogens     geom
_atom_sites_solution_primary       iterative
_atom_sites_solution_secondary     ?
loop_
  _atom_site_label
  _atom_site_type_symbol
  _atom_site_fract_x
  _atom_site_fract_y
  _atom_site_fract_z
  _atom_site_U_iso_or_equiv
  _atom_site_adp_type
  _atom_site_occupancy
  _atom_site_site_symmetry_order
  _atom_site_calc_flag
  _atom_site_refinement_flags_posn
  _atom_site_refinement_flags_adp
  _atom_site_refinement_flags_occupancy
  _atom_site_disorder_assembly
  _atom_site_disorder_group
 Co1 Co 0.51492(4) 0.67277(4) 0.52154(4) 0.0459(2) Uani 1 1 d . . . . .
 Co2 Co 0.49554(4) 0.52487(4) 0.36289(4) 0.0458(2) Uani 1 1 d . . . . .
 Co3 Co 0.61374(4) 0.51526(4) 0.33846(4) 0.0473(2) Uani 1 1 d . . . . .
 Co4 Co 0.61355(4) 0.56278(5) 0.57689(4) 0.0483(2) Uani 1 1 d . . . . .
 Co5 Co 0.37464(4) 0.54199(4) 0.34220(4) 0.0459(2) Uani 1 1 d . . . . .
 Co6 Co 0.60860(4) 0.58708(5) 0.43988(4) 0.0472(2) Uani 1 1 d . . . . .
 Co7 Co 0.39771(4) 0.71351(5) 0.52520(4) 0.0469(2) Uani 1 1 d . . . . .
 Co8 Co 0.40061(4) 0.60903(4) 0.44381(4) 0.0461(2) Uani 1 1 d . . . . .
 Co10 Co 0.63626(4) 0.68754(5) 0.52164(4) 0.0469(2) Uani 1 1 d . . . . .
 Co9 Co 0.59354(4) 0.41418(5) 0.41927(4) 0.0496(2) Uani 1 1 d . . . . .
 O5 O 0.43612(15) 0.59360(19) 0.37452(16) 0.0476(9) Uani 1 1 d . . . . .
 H5 H 0.442483 0.634222 0.355772 0.071 Uiso 1 1 calc R U . . .
 O18 O 0.36926(17) 0.6239(2) 0.51459(16) 0.0565(11) Uani 1 1 d . . . . .
 H18 H 0.329411 0.621288 0.514062 0.085 Uiso 1 1 calc R U . . .
 O14 O 0.42584(16) 0.46835(19) 0.35902(17) 0.0518(10) Uani 1 1 d . . . . .
 H14 H 0.426125 0.435526 0.331412 0.078 Uiso 1 1 calc R U . . .
 O3 O 0.56523(15) 0.57900(18) 0.36988(17) 0.0484(9) Uani 1 1 d . . . . .
 H3 H 0.562703 0.620142 0.350646 0.073 Uiso 1 1 calc R U . . .
 O12 O 0.5562(2) 0.7534(3) 0.3819(2) 0.0752(14) Uani 1 1 d . . . . .
 O15 O 0.55489(16) 0.4546(2) 0.35507(18) 0.0538(10) Uani 1 1 d . . . . .
 H15 H 0.546115 0.423089 0.327356 0.081 Uiso 1 1 calc R U . . .
 O16 O 0.5715(5) 0.7076(6) 0.6688(5) 0.186(4) Uiso 1 1 d D U . . .
 O17 O 0.35695(16) 0.52987(19) 0.41606(18) 0.0522(10) Uani 1 1 d . . . . .
 H17 H 0.317879 0.533017 0.421785 0.078 Uiso 1 1 calc R U . . .
 O9 O 0.5232(2) 0.6930(2) 0.31825(19) 0.0643(12) Uani 1 1 d . . . . .
 O10 O 0.45129(17) 0.6692(2) 0.57161(17) 0.0564(11) Uani 1 1 d . . . . .
 H10 H 0.459034 0.692636 0.604292 0.085 Uiso 1 1 calc R U . . .
 O11 O 0.47015(18) 0.7305(3) 0.37509(19) 0.0662(13) Uani 1 1 d . . . . .
 O1 O 0.64946(18) 0.5944(2) 0.51098(17) 0.0596(11) Uani 1 1 d . . . . .
 H1 H 0.688181 0.583159 0.510126 0.089 Uiso 1 1 calc R U . . .
 O7 O 0.57702(17) 0.6719(2) 0.46963(16) 0.0516(10) Uani 1 1 d . . . . .
 H7 H 0.573432 0.706739 0.443703 0.077 Uiso 1 1 calc R U . . .
 O4 O 0.58173(17) 0.6545(2) 0.56920(16) 0.0548(10) Uani 1 1 d . . . . .
 H4 H 0.581576 0.678426 0.602146 0.082 Uiso 1 1 calc R U . . .
 O2 O 0.5103(4) 0.6263(5) 0.7133(4) 0.146(3) Uiso 1 1 d D U . . .
 O6 O 0.44817(16) 0.6848(2) 0.47228(16) 0.0523(10) Uani 1 1 d . . . . .
 H6 H 0.453787 0.718280 0.445959 0.079 Uiso 1 1 calc R U . . .
 O8 O 0.63660(17) 0.4994(2) 0.41151(18) 0.0559(11) Uani 1 1 d . . . . .
 H8 H 0.676052 0.493698 0.416969 0.084 Uiso 1 1 calc R U . . .
 O13 O 0.4817(5) 0.7224(6) 0.6687(5) 0.203(5) Uiso 1 1 d D U . . .
 N1 N 0.6543(2) 0.2684(2) 0.4207(2) 0.0524(12) Uani 1 1 d . . . . .
 H1A H 0.668470 0.230102 0.421635 0.063 Uiso 1 1 calc R U . . .
 N3 N 0.52262(18) 0.7724(2) 0.53209(19) 0.0437(10) Uani 1 1 d . . . . .
 N4 N 0.43090(19) 0.7995(2) 0.5375(2) 0.0498(12) Uani 1 1 d . . . . .
 H4A H 0.408363 0.830792 0.542195 0.060 Uiso 1 1 calc R U . . .
 N5 N 0.6604(2) 0.4473(3) 0.3128(2) 0.0571(13) Uani 1 1 d . . . . .
 H5A H 0.674769 0.455626 0.283703 0.069 Uiso 1 1 calc R U . . .
 N7 N 0.5172(2) 0.7253(2) 0.3580(2) 0.0505(12) Uani 1 1 d . . . . .
 N8 N 0.61786(19) 0.7788(2) 0.53102(19) 0.0500(12) Uani 1 1 d . . . . .
 H8A H 0.645298 0.804843 0.532295 0.060 Uiso 1 1 calc R U . . .
 N9 N 0.66991(19) 0.6386(2) 0.40571(19) 0.0479(11) Uani 1 1 d . . . . .
 N10 N 0.6882(2) 0.7145(2) 0.4713(2) 0.0540(13) Uani 1 1 d . . . . .
 H10A H 0.707669 0.747937 0.480018 0.065 Uiso 1 1 calc R U . . .
 N11 N 0.34667(19) 0.7535(2) 0.4737(2) 0.0505(12) Uani 1 1 d . . . . .
 H11 H 0.334230 0.790903 0.482315 0.061 Uiso 1 1 calc R U . . .
 N12 N 0.3249(2) 0.6180(3) 0.3325(2) 0.0550(13) Uani 1 1 d . . . . .
 H12 H 0.305276 0.618207 0.303918 0.066 Uiso 1 1 calc R U . . .
 N14 N 0.34556(18) 0.6746(2) 0.4080(2) 0.0487(12) Uani 1 1 d . . . . .
 N15 N 0.6851(2) 0.5149(3) 0.6832(2) 0.0540(13) Uani 1 1 d . . . . .
 H15A H 0.703220 0.500947 0.710277 0.065 Uiso 1 1 calc R U . . .
 N16 N 0.6929(2) 0.6950(2) 0.5766(2) 0.0539(13) Uani 1 1 d . . . . .
 H16 H 0.713103 0.729103 0.575313 0.065 Uiso 1 1 calc R U . . .
 N17 N 0.67781(19) 0.5991(2) 0.6229(2) 0.0498(12) Uani 1 1 d . . . . .
 N18 N 0.5229(5) 0.6801(6) 0.6851(5) 0.203(6) Uiso 1 1 d D U . . .
 N20 N 0.6733(2) 0.5769(3) 0.3282(2) 0.0541(12) Uani 1 1 d . . . . .
 H20 H 0.689485 0.572567 0.299517 0.065 Uiso 1 1 calc R U . . .
 N19 N 0.6478(2) 0.3647(2) 0.3736(2) 0.0500(12) Uani 1 1 d . . . . .
 C3 C 0.8612(4) 0.2495(6) 0.2247(5) 0.105(4) Uani 1 1 d . . . . .
 H3A H 0.884825 0.249364 0.197484 0.126 Uiso 1 1 calc R U . . .
 C66 C 0.2236(3) 0.8378(4) 0.3548(4) 0.080(2) Uani 1 1 d . . . . .
 C50 C 0.8258(4) 0.3013(5) 0.2298(4) 0.090(3) Uani 1 1 d . . . . .
 H50 H 0.827133 0.336740 0.207393 0.108 Uiso 1 1 calc R U . . .
 C25 C 0.1947(4) 0.8969(5) 0.3537(4) 0.102(3) Uani 1 1 d . . . . .
 H25 H 0.200912 0.926961 0.380332 0.122 Uiso 1 1 calc R U . . .
 C5 C 0.8260(3) 0.1932(5) 0.2981(4) 0.088(3) Uani 1 1 d . . . . .
 H5B H 0.826710 0.157408 0.320172 0.106 Uiso 1 1 calc R U . . .
 C13 C 0.8109(4) 0.7718(6) 0.3502(4) 0.110(4) Uani 1 1 d . . . . .
 C58 C 0.8622(4) 0.1973(5) 0.2596(4) 0.093(3) Uani 1 1 d . . . . .
 H58 H 0.888141 0.164717 0.256535 0.112 Uiso 1 1 calc R U . . .
 C9 C 0.8939(3) 0.7519(4) 0.7657(3) 0.079(2) Uani 1 1 d . . . . .
 H9 H 0.918090 0.785451 0.774215 0.095 Uiso 1 1 calc R U . . .
 C7 C 0.1457(4) 0.8654(8) 0.2745(5) 0.125(5) Uani 1 1 d . . . . .
 H7A H 0.118228 0.874304 0.249454 0.150 Uiso 1 1 calc R U . . .
 C54 C 0.7748(4) 0.7619(5) 0.3934(4) 0.094(3) Uani 1 1 d . . . . .
 H54 H 0.776135 0.789725 0.421931 0.113 Uiso 1 1 calc R U . . .
 C15 C 0.8802(5) 0.8312(8) 0.3080(6) 0.152(5) Uani 1 1 d . U . . .
 H15B H 0.902326 0.867697 0.305888 0.182 Uiso 1 1 calc R U . . .
 C70 C 0.7709(3) 0.6714(5) 0.3086(3) 0.079(2) Uani 1 1 d . . . . .
 H70 H 0.769157 0.641353 0.281619 0.095 Uiso 1 1 calc R U . . .
 C2 C 0.5712(3) 0.9891(3) 0.5623(3) 0.0657(19) Uani 1 1 d . . . . .
 C19 C 0.8928(3) 0.6959(4) 0.7961(4) 0.084(3) Uani 1 1 d . . . . .
 H19 H 0.917494 0.691832 0.824399 0.101 Uiso 1 1 calc R U . . .
 C33 C 0.7872(3) 0.2999(4) 0.2694(3) 0.073(2) Uani 1 1 d . . . . .
 C21 C 0.6031(4) 1.0461(4) 0.5677(3) 0.074(2) Uani 1 1 d . . . . .
 H21 H 0.640604 1.043642 0.564450 0.089 Uiso 1 1 calc R U . . .
 C17 C 0.8193(3) 0.6523(3) 0.7419(3) 0.0598(17) Uani 1 1 d . . . . .
 C23 C 0.8098(3) 0.7245(5) 0.3085(4) 0.088(3) Uani 1 1 d . . . . .
 C35 C 0.4792(3) 0.9399(3) 0.5583(3) 0.0573(16) Uani 1 1 d . . . . .
 H35 H 0.441544 0.943592 0.559620 0.069 Uiso 1 1 calc R U . . .
 C52 C 0.1574(5) 0.9111(7) 0.3137(6) 0.130(5) Uani 1 1 d . . . . .
 H52 H 0.139977 0.951329 0.312808 0.156 Uiso 1 1 calc R U . . .
 C26 C 0.3290(2) 0.7322(3) 0.4291(3) 0.0486(14) Uani 1 1 d . . . . .
 C56 C 0.8568(3) 0.6470(4) 0.7856(3) 0.076(2) Uani 1 1 d . . . . .
 H56 H 0.856565 0.610314 0.806756 0.091 Uiso 1 1 calc R U . . .
 C28 C 0.7479(2) 0.6652(3) 0.6562(3) 0.0524(15) Uani 1 1 d D . . . .
 C60 C 0.7863(3) 0.2448(4) 0.3045(3) 0.074(2) Uani 1 1 d . . . . .
 C30 C 0.2132(3) 0.7918(5) 0.3135(4) 0.084(3) Uani 1 1 d . . . . .
 C64 C 0.1734(3) 0.8085(5) 0.2721(4) 0.099(3) Uani 1 1 d . . . . .
 H64 H 0.166959 0.780397 0.244150 0.119 Uiso 1 1 calc R U . . .
 C32 C 0.2611(3) 0.8220(4) 0.3959(3) 0.074(2) Uani 1 1 d . . . . .
 H32 H 0.267329 0.849751 0.424067 0.088 Uiso 1 1 calc R U . . .
 C68 C 0.6916(3) 0.6230(3) 0.3582(3) 0.0527(14) Uani 1 1 d . . . . .
 C34 C 0.2434(3) 0.7337(4) 0.3122(3) 0.0688(19) Uani 1 1 d . . . . .
 H34 H 0.238210 0.704691 0.284627 0.083 Uiso 1 1 calc R U . . .
 C72 C 0.5936(3) 0.9291(3) 0.5519(3) 0.0617(17) Uani 1 1 d . . . . .
 H72 H 0.630947 0.924834 0.548745 0.074 Uiso 1 1 calc R U . . .
 C36 C 0.8591(3) 0.7567(4) 0.7238(3) 0.075(2) Uani 1 1 d . . . . .
 H36 H 0.859595 0.794100 0.703470 0.090 Uiso 1 1 calc R U . . .
 C37 C 0.5031(2) 0.8811(3) 0.5494(2) 0.0491(14) Uani 1 1 d . . . . .
 C38 C 0.7504(3) 0.3503(4) 0.2767(3) 0.073(2) Uani 1 1 d . . . . .
 H38 H 0.750239 0.386578 0.255059 0.087 Uiso 1 1 calc R U . . .
 C39 C 0.7139(3) 0.2917(3) 0.3481(3) 0.0597(16) Uani 1 1 d . . . . .
 C40 C 0.4899(4) 1.0571(3) 0.5761(3) 0.075(2) Uani 1 1 d . . . . .
 H40 H 0.452473 1.061420 0.579167 0.090 Uiso 1 1 calc R U . . .
 C41 C 0.7152(3) 0.3466(3) 0.3147(3) 0.0585(16) Uani 1 1 d . . . . .
 C42 C 0.7465(3) 0.6090(3) 0.6874(3) 0.0540(15) Uani 1 1 d . . . . .
 C43 C 0.2800(3) 0.7205(3) 0.3515(3) 0.0596(17) Uani 1 1 d . . . . .
 C44 C 0.5236(5) 1.1111(4) 0.5818(3) 0.084(3) Uani 1 1 d . . . . .
 H44 H 0.508259 1.151552 0.588242 0.101 Uiso 1 1 calc R U . . .
 C46 C 0.8461(5) 0.8237(7) 0.3485(5) 0.144(5) Uani 1 1 d . . . . .
 H46 H 0.846798 0.854324 0.375106 0.173 Uiso 1 1 calc R U . . .
 C47 C 0.7847(3) 0.7126(3) 0.6652(3) 0.0613(17) Uani 1 1 d . . . . .
 H47 H 0.786065 0.748451 0.643191 0.074 Uiso 1 1 calc R U . . .
 C48 C 0.3180(2) 0.6658(3) 0.3620(2) 0.0470(13) Uani 1 1 d . . . . .
 C49 C 0.7371(2) 0.6661(4) 0.3484(3) 0.0596(17) Uani 1 1 d . . . . .
 C1 C 0.5608(2) 0.8766(3) 0.5463(2) 0.0473(13) Uani 1 1 d . . . . .
 C51 C 0.2881(3) 0.7634(3) 0.3924(3) 0.0601(17) Uani 1 1 d . . . . .
 C4 C 0.8463(4) 0.7319(6) 0.2679(4) 0.105(3) Uani 1 1 d . . . . .
 H4B H 0.844978 0.701681 0.241031 0.126 Uiso 1 1 calc R U . . .
 C53 C 0.6730(3) 0.3915(3) 0.3328(3) 0.0528(14) Uani 1 1 d . . . . .
 C6 C 0.7044(2) 0.6554(3) 0.6152(2) 0.0494(14) Uani 1 1 d . . . . .
 C55 C 0.7819(3) 0.6014(3) 0.7291(3) 0.0586(17) Uani 1 1 d . . . . .
 H55 H 0.781647 0.563616 0.748983 0.070 Uiso 1 1 calc R U . . .
 C8 C 0.5710(2) 0.8069(3) 0.5357(2) 0.0458(13) Uani 1 1 d . . . . .
 C57 C 0.8222(3) 0.7069(3) 0.7099(3) 0.0598(17) Uani 1 1 d . . . . .
 C59 C 0.7399(3) 0.7119(4) 0.3906(3) 0.0656(19) Uani 1 1 d . . . . .
 C61 C 0.6698(3) 0.3045(3) 0.3851(3) 0.0529(15) Uani 1 1 d . . . . .
 C63 C 0.5130(3) 0.9945(3) 0.5656(3) 0.0610(17) Uani 1 1 d . . . . .
 C65 C 0.5790(5) 1.1065(4) 0.5781(3) 0.084(3) Uani 1 1 d . . . . .
 H65 H 0.600690 1.143420 0.582442 0.100 Uiso 1 1 calc R U . . .
 C67 C 0.6979(2) 0.6897(3) 0.4266(3) 0.0539(15) Uani 1 1 d . . . . .
 C69 C 0.7009(2) 0.5689(3) 0.6657(2) 0.0487(14) Uani 1 1 d . . . . .
 C22 C 0.4814(2) 0.8157(3) 0.5396(2) 0.0460(13) Uani 1 1 d . . . . .
 C71 C 0.7486(3) 0.2424(4) 0.3437(3) 0.0669(18) Uani 1 1 d . . . . .
 H71 H 0.747867 0.207104 0.366191 0.080 Uiso 1 1 calc R U . . .
 C24 C 0.8807(5) 0.7779(9) 0.2666(6) 0.157(6) Uani 1 1 d . U . . .
 H24 H 0.905882 0.779167 0.240743 0.189 Uiso 1 1 calc R U . . .
 N1A N 0.5211(9) 0.5034(11) 0.4781(8) 0.241(10) Uiso 0.5 1 d D U P A -1
 O19 O 0.5438(9) 0.5520(11) 0.5031(9) 0.191(8) Uiso 0.5 1 d D U P A -1
 O1A O 0.4740(10) 0.5138(12) 0.4535(10) 0.211(9) Uiso 0.5 1 d D U P A -1
 O1B O 0.5380(10) 0.4439(12) 0.4874(11) 0.227(9) Uiso 0.5 1 d D U P A -1
 C10 C 0.5395(9) 0.5392(11) 0.2502(7) 0.063(5) Uani 0.356(9) 1 d D U P B 1
 C11 C 0.5199(8) 0.5475(8) 0.1973(6) 0.075(5) Uani 0.356(9) 1 d D U P B 1
 N2 N 0.4973(11) 0.5411(11) 0.2824(8) 0.059(5) Uani 0.356(9) 1 d D U P B 1
 N6 N 0.5870(12) 0.5312(19) 0.2763(12) 0.058(6) Uani 0.356(9) 1 d D U P B 1
 H6A H 0.613075 0.535307 0.255380 0.069 Uiso 0.356(9) 1 calc R U P B 1
 C12 C 0.4652(9) 0.5538(15) 0.1987(6) 0.082(5) Uani 0.356(9) 1 d D U P B 1
 C14 C 0.5475(9) 0.5435(15) 0.1514(7) 0.101(5) Uani 0.356(9) 1 d D U P B 1
 H14A H 0.583240 0.528829 0.150531 0.121 Uiso 0.356(9) 1 calc R U P B 1
 C16 C 0.4511(9) 0.5489(19) 0.2507(9) 0.068(5) Uani 0.356(9) 1 d D U P B 1
 C18 C 0.4317(8) 0.5640(15) 0.1535(7) 0.104(5) Uani 0.356(9) 1 d D U P B 1
 H18A H 0.394454 0.571270 0.154711 0.124 Uiso 0.356(9) 1 calc R U P B 1
 N13 N 0.4023(11) 0.5583(19) 0.2686(13) 0.065(7) Uani 0.356(9) 1 d D U P B 1
 H13 H 0.378336 0.573493 0.246349 0.078 Uiso 0.356(9) 1 calc R U P B 1
 C1A C 0.5170(8) 0.5634(17) 0.1062(6) 0.120(5) Uani 0.356(9) 1 d D U P B 1
 C1B C 0.4587(8) 0.5624(17) 0.1061(6) 0.121(5) Uani 0.356(9) 1 d D U P B 1
 C1C C 0.4293(9) 0.5698(18) 0.0588(7) 0.137(6) Uani 0.356(9) 1 d D U P B 1
 H1C H 0.391457 0.569556 0.058107 0.164 Uiso 0.356(9) 1 calc R U P B 1
 C1D C 0.5440(10) 0.5696(18) 0.0585(7) 0.136(6) Uani 0.356(9) 1 d D U P B 1
 H1D H 0.581638 0.574182 0.058514 0.163 Uiso 0.356(9) 1 calc R U P B 1
 C1E C 0.5126(11) 0.5688(18) 0.0117(7) 0.146(7) Uani 0.356(9) 1 d D U P B 1
 H1E H 0.529169 0.562503 -0.019634 0.175 Uiso 0.356(9) 1 calc R U P B 1
 C1F C 0.4562(11) 0.5774(18) 0.0124(8) 0.149(7) Uani 0.356(9) 1 d D U P B 1
 H1F H 0.436469 0.588284 -0.018090 0.179 Uiso 0.356(9) 1 calc R U P B 1
 C1G C 0.5323(5) 0.5465(6) 0.2515(4) 0.056(3) Uani 0.644(9) 1 d D U P B 2
 C1H C 0.5144(5) 0.5715(5) 0.2006(4) 0.068(3) Uani 0.644(9) 1 d D U P B 2
 N1B N 0.4893(5) 0.5388(6) 0.2827(4) 0.046(3) Uani 0.644(9) 1 d D U P B 2
 N1C N 0.5832(7) 0.5330(10) 0.2642(6) 0.050(3) Uani 0.644(9) 1 d D U P B 2
 H1CA H 0.605570 0.531368 0.239483 0.060 Uiso 0.644(9) 1 calc R U P B 2
 C1I C 0.4576(5) 0.5741(6) 0.2019(4) 0.062(3) Uani 0.644(9) 1 d D U P B 2
 C1J C 0.5436(5) 0.5863(8) 0.1572(4) 0.086(3) Uani 0.644(9) 1 d D U P B 2
 H1J H 0.580909 0.578829 0.156405 0.103 Uiso 0.644(9) 1 calc R U P B 2
 C1K C 0.4441(5) 0.5559(8) 0.2531(5) 0.045(2) Uani 0.644(9) 1 d D U P B 2
 C1L C 0.4275(5) 0.5986(7) 0.1584(4) 0.078(3) Uani 0.644(9) 1 d D U P B 2
 H1L H 0.389841 0.602974 0.158789 0.093 Uiso 0.644(9) 1 calc R U P B 2
 N1D N 0.3950(5) 0.5532(7) 0.2709(7) 0.042(3) Uani 0.644(9) 1 d D U P B 2
 H1DA H 0.368555 0.556961 0.248043 0.050 Uiso 0.644(9) 1 calc R U P B 2
 C1M C 0.5135(5) 0.6136(9) 0.1139(4) 0.099(3) Uani 0.644(9) 1 d D U P B 2
 C1N C 0.4561(5) 0.6164(8) 0.1140(4) 0.095(3) Uani 0.644(9) 1 d D U P B 2
 C1O C 0.4264(5) 0.6403(9) 0.0691(5) 0.115(4) Uani 0.644(9) 1 d D U P B 2
 H1O H 0.388504 0.640436 0.067919 0.138 Uiso 0.644(9) 1 calc R U P B 2
 C1P C 0.5407(6) 0.6330(9) 0.0699(5) 0.117(4) Uani 0.644(9) 1 d D U P B 2
 H1P H 0.578190 0.627648 0.068723 0.141 Uiso 0.644(9) 1 calc R U P B 2
 C1Q C 0.5109(6) 0.6606(10) 0.0274(5) 0.133(5) Uani 0.644(9) 1 d D U P B 2
 H1Q H 0.529050 0.677097 -0.000689 0.159 Uiso 0.644(9) 1 calc R U P B 2
 C1R C 0.4541(6) 0.6631(10) 0.0275(5) 0.129(5) Uani 0.644(9) 1 d D U P B 2
 H1R H 0.434631 0.680475 -0.001009 0.154 Uiso 0.644(9) 1 calc R U P B 2
 N1F N 0.7443(7) 0.4480(10) 0.4635(8) 0.107(3) Uiso 0.3333 1 d D U P C 2
 O1F O 0.7433(9) 0.3855(8) 0.4746(8) 0.107(4) Uiso 0.3333 1 d D U P C 2
 O1G O 0.7495(8) 0.4784(9) 0.4214(6) 0.099(4) Uiso 0.3333 1 d D U P C 2
 O1H O 0.7458(10) 0.4827(9) 0.5055(7) 0.114(4) Uiso 0.3333 1 d D U P C 2
 N1H N 0.7133(6) 0.5270(6) 0.2013(5) 0.182(5) Uiso 1 1 d D U . . .
 O1L O 0.6673(5) 0.5191(7) 0.1848(5) 0.211(5) Uiso 1 1 d D U . . .
 O1M O 0.7436(6) 0.5627(9) 0.1673(6) 0.297(8) Uiso 1 1 d D U . . .
 O1N O 0.7361(4) 0.5218(5) 0.2415(4) 0.161(3) Uiso 1 1 d D U . . .
 N1E N 0.2336(9) 0.4590(11) 0.4501(9) 0.142(5) Uiso 0.3333 1 d D U P D 1
 O1C O 0.2385(10) 0.4263(11) 0.4893(8) 0.133(5) Uiso 0.3333 1 d D U P D 1
 O1D O 0.2487(11) 0.5183(10) 0.4435(10) 0.141(5) Uiso 0.3333 1 d D U P D 1
 O1E O 0.2054(9) 0.4358(10) 0.4104(7) 0.147(5) Uiso 0.3333 1 d D U P D 1
 N1I N 0.3300(8) 0.9032(10) 0.5575(8) 0.189(5) Uiso 0.5 1 d D U P E 1
 O1O O 0.3534(9) 0.8941(10) 0.6022(7) 0.194(5) Uiso 0.5 1 d D U P E 1
 O1P O 0.3045(8) 0.8697(9) 0.5345(8) 0.180(5) Uiso 0.5 1 d D U P E 1
 O1Q O 0.3306(9) 0.9680(9) 0.5478(8) 0.194(5) Uiso 0.5 1 d D U P E 1
 N1G N 0.7566(9) 0.8487(11) 0.5407(9) 0.229(6) Uiso 0.5 1 d D U P F 2
 O20 O 0.7149(9) 0.8620(12) 0.5163(10) 0.230(6) Uiso 0.5 1 d D U P F 2
 O1J O 0.7754(10) 0.7977(10) 0.5450(11) 0.228(6) Uiso 0.5 1 d D U P F 2
 O29 O 0.7863(10) 0.8998(11) 0.5527(11) 0.232(6) Uiso 0.5 1 d D U P F 2
 N1J N 0.2611(9) 0.5905(10) 0.1912(9) 0.213(6) Uiso 0.5 1 d D U P . .
 O1I O 0.2099(8) 0.5974(13) 0.1772(10) 0.215(6) Uiso 0.5 1 d D U P . .
 O1K O 0.2942(9) 0.6052(13) 0.1555(9) 0.218(6) Uiso 0.5 1 d D U P . .
 O1R O 0.2760(9) 0.5724(12) 0.2300(8) 0.207(6) Uiso 0.5 1 d D U P . .
 N1K N 0.2596(9) 0.5745(11) 0.4760(8) 0.132(5) Uiso 0.3333 1 d D U P G 3
 O1S O 0.2882(10) 0.5333(11) 0.5020(9) 0.137(5) Uiso 0.3333 1 d D U P G 3
 O1T O 0.2433(10) 0.5571(12) 0.4305(8) 0.129(5) Uiso 0.3333 1 d D U P G 3
 O1U O 0.2542(10) 0.6291(10) 0.5004(9) 0.129(5) Uiso 0.3333 1 d D U P G 3

loop_
  _atom_site_aniso_label
  _atom_site_aniso_U_11
  _atom_site_aniso_U_22
  _atom_site_aniso_U_33
  _atom_site_aniso_U_23
  _atom_site_aniso_U_13
  _atom_site_aniso_U_12
 Co1 0.0535(5) 0.0350(5) 0.0485(5) -0.0006(4) -0.0054(4) -0.0019(4)
 Co2 0.0466(5) 0.0361(5) 0.0545(5) -0.0003(4) 0.0002(4) -0.0021(4)
 Co3 0.0486(5) 0.0346(5) 0.0588(6) -0.0019(4) 0.0036(4) -0.0006(4)
 Co4 0.0508(5) 0.0380(5) 0.0550(6) -0.0005(4) -0.0099(4) -0.0023(4)
 Co5 0.0475(5) 0.0333(5) 0.0558(6) -0.0008(4) -0.0079(4) -0.0066(4)
 Co6 0.0492(5) 0.0378(5) 0.0543(6) 0.0020(4) 0.0003(4) 0.0000(4)
 Co7 0.0500(5) 0.0378(5) 0.0525(5) -0.0006(4) -0.0009(4) -0.0079(4)
 Co8 0.0471(5) 0.0345(5) 0.0557(6) -0.0008(4) -0.0073(4) -0.0042(4)
 Co10 0.0511(5) 0.0393(5) 0.0495(5) 0.0025(4) -0.0068(4) 0.0028(4)
 Co9 0.0531(5) 0.0385(5) 0.0576(6) -0.0030(4) 0.0056(4) -0.0014(4)
 O5 0.0451(19) 0.035(2) 0.062(3) -0.0025(18) -0.0004(18) -0.0043(16)
 O18 0.059(2) 0.055(3) 0.055(3) 0.003(2) 0.001(2) -0.014(2)
 O14 0.052(2) 0.035(2) 0.068(3) -0.0042(19) -0.0018(19) -0.0070(17)
 O3 0.048(2) 0.031(2) 0.065(3) -0.0012(18) -0.0058(18) -0.0001(16)
 O12 0.074(3) 0.070(3) 0.080(3) 0.009(3) -0.014(3) -0.018(3)
 O15 0.053(2) 0.034(2) 0.074(3) -0.001(2) -0.002(2) 0.0044(17)
 O17 0.047(2) 0.034(2) 0.075(3) -0.0040(19) 0.0019(19) -0.0060(17)
 O9 0.081(3) 0.049(3) 0.063(3) -0.002(2) 0.008(2) 0.007(2)
 O10 0.061(2) 0.056(3) 0.052(2) 0.001(2) 0.0023(19) -0.017(2)
 O11 0.055(2) 0.079(4) 0.065(3) 0.013(2) 0.005(2) 0.010(2)
 O1 0.063(3) 0.064(3) 0.051(2) 0.005(2) -0.005(2) 0.015(2)
 O7 0.059(2) 0.046(2) 0.049(2) 0.0082(18) -0.0003(18) 0.0120(19)
 O4 0.062(2) 0.053(3) 0.049(2) 0.0001(19) -0.0086(19) 0.013(2)
 O6 0.058(2) 0.052(3) 0.046(2) 0.0015(19) -0.0047(18) -0.0187(19)
 O8 0.056(2) 0.035(2) 0.076(3) 0.000(2) -0.010(2) 0.0020(18)
 N1 0.060(3) 0.036(3) 0.061(3) -0.001(2) 0.002(2) 0.001(2)
 N3 0.047(2) 0.031(2) 0.053(3) -0.004(2) -0.004(2) -0.0014(19)
 N4 0.050(3) 0.037(3) 0.063(3) 0.000(2) 0.004(2) 0.003(2)
 N5 0.062(3) 0.044(3) 0.066(3) 0.000(3) 0.019(3) 0.002(2)
 N7 0.049(3) 0.036(3) 0.066(3) 0.010(2) 0.000(2) 0.005(2)
 N8 0.045(2) 0.049(3) 0.056(3) -0.005(2) -0.002(2) -0.005(2)
 N9 0.051(2) 0.041(3) 0.052(3) 0.002(2) 0.005(2) -0.009(2)
 N10 0.058(3) 0.037(3) 0.066(3) -0.002(2) -0.012(3) -0.005(2)
 N11 0.052(3) 0.028(3) 0.070(3) -0.002(2) 0.001(2) 0.003(2)
 N12 0.060(3) 0.047(3) 0.056(3) 0.008(2) -0.017(2) -0.012(2)
 N14 0.043(2) 0.038(3) 0.065(3) -0.001(2) -0.007(2) -0.003(2)
 N15 0.059(3) 0.050(3) 0.051(3) 0.008(2) -0.017(2) -0.006(2)
 N16 0.057(3) 0.039(3) 0.065(3) 0.004(2) -0.008(2) -0.007(2)
 N17 0.052(3) 0.042(3) 0.054(3) 0.003(2) -0.011(2) -0.007(2)
 N20 0.060(3) 0.045(3) 0.058(3) 0.003(2) 0.011(2) 0.003(2)
 N19 0.058(3) 0.034(3) 0.059(3) -0.004(2) 0.015(2) 0.003(2)
 C3 0.079(6) 0.118(9) 0.122(9) -0.056(7) 0.036(6) 0.000(6)
 C66 0.063(4) 0.076(6) 0.101(6) 0.028(5) 0.002(4) 0.019(4)
 C50 0.091(6) 0.086(6) 0.095(6) -0.021(5) 0.027(5) 0.009(5)
 C25 0.097(6) 0.082(7) 0.127(8) 0.027(6) 0.006(6) 0.039(5)
 C5 0.081(5) 0.084(6) 0.101(7) -0.037(5) 0.016(5) 0.013(5)
 C13 0.080(6) 0.154(11) 0.097(7) 0.042(7) 0.000(5) -0.050(6)
 C58 0.083(6) 0.087(7) 0.108(8) -0.037(6) 0.004(5) 0.017(5)
 C9 0.068(4) 0.080(6) 0.086(6) -0.007(5) -0.022(4) -0.021(4)
 C7 0.084(6) 0.160(13) 0.128(10) 0.063(9) -0.019(7) 0.027(8)
 C54 0.086(5) 0.092(7) 0.104(7) -0.005(5) -0.005(5) -0.034(5)
 C15 0.093(7) 0.174(14) 0.187(14) 0.084(9) 0.001(9) -0.053(9)
 C70 0.055(4) 0.099(7) 0.083(5) 0.019(5) 0.007(4) -0.005(4)
 C2 0.095(5) 0.045(4) 0.057(4) 0.002(3) -0.005(4) -0.016(4)
 C19 0.080(5) 0.074(6) 0.095(6) -0.008(5) -0.038(5) -0.013(4)
 C33 0.068(4) 0.067(5) 0.085(5) -0.021(4) 0.019(4) 0.003(4)
 C21 0.095(5) 0.052(4) 0.074(5) 0.006(4) -0.002(4) -0.016(4)
 C17 0.058(4) 0.056(4) 0.063(4) 0.001(3) -0.016(3) -0.003(3)
 C23 0.071(5) 0.110(8) 0.085(6) 0.021(5) 0.013(4) -0.029(5)
 C35 0.069(4) 0.045(4) 0.058(4) -0.002(3) 0.002(3) 0.004(3)
 C52 0.097(8) 0.123(10) 0.170(13) 0.070(9) 0.004(8) 0.055(7)
 C26 0.051(3) 0.029(3) 0.066(4) 0.004(3) -0.003(3) -0.002(2)
 C56 0.078(5) 0.074(5) 0.072(5) 0.002(4) -0.032(4) -0.011(4)
 C28 0.048(3) 0.043(3) 0.065(4) 0.006(3) -0.006(3) -0.006(3)
 C60 0.069(4) 0.063(5) 0.090(6) -0.021(4) 0.010(4) 0.011(4)
 C30 0.065(4) 0.098(7) 0.089(6) 0.034(5) -0.011(4) 0.005(4)
 C64 0.066(5) 0.121(8) 0.109(7) 0.058(6) -0.007(5) 0.022(5)
 C32 0.070(4) 0.061(5) 0.090(6) 0.018(4) 0.006(4) 0.019(4)
 C68 0.058(3) 0.043(4) 0.057(4) 0.009(3) 0.002(3) 0.002(3)
 C34 0.065(4) 0.068(5) 0.073(5) 0.017(4) -0.005(4) 0.001(4)
 C72 0.070(4) 0.042(4) 0.072(4) -0.002(3) -0.007(3) -0.010(3)
 C36 0.071(4) 0.061(5) 0.091(6) -0.003(4) -0.018(4) -0.018(4)
 C37 0.061(3) 0.032(3) 0.055(4) 0.005(3) 0.003(3) -0.003(3)
 C38 0.079(5) 0.059(5) 0.083(5) -0.009(4) 0.025(4) 0.006(4)
 C39 0.062(4) 0.046(4) 0.072(4) -0.012(3) 0.004(3) 0.004(3)
 C40 0.117(6) 0.043(4) 0.065(5) 0.002(3) 0.012(4) 0.001(4)
 C41 0.063(4) 0.048(4) 0.067(4) -0.009(3) 0.024(3) -0.003(3)
 C42 0.059(3) 0.043(3) 0.058(4) -0.001(3) -0.014(3) 0.000(3)
 C43 0.050(3) 0.059(4) 0.069(4) 0.018(3) -0.009(3) -0.007(3)
 C44 0.139(8) 0.037(4) 0.077(5) -0.011(4) 0.007(5) -0.004(5)
 C46 0.139(9) 0.160(12) 0.134(10) 0.024(8) 0.015(8) -0.103(9)
 C47 0.068(4) 0.049(4) 0.066(4) -0.001(3) -0.015(3) -0.006(3)
 C48 0.053(3) 0.035(3) 0.052(3) 0.002(3) -0.006(3) -0.005(2)
 C49 0.046(3) 0.064(4) 0.070(4) 0.015(3) 0.013(3) -0.004(3)
 C1 0.060(3) 0.038(3) 0.043(3) 0.005(2) 0.000(3) -0.006(3)
 C51 0.055(3) 0.048(4) 0.077(5) 0.011(3) -0.007(3) 0.000(3)
 C4 0.071(5) 0.135(9) 0.109(8) 0.033(7) 0.014(5) -0.018(6)
 C53 0.059(3) 0.044(4) 0.056(4) -0.005(3) 0.014(3) -0.001(3)
 C6 0.053(3) 0.038(3) 0.057(4) 0.004(3) -0.010(3) -0.003(2)
 C55 0.065(4) 0.047(4) 0.061(4) 0.000(3) -0.022(3) -0.005(3)
 C8 0.052(3) 0.034(3) 0.051(3) 0.004(2) -0.004(2) -0.006(2)
 C57 0.058(3) 0.051(4) 0.070(4) -0.006(3) -0.009(3) -0.009(3)
 C59 0.064(4) 0.063(5) 0.068(4) 0.014(4) -0.006(3) -0.017(3)
 C61 0.056(3) 0.041(3) 0.062(4) -0.009(3) 0.007(3) 0.003(3)
 C63 0.090(5) 0.035(3) 0.058(4) 0.005(3) 0.006(3) -0.009(3)
 C65 0.143(8) 0.041(4) 0.066(5) 0.001(3) -0.001(5) -0.028(5)
 C67 0.047(3) 0.041(3) 0.074(4) 0.010(3) -0.003(3) -0.003(3)
 C69 0.057(3) 0.034(3) 0.054(3) 0.003(3) -0.012(3) -0.002(3)
 C22 0.047(3) 0.044(3) 0.047(3) 0.001(3) -0.004(2) 0.000(2)
 C71 0.072(4) 0.051(4) 0.078(5) -0.013(4) 0.005(4) 0.007(3)
 C24 0.085(7) 0.237(18) 0.149(12) 0.070(9) -0.002(8) -0.059(10)
 C10 0.062(9) 0.073(9) 0.053(8) -0.008(7) -0.002(7) -0.017(7)
 C11 0.081(8) 0.093(9) 0.051(7) -0.007(7) 0.001(7) -0.015(8)
 N2 0.061(9) 0.064(10) 0.051(9) -0.003(8) -0.015(7) -0.032(7)
 N6 0.059(10) 0.062(11) 0.052(11) -0.008(9) 0.001(8) -0.016(8)
 C12 0.090(9) 0.097(10) 0.056(8) -0.005(8) -0.012(7) -0.020(8)
 C14 0.112(10) 0.124(11) 0.066(8) -0.004(9) 0.002(8) -0.007(10)
 C16 0.070(9) 0.076(10) 0.056(9) 0.000(8) -0.016(8) -0.023(8)
 C18 0.114(10) 0.127(11) 0.069(9) 0.002(9) -0.007(8) -0.010(10)
 N13 0.062(12) 0.076(13) 0.057(11) -0.003(10) -0.021(9) -0.014(10)
 C1A 0.134(10) 0.153(12) 0.074(8) 0.003(9) 0.007(8) -0.007(10)
 C1B 0.135(10) 0.152(12) 0.074(8) 0.003(9) 0.001(8) -0.006(10)
 C1C 0.151(12) 0.176(14) 0.084(10) 0.003(11) 0.002(10) -0.009(12)
 C1D 0.149(11) 0.176(14) 0.083(10) 0.014(11) 0.013(10) -0.005(12)
 C1E 0.157(12) 0.189(14) 0.091(10) 0.012(11) 0.011(10) -0.003(12)
 C1F 0.162(12) 0.191(14) 0.095(10) 0.009(11) 0.008(11) -0.005(12)
 C1G 0.059(5) 0.063(5) 0.047(5) 0.002(4) 0.010(4) -0.002(4)
 C1H 0.076(5) 0.078(6) 0.050(5) 0.009(5) 0.006(4) -0.001(5)
 N1B 0.044(5) 0.044(5) 0.051(5) 0.002(4) 0.010(4) 0.000(4)
 N1C 0.058(6) 0.055(6) 0.037(6) -0.003(5) 0.006(4) 0.001(5)
 C1I 0.072(5) 0.064(6) 0.048(5) 0.006(4) -0.008(4) 0.003(5)
 C1J 0.101(6) 0.102(7) 0.055(5) 0.013(6) 0.009(5) 0.007(6)
 C1K 0.047(5) 0.043(5) 0.047(5) 0.003(4) 0.001(4) -0.002(4)
 C1L 0.089(6) 0.086(7) 0.056(5) 0.010(5) -0.010(5) 0.015(6)
 N1D 0.043(5) 0.028(5) 0.054(6) 0.003(4) -0.002(4) -0.005(4)
 C1M 0.116(6) 0.120(7) 0.062(5) 0.017(6) 0.008(5) 0.015(6)
 C1N 0.113(6) 0.112(7) 0.059(5) 0.019(5) 0.000(5) 0.025(6)
 C1O 0.136(8) 0.142(9) 0.066(6) 0.030(6) -0.003(6) 0.025(7)
 C1P 0.136(8) 0.152(9) 0.065(6) 0.037(7) 0.020(6) 0.010(8)
 C1Q 0.150(9) 0.171(10) 0.078(7) 0.039(7) 0.021(7) 0.022(8)
 C1R 0.147(8) 0.162(10) 0.077(7) 0.037(7) 0.006(7) 0.019(8)

_geom_special_details
;
 All esds (except the esd in the dihedral angle between two l.s. planes)
 are estimated using the full covariance matrix.  The cell esds are taken
 into account individually in the estimation of esds in distances, angles
 and torsion angles; correlations between esds in cell parameters are only
 used when they are defined by crystal symmetry.  An approximate (isotropic)
 treatment of cell esds is used for estimating esds involving l.s. planes.
;
loop_
  _geom_bond_atom_site_label_1
  _geom_bond_atom_site_label_2
  _geom_bond_distance
  _geom_bond_site_symmetry_2
  _geom_bond_publ_flag
 Co1 Co10 2.9967(13) . ?
 Co1 O10 2.072(4) . ?
 Co1 O7 2.074(4) . ?
 Co1 O4 2.039(4) . ?
 Co1 O6 2.042(4) . ?
 Co1 N3 2.073(5) . ?
 Co2 O5 2.062(4) . ?
 Co2 O14 2.067(4) . ?
 Co2 O3 2.043(4) . ?
 Co2 O15 2.068(4) . ?
 Co2 N2 2.10(2) . ?
 Co2 N1B 2.083(11) . ?
 Co3 Co9 2.9965(14) . ?
 Co3 O3 1.969(4) . ?
 Co3 O15 1.970(4) . ?
 Co3 O8 1.965(5) . ?
 Co3 N5 1.942(5) . ?
 Co3 N20 1.961(5) . ?
 Co3 N6 1.73(3) . ?
 Co3 N1C 2.056(14) . ?
 Co4 Co5 2.9999(13) 3_666 ?
 Co4 Co10 2.9956(13) . ?
 Co4 O14 2.053(5) 3_666 ?
 Co4 O17 2.042(4) 3_666 ?
 Co4 O1 2.053(5) . ?
 Co4 O4 2.046(4) . ?
 Co4 N17 2.070(5) . ?
 Co5 Co8 2.9990(13) . ?
 Co5 O5 1.996(4) . ?
 Co5 O14 2.002(4) . ?
 Co5 O17 1.985(5) . ?
 Co5 N12 1.992(6) . ?
 Co5 N15 1.964(5) 3_666 ?
 Co5 N13 2.07(3) . ?
 Co5 N1D 1.940(15) . ?
 Co6 O3 2.058(4) . ?
 Co6 O1 2.053(4) . ?
 Co6 O7 2.068(4) . ?
 Co6 O8 2.073(4) . ?
 Co6 N9 2.069(5) . ?
 Co7 Co9 2.9903(13) 3_666 ?
 Co7 O18 1.983(4) . ?
 Co7 O10 1.961(5) . ?
 Co7 O6 1.974(5) . ?
 Co7 N1 1.969(5) 3_666 ?
 Co7 N4 1.966(5) . ?
 Co7 N11 1.962(5) . ?
 Co8 O5 2.046(4) . ?
 Co8 O18 2.034(5) . ?
 Co8 O17 2.058(4) . ?
 Co8 O6 2.060(4) . ?
 Co8 N14 2.093(5) . ?
 Co10 O1 1.963(5) . ?
 Co10 O7 1.959(4) . ?
 Co10 O4 1.976(5) . ?
 Co10 N8 1.946(5) . ?
 Co10 N10 1.942(6) . ?
 Co10 N16 1.945(5) . ?
 Co9 O18 2.051(4) 3_666 ?
 Co9 O15 2.044(4) . ?
 Co9 O10 2.056(4) 3_666 ?
 Co9 O8 2.059(4) . ?
 Co9 N19 2.081(5) . ?
 Co9 O1B 2.35(3) . ?
 O5 H5 0.9800 . ?
 O18 H18 0.9800 . ?
 O14 H14 0.9800 . ?
 O3 H3 0.9800 . ?
 O12 N7 1.256(7) . ?
 O15 H15 0.9800 . ?
 O16 N18 1.402(10) . ?
 O17 H17 0.9800 . ?
 O9 N7 1.234(7) . ?
 O10 H10 0.9800 . ?
 O11 N7 1.260(6) . ?
 O1 H1 0.9800 . ?
 O7 H7 0.9800 . ?
 O4 H4 0.9800 . ?
 O2 N18 1.366(10) . ?
 O6 H6 0.9800 . ?
 O8 H8 0.9800 . ?
 O13 N18 1.384(10) . ?
 N1 H1A 0.8600 . ?
 N1 C61 1.251(8) . ?
 N3 C8 1.382(7) . ?
 N3 C22 1.367(7) . ?
 N4 H4A 0.8600 . ?
 N4 C22 1.283(7) . ?
 N5 H5A 0.8600 . ?
 N5 C53 1.289(8) . ?
 N8 H8A 0.8600 . ?
 N8 C8 1.298(7) . ?
 N9 C68 1.393(8) . ?
 N9 C67 1.352(8) . ?
 N10 H10A 0.8600 . ?
 N10 C67 1.291(8) . ?
 N11 H11 0.8600 . ?
 N11 C26 1.287(8) . ?
 N12 H12 0.8600 . ?
 N12 C48 1.259(8) . ?
 N14 C26 1.371(8) . ?
 N14 C48 1.347(7) . ?
 N15 H15A 0.8600 . ?
 N15 C69 1.265(8) . ?
 N16 H16 0.8600 . ?
 N16 C6 1.306(8) . ?
 N17 C6 1.349(7) . ?
 N17 C69 1.364(7) . ?
 N20 H20 0.8600 . ?
 N20 C68 1.290(8) . ?
 N19 C53 1.360(8) . ?
 N19 C61 1.376(8) . ?
 C3 H3A 0.9300 . ?
 C3 C50 1.385(13) . ?
 C3 C58 1.398(15) . ?
 C66 C25 1.406(11) . ?
 C66 C30 1.437(13) . ?
 C66 C32 1.409(11) . ?
 C50 H50 0.9300 . ?
 C50 C33 1.425(11) . ?
 C25 H25 0.9300 . ?
 C25 C52 1.377(15) . ?
 C5 H5B 0.9300 . ?
 C5 C58 1.363(13) . ?
 C5 C60 1.455(11) . ?
 C13 C54 1.469(13) . ?
 C13 C23 1.447(15) . ?
 C13 C46 1.374(13) . ?
 C58 H58 0.9300 . ?
 C9 H9 0.9300 . ?
 C9 C19 1.392(12) . ?
 C9 C36 1.351(10) . ?
 C7 H7A 0.9300 . ?
 C7 C52 1.400(18) . ?
 C7 C64 1.354(16) . ?
 C54 H54 0.9300 . ?
 C54 C59 1.338(10) . ?
 C15 H15B 0.9300 . ?
 C15 C46 1.374(17) . ?
 C15 C24 1.53(2) . ?
 C70 H70 0.9300 . ?
 C70 C23 1.449(11) . ?
 C70 C49 1.351(10) . ?
 C2 C21 1.412(10) . ?
 C2 C72 1.382(10) . ?
 C2 C63 1.440(11) . ?
 C19 H19 0.9300 . ?
 C19 C56 1.358(10) . ?
 C33 C60 1.450(12) . ?
 C33 C38 1.393(10) . ?
 C21 H21 0.9300 . ?
 C21 C65 1.405(12) . ?
 C17 C56 1.425(9) . ?
 C17 C55 1.419(9) . ?
 C17 C57 1.395(10) . ?
 C23 C4 1.415(12) . ?
 C35 H35 0.9300 . ?
 C35 C37 1.367(9) . ?
 C35 C63 1.404(9) . ?
 C52 H52 0.9300 . ?
 C26 C51 1.491(8) . ?
 C56 H56 0.9300 . ?
 C28 C42 1.407(9) . ?
 C28 C47 1.343(8) . ?
 C28 C6 1.479(8) . ?
 C60 C71 1.400(11) . ?
 C30 C64 1.455(11) . ?
 C30 C34 1.407(11) . ?
 C64 H64 0.9300 . ?
 C32 H32 0.9300 . ?
 C32 C51 1.379(10) . ?
 C68 C49 1.457(9) . ?
 C34 H34 0.9300 . ?
 C34 C43 1.351(9) . ?
 C72 H72 0.9300 . ?
 C72 C1 1.349(8) . ?
 C36 H36 0.9300 . ?
 C36 C57 1.402(9) . ?
 C37 C1 1.426(8) . ?
 C37 C22 1.465(8) . ?
 C38 H38 0.9300 . ?
 C38 C41 1.336(9) . ?
 C39 C41 1.420(10) . ?
 C39 C61 1.499(9) . ?
 C39 C71 1.331(9) . ?
 C40 H40 0.9300 . ?
 C40 C44 1.389(12) . ?
 C40 C63 1.436(10) . ?
 C41 C53 1.478(8) . ?
 C42 C55 1.360(8) . ?
 C42 C69 1.480(8) . ?
 C43 C48 1.477(9) . ?
 C43 C51 1.381(10) . ?
 C44 H44 0.9300 . ?
 C44 C65 1.372(13) . ?
 C46 H46 0.9300 . ?
 C47 H47 0.9300 . ?
 C47 C57 1.445(9) . ?
 C49 C59 1.436(11) . ?
 C1 C8 1.482(8) . ?
 C4 H4B 0.9300 . ?
 C4 C24 1.269(16) . ?
 C55 H55 0.9300 . ?
 C59 C67 1.489(9) . ?
 C65 H65 0.9300 . ?
 C71 H71 0.9300 . ?
 C24 H24 0.9300 . ?
 N1A O19 1.300(13) . ?
 N1A O1A 1.309(13) . ?
 N1A O1B 1.310(13) . ?
 C10 C11 1.434(14) . ?
 C10 N2 1.355(17) . ?
 C10 N6 1.329(18) . ?
 C11 C12 1.351(15) . ?
 C11 C14 1.392(16) . ?
 N2 C16 1.377(15) . ?
 N6 H6A 0.8600 . ?
 C12 C16 1.402(15) . ?
 C12 C18 1.410(15) . ?
 C14 H14A 0.9300 . ?
 C14 C1A 1.417(15) . ?
 C16 N13 1.319(15) . ?
 C18 H18A 0.9300 . ?
 C18 C1B 1.415(15) . ?
 N13 H13 0.8600 . ?
 C1A C1B 1.431(15) . ?
 C1A C1D 1.427(16) . ?
 C1B C1C 1.395(14) . ?
 C1C H1C 0.9300 . ?
 C1C C1F 1.400(16) . ?
 C1D H1D 0.9300 . ?
 C1D C1E 1.401(16) . ?
 C1E H1E 0.9300 . ?
 C1E C1F 1.397(17) . ?
 C1F H1F 0.9300 . ?
 C1G C1H 1.458(11) . ?
 C1G N1B 1.365(11) . ?
 C1G N1C 1.306(13) . ?
 C1H C1I 1.397(12) . ?
 C1H C1J 1.391(12) . ?
 N1B C1K 1.365(11) . ?
 N1C H1CA 0.8600 . ?
 C1I C1K 1.424(11) . ?
 C1I C1L 1.406(11) . ?
 C1J H1J 0.9300 . ?
 C1J C1M 1.423(12) . ?
 C1K N1D 1.309(10) . ?
 C1L H1L 0.9300 . ?
 C1L C1N 1.418(12) . ?
 N1D H1DA 0.8600 . ?
 C1M C1N 1.412(13) . ?
 C1M C1P 1.399(13) . ?
 C1N C1O 1.425(11) . ?
 C1O H1O 0.9300 . ?
 C1O C1R 1.377(13) . ?
 C1P H1P 0.9300 . ?
 C1P C1Q 1.407(13) . ?
 C1Q H1Q 0.9300 . ?
 C1Q C1R 1.398(14) . ?
 C1R H1R 0.9300 . ?
 N1F O1F 1.315(15) . ?
 N1F O1G 1.263(15) . ?
 N1F O1H 1.293(16) . ?
 N1H O1L 1.200(12) . ?
 N1H O1M 1.383(14) . ?
 N1H O1N 1.160(12) . ?
 N1E O1C 1.213(16) . ?
 N1E O1D 1.288(16) . ?
 N1E O1E 1.299(16) . ?
 N1I O1O 1.276(16) . ?
 N1I O1P 1.088(15) . ?
 N1I O1Q 1.354(16) . ?
 N1G O20 1.208(16) . ?
 N1G O1J 1.149(16) . ?
 N1G O29 1.308(17) . ?
 N1J O1I 1.301(16) . ?
 N1J O1K 1.290(16) . ?
 N1J O1R 1.112(16) . ?
 N1K O1S 1.269(17) . ?
 N1K O1T 1.270(16) . ?
 N1K O1U 1.295(16) . ?

loop_
  _geom_angle_atom_site_label_1
  _geom_angle_atom_site_label_2
  _geom_angle_atom_site_label_3
  _geom_angle
  _geom_angle_site_symmetry_1
  _geom_angle_site_symmetry_3
  _geom_angle_publ_flag
 O10 Co1 Co10 141.42(12) . . ?
 O10 Co1 O7 177.01(18) . . ?
 O10 Co1 N3 91.15(18) . . ?
 O7 Co1 Co10 40.56(11) . . ?
 O4 Co1 Co10 40.92(13) . . ?
 O4 Co1 O10 103.22(18) . . ?
 O4 Co1 O7 77.90(17) . . ?
 O4 Co1 O6 176.22(18) . . ?
 O4 Co1 N3 92.09(18) . . ?
 O6 Co1 Co10 139.39(13) . . ?
 O6 Co1 O10 77.49(17) . . ?
 O6 Co1 O7 101.21(16) . . ?
 O6 Co1 N3 91.61(17) . . ?
 N3 Co1 Co10 79.34(13) . . ?
 N3 Co1 O7 91.58(18) . . ?
 O5 Co2 O14 78.53(16) . . ?
 O5 Co2 O15 177.14(18) . . ?
 O5 Co2 N2 94.7(7) . . ?
 O5 Co2 N1B 91.7(3) . . ?
 O14 Co2 O15 100.93(17) . . ?
 O14 Co2 N2 95.5(7) . . ?
 O14 Co2 N1B 90.3(4) . . ?
 O3 Co2 O5 102.15(15) . . ?
 O3 Co2 O14 177.46(18) . . ?
 O3 Co2 O15 78.26(16) . . ?
 O3 Co2 N2 86.9(7) . . ?
 O3 Co2 N1B 92.1(4) . . ?
 O15 Co2 N2 88.2(7) . . ?
 O15 Co2 N1B 91.1(3) . . ?
 O3 Co3 Co9 93.04(13) . . ?
 O3 Co3 O15 82.38(17) . . ?
 O3 Co3 N1C 93.6(5) . . ?
 O15 Co3 Co9 42.68(12) . . ?
 O15 Co3 N1C 94.2(6) . . ?
 O8 Co3 Co9 43.09(12) . . ?
 O8 Co3 O3 82.49(18) . . ?
 O8 Co3 O15 82.41(18) . . ?
 O8 Co3 N1C 175.1(5) . . ?
 N5 Co3 Co9 81.77(17) . . ?
 N5 Co3 O3 174.8(2) . . ?
 N5 Co3 O15 94.0(2) . . ?
 N5 Co3 O8 93.4(2) . . ?
 N5 Co3 N20 87.9(2) . . ?
 N5 Co3 N1C 90.4(5) . . ?
 N20 Co3 Co9 133.53(16) . . ?
 N20 Co3 O3 95.5(2) . . ?
 N20 Co3 O15 175.2(2) . . ?
 N20 Co3 O8 93.1(2) . . ?
 N20 Co3 N1C 90.2(6) . . ?
 N6 Co3 Co9 134.7(13) . . ?
 N6 Co3 O3 92.4(12) . . ?
 N6 Co3 O15 93.9(12) . . ?
 N6 Co3 O8 174.1(12) . . ?
 N6 Co3 N5 91.5(12) . . ?
 N6 Co3 N20 90.4(12) . . ?
 N1C Co3 Co9 134.7(6) . . ?
 Co10 Co4 Co5 158.30(4) . 3_666 ?
 O14 Co4 Co5 41.64(12) 3_666 3_666 ?
 O14 Co4 Co10 138.85(12) 3_666 . ?
 O14 Co4 N17 91.54(18) 3_666 . ?
 O17 Co4 Co5 41.13(13) 3_666 3_666 ?
 O17 Co4 Co10 140.05(13) 3_666 . ?
 O17 Co4 O14 79.43(17) 3_666 3_666 ?
 O17 Co4 O1 101.76(18) 3_666 . ?
 O17 Co4 O4 178.28(17) 3_666 . ?
 O17 Co4 N17 91.50(18) 3_666 . ?
 O1 Co4 Co5 140.26(13) . 3_666 ?
 O1 Co4 Co10 40.62(13) . . ?
 O1 Co4 O14 177.32(17) . 3_666 ?
 O1 Co4 N17 90.83(19) . . ?
 O4 Co4 Co5 138.78(13) . 3_666 ?
 O4 Co4 Co10 40.97(13) . . ?
 O4 Co4 O14 99.93(17) . 3_666 ?
 O4 Co4 O1 78.80(18) . . ?
 O4 Co4 N17 90.11(18) . . ?
 N17 Co4 Co5 79.24(14) . 3_666 ?
 N17 Co4 Co10 79.07(14) . . ?
 Co8 Co5 Co4 73.36(3) . 3_666 ?
 O5 Co5 Co4 92.53(12) . 3_666 ?
 O5 Co5 Co8 42.74(12) . . ?
 O5 Co5 O14 81.66(16) . . ?
 O5 Co5 N13 91.3(10) . . ?
 O14 Co5 Co4 42.93(13) . 3_666 ?
 O14 Co5 Co8 92.96(13) . . ?
 O14 Co5 N13 95.3(10) . . ?
 O17 Co5 Co4 42.57(12) . 3_666 ?
 O17 Co5 Co8 43.05(11) . . ?
 O17 Co5 O5 82.06(17) . . ?
 O17 Co5 O14 82.00(18) . . ?
 O17 Co5 N12 93.4(2) . . ?
 O17 Co5 N13 173.1(9) . . ?
 N12 Co5 Co4 133.57(17) . 3_666 ?
 N12 Co5 Co8 81.66(15) . . ?
 N12 Co5 O5 94.85(18) . . ?
 N12 Co5 O14 174.5(2) . . ?
 N12 Co5 N13 89.0(10) . . ?
 N15 Co5 Co4 81.45(15) 3_666 3_666 ?
 N15 Co5 Co8 133.57(17) 3_666 . ?
 N15 Co5 O5 173.9(2) 3_666 . ?
 N15 Co5 O14 94.31(19) 3_666 . ?
 N15 Co5 O17 92.9(2) 3_666 . ?
 N15 Co5 N12 88.8(2) 3_666 . ?
 N15 Co5 N13 93.6(10) 3_666 . ?
 N13 Co5 Co4 136.6(10) . 3_666 ?
 N13 Co5 Co8 131.2(10) . . ?
 N1D Co5 Co8 135.8(5) . . ?
 N1D Co5 O5 96.2(5) . . ?
 N1D Co5 O14 96.2(4) . . ?
 N1D Co5 O17 177.7(5) . . ?
 N1D Co5 N12 88.3(4) . . ?
 N1D Co5 N15 88.7(5) . 3_666 ?
 O3 Co6 O7 101.78(16) . . ?
 O3 Co6 O8 77.78(16) . . ?
 O3 Co6 N9 91.54(18) . . ?
 O1 Co6 O3 178.02(18) . . ?
 O1 Co6 O7 77.58(17) . . ?
 O1 Co6 O8 102.75(17) . . ?
 O1 Co6 N9 90.35(19) . . ?
 O7 Co6 O8 176.86(18) . . ?
 O7 Co6 N9 91.13(19) . . ?
 N9 Co6 O8 91.99(19) . . ?
 O18 Co7 Co9 43.03(12) . 3_666 ?
 O10 Co7 Co9 43.13(12) . 3_666 ?
 O10 Co7 O18 82.88(18) . . ?
 O10 Co7 O6 81.76(18) . . ?
 O10 Co7 N1 95.5(2) . 3_666 ?
 O10 Co7 N4 93.22(19) . . ?
 O10 Co7 N11 175.0(2) . . ?
 O6 Co7 Co9 91.95(13) . 3_666 ?
 O6 Co7 O18 81.72(18) . . ?
 N1 Co7 Co9 82.07(16) 3_666 3_666 ?
 N1 Co7 O18 92.1(2) 3_666 . ?
 N1 Co7 O6 173.5(2) 3_666 . ?
 N4 Co7 Co9 133.69(15) . 3_666 ?
 N4 Co7 O18 175.9(2) . . ?
 N4 Co7 O6 96.40(19) . . ?
 N4 Co7 N1 89.6(2) . 3_666 ?
 N11 Co7 Co9 136.02(15) . 3_666 ?
 N11 Co7 O18 94.87(19) . . ?
 N11 Co7 O6 93.5(2) . . ?
 N11 Co7 N1 89.0(2) . 3_666 ?
 N11 Co7 N4 88.9(2) . . ?
 O5 Co8 Co5 41.46(10) . . ?
 O5 Co8 O17 79.12(17) . . ?
 O5 Co8 O6 99.76(16) . . ?
 O5 Co8 N14 90.45(19) . . ?
 O18 Co8 Co5 140.93(12) . . ?
 O18 Co8 O5 176.97(16) . . ?
 O18 Co8 O17 102.54(18) . . ?
 O18 Co8 O6 78.44(17) . . ?
 O18 Co8 N14 92.0(2) . . ?
 O17 Co8 Co5 41.20(13) . . ?
 O17 Co8 O6 176.67(17) . . ?
 O17 Co8 N14 92.25(18) . . ?
 O6 Co8 Co5 138.74(13) . . ?
 O6 Co8 N14 90.90(18) . . ?
 N14 Co8 Co5 78.66(14) . . ?
 Co4 Co10 Co1 72.96(3) . . ?
 O1 Co10 Co1 94.12(14) . . ?
 O1 Co10 Co4 42.91(14) . . ?
 O1 Co10 O4 82.70(19) . . ?
 O7 Co10 Co1 43.49(13) . . ?
 O7 Co10 Co4 92.03(13) . . ?
 O7 Co10 O1 82.34(17) . . ?
 O7 Co10 O4 82.16(17) . . ?
 O4 Co10 Co1 42.53(11) . . ?
 O4 Co10 Co4 42.77(12) . . ?
 N8 Co10 Co1 82.00(14) . . ?
 N8 Co10 Co4 135.70(16) . . ?
 N8 Co10 O1 176.0(2) . . ?
 N8 Co10 O7 94.21(18) . . ?
 N8 Co10 O4 94.9(2) . . ?
 N8 Co10 N16 89.8(2) . . ?
 N10 Co10 Co1 135.47(15) . . ?
 N10 Co10 Co4 134.72(16) . . ?
 N10 Co10 O1 93.9(2) . . ?
 N10 Co10 O7 94.7(2) . . ?
 N10 Co10 O4 175.6(2) . . ?
 N10 Co10 N8 88.4(2) . . ?
 N10 Co10 N16 89.6(2) . . ?
 N16 Co10 Co1 133.41(17) . . ?
 N16 Co10 Co4 82.21(16) . . ?
 N16 Co10 O1 93.5(2) . . ?
 N16 Co10 O7 174.2(2) . . ?
 N16 Co10 O4 93.4(2) . . ?
 Co7 Co9 Co3 158.30(5) 3_666 . ?
 O18 Co9 Co3 139.38(12) 3_666 . ?
 O18 Co9 Co7 41.31(12) 3_666 3_666 ?
 O18 Co9 O10 78.94(17) 3_666 3_666 ?
 O18 Co9 O8 101.13(17) 3_666 . ?
 O18 Co9 N19 90.6(2) 3_666 . ?
 O18 Co9 O1B 74.4(6) 3_666 . ?
 O15 Co9 Co3 40.79(12) . . ?
 O15 Co9 Co7 139.76(12) . 3_666 ?
 O15 Co9 O18 177.80(19) . 3_666 ?
 O15 Co9 O10 101.49(17) . 3_666 ?
 O15 Co9 O8 78.36(17) . . ?
 O15 Co9 N19 91.59(19) . . ?
 O15 Co9 O1B 103.5(6) . . ?
 O10 Co9 Co3 139.75(13) 3_666 . ?
 O10 Co9 Co7 40.68(12) 3_666 3_666 ?
 O10 Co9 O8 178.12(19) 3_666 . ?
 O10 Co9 N19 91.02(19) 3_666 . ?
 O10 Co9 O1B 78.4(6) 3_666 . ?
 O8 Co9 Co3 40.70(13) . . ?
 O8 Co9 Co7 139.96(12) . 3_666 ?
 O8 Co9 N19 90.86(19) . . ?
 O8 Co9 O1B 99.8(6) . . ?
 N19 Co9 Co3 79.39(14) . . ?
 N19 Co9 Co7 78.91(14) . 3_666 ?
 N19 Co9 O1B 162.9(6) . . ?
 O1B Co9 Co3 117.3(6) . . ?
 O1B Co9 Co7 84.4(6) . 3_666 ?
 Co2 O5 H5 112.4 . . ?
 Co5 O5 Co2 95.92(16) . . ?
 Co5 O5 Co8 95.80(17) . . ?
 Co5 O5 H5 112.4 . . ?
 Co8 O5 Co2 124.4(2) . . ?
 Co8 O5 H5 112.4 . . ?
 Co7 O18 Co8 96.73(18) . . ?
 Co7 O18 Co9 95.66(18) . 3_666 ?
 Co7 O18 H18 113.5 . . ?
 Co8 O18 Co9 120.9(2) . 3_666 ?
 Co8 O18 H18 113.5 . . ?
 Co9 O18 H18 113.5 3_666 . ?
 Co2 O14 H14 112.8 . . ?
 Co4 O14 Co2 123.8(2) 3_666 . ?
 Co4 O14 H14 112.8 3_666 . ?
 Co5 O14 Co2 95.57(17) . . ?
 Co5 O14 Co4 95.43(18) . 3_666 ?
 Co5 O14 H14 112.8 . . ?
 Co2 O3 Co6 121.3(2) . . ?
 Co2 O3 H3 113.0 . . ?
 Co3 O3 Co2 97.04(17) . . ?
 Co3 O3 Co6 96.57(16) . . ?
 Co3 O3 H3 113.0 . . ?
 Co6 O3 H3 113.0 . . ?
 Co2 O15 H15 113.5 . . ?
 Co3 O15 Co2 96.17(18) . . ?
 Co3 O15 Co9 96.53(17) . . ?
 Co3 O15 H15 113.5 . . ?
 Co9 O15 Co2 120.5(2) . . ?
 Co9 O15 H15 113.5 . . ?
 Co4 O17 Co8 121.9(2) 3_666 . ?
 Co4 O17 H17 113.2 3_666 . ?
 Co5 O17 Co4 96.30(18) . 3_666 ?
 Co5 O17 Co8 95.74(18) . . ?
 Co5 O17 H17 113.2 . . ?
 Co8 O17 H17 113.2 . . ?
 Co1 O10 H10 113.2 . . ?
 Co7 O10 Co1 96.27(18) . . ?
 Co7 O10 Co9 96.19(18) . 3_666 ?
 Co7 O10 H10 113.2 . . ?
 Co9 O10 Co1 121.6(2) 3_666 . ?
 Co9 O10 H10 113.2 3_666 . ?
 Co4 O1 Co6 120.2(2) . . ?
 Co4 O1 H1 113.5 . . ?
 Co6 O1 H1 113.5 . . ?
 Co10 O1 Co4 96.5(2) . . ?
 Co10 O1 Co6 96.80(18) . . ?
 Co10 O1 H1 113.5 . . ?
 Co1 O7 H7 112.7 . . ?
 Co6 O7 Co1 123.1(2) . . ?
 Co6 O7 H7 112.7 . . ?
 Co10 O7 Co1 95.95(18) . . ?
 Co10 O7 Co6 96.42(17) . . ?
 Co10 O7 H7 112.7 . . ?
 Co1 O4 Co4 121.4(2) . . ?
 Co1 O4 H4 113.2 . . ?
 Co4 O4 H4 113.2 . . ?
 Co10 O4 Co1 96.55(18) . . ?
 Co10 O4 Co4 96.26(19) . . ?
 Co10 O4 H4 113.2 . . ?
 Co1 O6 Co8 123.8(2) . . ?
 Co1 O6 H6 112.3 . . ?
 Co7 O6 Co1 96.85(17) . . ?
 Co7 O6 Co8 96.17(17) . . ?
 Co7 O6 H6 112.3 . . ?
 Co8 O6 H6 112.3 . . ?
 Co3 O8 Co6 96.18(17) . . ?
 Co3 O8 Co9 96.22(18) . . ?
 Co3 O8 H8 113.2 . . ?
 Co6 O8 H8 113.2 . . ?
 Co9 O8 Co6 121.6(2) . . ?
 Co9 O8 H8 113.2 . . ?
 Co7 N1 H1A 115.3 3_666 . ?
 C61 N1 Co7 129.4(5) . 3_666 ?
 C61 N1 H1A 115.3 . . ?
 C8 N3 Co1 125.9(4) . . ?
 C22 N3 Co1 126.6(4) . . ?
 C22 N3 C8 107.4(5) . . ?
 Co7 N4 H4A 115.4 . . ?
 C22 N4 Co7 129.2(4) . . ?
 C22 N4 H4A 115.4 . . ?
 Co3 N5 H5A 115.2 . . ?
 C53 N5 Co3 129.7(5) . . ?
 C53 N5 H5A 115.2 . . ?
 O12 N7 O11 118.8(6) . . ?
 O9 N7 O12 122.5(6) . . ?
 O9 N7 O11 118.8(5) . . ?
 Co10 N8 H8A 114.7 . . ?
 C8 N8 Co10 130.6(4) . . ?
 C8 N8 H8A 114.7 . . ?
 C68 N9 Co6 124.8(4) . . ?
 C67 N9 Co6 126.5(4) . . ?
 C67 N9 C68 108.6(5) . . ?
 Co10 N10 H10A 115.3 . . ?
 C67 N10 Co10 129.5(4) . . ?
 C67 N10 H10A 115.3 . . ?
 Co7 N11 H11 115.1 . . ?
 C26 N11 Co7 129.8(4) . . ?
 C26 N11 H11 115.1 . . ?
 Co5 N12 H12 115.3 . . ?
 C48 N12 Co5 129.3(4) . . ?
 C48 N12 H12 115.3 . . ?
 C26 N14 Co8 125.3(4) . . ?
 C48 N14 Co8 126.1(4) . . ?
 C48 N14 C26 108.4(5) . . ?
 Co5 N15 H15A 115.1 3_666 . ?
 C69 N15 Co5 129.9(4) . 3_666 ?
 C69 N15 H15A 115.1 . . ?
 Co10 N16 H16 115.5 . . ?
 C6 N16 Co10 128.9(4) . . ?
 C6 N16 H16 115.5 . . ?
 C6 N17 Co4 125.9(4) . . ?
 C6 N17 C69 108.8(5) . . ?
 C69 N17 Co4 125.3(4) . . ?
 O2 N18 O16 134.5(12) . . ?
 O2 N18 O13 119.3(11) . . ?
 O13 N18 O16 106.1(10) . . ?
 Co3 N20 H20 115.3 . . ?
 C68 N20 Co3 129.5(5) . . ?
 C68 N20 H20 115.3 . . ?
 C53 N19 Co9 124.4(4) . . ?
 C53 N19 C61 109.9(5) . . ?
 C61 N19 Co9 125.0(4) . . ?
 C50 C3 H3A 119.3 . . ?
 C50 C3 C58 121.4(10) . . ?
 C58 C3 H3A 119.3 . . ?
 C25 C66 C30 118.7(8) . . ?
 C25 C66 C32 121.8(10) . . ?
 C32 C66 C30 119.5(7) . . ?
 C3 C50 H50 120.2 . . ?
 C3 C50 C33 119.6(10) . . ?
 C33 C50 H50 120.2 . . ?
 C66 C25 H25 119.5 . . ?
 C52 C25 C66 121.1(12) . . ?
 C52 C25 H25 119.5 . . ?
 C58 C5 H5B 120.0 . . ?
 C58 C5 C60 120.1(10) . . ?
 C60 C5 H5B 120.0 . . ?
 C23 C13 C54 118.5(8) . . ?
 C46 C13 C54 122.3(12) . . ?
 C46 C13 C23 119.3(10) . . ?
 C3 C58 H58 119.3 . . ?
 C5 C58 C3 121.4(9) . . ?
 C5 C58 H58 119.3 . . ?
 C19 C9 H9 120.6 . . ?
 C36 C9 H9 120.6 . . ?
 C36 C9 C19 118.8(7) . . ?
 C52 C7 H7A 119.2 . . ?
 C64 C7 H7A 119.2 . . ?
 C64 C7 C52 121.7(10) . . ?
 C13 C54 H54 120.9 . . ?
 C59 C54 C13 118.2(9) . . ?
 C59 C54 H54 120.9 . . ?
 C46 C15 H15B 120.9 . . ?
 C46 C15 C24 118.3(12) . . ?
 C24 C15 H15B 120.9 . . ?
 C23 C70 H70 120.3 . . ?
 C49 C70 H70 120.3 . . ?
 C49 C70 C23 119.4(9) . . ?
 C21 C2 C63 118.6(7) . . ?
 C72 C2 C21 122.4(8) . . ?
 C72 C2 C63 119.0(6) . . ?
 C9 C19 H19 119.1 . . ?
 C56 C19 C9 121.9(7) . . ?
 C56 C19 H19 119.1 . . ?
 C50 C33 C60 119.4(8) . . ?
 C38 C33 C50 122.6(9) . . ?
 C38 C33 C60 118.0(7) . . ?
 C2 C21 H21 119.5 . . ?
 C65 C21 C2 120.9(8) . . ?
 C65 C21 H21 119.5 . . ?
 C55 C17 C56 120.9(7) . . ?
 C57 C17 C56 118.6(6) . . ?
 C57 C17 C55 120.3(6) . . ?
 C13 C23 C70 119.6(8) . . ?
 C4 C23 C13 118.9(9) . . ?
 C4 C23 C70 121.5(10) . . ?
 C37 C35 H35 120.9 . . ?
 C37 C35 C63 118.1(7) . . ?
 C63 C35 H35 120.9 . . ?
 C25 C52 C7 120.3(11) . . ?
 C25 C52 H52 119.8 . . ?
 C7 C52 H52 119.8 . . ?
 N11 C26 N14 123.6(5) . . ?
 N11 C26 C51 127.5(6) . . ?
 N14 C26 C51 108.9(5) . . ?
 C19 C56 C17 119.5(8) . . ?
 C19 C56 H56 120.2 . . ?
 C17 C56 H56 120.2 . . ?
 C42 C28 C6 105.2(5) . . ?
 C47 C28 C42 121.9(6) . . ?
 C47 C28 C6 132.9(6) . . ?
 C33 C60 C5 117.9(8) . . ?
 C71 C60 C5 121.8(9) . . ?
 C71 C60 C33 120.3(7) . . ?
 C66 C30 C64 118.6(9) . . ?
 C34 C30 C66 120.0(7) . . ?
 C34 C30 C64 121.4(10) . . ?
 C7 C64 C30 119.5(12) . . ?
 C7 C64 H64 120.3 . . ?
 C30 C64 H64 120.3 . . ?
 C66 C32 H32 121.5 . . ?
 C51 C32 C66 117.0(8) . . ?
 C51 C32 H32 121.5 . . ?
 N9 C68 C49 109.9(6) . . ?
 N20 C68 N9 123.8(6) . . ?
 N20 C68 C49 126.3(6) . . ?
 C30 C34 H34 120.5 . . ?
 C43 C34 C30 119.1(8) . . ?
 C43 C34 H34 120.5 . . ?
 C2 C72 H72 120.2 . . ?
 C1 C72 C2 119.6(7) . . ?
 C1 C72 H72 120.2 . . ?
 C9 C36 H36 119.0 . . ?
 C9 C36 C57 122.0(8) . . ?
 C57 C36 H36 119.0 . . ?
 C35 C37 C1 120.2(6) . . ?
 C35 C37 C22 133.1(6) . . ?
 C1 C37 C22 106.6(5) . . ?
 C33 C38 H38 120.0 . . ?
 C41 C38 C33 120.1(8) . . ?
 C41 C38 H38 120.0 . . ?
 C41 C39 C61 106.4(6) . . ?
 C71 C39 C41 121.3(7) . . ?
 C71 C39 C61 132.3(7) . . ?
 C44 C40 H40 120.2 . . ?
 C44 C40 C63 119.7(9) . . ?
 C63 C40 H40 120.2 . . ?
 C38 C41 C39 121.4(7) . . ?
 C38 C41 C53 133.0(7) . . ?
 C39 C41 C53 105.6(6) . . ?
 C28 C42 C69 106.1(5) . . ?
 C55 C42 C28 121.0(6) . . ?
 C55 C42 C69 132.9(6) . . ?
 C34 C43 C48 133.1(7) . . ?
 C34 C43 C51 120.8(7) . . ?
 C51 C43 C48 106.1(5) . . ?
 C40 C44 H44 119.1 . . ?
 C65 C44 C40 121.8(8) . . ?
 C65 C44 H44 119.1 . . ?
 C13 C46 C15 121.1(14) . . ?
 C13 C46 H46 119.5 . . ?
 C15 C46 H46 119.5 . . ?
 C28 C47 H47 120.7 . . ?
 C28 C47 C57 118.6(6) . . ?
 C57 C47 H47 120.7 . . ?
 N12 C48 N14 124.0(5) . . ?
 N12 C48 C43 125.7(6) . . ?
 N14 C48 C43 110.3(5) . . ?
 C70 C49 C68 133.0(8) . . ?
 C70 C49 C59 120.7(7) . . ?
 C59 C49 C68 106.2(6) . . ?
 C72 C1 C37 122.1(6) . . ?
 C72 C1 C8 133.4(6) . . ?
 C37 C1 C8 104.5(5) . . ?
 C32 C51 C26 130.3(7) . . ?
 C32 C51 C43 123.5(7) . . ?
 C43 C51 C26 106.1(6) . . ?
 C23 C4 H4B 118.5 . . ?
 C24 C4 C23 123.1(14) . . ?
 C24 C4 H4B 118.5 . . ?
 N5 C53 N19 124.0(6) . . ?
 N5 C53 C41 126.0(6) . . ?
 N19 C53 C41 110.0(6) . . ?
 N16 C6 N17 123.8(5) . . ?
 N16 C6 C28 125.6(5) . . ?
 N17 C6 C28 110.5(5) . . ?
 C17 C55 H55 120.6 . . ?
 C42 C55 C17 118.8(6) . . ?
 C42 C55 H55 120.6 . . ?
 N3 C8 C1 110.8(5) . . ?
 N8 C8 N3 122.0(5) . . ?
 N8 C8 C1 127.2(5) . . ?
 C17 C57 C36 119.0(6) . . ?
 C17 C57 C47 119.2(6) . . ?
 C36 C57 C47 121.6(7) . . ?
 C54 C59 C49 123.5(8) . . ?
 C54 C59 C67 131.5(8) . . ?
 C49 C59 C67 105.0(6) . . ?
 N1 C61 N19 124.1(6) . . ?
 N1 C61 C39 127.9(6) . . ?
 N19 C61 C39 108.1(6) . . ?
 C35 C63 C2 120.9(6) . . ?
 C35 C63 C40 120.2(7) . . ?
 C40 C63 C2 118.9(7) . . ?
 C21 C65 H65 119.9 . . ?
 C44 C65 C21 120.1(8) . . ?
 C44 C65 H65 119.9 . . ?
 N9 C67 C59 110.2(6) . . ?
 N10 C67 N9 123.4(6) . . ?
 N10 C67 C59 126.4(6) . . ?
 N15 C69 N17 124.1(5) . . ?
 N15 C69 C42 126.5(5) . . ?
 N17 C69 C42 109.4(5) . . ?
 N3 C22 C37 110.7(5) . . ?
 N4 C22 N3 123.2(5) . . ?
 N4 C22 C37 126.1(6) . . ?
 C60 C71 H71 120.6 . . ?
 C39 C71 C60 118.9(8) . . ?
 C39 C71 H71 120.6 . . ?
 C15 C24 H24 120.4 . . ?
 C4 C24 C15 119.1(14) . . ?
 C4 C24 H24 120.4 . . ?
 O19 N1A O1A 117.7(18) . . ?
 O19 N1A O1B 120.0(18) . . ?
 O1A N1A O1B 120.4(18) . . ?
 N1A O1B Co9 107.2(17) . . ?
 N2 C10 C11 110.1(11) . . ?
 N6 C10 C11 138(2) . . ?
 N6 C10 N2 112(2) . . ?
 C12 C11 C10 106.2(11) . . ?
 C12 C11 C14 123.5(14) . . ?
 C14 C11 C10 130.1(14) . . ?
 C10 N2 Co2 130.4(14) . . ?
 C10 N2 C16 105.9(12) . . ?
 C16 N2 Co2 123.3(15) . . ?
 Co3 N6 H6A 109.5 . . ?
 C10 N6 Co3 141(3) . . ?
 C10 N6 H6A 109.5 . . ?
 C11 C12 C16 107.9(10) . . ?
 C11 C12 C18 122.4(14) . . ?
 C16 C12 C18 129.7(15) . . ?
 C11 C14 H14A 122.5 . . ?
 C11 C14 C1A 114.9(15) . . ?
 C1A C14 H14A 122.5 . . ?
 N2 C16 C12 109.9(11) . . ?
 N13 C16 N2 123.3(16) . . ?
 N13 C16 C12 126.2(16) . . ?
 C12 C18 H18A 122.3 . . ?
 C12 C18 C1B 115.5(12) . . ?
 C1B C18 H18A 122.3 . . ?
 Co5 N13 H13 115.2 . . ?
 C16 N13 Co5 130(2) . . ?
 C16 N13 H13 115.2 . . ?
 C14 C1A C1B 119.3(13) . . ?
 C14 C1A C1D 118.9(14) . . ?
 C1D C1A C1B 120.3(13) . . ?
 C18 C1B C1A 120.4(12) . . ?
 C1C C1B C18 120.4(14) . . ?
 C1C C1B C1A 118.5(13) . . ?
 C1B C1C H1C 119.6 . . ?
 C1B C1C C1F 120.8(13) . . ?
 C1F C1C H1C 119.6 . . ?
 C1A C1D H1D 120.7 . . ?
 C1E C1D C1A 118.6(16) . . ?
 C1E C1D H1D 120.7 . . ?
 C1D C1E H1E 120.1 . . ?
 C1F C1E C1D 119.7(14) . . ?
 C1F C1E H1E 120.1 . . ?
 C1C C1F H1F 119.9 . . ?
 C1E C1F C1C 120.1(14) . . ?
 C1E C1F H1F 119.9 . . ?
 N1B C1G C1H 111.1(8) . . ?
 N1C C1G C1H 123.1(11) . . ?
 N1C C1G N1B 125.9(12) . . ?
 C1I C1H C1G 104.7(7) . . ?
 C1J C1H C1G 130.9(9) . . ?
 C1J C1H C1I 124.3(9) . . ?
 C1G N1B Co2 125.1(7) . . ?
 C1G N1B C1K 105.9(8) . . ?
 C1K N1B Co2 127.6(8) . . ?
 Co3 N1C H1CA 117.5 . . ?
 C1G N1C Co3 125.0(12) . . ?
 C1G N1C H1CA 117.5 . . ?
 C1H C1I C1K 106.7(7) . . ?
 C1H C1I C1L 119.0(9) . . ?
 C1L C1I C1K 134.0(10) . . ?
 C1H C1J H1J 121.8 . . ?
 C1H C1J C1M 116.5(10) . . ?
 C1M C1J H1J 121.8 . . ?
 N1B C1K C1I 111.5(7) . . ?
 N1D C1K N1B 122.2(10) . . ?
 N1D C1K C1I 126.3(10) . . ?
 C1I C1L H1L 120.9 . . ?
 C1I C1L C1N 118.2(9) . . ?
 C1N C1L H1L 120.9 . . ?
 Co5 N1D H1DA 115.9 . . ?
 C1K N1D Co5 128.1(11) . . ?
 C1K N1D H1DA 115.9 . . ?
 C1N C1M C1J 119.9(9) . . ?
 C1P C1M C1J 119.7(10) . . ?
 C1P C1M C1N 120.2(9) . . ?
 C1L C1N C1O 119.3(10) . . ?
 C1M C1N C1L 121.5(8) . . ?
 C1M C1N C1O 119.2(9) . . ?
 C1N C1O H1O 120.2 . . ?
 C1R C1O C1N 119.6(11) . . ?
 C1R C1O H1O 120.2 . . ?
 C1M C1P H1P 120.2 . . ?
 C1M C1P C1Q 119.7(12) . . ?
 C1Q C1P H1P 120.2 . . ?
 C1P C1Q H1Q 120.1 . . ?
 C1R C1Q C1P 119.7(11) . . ?
 C1R C1Q H1Q 120.1 . . ?
 C1O C1R C1Q 121.3(11) . . ?
 C1O C1R H1R 119.4 . . ?
 C1Q C1R H1R 119.4 . . ?
 O1G N1F O1F 132.2(17) . . ?
 O1G N1F O1H 116.4(16) . . ?
 O1H N1F O1F 110.9(15) . . ?
 O1L N1H O1M 112.0(13) . . ?
 O1N N1H O1L 135.4(15) . . ?
 O1N N1H O1M 111.1(13) . . ?
 O1C N1E O1D 128.0(18) . . ?
 O1C N1E O1E 118.7(17) . . ?
 O1D N1E O1E 112.9(15) . . ?
 O1O N1I O1Q 107.5(14) . . ?
 O1P N1I O1O 128.5(19) . . ?
 O1P N1I O1Q 122.2(18) . . ?
 O20 N1G O29 113.1(16) . . ?
 O1J N1G O20 125.8(19) . . ?
 O1J N1G O29 119.4(18) . . ?
 O1K N1J O1I 114.3(17) . . ?
 O1R N1J O1I 124(2) . . ?
 O1R N1J O1K 121.7(19) . . ?
 O1S N1K O1T 116.2(17) . . ?
 O1S N1K O1U 112.8(16) . . ?
 O1T N1K O1U 130.9(19) . . ?

loop_
  _geom_torsion_atom_site_label_1
  _geom_torsion_atom_site_label_2
  _geom_torsion_atom_site_label_3
  _geom_torsion_atom_site_label_4
  _geom_torsion
  _geom_torsion_site_symmetry_1
  _geom_torsion_site_symmetry_2
  _geom_torsion_site_symmetry_3
  _geom_torsion_site_symmetry_4
  _geom_torsion_publ_flag
 Co1 N3 C8 N8 2.2(8) . . . . ?
 Co1 N3 C8 C1 -176.6(4) . . . . ?
 Co1 N3 C22 N4 -5.0(8) . . . . ?
 Co1 N3 C22 C37 175.9(4) . . . . ?
 Co2 N2 C16 C12 -175(2) . . . . ?
 Co2 N2 C16 N13 12(5) . . . . ?
 Co2 N1B C1K C1I 167.7(10) . . . . ?
 Co2 N1B C1K N1D -14(2) . . . . ?
 Co3 N5 C53 N19 11.4(10) . . . . ?
 Co3 N5 C53 C41 -170.4(5) . . . . ?
 Co3 N20 C68 N9 -1.6(9) . . . . ?
 Co3 N20 C68 C49 178.5(5) . . . . ?
 Co4 N17 C6 N16 -0.3(10) . . . . ?
 Co4 N17 C6 C28 179.9(4) . . . . ?
 Co4 N17 C69 N15 -1.3(10) . . . . ?
 Co4 N17 C69 C42 178.6(4) . . . . ?
 Co5 N12 C48 N14 1.1(10) . . . . ?
 Co5 N12 C48 C43 179.8(5) . . . . ?
 Co5 N15 C69 N17 -0.4(11) 3_666 . . . ?
 Co5 N15 C69 C42 179.8(5) 3_666 . . . ?
 Co6 N9 C68 N20 5.0(9) . . . . ?
 Co6 N9 C68 C49 -175.1(4) . . . . ?
 Co6 N9 C67 N10 -2.2(9) . . . . ?
 Co6 N9 C67 C59 178.1(4) . . . . ?
 Co7 N1 C61 N19 -7.2(10) 3_666 . . . ?
 Co7 N1 C61 C39 172.9(5) 3_666 . . . ?
 Co7 N4 C22 N3 1.4(9) . . . . ?
 Co7 N4 C22 C37 -179.6(4) . . . . ?
 Co7 N11 C26 N14 -2.3(9) . . . . ?
 Co7 N11 C26 C51 177.0(5) . . . . ?
 Co8 N14 C26 N11 1.6(9) . . . . ?
 Co8 N14 C26 C51 -177.8(4) . . . . ?
 Co8 N14 C48 N12 -5.3(9) . . . . ?
 Co8 N14 C48 C43 175.8(4) . . . . ?
 Co10 N8 C8 N3 -3.0(9) . . . . ?
 Co10 N8 C8 C1 175.6(4) . . . . ?
 Co10 N10 C67 N9 2.5(9) . . . . ?
 Co10 N10 C67 C59 -177.9(5) . . . . ?
 Co10 N16 C6 N17 1.2(10) . . . . ?
 Co10 N16 C6 C28 -179.0(5) . . . . ?
 Co9 Co3 N6 C10 51(5) . . . . ?
 Co9 N19 C53 N5 -10.7(9) . . . . ?
 Co9 N19 C53 C41 170.8(4) . . . . ?
 Co9 N19 C61 N1 10.0(9) . . . . ?
 Co9 N19 C61 C39 -170.0(4) . . . . ?
 O3 Co3 N6 C10 -45(4) . . . . ?
 O15 Co3 N6 C10 37(4) . . . . ?
 N5 Co3 N6 C10 131(4) . . . . ?
 N9 C68 C49 C70 -179.4(8) . . . . ?
 N9 C68 C49 C59 -3.7(7) . . . . ?
 N11 C26 C51 C32 2.4(12) . . . . ?
 N11 C26 C51 C43 -176.4(6) . . . . ?
 N14 C26 C51 C32 -178.2(7) . . . . ?
 N14 C26 C51 C43 3.0(7) . . . . ?
 N20 Co3 N6 C10 -141(4) . . . . ?
 N20 C68 C49 C70 0.5(12) . . . . ?
 N20 C68 C49 C59 176.1(6) . . . . ?
 C3 C50 C33 C60 1.2(13) . . . . ?
 C3 C50 C33 C38 -180.0(9) . . . . ?
 C66 C25 C52 C7 2.9(18) . . . . ?
 C66 C30 C64 C7 -2.6(14) . . . . ?
 C66 C30 C34 C43 3.3(12) . . . . ?
 C66 C32 C51 C26 -178.8(7) . . . . ?
 C66 C32 C51 C43 -0.2(11) . . . . ?
 C50 C3 C58 C5 4.3(15) . . . . ?
 C50 C33 C60 C5 0.9(12) . . . . ?
 C50 C33 C60 C71 -179.8(7) . . . . ?
 C50 C33 C38 C41 -179.7(8) . . . . ?
 C25 C66 C30 C64 0.2(13) . . . . ?
 C25 C66 C30 C34 176.8(8) . . . . ?
 C25 C66 C32 C51 -178.4(8) . . . . ?
 C5 C60 C71 C39 179.0(7) . . . . ?
 C13 C54 C59 C49 2.0(13) . . . . ?
 C13 C54 C59 C67 -178.6(8) . . . . ?
 C13 C23 C4 C24 0.9(17) . . . . ?
 C58 C3 C50 C33 -3.8(15) . . . . ?
 C58 C5 C60 C33 -0.6(12) . . . . ?
 C58 C5 C60 C71 -179.8(8) . . . . ?
 C9 C19 C56 C17 0.9(14) . . . . ?
 C9 C36 C57 C17 3.5(12) . . . . ?
 C9 C36 C57 C47 179.4(8) . . . . ?
 C54 C13 C23 C70 4.0(14) . . . . ?
 C54 C13 C23 C4 -177.0(9) . . . . ?
 C54 C13 C46 C15 178.8(12) . . . . ?
 C54 C59 C67 N9 176.2(8) . . . . ?
 C54 C59 C67 N10 -3.5(13) . . . . ?
 C70 C23 C4 C24 179.8(11) . . . . ?
 C70 C49 C59 C54 0.5(12) . . . . ?
 C70 C49 C59 C67 -179.0(6) . . . . ?
 C2 C21 C65 C44 -1.6(12) . . . . ?
 C2 C72 C1 C37 1.7(10) . . . . ?
 C2 C72 C1 C8 -179.4(6) . . . . ?
 C19 C9 C36 C57 -0.2(14) . . . . ?
 C33 C60 C71 C39 -0.2(11) . . . . ?
 C33 C38 C41 C39 -0.6(12) . . . . ?
 C33 C38 C41 C53 178.2(7) . . . . ?
 C21 C2 C72 C1 -178.9(7) . . . . ?
 C21 C2 C63 C35 177.4(7) . . . . ?
 C21 C2 C63 C40 -2.2(10) . . . . ?
 C23 C13 C54 C59 -4.3(14) . . . . ?
 C23 C13 C46 C15 -0.3(19) . . . . ?
 C23 C70 C49 C68 174.4(8) . . . . ?
 C23 C70 C49 C59 -0.8(11) . . . . ?
 C23 C4 C24 C15 -5(2) . . . . ?
 C35 C37 C1 C72 -0.1(10) . . . . ?
 C35 C37 C1 C8 -179.3(6) . . . . ?
 C35 C37 C22 N3 179.1(7) . . . . ?
 C35 C37 C22 N4 0.0(11) . . . . ?
 C52 C7 C64 C30 5.2(18) . . . . ?
 C26 N14 C48 N12 178.4(6) . . . . ?
 C26 N14 C48 C43 -0.5(7) . . . . ?
 C56 C17 C55 C42 179.3(7) . . . . ?
 C56 C17 C57 C36 -4.5(11) . . . . ?
 C56 C17 C57 C47 179.5(7) . . . . ?
 C28 C42 C55 C17 2.1(11) . . . . ?
 C28 C42 C69 N15 -178.4(7) . . . . ?
 C28 C42 C69 N17 1.8(8) . . . . ?
 C28 C47 C57 C17 0.5(11) . . . . ?
 C28 C47 C57 C36 -175.4(7) . . . . ?
 C60 C5 C58 C3 -2.0(14) . . . . ?
 C60 C33 C38 C41 -0.9(12) . . . . ?
 C30 C66 C25 C52 -0.4(15) . . . . ?
 C30 C66 C32 C51 3.2(12) . . . . ?
 C30 C34 C43 C48 -179.4(7) . . . . ?
 C30 C34 C43 C51 -0.2(11) . . . . ?
 C64 C7 C52 C25 -5(2) . . . . ?
 C64 C30 C34 C43 179.7(8) . . . . ?
 C32 C66 C25 C52 -178.8(10) . . . . ?
 C32 C66 C30 C64 178.6(7) . . . . ?
 C32 C66 C30 C34 -4.8(13) . . . . ?
 C68 N9 C67 N10 -178.2(6) . . . . ?
 C68 N9 C67 C59 2.1(7) . . . . ?
 C68 C49 C59 C54 -175.8(8) . . . . ?
 C68 C49 C59 C67 4.7(7) . . . . ?
 C34 C30 C64 C7 -179.1(9) . . . . ?
 C34 C43 C48 N12 2.8(12) . . . . ?
 C34 C43 C48 N14 -178.4(7) . . . . ?
 C34 C43 C51 C26 177.5(6) . . . . ?
 C34 C43 C51 C32 -1.3(11) . . . . ?
 C72 C2 C21 C65 179.7(7) . . . . ?
 C72 C2 C63 C35 -0.1(10) . . . . ?
 C72 C2 C63 C40 -179.7(7) . . . . ?
 C72 C1 C8 N3 -178.4(7) . . . . ?
 C72 C1 C8 N8 2.9(11) . . . . ?
 C36 C9 C19 C56 -2.0(15) . . . . ?
 C37 C35 C63 C2 1.6(10) . . . . ?
 C37 C35 C63 C40 -178.8(6) . . . . ?
 C37 C1 C8 N3 0.7(6) . . . . ?
 C37 C1 C8 N8 -178.0(6) . . . . ?
 C38 C33 C60 C5 -177.9(7) . . . . ?
 C38 C33 C60 C71 1.3(12) . . . . ?
 C38 C41 C53 N5 1.7(13) . . . . ?
 C38 C41 C53 N19 -179.9(8) . . . . ?
 C39 C41 C53 N5 -179.4(7) . . . . ?
 C39 C41 C53 N19 -0.9(7) . . . . ?
 C40 C44 C65 C21 0.7(13) . . . . ?
 C41 C39 C61 N1 179.0(7) . . . . ?
 C41 C39 C61 N19 -1.0(7) . . . . ?
 C41 C39 C71 C60 -1.3(11) . . . . ?
 C42 C28 C47 C57 -3.0(11) . . . . ?
 C42 C28 C6 N16 -177.4(7) . . . . ?
 C42 C28 C6 N17 2.5(8) . . . . ?
 C44 C40 C63 C2 1.4(10) . . . . ?
 C44 C40 C63 C35 -178.2(7) . . . . ?
 C46 C13 C54 C59 176.7(11) . . . . ?
 C46 C13 C23 C70 -176.9(10) . . . . ?
 C46 C13 C23 C4 2.1(16) . . . . ?
 C46 C15 C24 C4 7(2) . . . . ?
 C47 C28 C42 C55 1.7(11) . . . . ?
 C47 C28 C42 C69 179.8(7) . . . . ?
 C47 C28 C6 N16 0.1(12) . . . . ?
 C47 C28 C6 N17 179.9(7) . . . . ?
 C48 N14 C26 N11 177.9(6) . . . . ?
 C48 N14 C26 C51 -1.5(7) . . . . ?
 C48 C43 C51 C26 -3.1(7) . . . . ?
 C48 C43 C51 C32 178.0(7) . . . . ?
 C49 C70 C23 C13 -1.6(13) . . . . ?
 C49 C70 C23 C4 179.5(8) . . . . ?
 C49 C59 C67 N9 -4.4(7) . . . . ?
 C49 C59 C67 N10 176.0(6) . . . . ?
 C1 C37 C22 N3 1.3(7) . . . . ?
 C1 C37 C22 N4 -177.8(6) . . . . ?
 C51 C43 C48 N12 -176.5(7) . . . . ?
 C51 C43 C48 N14 2.4(7) . . . . ?
 C53 N19 C61 N1 -179.5(6) . . . . ?
 C53 N19 C61 C39 0.5(7) . . . . ?
 C6 N17 C69 N15 180.0(7) . . . . ?
 C6 N17 C69 C42 -0.2(7) . . . . ?
 C6 C28 C42 C55 179.5(6) . . . . ?
 C6 C28 C42 C69 -2.4(7) . . . . ?
 C6 C28 C47 C57 179.9(7) . . . . ?
 C55 C17 C56 C19 178.6(8) . . . . ?
 C55 C17 C57 C36 179.3(7) . . . . ?
 C55 C17 C57 C47 3.3(11) . . . . ?
 C55 C42 C69 N15 -0.6(13) . . . . ?
 C55 C42 C69 N17 179.5(8) . . . . ?
 C8 N3 C22 N4 178.3(6) . . . . ?
 C8 N3 C22 C37 -0.8(7) . . . . ?
 C57 C17 C56 C19 2.4(12) . . . . ?
 C57 C17 C55 C42 -4.6(11) . . . . ?
 C61 N19 C53 N5 178.8(6) . . . . ?
 C61 N19 C53 C41 0.3(7) . . . . ?
 C61 C39 C41 C38 -179.8(7) . . . . ?
 C61 C39 C41 C53 1.1(7) . . . . ?
 C61 C39 C71 C60 -179.3(7) . . . . ?
 C63 C2 C21 C65 2.3(11) . . . . ?
 C63 C2 C72 C1 -1.6(10) . . . . ?
 C63 C35 C37 C1 -1.5(9) . . . . ?
 C63 C35 C37 C22 -179.1(6) . . . . ?
 C63 C40 C44 C65 -0.7(12) . . . . ?
 C67 N9 C68 N20 -178.9(6) . . . . ?
 C67 N9 C68 C49 1.0(7) . . . . ?
 C69 N17 C6 N16 178.4(6) . . . . ?
 C69 N17 C6 C28 -1.4(7) . . . . ?
 C69 C42 C55 C17 -175.4(7) . . . . ?
 C22 N3 C8 N8 178.9(6) . . . . ?
 C22 N3 C8 C1 0.1(6) . . . . ?
 C22 C37 C1 C72 178.1(6) . . . . ?
 C22 C37 C1 C8 -1.1(6) . . . . ?
 C71 C39 C41 C38 1.7(11) . . . . ?
 C71 C39 C41 C53 -177.4(6) . . . . ?
 C71 C39 C61 N1 -2.8(12) . . . . ?
 C71 C39 C61 N19 177.2(7) . . . . ?
 C24 C15 C46 C13 -4(2) . . . . ?
 O19 N1A O1B Co9 -102(2) . . . . ?
 O1A N1A O1B Co9 94(2) . . . . ?
 C10 C11 C12 C16 -1(2) . . . . ?
 C10 C11 C12 C18 179(2) . . . . ?
 C10 C11 C14 C1A -171.6(17) . . . . ?
 C10 N2 C16 C12 -2(3) . . . . ?
 C10 N2 C16 N13 -174(3) . . . . ?
 C11 C10 N2 Co2 174.4(13) . . . . ?
 C11 C10 N2 C16 1.4(17) . . . . ?
 C11 C10 N6 Co3 -174(3) . . . . ?
 C11 C12 C16 N2 1(3) . . . . ?
 C11 C12 C16 N13 174(3) . . . . ?
 C11 C12 C18 C1B 4(4) . . . . ?
 C11 C14 C1A C1B -23(4) . . . . ?
 C11 C14 C1A C1D 171(3) . . . . ?
 N2 C10 C11 C12 -0.5(14) . . . . ?
 N2 C10 C11 C14 -174.0(18) . . . . ?
 N2 C10 N6 Co3 8(4) . . . . ?
 N2 C16 N13 Co5 -17(6) . . . . ?
 N6 C10 C11 C12 -179(3) . . . . ?
 N6 C10 C11 C14 7(3) . . . . ?
 N6 C10 N2 Co2 -7(2) . . . . ?
 N6 C10 N2 C16 -180(2) . . . . ?
 C12 C11 C14 C1A 16(3) . . . . ?
 C12 C16 N13 Co5 172(3) . . . . ?
 C12 C18 C1B C1A -12(4) . . . . ?
 C12 C18 C1B C1C 178(3) . . . . ?
 C14 C11 C12 C16 173(2) . . . . ?
 C14 C11 C12 C18 -7(4) . . . . ?
 C14 C1A C1B C18 22(5) . . . . ?
 C14 C1A C1B C1C -168(3) . . . . ?
 C14 C1A C1D C1E 160(3) . . . . ?
 C16 C12 C18 C1B -176(3) . . . . ?
 C18 C12 C16 N2 -178(3) . . . . ?
 C18 C12 C16 N13 -6(6) . . . . ?
 C18 C1B C1C C1F 171(3) . . . . ?
 C1A C1B C1C C1F 0(5) . . . . ?
 C1A C1D C1E C1F 15(5) . . . . ?
 C1B C1A C1D C1E -6(5) . . . . ?
 C1B C1C C1F C1E 9(5) . . . . ?
 C1D C1A C1B C18 -172(3) . . . . ?
 C1D C1A C1B C1C -2(5) . . . . ?
 C1D C1E C1F C1C -17(5) . . . . ?
 C1G C1H C1I C1K 4.1(11) . . . . ?
 C1G C1H C1I C1L 178.0(10) . . . . ?
 C1G C1H C1J C1M -176.7(10) . . . . ?
 C1G N1B C1K C1I 0.8(14) . . . . ?
 C1G N1B C1K N1D 179.0(14) . . . . ?
 C1H C1G N1B Co2 -165.4(7) . . . . ?
 C1H C1G N1B C1K 2.0(9) . . . . ?
 C1H C1G N1C Co3 167.2(9) . . . . ?
 C1H C1I C1K N1B -3.2(15) . . . . ?
 C1H C1I C1K N1D 178.6(15) . . . . ?
 C1H C1I C1L C1N 3.3(19) . . . . ?
 C1H C1J C1M C1N -8(2) . . . . ?
 C1H C1J C1M C1P 176.5(15) . . . . ?
 N1B C1G C1H C1I -3.9(8) . . . . ?
 N1B C1G C1H C1J -179.7(11) . . . . ?
 N1B C1G N1C Co3 -14(2) . . . . ?
 N1B C1K N1D Co5 12(2) . . . . ?
 N1C C1G C1H C1I 175.3(14) . . . . ?
 N1C C1G C1H C1J -0.5(15) . . . . ?
 N1C C1G N1B Co2 15.5(14) . . . . ?
 N1C C1G N1B C1K -177.2(14) . . . . ?
 C1I C1H C1J C1M 8(2) . . . . ?
 C1I C1K N1D Co5 -169.6(12) . . . . ?
 C1I C1L C1N C1M -4(2) . . . . ?
 C1I C1L C1N C1O 179.0(15) . . . . ?
 C1J C1H C1I C1K -179.7(12) . . . . ?
 C1J C1H C1I C1L -5.9(18) . . . . ?
 C1J C1M C1N C1L 6(3) . . . . ?
 C1J C1M C1N C1O -176.3(16) . . . . ?
 C1J C1M C1P C1Q -179.3(18) . . . . ?
 C1K C1I C1L C1N 175.1(16) . . . . ?
 C1L C1I C1K N1B -175.8(14) . . . . ?
 C1L C1I C1K N1D 6(3) . . . . ?
 C1L C1N C1O C1R 174.2(17) . . . . ?
 C1M C1N C1O C1R -3(3) . . . . ?
 C1M C1P C1Q C1R -6(3) . . . . ?
 C1N C1M C1P C1Q 5(3) . . . . ?
 C1N C1O C1R C1Q 3(3) . . . . ?
 C1P C1M C1N C1L -178.4(16) . . . . ?
 C1P C1M C1N C1O -1(3) . . . . ?
 C1P C1Q C1R C1O 1(3) . . . . ?

_smtbx_masks_special_details       ?
loop_
  _smtbx_masks_void_nr
  _smtbx_masks_void_average_x
  _smtbx_masks_void_average_y
  _smtbx_masks_void_average_z
  _smtbx_masks_void_volume
  _smtbx_masks_void_count_electrons
  _smtbx_masks_void_content
 1 -0.691 -0.591 -0.907 4886.3 481.6 ?

_smtbx_masks_void_probe_radius     1.2
_smtbx_masks_void_truncation_radius  1.2
_shelx_res_file
;
TITL aaa_a.res in P2(1)/n
    aaa.res
    created by SHELXL-2018/3 at 17:24:12 on 11-Jul-2025
REM Old TITL aaa in P2(1)/n
REM SHELXT solution in P2(1)/n: R1 0.196, Rweak 0.016, Alpha 0.049
REM <I/s> 0.320 for 740 systematic absences, Orientation as input
REM Formula found by SHELXT: C74 N14 O31 Co2
CELL 1.54178 24.5688 20.54 25.7456 90 92.609 90
ZERR 2 0.0004 0.0003 0.0005 0 0.002 0
LATT 1
SYMM 0.5-X,0.5+Y,0.5-Z
SFAC C H Co N O
UNIT 288 240 40 96 120
EQIV $1 1-X,1-Y,1-Z
DFIX 1.25 N18 O2 N18 O13
DFIX 1.25 N1K O1S N1K O1U N1K O1T
DFIX 1.25 N1J O1I N1J O1R N1J O1K
FLAT N1K O1S O1T O1U
FLAT N1J O1I O1K O1R
DFIX 1.25 N1F O1F N1F O1H N1F O1G
DFIX 1.25 N1G O20 N1G O29 N1G O1J
FLAT N1F O1F O1G O1H
SADI 0.04 O20 O1J O1J O29 O29 O20
SIMU 0.001 0.002 2 N1F O1F O1G O1H
DFIX 1.25 N1E O1C N1E O1E N1E O1D
DFIX 2.169 O1H O1F
FLAT N1G O20 O1J O29
DFIX 2.169 O1F O1G
DFIX 2.159 O1J O20
DFIX 2.169 O1G O1H
DFIX 2.159 O1J O29
SADI 0.04 O1C O1D O1D O1E O1E O1C
DFIX 2.159 O29 O20
DFIX 1.25 N1I O1O N1I O1Q N1I O1P
SIMU 0.001 0.002 2 N1G O20 O1J O29
FLAT N1E O1C O1D O1E
SIMU 0.001 0.002 2 N1E O1C O1D O1E
SADI 0.04 O1O O1P O1P O1Q O1Q O1O
FLAT N1I O1O O1P O1Q
SIMU 0.001 0.002 2 O1Q N1I O1O O1P
DFIX 1.25 N1H O1L N1H O1N N1H O1M
SADI 0.04 O1L O1M O1M O1N O1N O1L
FLAT N1H O1L O1M O1N
SIMU 0.01 0.02 2 O1M N1H O1L O1N
DFIX 1.39 C1G C1H C1H C1J C1I C1K C1I C1L
DFIX 1.39 C10 C11 C11 C14 C12 C16 C12 C18
DFIX 2.21 C1G C1I C1H C1K
DFIX 2.21 C10 C12 C11 C16
DFIX 2.53 C1G C1J
DFIX 2.53 C10 C14
DFIX 1.36 C1G N1B N1B C1K
DFIX 1.36 C10 N2 N2 C16
DFIX 2.19 C1G C1K
DFIX 2.19 C10 C16
DFIX 1.25 N1A O19 N1A O1B
DFIX 1.34 C1G N1C C1K N1D
DFIX 1.34 C10 N6 C16 N13
DFIX 1.35 C1H C1I
DFIX 1.35 C11 C12
DFIX 2.4 C11 C18 N2 N13
DFIX 2.4 C1H C1L N1B N1D
DFIX 1.24 N18 O16
DFIX 2.39 C1H C1M C1I C1N
DFIX 2.39 C11 C1A C12 C1B
DFIX 1.24 N1A O1A
DFIX 2.24 N1B C1I
DFIX 2.24 N2 C12
DFIX 2.43 C1I N1D C1L C1O C1M C1Q C1N C1R C1O C1Q C1P C1R
DFIX 2.43 C12 N13 C18 C1C C1A C1E C1B C1F C1C C1E C1D C1F
DFIX 1.41 C1J C1M C1L C1N
DFIX 1.41 C14 C1A C18 C1B
DFIX 2.46 C1J C1N C1L C1M
DFIX 2.46 C14 C1B C18 C1A
SADI N18 O2 N18 O16 N18 O13
DFIX 2.44 C14 C1D C1A C1C
DFIX 2.44 C1J C1P C1M C1O
DFIX 1.42 C1A C1B
DFIX 1.42 C1M C1N
DFIX 1.4 C1M C1P C1N C1O C1O C1R C1P C1Q C1Q C1R
DFIX 1.4 C1A C1D C1B C1C C1C C1F C1D C1E C1E C1F
FLAT C10 C11 N2 N6 C12 C14 C16 C18 N13 C1A C1B C1C C1D C1E C1F
FLAT C1G C1H N1B N1C C1I C1J C1K C1L N1D C1M C1N C1O C1P C1Q C1R
SADI N1A O19 N1A O1A N1A O1B
SIMU 0.01 0.02 2 C10 C11 N2 N6 C12 C14 C16 C18 N13 C1A C1B C1C C1D C1E C1F
SIMU 0.01 0.02 2 C1P C1G C1H N1B N1C C1I C1J C1K C1L C1M N1D C1N C1O C1Q C1R
SADI 0.04 O2 O16 O16 O13 O13 O2
SADI 0.04 O19 O1A O1A O1B O1B O19
FLAT O16 O2 O13 N18
FLAT N1A O19 O1A O1B
SIMU O16 O2 O13 N18
RIGU O16 O2 O13 N18
DELU 0.01 0.02 C15 C24
SIMU 0.01 0.02 2 N1A O19 O1A O1B
DFIX 2.169 O1L O1N
DFIX 2.169 O1N O1M
DFIX 2.169 O1M O1L
DFIX 2.169 O1O O1Q
DFIX 2.169 O1Q O1P
DFIX 2.169 O1P O1O
DFIX 2.169 O1C O1D
DFIX 2.169 O1D O1E
DFIX 2.169 O1E O1C
DFIX 2.159 O1R O1K
DFIX 2.159 O1R O1I
DFIX 2.159 O1I O1K
SIMU 0.001 0.002 2 N1J O1I O1K O1R
DFIX 2.159 O1U O1T
DFIX 2.159 O1T O1S
DFIX 2.159 O1S O1U
SIMU 0.001 0.002 2 N1K O1S O1T O1U
DFIX 3 C28 O1E_$1

L.S. 80 0 0
PLAN  80
SIZE 0.123 0.115 0.108
CONF
list 4
MORE -1
BOND $H
fmap 2 53
acta
ABIN
OMIT -7 5 5
OMIT -5 5 7
OMIT -2 2 5
OMIT -1 3 5
OMIT 0 1 2
OMIT 0 4 4
OMIT 1 0 3
OMIT 2 3 4
OMIT 2 3 5
OMIT 3 4 6
OMIT 3 9 2
OMIT 4 2 1
REM <olex2.extras>
REM <HklSrc "%.\\aaa.hkl">
REM </olex2.extras>

WGHT    0.200000
FVAR       0.17772   0.35622
CO1   3    0.514915    0.672773    0.521542    11.00000    0.05347    0.03498 =
         0.04846   -0.00059   -0.00539   -0.00193
CO2   3    0.495538    0.524867    0.362886    11.00000    0.04662    0.03614 =
         0.05449   -0.00027    0.00015   -0.00205
CO3   3    0.613743    0.515260    0.338465    11.00000    0.04858    0.03458 =
         0.05875   -0.00189    0.00363   -0.00057
CO4   3    0.613551    0.562782    0.576886    11.00000    0.05076    0.03797 =
         0.05504   -0.00055   -0.00987   -0.00228
CO5   3    0.374641    0.541987    0.342202    11.00000    0.04749    0.03335 =
         0.05578   -0.00079   -0.00787   -0.00657
CO6   3    0.608598    0.587085    0.439877    11.00000    0.04916    0.03783 =
         0.05433    0.00201    0.00025   -0.00001
CO7   3    0.397711    0.713510    0.525196    11.00000    0.04996    0.03781 =
         0.05254   -0.00058   -0.00091   -0.00786
CO8   3    0.400607    0.609028    0.443807    11.00000    0.04713    0.03452 =
         0.05570   -0.00076   -0.00727   -0.00417
CO10  3    0.636264    0.687541    0.521635    11.00000    0.05111    0.03927 =
         0.04948    0.00250   -0.00675    0.00284
CO9   3    0.593536    0.414180    0.419268    11.00000    0.05305    0.03852 =
         0.05764   -0.00300    0.00556   -0.00138
O5    5    0.436123    0.593602    0.374521    11.00000    0.04509    0.03512 =
         0.06221   -0.00250   -0.00043   -0.00432
AFIX  13
H5    2    0.442483    0.634222    0.355772    11.00000   -1.50000
AFIX   0
O18   5    0.369261    0.623890    0.514595    11.00000    0.05891    0.05534 =
         0.05511    0.00294    0.00088   -0.01408
AFIX  13
H18   2    0.329411    0.621288    0.514062    11.00000   -1.50000
AFIX   0
O14   5    0.425842    0.468349    0.359024    11.00000    0.05197    0.03485 =
         0.06831   -0.00417   -0.00176   -0.00696
AFIX  13
H14   2    0.426125    0.435526    0.331412    11.00000   -1.50000
AFIX   0
O3    5    0.565227    0.579002    0.369883    11.00000    0.04849    0.03058 =
         0.06533   -0.00123   -0.00583   -0.00007
AFIX  13
H3    2    0.562703    0.620142    0.350646    11.00000   -1.50000
AFIX   0

O12   5    0.556209    0.753374    0.381919    11.00000    0.07379    0.06991 =
         0.08032    0.00870   -0.01382   -0.01850
O15   5    0.554891    0.454600    0.355066    11.00000    0.05291    0.03430 =
         0.07387   -0.00130   -0.00200    0.00438
AFIX  13
H15   2    0.546115    0.423089    0.327356    11.00000   -1.50000
AFIX   0

O16   5    0.571499    0.707630    0.668842    11.00000    0.18590
O17   5    0.356954    0.529870    0.416062    11.00000    0.04739    0.03398 =
         0.07529   -0.00401    0.00186   -0.00604
AFIX  13
H17   2    0.317879    0.533017    0.421785    11.00000   -1.50000
AFIX   0

O9    5    0.523190    0.692980    0.318249    11.00000    0.08111    0.04896 =
         0.06316   -0.00242    0.00800    0.00697
O10   5    0.451293    0.669242    0.571611    11.00000    0.06119    0.05554 =
         0.05236    0.00087    0.00234   -0.01746
AFIX  13
H10   2    0.459034    0.692636    0.604292    11.00000   -1.50000
AFIX   0

O11   5    0.470154    0.730509    0.375089    11.00000    0.05509    0.07880 =
         0.06494    0.01320    0.00509    0.00952
O1    5    0.649458    0.594355    0.510984    11.00000    0.06267    0.06403 =
         0.05130    0.00508   -0.00494    0.01507
AFIX  13
H1    2    0.688181    0.583159    0.510126    11.00000   -1.50000
AFIX   0
O7    5    0.577018    0.671887    0.469629    11.00000    0.05949    0.04588 =
         0.04914    0.00815   -0.00027    0.01196
AFIX  13
H7    2    0.573432    0.706739    0.443703    11.00000   -1.50000
AFIX   0
O4    5    0.581732    0.654534    0.569204    11.00000    0.06189    0.05268 =
         0.04873    0.00013   -0.00856    0.01281
AFIX  13
H4    2    0.581576    0.678426    0.602146    11.00000   -1.50000
AFIX   0

O2    5    0.510299    0.626328    0.713270    11.00000    0.14553
O6    5    0.448170    0.684769    0.472275    11.00000    0.05773    0.05229 =
         0.04634    0.00153   -0.00475   -0.01872
AFIX  13
H6    2    0.453787    0.718280    0.445959    11.00000   -1.50000
AFIX   0
O8    5    0.636599    0.499360    0.411513    11.00000    0.05583    0.03495 =
         0.07578   -0.00040   -0.00954    0.00200
AFIX  13
H8    2    0.676052    0.493698    0.416969    11.00000   -1.50000
AFIX   0

O13   5    0.481732    0.722422    0.668704    11.00000    0.20270
N1    4    0.654315    0.268401    0.420684    11.00000    0.06025    0.03566 =
         0.06125   -0.00058    0.00234    0.00090
AFIX  43
H1A   2    0.668470    0.230102    0.421635    11.00000   -1.20000
AFIX   0
N3    4    0.522618    0.772443    0.532087    11.00000    0.04685    0.03081 =
         0.05299   -0.00431   -0.00363   -0.00141
N4    4    0.430901    0.799520    0.537542    11.00000    0.04975    0.03684 =
         0.06283   -0.00013    0.00429    0.00253
AFIX  43
H4A   2    0.408363    0.830792    0.542195    11.00000   -1.20000
AFIX   0
N5    4    0.660384    0.447261    0.312797    11.00000    0.06222    0.04438 =
         0.06623   -0.00009    0.01909    0.00161
AFIX  43
H5A   2    0.674769    0.455626    0.283703    11.00000   -1.20000
AFIX   0

N7    4    0.517216    0.725265    0.357996    11.00000    0.04940    0.03612 =
         0.06579    0.00995    0.00031    0.00456
N8    4    0.617857    0.778806    0.531019    11.00000    0.04493    0.04869 =
         0.05601   -0.00490   -0.00205   -0.00491
AFIX  43
H8A   2    0.645298    0.804843    0.532295    11.00000   -1.20000
AFIX   0
N9    4    0.669905    0.638567    0.405706    11.00000    0.05147    0.04067 =
         0.05182    0.00206    0.00470   -0.00858
N10   4    0.688245    0.714528    0.471267    11.00000    0.05832    0.03663 =
         0.06565   -0.00192   -0.01209   -0.00509
AFIX  43
H10A  2    0.707669    0.747937    0.480018    11.00000   -1.20000
AFIX   0
N11   4    0.346668    0.753469    0.473730    11.00000    0.05228    0.02849 =
         0.07050   -0.00185    0.00060    0.00298
AFIX  43
H11   2    0.334230    0.790903    0.482315    11.00000   -1.20000
AFIX   0
N12   4    0.324884    0.618017    0.332453    11.00000    0.06022    0.04688 =
         0.05598    0.00784   -0.01722   -0.01204
AFIX  43
H12   2    0.305276    0.618207    0.303918    11.00000   -1.20000
AFIX   0
N14   4    0.345557    0.674599    0.407961    11.00000    0.04290    0.03783 =
         0.06463   -0.00053   -0.00660   -0.00326
N15   4    0.685076    0.514883    0.683164    11.00000    0.05900    0.05004 =
         0.05134    0.00810   -0.01684   -0.00634
AFIX  43
H15A  2    0.703220    0.500947    0.710277    11.00000   -1.20000
AFIX   0
N16   4    0.692891    0.695011    0.576613    11.00000    0.05700    0.03859 =
         0.06505    0.00368   -0.00839   -0.00703
AFIX  43
H16   2    0.713103    0.729103    0.575313    11.00000   -1.20000
AFIX   0
N17   4    0.677809    0.599055    0.622939    11.00000    0.05179    0.04240 =
         0.05392    0.00303   -0.01087   -0.00702

N18   4    0.522874    0.680145    0.685063    11.00000    0.20323
N20   4    0.673260    0.576881    0.328218    11.00000    0.06010    0.04454 =
         0.05830    0.00350    0.01110    0.00276
AFIX  43
H20   2    0.689485    0.572567    0.299517    11.00000   -1.20000
AFIX   0
N19   4    0.647787    0.364719    0.373647    11.00000    0.05781    0.03421 =
         0.05915   -0.00379    0.01514    0.00289
C3    1    0.861195    0.249463    0.224696    11.00000    0.07921    0.11760 =
         0.12178   -0.05560    0.03555    0.00046
AFIX  43
H3A   2    0.884825    0.249364    0.197484    11.00000   -1.20000
AFIX   0
C66   1    0.223559    0.837788    0.354806    11.00000    0.06322    0.07615 =
         0.10102    0.02762    0.00202    0.01865
C50   1    0.825755    0.301275    0.229751    11.00000    0.09074    0.08597 =
         0.09541   -0.02095    0.02696    0.00934
AFIX  43
H50   2    0.827133    0.336740    0.207393    11.00000   -1.20000
AFIX   0
C25   1    0.194711    0.896948    0.353669    11.00000    0.09725    0.08237 =
         0.12654    0.02686    0.00610    0.03949
AFIX  43
H25   2    0.200912    0.926961    0.380332    11.00000   -1.20000
AFIX   0
C5    1    0.826024    0.193223    0.298052    11.00000    0.08082    0.08447 =
         0.10053   -0.03727    0.01552    0.01323
AFIX  43
H5B   2    0.826710    0.157408    0.320172    11.00000   -1.20000
AFIX   0
C13   1    0.810918    0.771816    0.350161    11.00000    0.07963    0.15392 =
         0.09692    0.04237   -0.00026   -0.05012
C58   1    0.862215    0.197315    0.259606    11.00000    0.08334    0.08729 =
         0.10822   -0.03699    0.00439    0.01699
AFIX  43
H58   2    0.888141    0.164717    0.256535    11.00000   -1.20000
AFIX   0
C9    1    0.893863    0.751901    0.765746    11.00000    0.06756    0.08010 =
         0.08629   -0.00663   -0.02187   -0.02124
AFIX  43
H9    2    0.918090    0.785451    0.774215    11.00000   -1.20000
AFIX   0
C7    1    0.145707    0.865410    0.274486    11.00000    0.08358    0.15967 =
         0.12844    0.06343   -0.01852    0.02713
AFIX  43
H7A   2    0.118228    0.874304    0.249454    11.00000   -1.20000
AFIX   0
C54   1    0.774803    0.761935    0.393383    11.00000    0.08563    0.09234 =
         0.10362   -0.00527   -0.00499   -0.03441
AFIX  43
H54   2    0.776135    0.789725    0.421931    11.00000   -1.20000
AFIX   0
C15   1    0.880153    0.831183    0.308006    11.00000    0.09279    0.17437 =
         0.18687    0.08442    0.00050   -0.05307
AFIX  43
H15B  2    0.902326    0.867697    0.305888    11.00000   -1.20000
AFIX   0
C70   1    0.770860    0.671440    0.308637    11.00000    0.05509    0.09892 =
         0.08264    0.01948    0.00673   -0.00521
AFIX  43
H70   2    0.769157    0.641353    0.281619    11.00000   -1.20000
AFIX   0
C2    1    0.571209    0.989147    0.562272    11.00000    0.09507    0.04480 =
         0.05653    0.00236   -0.00518   -0.01589
C19   1    0.892816    0.695885    0.796107    11.00000    0.07985    0.07350 =
         0.09514   -0.00761   -0.03828   -0.01288
AFIX  43
H19   2    0.917494    0.691832    0.824399    11.00000   -1.20000
AFIX   0
C33   1    0.787164    0.299922    0.269416    11.00000    0.06755    0.06672 =
         0.08505   -0.02147    0.01914    0.00281
C21   1    0.603122    1.046125    0.567742    11.00000    0.09547    0.05165 =
         0.07445    0.00604   -0.00190   -0.01605
AFIX  43
H21   2    0.640604    1.043642    0.564450    11.00000   -1.20000
AFIX   0
C17   1    0.819321    0.652294    0.741875    11.00000    0.05848    0.05650 =
         0.06261    0.00111   -0.01557   -0.00340
C23   1    0.809752    0.724486    0.308487    11.00000    0.07051    0.10984 =
         0.08518    0.02070    0.01262   -0.02854
C35   1    0.479186    0.939910    0.558338    11.00000    0.06872    0.04491 =
         0.05822   -0.00226    0.00215    0.00438
AFIX  43
H35   2    0.441544    0.943592    0.559620    11.00000   -1.20000
AFIX   0
C52   1    0.157444    0.911149    0.313727    11.00000    0.09739    0.12279 =
         0.16963    0.06996    0.00381    0.05544
AFIX  43
H52   2    0.139977    0.951329    0.312808    11.00000   -1.20000
AFIX   0
C26   1    0.328973    0.732162    0.429070    11.00000    0.05060    0.02909 =
         0.06555    0.00438   -0.00328   -0.00193
C56   1    0.856792    0.646995    0.785591    11.00000    0.07826    0.07364 =
         0.07173    0.00166   -0.03169   -0.01078
AFIX  43
H56   2    0.856565    0.610314    0.806756    11.00000   -1.20000
AFIX   0
C28   1    0.747902    0.665163    0.656153    11.00000    0.04835    0.04304 =
         0.06519    0.00647   -0.00571   -0.00552
C60   1    0.786328    0.244790    0.304537    11.00000    0.06877    0.06269 =
         0.09001   -0.02141    0.00990    0.01090
C30   1    0.213188    0.791802    0.313481    11.00000    0.06461    0.09821 =
         0.08923    0.03367   -0.01091    0.00547
C64   1    0.173366    0.808534    0.272063    11.00000    0.06606    0.12132 =
         0.10865    0.05758   -0.00668    0.02189
AFIX  43
H64   2    0.166959    0.780397    0.244150    11.00000   -1.20000
AFIX   0
C32   1    0.261089    0.821964    0.395903    11.00000    0.07012    0.06081 =
         0.09000    0.01797    0.00566    0.01909
AFIX  43
H32   2    0.267329    0.849751    0.424067    11.00000   -1.20000
AFIX   0
C68   1    0.691647    0.622954    0.358230    11.00000    0.05767    0.04285 =
         0.05738    0.00885    0.00181    0.00157
C34   1    0.243397    0.733661    0.312169    11.00000    0.06459    0.06767 =
         0.07349    0.01726   -0.00498    0.00051
AFIX  43
H34   2    0.238210    0.704691    0.284627    11.00000   -1.20000
AFIX   0
C72   1    0.593550    0.929070    0.551863    11.00000    0.07004    0.04216 =
         0.07204   -0.00162   -0.00657   -0.00986
AFIX  43
H72   2    0.630947    0.924834    0.548745    11.00000   -1.20000
AFIX   0
C36   1    0.859071    0.756671    0.723768    11.00000    0.07134    0.06132 =
         0.09118   -0.00288   -0.01816   -0.01787
AFIX  43
H36   2    0.859595    0.794100    0.703470    11.00000   -1.20000
AFIX   0
C37   1    0.503136    0.881145    0.549359    11.00000    0.06060    0.03212 =
         0.05479    0.00468    0.00345   -0.00317
C38   1    0.750351    0.350300    0.276677    11.00000    0.07852    0.05879 =
         0.08338   -0.00902    0.02524    0.00594
AFIX  43
H38   2    0.750239    0.386578    0.255059    11.00000   -1.20000
AFIX   0
C39   1    0.713893    0.291656    0.348067    11.00000    0.06186    0.04563 =
         0.07180   -0.01222    0.00365    0.00377
C40   1    0.489874    1.057105    0.576128    11.00000    0.11715    0.04270 =
         0.06481    0.00165    0.01231    0.00085
AFIX  43
H40   2    0.452473    1.061420    0.579167    11.00000   -1.20000
AFIX   0
C41   1    0.715183    0.346591    0.314668    11.00000    0.06325    0.04762 =
         0.06668   -0.00851    0.02438   -0.00316
C42   1    0.746546    0.609036    0.687422    11.00000    0.05936    0.04342 =
         0.05780   -0.00097   -0.01365   -0.00036
C43   1    0.280045    0.720532    0.351494    11.00000    0.04969    0.05883 =
         0.06933    0.01840   -0.00931   -0.00722
C44   1    0.523630    1.111143    0.581780    11.00000    0.13872    0.03747 =
         0.07705   -0.01125    0.00726   -0.00366
AFIX  43
H44   2    0.508259    1.151552    0.588242    11.00000   -1.20000
AFIX   0
C46   1    0.846066    0.823731    0.348454    11.00000    0.13875    0.15996 =
         0.13377    0.02395    0.01477   -0.10253
AFIX  43
H46   2    0.846798    0.854324    0.375106    11.00000   -1.20000
AFIX   0
C47   1    0.784719    0.712643    0.665203    11.00000    0.06819    0.04861 =
         0.06562   -0.00095   -0.01458   -0.00636
AFIX  43
H47   2    0.786065    0.748451    0.643191    11.00000   -1.20000
AFIX   0
C48   1    0.318000    0.665846    0.362048    11.00000    0.05310    0.03454 =
         0.05245    0.00208   -0.00647   -0.00475
C49   1    0.737100    0.666118    0.348406    11.00000    0.04594    0.06394 =
         0.06972    0.01508    0.01265   -0.00363
C1    1    0.560793    0.876609    0.546252    11.00000    0.06000    0.03847 =
         0.04318    0.00512    0.00010   -0.00572
C51   1    0.288131    0.763410    0.392448    11.00000    0.05486    0.04781 =
         0.07664    0.01086   -0.00712    0.00033
C4    1    0.846259    0.731914    0.267948    11.00000    0.07099    0.13538 =
         0.10887    0.03335    0.01368   -0.01806
AFIX  43
H4B   2    0.844978    0.701681    0.241031    11.00000   -1.20000
AFIX   0
C53   1    0.673015    0.391476    0.332820    11.00000    0.05941    0.04447 =
         0.05564   -0.00494    0.01442   -0.00127
C6    1    0.704446    0.655406    0.615217    11.00000    0.05275    0.03752 =
         0.05675    0.00446   -0.01017   -0.00284
C55   1    0.781935    0.601444    0.729146    11.00000    0.06533    0.04743 =
         0.06080    0.00030   -0.02160   -0.00533
AFIX  43
H55   2    0.781647    0.563616    0.748983    11.00000   -1.20000
AFIX   0
C8    1    0.571000    0.806860    0.535671    11.00000    0.05186    0.03374 =
         0.05126    0.00419   -0.00449   -0.00552
C57   1    0.822192    0.706876    0.709885    11.00000    0.05768    0.05063 =
         0.06995   -0.00585   -0.00860   -0.00865
C59   1    0.739933    0.711896    0.390598    11.00000    0.06416    0.06338 =
         0.06828    0.01397   -0.00639   -0.01673
C61   1    0.669788    0.304514    0.385106    11.00000    0.05568    0.04116 =
         0.06238   -0.00884    0.00671    0.00255
C63   1    0.513023    0.994534    0.565568    11.00000    0.09038    0.03524 =
         0.05774    0.00490    0.00565   -0.00884
C65   1    0.579037    1.106510    0.578087    11.00000    0.14293    0.04085 =
         0.06637    0.00090   -0.00146   -0.02795
AFIX  43
H65   2    0.600690    1.143420    0.582442    11.00000   -1.20000
AFIX   0
C67   1    0.697918    0.689653    0.426552    11.00000    0.04676    0.04052 =
         0.07385    0.00957   -0.00256   -0.00288
C69   1    0.700926    0.568900    0.665702    11.00000    0.05685    0.03369 =
         0.05421    0.00303   -0.01237   -0.00236
C22   1    0.481402    0.815653    0.539649    11.00000    0.04654    0.04442 =
         0.04652    0.00096   -0.00394    0.00004
C71   1    0.748629    0.242448    0.343659    11.00000    0.07195    0.05146 =
         0.07753   -0.01331    0.00477    0.00709
AFIX  43
H71   2    0.747867    0.207104    0.366191    11.00000   -1.20000
AFIX   0
C24   1    0.880674    0.777908    0.266599    11.00000    0.08472    0.23724 =
         0.14883    0.06962   -0.00227   -0.05881
AFIX  43
H24   2    0.905882    0.779167    0.240743    11.00000   -1.20000
AFIX   0
PART -1
N1A   4    0.521070    0.503395    0.478084    10.50000    0.24095
O19   5    0.543807    0.551974    0.503083    10.50000    0.19089
O1A   5    0.474018    0.513758    0.453547    10.50000    0.21092
O1B   5    0.537963    0.443862    0.487420    10.50000    0.22667
PART 1
C10   1    0.539477    0.539162    0.250249    21.00000    0.06158    0.07291 =
         0.05266   -0.00770   -0.00245   -0.01656
C11   1    0.519853    0.547453    0.197345    21.00000    0.08138    0.09296 =
         0.05084   -0.00653    0.00146   -0.01472
N2    4    0.497324    0.541092    0.282386    21.00000    0.06052    0.06363 =
         0.05090   -0.00322   -0.01529   -0.03183
N6    4    0.586980    0.531194    0.276297    21.00000    0.05889    0.06229 =
         0.05179   -0.00791    0.00084   -0.01644
AFIX  43
H6A   2    0.613075    0.535307    0.255380    21.00000   -1.20000
AFIX   0
C12   1    0.465201    0.553807    0.198711    21.00000    0.08972    0.09748 =
         0.05636   -0.00510   -0.01230   -0.02019
C14   1    0.547472    0.543455    0.151430    21.00000    0.11168    0.12427 =
         0.06639   -0.00388    0.00233   -0.00747
AFIX  43
H14A  2    0.583240    0.528829    0.150531    21.00000   -1.20000
AFIX   0
C16   1    0.451110    0.548946    0.250725    21.00000    0.07002    0.07649 =
         0.05625    0.00045   -0.01558   -0.02264
C18   1    0.431734    0.563995    0.153477    21.00000    0.11351    0.12697 =
         0.06907    0.00188   -0.00662   -0.01009
AFIX  43
H18A  2    0.394454    0.571270    0.154711    21.00000   -1.20000
AFIX   0
N13   4    0.402257    0.558333    0.268590    21.00000    0.06164    0.07550 =
         0.05679   -0.00257   -0.02103   -0.01447
AFIX  43
H13   2    0.378336    0.573493    0.246349    21.00000   -1.20000
AFIX   0
C1A   1    0.516958    0.563361    0.106162    21.00000    0.13419    0.15335 =
         0.07419    0.00261    0.00722   -0.00683
C1B   1    0.458711    0.562401    0.106072    21.00000    0.13463    0.15238 =
         0.07446    0.00274    0.00120   -0.00590
C1C   1    0.429336    0.569751    0.058802    21.00000    0.15055    0.17561 =
         0.08394    0.00284    0.00201   -0.00852
AFIX  43
H1C   2    0.391457    0.569556    0.058107    21.00000   -1.20000
AFIX   0
C1D   1    0.543977    0.569631    0.058507    21.00000    0.14935    0.17583 =
         0.08291    0.01354    0.01316   -0.00491
AFIX  43
H1D   2    0.581638    0.574182    0.058514    21.00000   -1.20000
AFIX   0
C1E   1    0.512569    0.568786    0.011727    21.00000    0.15720    0.18943 =
         0.09098    0.01174    0.01103   -0.00318
AFIX  43
H1E   2    0.529169    0.562503   -0.019634    21.00000   -1.20000
AFIX   0
C1F   1    0.456190    0.577423    0.012370    21.00000    0.16172    0.19116 =
         0.09513    0.00853    0.00780   -0.00487
AFIX  43
H1F   2    0.436469    0.588284   -0.018090    21.00000   -1.20000
AFIX   0
PART 2
C1G   1    0.532312    0.546493    0.251531   -21.00000    0.05934    0.06262 =
         0.04672    0.00154    0.01039   -0.00153
C1H   1    0.514359    0.571516    0.200594   -21.00000    0.07588    0.07752 =
         0.04988    0.00933    0.00620   -0.00086
N1B   4    0.489325    0.538759    0.282703   -21.00000    0.04427    0.04357 =
         0.05067    0.00182    0.00960   -0.00018
N1C   4    0.583162    0.532977    0.264157   -21.00000    0.05842    0.05473 =
         0.03724   -0.00279    0.00611    0.00082
AFIX  43
H1CA  2    0.605570    0.531368    0.239483   -21.00000   -1.20000
AFIX   0
C1I   1    0.457604    0.574121    0.201883   -21.00000    0.07214    0.06394 =
         0.04828    0.00584   -0.00793    0.00266
C1J   1    0.543622    0.586326    0.157151   -21.00000    0.10123    0.10189 =
         0.05522    0.01268    0.00940    0.00737
AFIX  43
H1J   2    0.580909    0.578829    0.156405   -21.00000   -1.20000
AFIX   0
C1K   1    0.444083    0.555856    0.253086   -21.00000    0.04676    0.04275 =
         0.04666    0.00322    0.00138   -0.00219
C1L   1    0.427495    0.598587    0.158398   -21.00000    0.08879    0.08637 =
         0.05622    0.01019   -0.00996    0.01477
AFIX  43
H1L   2    0.389841    0.602974    0.158789   -21.00000   -1.20000
AFIX   0
N1D   4    0.395041    0.553231    0.270860   -21.00000    0.04290    0.02814 =
         0.05395    0.00297   -0.00185   -0.00501
AFIX  43
H1DA  2    0.368555    0.556961    0.248043   -21.00000   -1.20000
AFIX   0
C1M   1    0.513521    0.613554    0.113896   -21.00000    0.11608    0.12002 =
         0.06156    0.01708    0.00834    0.01467
C1N   1    0.456087    0.616382    0.113955   -21.00000    0.11334    0.11198 =
         0.05894    0.01880    0.00040    0.02481
C1O   1    0.426392    0.640258    0.069106   -21.00000    0.13645    0.14189 =
         0.06611    0.03015   -0.00256    0.02531
AFIX  43
H1O   2    0.388504    0.640436    0.067919   -21.00000   -1.20000
AFIX   0
C1P   1    0.540674    0.632965    0.069885   -21.00000    0.13645    0.15167 =
         0.06463    0.03680    0.02008    0.01016
AFIX  43
H1P   2    0.578190    0.627648    0.068723   -21.00000   -1.20000
AFIX   0
C1Q   1    0.510948    0.660571    0.027390   -21.00000    0.14997    0.17122 =
         0.07834    0.03858    0.02067    0.02211
AFIX  43
H1Q   2    0.529050    0.677097   -0.000689   -21.00000   -1.20000
AFIX   0
C1R   1    0.454109    0.663067    0.027535   -21.00000    0.14725    0.16158 =
         0.07733    0.03708    0.00553    0.01863
AFIX  43
H1R   2    0.434631    0.680475   -0.001009   -21.00000   -1.20000
AFIX   0

N1F   4    0.744349    0.448001    0.463539    10.33333    0.10747
O1F   5    0.743325    0.385498    0.474590    10.33333    0.10667
O1G   5    0.749485    0.478426    0.421406    10.33333    0.09857
O1H   5    0.745803    0.482714    0.505493    10.33333    0.11375
PART 0
N1H   4    0.713263    0.527029    0.201259    11.00000    0.18183
O1L   5    0.667274    0.519087    0.184806    11.00000    0.21079
O1M   5    0.743562    0.562685    0.167326    11.00000    0.29738
O1N   5    0.736059    0.521846    0.241487    11.00000    0.16071

PART 1
N1E   4    0.233602    0.458963    0.450115    10.33333    0.14152
O1C   5    0.238505    0.426259    0.489292    10.33333    0.13313
O1D   5    0.248671    0.518312    0.443498    10.33333    0.14145
O1E   5    0.205427    0.435768    0.410407    10.33333    0.14656

N1I   4    0.329951    0.903224    0.557486    10.50000    0.18880
O1O   5    0.353362    0.894132    0.602169    10.50000    0.19424
O1P   5    0.304458    0.869678    0.534456    10.50000    0.18042
O1Q   5    0.330599    0.968026    0.547818    10.50000    0.19394
PART 2
N1G   4    0.756587    0.848736    0.540722    10.50000    0.22867
O20   5    0.714914    0.862015    0.516301    10.50000    0.22956
O1J   5    0.775429    0.797719    0.545049    10.50000    0.22775
O29   5    0.786331    0.899832    0.552701    10.50000    0.23189

PART 0
N1J   4    0.261122    0.590526    0.191174    10.50000    0.21321
O1I   5    0.209898    0.597423    0.177236    10.50000    0.21484
O1K   5    0.294182    0.605242    0.155481    10.50000    0.21817
O1R   5    0.276021    0.572419    0.229966    10.50000    0.20702

PART 3
N1K   4    0.259625    0.574458    0.476000    10.33333    0.13242
O1S   5    0.288197    0.533338    0.501972    10.33333    0.13727
O1T   5    0.243335    0.557109    0.430548    10.33333    0.12940
O1U   5    0.254215    0.629054    0.500377    10.33333    0.12938
HKLF 4


REM  aaa_a.res in P2(1)/n
REM wR2 = 0.2909, GooF = S = 1.041, Restrained GooF = 1.062 for all data
REM R1 = 0.0900 for 16705 Fo > 4sig(Fo) and 0.1185 for all 26141 data
REM 1325 parameters refined using 410 restraints

END

WGHT      0.2000      0.0000

REM Highest difference peak  1.951,  deepest hole -1.293,  1-sigma level  0.130
Q1    1   0.2814  0.5781  0.2182  11.00000  0.05    1.95
Q2    1   0.3151  0.8798  0.5411  11.00000  0.05    1.94
Q3    1   0.2419  0.5396  0.4169  11.00000  0.05    1.74
Q4    1   0.7595  0.4831  0.4062  11.00000  0.05    1.44
Q5    1   0.7526  0.8356  0.5432  11.00000  0.05    1.43
Q6    1   0.5395  0.5128  0.4468  11.00000  0.05    1.37
Q7    1   0.2495  0.6471  0.5171  11.00000  0.05    1.08
Q8    1   0.4631  0.7631  0.6584  11.00000  0.05    0.92
Q9    1   0.5632  0.4998  0.4864  11.00000  0.05    0.80
Q10   1   0.5890  0.7445  0.6565  11.00000  0.05    0.77
Q11   1   0.1783  0.6430  0.1605  11.00000  0.05    0.77
Q12   1   0.2209  0.5392  0.1598  11.00000  0.05    0.73
Q13   1   0.7988  0.8597  0.5871  11.00000  0.05    0.67
Q14   1   0.5686  0.6588  0.6811  11.00000  0.05    0.64
Q15   1   0.4773  0.6381  0.7223  11.00000  0.05    0.62
Q16   1   0.5000  0.5000  0.0000  10.50000  0.05    0.54
Q17   1   0.7969  0.8657  0.5012  11.00000  0.05    0.51
Q18   1   0.5319  0.6155  0.6955  11.00000  0.05    0.51
Q19   1   0.3753  0.8780  0.6464  11.00000  0.05    0.51
Q20   1   0.6877  0.6843  0.5963  11.00000  0.05    0.49
Q21   1   0.6436  0.2844  0.4365  11.00000  0.05    0.49
Q22   1   0.6996  0.7102  0.5822  11.00000  0.05    0.48
Q23   1   0.7373  0.9321  0.5623  11.00000  0.05    0.48
Q24   1   0.3368  1.0215  0.5637  11.00000  0.05    0.47
Q25   1   0.3956  0.5382  0.2916  11.00000  0.05    0.44
Q26   1   0.6532  0.6151  0.4259  11.00000  0.05    0.43
Q27   1   0.6149  0.7180  0.4994  11.00000  0.05    0.42
Q28   1   0.5237  0.4219  0.4810  11.00000  0.05    0.42
Q29   1   0.7063  0.5143  0.2215  11.00000  0.05    0.42
Q30   1   0.6056  0.5982  0.4552  11.00000  0.05    0.40
Q31   1   0.3800  0.7032  0.5056  11.00000  0.05    0.40
Q32   1   0.4520  0.5345 -0.0599  11.00000  0.05    0.40
Q33   1   0.7391  0.4936  0.1610  11.00000  0.05    0.40
Q34   1   0.6358  0.3792  0.3943  11.00000  0.05    0.39
Q35   1   0.6951  0.8895  0.4733  11.00000  0.05    0.39
Q36   1   0.3749  0.7493  0.5039  11.00000  0.05    0.39
Q37   1   0.6807  0.6860  0.5645  11.00000  0.05    0.38
Q38   1   0.7034  0.9111  0.4736  11.00000  0.05    0.38
Q39   1   0.5396  0.5357 -0.0596  11.00000  0.05    0.37
Q40   1   0.5567  0.5332  0.2601  11.00000  0.05    0.37
Q41   1   0.6208  0.4171  0.4553  11.00000  0.05    0.37
Q42   1   0.2910  0.7742  0.4028  11.00000  0.05    0.36
Q43   1   0.6001  0.5737  0.5596  11.00000  0.05    0.36
Q44   1   0.6829  0.5399  0.1365  11.00000  0.05    0.36
Q45   1   0.5488  0.7599  0.6648  11.00000  0.05    0.36
Q46   1   0.8807  0.7978  0.2643  11.00000  0.05    0.36
Q47   1   0.3450  0.5647  0.4334  11.00000  0.05    0.35
Q48   1   0.5376  0.4952  0.0193  11.00000  0.05    0.35
Q49   1   0.3173  0.6469  0.3987  11.00000  0.05    0.35
Q50   1   0.1559  0.4380  0.3943  11.00000  0.05    0.35
Q51   1   0.6594  0.5450  0.3200  11.00000  0.05    0.35
Q52   1   0.6608  0.5351  0.1791  11.00000  0.05    0.35
Q53   1   0.3335  0.5953  0.3369  11.00000  0.05    0.34
Q54   1   0.6629  0.7248  0.5431  11.00000  0.05    0.34
Q55   1   0.3355  0.7221  0.4427  11.00000  0.05    0.34
Q56   1   0.3943  0.5226  0.3597  11.00000  0.05    0.33
Q57   1   0.4600  0.6249  0.5782  11.00000  0.05    0.33
Q58   1   0.3384  0.6865  0.4200  11.00000  0.05    0.33
Q59   1   0.1940  0.6203  0.2085  11.00000  0.05    0.33
Q60   1   0.2822  0.7027  0.3597  11.00000  0.05    0.31
Q61   1   0.5364  0.7825  0.5402  11.00000  0.05    0.30
Q62   1   0.8510  0.1580  0.2830  11.00000  0.05    0.30
Q63   1   0.7627  0.5781  0.1843  11.00000  0.05    0.30
Q64   1   0.6443  0.5090  0.2982  11.00000  0.05    0.30
Q65   1   0.3511  0.9636  0.5930  11.00000  0.05    0.30
Q66   1   0.6600  0.6556  0.5428  11.00000  0.05    0.30
Q67   1   0.3385  0.7721  0.4798  11.00000  0.05    0.30
Q68   1   0.7010  0.2571  0.4617  11.00000  0.05    0.30
Q69   1   0.6063  0.7818  0.5459  11.00000  0.05    0.30
Q70   1   0.4645  0.6680  0.5747  11.00000  0.05    0.30
Q71   1   0.3798  0.6329  0.4172  11.00000  0.05    0.29
Q72   1   0.8255  0.2790  0.2387  11.00000  0.05    0.29
Q73   1   0.5446  0.7844  0.3392  11.00000  0.05    0.29
Q74   1   0.4572  0.5654  0.3805  11.00000  0.05    0.29
Q75   1   0.7847  0.2239  0.3184  11.00000  0.05    0.28
Q76   1   0.6456  0.5747  0.6027  11.00000  0.05    0.28
Q77   1   0.5514  0.4497  0.4879  11.00000  0.05    0.28
Q78   1   0.6881  0.5159  0.6983  11.00000  0.05    0.28
Q79   1   0.7156  0.3391  0.2034  11.00000  0.05    0.28
Q80   1   0.1858  0.4765  0.3889  11.00000  0.05    0.28
;
_shelx_res_checksum                81069
_shelx_hkl_file
;
   0   0   3    0.38    0.92
   0   0   4   74.32    3.63
   0   0  -5   -0.61    1.64
   0   0   5   -1.76    1.72
   0   0  -6 1884.17   84.53
   0   0   6 2004.66   84.49
   0   0  -7   -0.04    2.22
   0   0  -8 3130.40  135.71
   0   0  -9    0.38    2.83
   0   0 -10 2674.50  116.09
   0   0 -11    0.19    4.17
   0   0 -11    1.11    3.60
   0   0 -12  596.09   26.39
   0   0 -12  583.09   26.24
   0   0 -13   -1.76    5.16
   0   0 -13   -0.23    4.28
   0   0 -14  311.09   14.80
   0   0 -14  294.14   14.46
   0   0 -15   -3.48    6.31
   0   0 -15   -1.72    5.39
   0   0  15    1.03    3.60
   0   0 -16  184.21   11.32
   0   0  16  198.29    9.52
   0   0  17   -0.99    4.67
   0   0  18  475.37   21.42
   0   0  19   -0.65    5.93
   0   0  20  546.06   24.82
   0   0  21   -0.27    7.46
   0   0  22  356.57   17.63
   0   0  23   -3.63    8.26
   0   0  24   98.23    9.83
   0   0  25   -2.30    8.45
   0   0  26    7.57    8.11
   0   0  27   -0.08    7.11
   0   0  28   34.12    6.23
   0   0 -28   58.26   10.14
   0   0  29    5.05    4.74
   0   0 -29    3.56    8.68
   0   0  30    3.52    3.48
   0   0 -30    4.55    7.34
   0   0 -31    5.89    5.93
   0   0 -32   -2.64    4.13
   0   1   2   53.13    2.49
   0  -1   2   52.86    2.49
   0   1   3 1653.86   71.95
   0  -1   3 1645.56   71.95
   0   1  -3 1683.43   71.95
   0   1  -4 1553.30   67.93
   0  -1  -4 1672.26   67.97
   0  -1   4 1572.54   67.93
   0   1   4 1527.72   67.86
   0   1   4 1573.04   67.93
   0  -1  -5  484.10   20.73
   0   1  -5  474.38   20.66
   0   1   5  473.16   20.54
   0  -1   5  472.51   20.66
   0  -1  -5  452.46   20.62
   0   1   5  476.83   20.66
   0   1   6 7236.60  311.97
   0  -1  -6 7011.16  312.05
   0  -1  -6 7244.90  312.08
   0   1  -6 7295.70  312.08
   0   1   6 7250.83  312.08
   0  -1   6 7215.15  312.08
   0  -1   7 2171.54   93.52
   0  -1  -7 2161.48   93.52
   0  -1  -7 2128.13   93.48
   0   1   7 2145.95   93.52
   0   1   7 2166.49   93.41
   0   1   8 3150.48  133.95
   0  -1  -8 3024.95  133.95
   0  -1   8 3115.98  133.95
   0  -1  -8 3078.99  133.91
   0   1  -8 3079.07  133.95
   0  -1  -9  139.19    6.85
   0   1  -9  144.09    6.96
   0  -1   9  134.37    7.15
   0   1   9  137.47    7.15
   0  -1  -9  135.67    7.23
   0  -1 -10  277.62   12.51
   0  -1  10  268.36   12.74
   0   1 -10  276.01   12.51
   0  -1 -10  256.16   12.70
   0   1  10  278.69   12.74
   0  -1 -11    2.72    3.60
   0  -1 -11    3.40    4.44
   0   1  11    4.90    4.55
   0   1 -11    3.94    3.67
   0  -1  11    2.14    4.55
   0  -1 -12 1507.10   65.03
   0   1 -12 1500.98   64.95
   0  -1 -12 1476.23   64.91
   0   1  12 1499.95   64.99
   0  -1  12 1454.54   64.99
   0   1 -13 2249.99   93.52
   0  -1 -13 2107.21   93.52
   0  -1 -13 2142.97   93.60
   0   1 -13 2137.96   93.56
   0   1  13 2148.25   93.60
   0  -1  13 2094.85   93.60
   0  -1  14  986.78   43.03
   0   1 -14 1086.38   43.76
   0   1 -14 1042.01   43.68
   0  -1 -14 1058.65   43.80
   0  -1 -14 1015.16   43.68
   0  -1  14  937.67   43.03
   0   1  14 1027.55   43.03
   0  -1  14  944.59   43.03
   0  -1 -15    7.88    5.47
   0  -1 -15   10.14    6.62
   0   1 -15    9.18    5.47
   0   1 -15   16.79    5.97
   0  -1  15    4.05    3.75
   0   1  15    5.36    3.52
   0   1  15    2.72    3.10
   0  -1  15    3.29    3.10
   0   1 -16  351.56   16.72
   0   1  16  343.56   15.41
   0  -1  16  373.48   15.49
   0  -1  16  318.01   15.30
   0   1  16  331.67   15.30
   0  -1  17   20.23    5.09
   0   1  17   21.99    4.59
   0   1  17   22.72    4.09
   0  -1  17   18.93    4.02
   0   1  18   82.51    6.20
   0  -1  18   79.33    6.58
   0  -1  18   70.57    5.70
   0  -1  19  196.34   10.29
   0   1  19  170.33    9.95
   0  -1  19  182.07    9.64
   0   1  20   20.69    6.46
   0  -1  20   23.10    7.23
   0  -1  20   21.46    5.89
   0   1  21   93.33    8.30
   0  -1  21   97.19    9.03
   0  -1  21   94.36    7.61
   0   1  22  141.30   12.66
   0  -1  22  117.24    9.95
   0  -1  22  118.04    8.72
   0  -1  23    7.84    8.76
   0   1  23    4.90    7.92
   0   1  23   -4.02   11.90
   0  -1  23    1.76    7.50
   0   1  24  105.61   12.93
   0  -1  24   82.62    9.98
   0   1  24   67.55    9.07
   0  -1  24   92.68    9.10
   0   1  25   -3.79    7.99
   0   1  25   12.13   12.43
   0  -1  25    2.10    9.14
   0  -1  25    4.09    8.07
   0   1  26   -1.38    7.46
   0   1  26   -6.12   11.86
   0  -1  26    3.17    8.61
   0  -1  26    5.55    7.96
   0   1  27   43.57   11.28
   0   1  27   27.23    6.62
   0  -1  27   36.80    7.99
   0  -1 -27   41.35   10.98
   0   1  28    6.73    5.36
   0   1  28   14.69   10.02
   0  -1  28    7.84    6.58
   0   1 -28    4.09   10.02
   0  -1 -28    9.33    9.79
   0   1  29   13.92    4.17
   0   1  29   15.41    8.72
   0  -1  29   11.59    5.32
   0  -1 -29   24.90    8.61
   0   1 -29    9.52    8.80
   0  -1  30   -2.45    4.02
   0   1 -30    4.74    7.31
   0  -1 -30    4.55    7.42
   0   1 -31   -1.42    5.89
   0  -1 -31   -0.42    5.89
   0  -1 -32    0.19    4.17
   0   1 -32    5.20    4.02
   0   2   0  508.00   21.38
   0  -2   0  483.14   21.31
   0   2   0  489.91   21.31
   0  -2  -1  139.92    6.73
   0  -2  -1  170.94    6.77
   0   2   1  159.20    6.73
   0   2   1  150.17    6.69
   0  -2   2 1139.55   49.15
   0   2   2 1118.67   49.11
   0  -2  -2 1127.43   49.15
   0   2   2 1150.68   49.15
   0   2   3  203.61    8.99
   0  -2  -3  200.51    8.91
   0  -2   3  204.14    8.99
   0   2  -4 4401.61  193.36
   0  -2   4 4432.33  193.32
   0   2   4 4551.63  193.32
   0  -2  -5   35.46    3.56
   0  -2   5   45.56    2.98
   0   2  -5   39.78    3.06
   0   2   5   49.30    2.95
   0  -2   6  803.56   34.27
   0   2  -6  788.34   34.27
   0  -2  -6  785.78   34.39
   0   2   6  766.54   34.08
   0   2   6  811.40   34.27
   0   2   7 1807.17   77.92
   0  -2  -7 1722.72   78.11
   0  -2  -7 1759.93   78.03
   0   2   7 1831.38   78.07
   0   2  -7 1844.20   78.11
   0  -2   7 1806.37   78.07
   0  -2  -8 1170.84   52.52
   0  -2   8 1213.95   52.48
   0   2   8 1227.45   52.48
   0  -2  -8 1175.24   52.44
   0   2   8 1217.47   52.25
   0   2   9  379.52   16.75
   0  -2  -9  366.90   16.87
   0  -2   9  370.19   16.75
   0  -2  -9  367.74   16.60
   0   2  10  907.64   38.71
   0  -2 -10  858.45   38.75
   0   2 -10  892.42   38.67
   0  -2  10  873.41   38.71
   0  -2 -10  874.06   38.63
   0  -2 -11  785.58   35.11
   0  -2  11  786.46   35.19
   0   2 -11  823.18   35.19
   0  -2 -11  778.89   35.27
   0   2  11  814.96   35.19
   0  -2 -12 1308.08   59.02
   0   2 -12 1388.48   58.94
   0  -2 -12 1344.38   58.91
   0  -2  12 1331.49   58.98
   0   2  12 1362.40   58.98
   0   2 -13 1389.78   59.02
   0  -2 -13 1326.29   59.06
   0  -2 -13 1308.43   58.94
   0   2  13 1376.47   59.06
   0  -2  13 1335.70   59.06
   0  -2  14 1571.32   71.03
   0   2 -14 1697.58   71.60
   0  -2 -14 1658.84   71.60
   0  -2 -14 1644.61   71.76
   0  -2  14 1676.62   71.07
   0  -2  14 1600.89   71.03
   0   2  14 1695.10   71.07
   0  -2  15 1780.17   79.71
   0   2 -15 1857.09   80.36
   0   2 -15 1886.43   80.29
   0  -2 -15 1782.31   80.48
   0  -2  15 1885.13   79.75
   0   2  15 1828.40   79.71
   0   2  15 1938.56   79.75
   0  -2  15 1765.98   79.71
   0  -2  16  466.50   20.23
   0   2 -16  485.74   21.38
   0  -2  16  471.89   20.46
   0   2  16  426.26   20.31
   0   2  16  475.22   20.31
   0  -2  16  439.61   20.23
   0  -2  17  849.73   36.38
   0   2  17  799.97   36.22
   0   2  17  864.00   36.22
   0  -2  17  803.33   36.18
   0   2  18  197.68   10.33
   0  -2  18  222.16   10.75
   0   2  18  214.32   10.25
   0  -2  18  184.86   10.10
   0   2  19  143.32    8.87
   0   2  19  155.72    8.84
   0  -2  19  145.20    8.53
   0   2  20  226.90   12.51
   0   2  20  241.51   12.47
   0  -2  20  240.79   12.39
   0  -2  21  106.83    9.49
   0   2  21   86.64    8.30
   0   2  21  108.75    8.11
   0  -2  21  112.91    7.96
   0   2  22   56.07    7.96
   0   2  22   69.00    8.03
   0  -2  22   77.34    7.92
   0   2  23   64.15   12.09
   0  -2  23   70.50    9.98
   0   2  23   56.27    8.26
   0  -2  23   65.79    8.19
   0   2  23   55.85    8.11
   0  -2  24   87.02   10.40
   0   2  24   76.12    8.80
   0  -2  24   92.99    9.14
   0   2  24   86.83    8.84
   0   2  25   40.28   12.13
   0   2  25   22.80    7.57
   0  -2  25   28.61    9.72
   0  -2  25   35.19    8.30
   0   2  25   32.44    8.22
   0   2  26   -8.11    6.62
   0   2  26   -6.43   11.55
   0  -2  26    2.49    9.10
   0  -2  26   -1.45    8.07
   0  -2 -26   -7.54   11.70
   0  -2  27   11.25    8.26
   0   2  27    9.07   10.94
   0   2  27    4.02    5.62
   0  -2 -27    6.77   10.79
   0   2  28    0.88    9.79
   0  -2  28    7.34    7.00
   0  -2 -28    4.82    9.72
   0  -2  29   25.74    5.97
   0   2  29   27.35    8.57
   0  -2 -29   29.30    8.49
   0   2 -29   27.88    8.84
   0  -2  30    1.22    4.32
   0   2  30    1.95    7.00
   0  -2 -30    7.92    7.04
   0   2 -30   -4.82    7.38
   0  -2  31    7.54    2.91
   0   2 -31    7.27    5.70
   0  -2 -31   -1.30    5.74
   0  -2 -32    9.37    3.98
   0   3   0    0.23    1.53
   0   3   0    0.04    2.52
   0   3   0    0.31    1.03
   0  -3   0    0.11    1.03
   0   3  -1 1634.13   70.84
   0  -3  -1 1719.04   70.92
   0   3   1 1683.85   70.84
   0   3   1 1595.69   70.84
   0  -3  -1 1581.53   70.84
   0  -3  -2  337.83   15.53
   0   3   2  355.08   15.45
   0  -3  -2  367.74   15.57
   0   3   2  361.58   15.49
   0   3   2  352.59   15.53
   0  -3   2  356.22   15.45
   0  -3  -3 4804.50  202.34
   0  -3   3 4757.15  202.34
   0  -3  -3 4432.78  202.34
   0   3   3 4672.54  202.34
   0  -3   4  342.95   14.88
   0   3   4  333.66   14.88
   0  -3  -4  336.72   14.80
   0  -3  -5  349.30   15.91
   0   3  -5  345.29   15.57
   0   3   5  359.74   16.18
   0   3   5  348.46   15.45
   0  -3  -5  346.93   15.38
   0  -3   5  356.87   15.49
   0  -3  -6   47.74    3.10
   0  -3  -6   51.68    4.51
   0   3  -6   54.16    3.67
   0   3   6   55.85    3.52
   0  -3   6   52.94    3.48
   0   3  -7   44.18    3.63
   0  -3  -7   36.34    4.32
   0   3   7   38.82    3.48
   0   3   7   38.48    2.33
   0  -3   7   39.67    3.48
   0   3   8 2017.47   84.15
   0   3  -8 1925.82   84.23
   0   3   8 1934.70   83.92
   0  -3   8 1938.06   84.15
   0  -3  -8 1853.00   84.27
   0  -3  -9  210.07   10.67
   0   3   9  229.62   10.37
   0  -3   9  217.41   10.29
   0  -3  -9  208.73   10.14
   0  -3 -10   26.93    3.56
   0  -3  10   29.80    4.51
   0   3  10   29.68    4.55
   0  -3 -10   28.27    4.82
   0  -3 -11  219.63   11.17
   0  -3 -11  211.98   10.52
   0  -3  11  216.11   10.94
   0   3  11  230.65   10.94
   0  -3 -12  497.71   23.06
   0   3 -12  539.14   23.18
   0  -3 -12  483.79   23.45
   0  -3  12  513.47   23.33
   0   3  12  535.16   23.33
   0  -3 -13  317.40   15.53
   0   3 -13  341.73   15.64
   0  -3 -13  337.86   16.18
   0  -3  14   24.40    3.02
   0  -3 -14   26.74    6.73
   0  -3 -14   25.78    5.28
   0   3 -14   29.45    5.47
   0  -3  14   23.91    3.79
   0  -3  14   20.96    5.47
   0  -3  14   25.40    2.98
   0   3  14   21.42    3.21
   0  -3  15   23.03    3.37
   0  -3 -15   34.81    7.54
   0   3 -15   26.74    5.81
   0  -3  15   24.33    6.20
   0  -3  15   25.44    4.32
   0   3  15   24.71    3.60
   0  -3  15   26.85    3.48
   0  -3  16   79.75    5.05
   0   3 -16   83.50    7.34
   0  -3  16   76.35    7.57
   0  -3  16   75.93    6.01
   0   3  16   76.00    5.36
   0  -3  16   73.44    5.01
   0   3  16   88.66    5.28
   0  -3  17   11.90    4.17
   0  -3  17    9.91    5.47
   0   3  17   14.57    4.55
   0  -3  17   14.92    7.54
   0  -3  17   11.70    4.13
   0   3  17    5.39    4.51
   0  -3  18   94.13    7.23
   0   3  18   76.73    6.39
   0  -3  18   97.19    9.22
   0  -3  18   80.36    6.01
   0   3  18   85.45    6.31
   0   3  19  208.00   11.40
   0  -3  19  243.46   12.16
   0  -3  19  218.06   13.62
   0   3  19  227.36   11.59
   0  -3  19  228.20   11.17
   0  -3  20   84.30   10.94
   0  -3  20   82.96    8.68
   0   3  20   76.19    7.31
   0   3  20   81.36    7.15
   0  -3  20   83.73    7.08
   0  -3  21  212.98   14.23
   0  -3  21  230.08   12.62
   0   3  21  174.34   11.21
   0  -3  21  205.79   11.09
   0   3  21  197.29   11.28
   0  -3  22    9.33   12.05
   0   3  22   11.21    7.15
   0  -3  22   18.25    9.37
   0   3  22    8.57    7.34
   0  -3  22   10.21    6.89
   0   3  23  197.79   12.35
   0   3  23  221.89   12.74
   0  -3  23  223.34   12.32
   0   3  24    8.26   11.82
   0   3  24   13.31    7.27
   0  -3  24    7.19   10.14
   0  -3  24    2.75    7.69
   0   3  24    5.39    8.11
   0  -3  25  145.58   11.78
   0   3  25  113.22    8.76
   0   3  25  156.48   13.01
   0  -3  25  138.35   10.10
   0   3  26    4.55   11.25
   0   3  26    7.31    5.62
   0  -3  26    4.21    9.56
   0  -3 -26   17.37   11.48
   0  -3  26   -3.98    7.54
   0   3  27   18.32   10.67
   0  -3  27   32.40    8.68
   0  -3 -27   33.97   10.48
   0   3  28   95.55   10.63
   0  -3  28  101.06    8.76
   0  -3 -28  110.43   10.52
   0   3  29    0.73    8.22
   0  -3  29    8.22    6.04
   0   3 -29   14.99    8.87
   0  -3 -29   17.17    8.26
   0  -3  30   23.06    4.78
   0   3  30   32.17    6.92
   0   3 -30   50.61    7.46
   0  -3 -30   40.39    7.11
   0  -3  31   -1.38    3.17
   0  -3 -31    3.98    5.58
   0   3 -31   11.40    5.66
   0  -3 -32    2.41    3.71
   0   4   0  267.03   11.40
   0   4   0  246.56   10.67
   0  -4   0  235.39   10.67
   0   4   0  237.65   10.82
   0  -4  -1 5901.02  263.39
   0   4   1 6339.83  263.39
   0  -4  -1 5945.35  263.47
   0   4  -1 6012.83  263.51
   0   4   1 5650.71  263.58
   0   4   1 6183.42  263.39
   0   4  -1 6222.09  263.35
   0  -4  -2 1965.76   87.21
   0  -4  -2 2015.87   87.25
   0   4   2 1997.70   87.21
   0   4   2 2062.99   87.17
   0   4   3  908.02   38.98
   0   4   3  878.49   39.02
   0  -4  -3  952.85   39.05
   0   4   3  879.41   38.94
   0  -4   3  916.82   38.94
   0  -4  -3  853.98   39.02
   0   4   4  282.75   12.85
   0  -4  -4  291.77   12.93
   0   4   4  274.37   12.93
   0  -4  -4  320.58   12.93
   0  -4   4  288.98   12.89
   0  -4  -5   -0.61    2.10
   0  -4   5    3.83    2.26
   0   4   5    1.30    2.18
   0  -4  -5    0.57    2.07
   0   4   5    0.50    2.14
   0   4  -6  831.18   37.41
   0  -4   6  847.32   37.29
   0  -4  -6  876.96   37.75
   0  -4  -6  866.02   37.26
   0   4   6  859.83   37.29
   0  -4   7  331.48   14.96
   0   4   7  340.50   14.92
   0  -4  -7  326.54   15.53
   0   4  -7  317.97   15.15
   0  -4  -7  339.28   14.88
   0   4   8  596.09   26.05
   0  -4   8  596.55   26.43
   0   4   8  617.67   26.43
   0  -4  -8  598.62   26.39
   0  -4  -8  585.92   26.81
   0   4  -8  607.07   26.55
   0   4  -9 1491.26   65.37
   0  -4  -9 1436.37   65.48
   0  -4  -9 1549.94   65.25
   0  -4   9 1446.13   65.25
   0   4   9 1545.85   65.25
   0  -4  10  215.69   10.71
   0   4  10  225.06   10.79
   0  -4 -10  199.09   11.13
   0  -4 -10  227.28   10.56
   0  -4  11   10.63    4.90
   0  -4 -11   18.70    5.74
   0  -4 -11   19.70    4.40
   0  -4 -11   17.98    3.98
   0   4  11   16.79    4.97
   0  -4 -12   25.70    4.48
   0  -4 -12   21.15    5.13
   0  -4 -12   26.70    6.23
   0  -4 -13   10.10    4.67
   0  -4 -13   13.31    5.51
   0  -4 -13    7.73    6.43
   0   4 -13   10.06    4.93
   0  -4  13   15.38    5.24
   0  -4  14   27.35    3.10
   0  -4 -14   23.60    7.31
   0   4 -14   24.14    5.43
   0  -4 -14   20.27    5.36
   0  -4 -14   25.63    6.12
   0  -4  14   22.80    5.78
   0   4  14   28.84    3.48
   0  -4  14   26.78    3.10
   0  -4  15    6.01    3.29
   0   4 -15    9.75    5.78
   0  -4 -15    7.92    6.35
   0  -4  15   10.79    6.43
   0   4  15   -5.13    3.75
   0  -4  15    5.36    3.21
   0  -4  16  415.44   18.90
   0  -4 -16  399.87   20.39
   0  -4  16  402.20   19.85
   0  -4  16  457.63   19.24
   0   4  16  420.22   18.93
   0   4  16  442.10   19.09
   0  -4  16  417.39   18.93
   0  -4  17   44.29    4.63
   0  -4  17   37.68    8.11
   0  -4  17   44.71    6.12
   0   4  17   40.35    5.09
   0   4  17   43.11    5.24
   0  -4  17   40.09    4.55
   0  -4  18  106.53    7.99
   0   4  18   94.10    6.96
   0  -4  18  110.77    9.87
   0   4  18  111.65    7.19
   0  -4  18  100.41    6.62
   0  -4  19  332.43   16.75
   0   4  19  280.26   14.80
   0   4  19  304.17   15.03
   0  -4  19  306.08   14.61
   0   4  20   -0.15    6.23
   0  -4  20   -5.85    8.45
   0  -4  20   -8.84   10.60
   0   4  20   -5.97    6.73
   0  -4  20    6.73    5.93
   0  -4  21  527.01   22.84
   0  -4  21  543.12   21.96
   0   4  21  375.77   20.85
   0   4  21  432.15   21.19
   0  -4  21  462.14   20.85
   0  -4  22    4.09    9.83
   0   4  22   13.62    6.92
   0  -4  22    5.16   11.93
   0   4  22    5.05    7.73
   0  -4  22   19.89    7.04
   0   4  23   17.94    7.00
   0  -4  23   44.29   10.56
   0  -4  23   55.31   12.28
   0  -4  23   38.56    7.61
   0   4  23   22.30    7.96
   0   4  24   -1.61   11.40
   0  -4  24    0.88   10.60
   0  -4  24    2.64   12.43
   0  -4  24    0.15    7.88
   0  -4  25   -4.97   12.35
   0  -4  25    4.44   10.48
   0   4  25    3.60   11.36
   0  -4  25    8.91    7.50
   0  -4  26   20.31    9.91
   0   4  26   22.15   10.98
   0  -4  26   21.04    7.69
   0  -4  27   33.81    8.99
   0   4  27   23.22   10.40
   0   4  28    2.75    9.10
   0  -4  28   13.85    7.61
   0  -4  29   93.37    7.46
   0   4  29   88.82    9.07
   0   4 -29  112.80    9.72
   0  -4  30   12.01    4.67
   0   4  30    6.46    6.58
   0   4 -30   26.20    6.96
   0  -4 -30    8.57    6.69
   0  -4  31   17.40    3.48
   0  -4 -31   26.70    5.43
   0   4 -31   35.57    5.36
   0   5   0    0.77    2.22
   0   5   0   -1.72    1.57
   0   5   0    4.36    4.17
   0  -5  -1 2230.83   97.61
   0   5   1 2077.30   97.92
   0   5  -1 2117.80   97.77
   0   5  -1 2237.53   97.88
   0   5   1 2281.21   97.61
   0   5  -1 2292.87   97.58
   0   5   1 2350.94   97.61
   0  -5  -2  896.24   37.10
   0   5   2  877.88   36.87
   0  -5  -2  814.85   36.87
   0   5  -2  831.25   36.87
   0   5   2  878.80   37.41
   0   5   2  835.00   36.91
   0   5  -3  766.38   35.38
   0   5   3  815.95   35.23
   0  -5  -3  779.81   35.30
   0  -5  -3  877.12   35.42
   0   5   3  823.49   35.30
   0   5   4   82.09    4.48
   0   5   4   80.52    4.13
   0  -5  -4   84.65    4.36
   0  -5  -4   95.32    4.67
   0  -5   5  559.18   24.40
   0   5   5  544.38   24.37
   0   5   5  549.50   24.44
   0  -5  -5  550.15   24.44
   0  -5  -5  589.02   24.48
   0  -5   6   20.46    3.02
   0   5   6   16.56    2.72
   0  -5  -6   24.59    2.91
   0   5   6   20.88    2.87
   0  -5  -6   19.39    2.72
   0  -5   7 2065.32   88.82
   0   5   7 2081.23   88.82
   0   5   7 1920.62   88.82
   0  -5  -7 1963.69   88.82
   0  -5  -7 2269.85   88.89
   0  -5  -7 2078.90   89.28
   0   5  -7 1968.24   88.93
   0  -5   8  387.48   15.41
   0   5   8  403.73   15.41
   0  -5  -8  410.04   15.38
   0   5  -8  373.82   15.64
   0  -5  -8  364.49   16.22
   0  -5  -9   20.20    5.97
   0   5  -9   21.96    4.70
   0  -5  -9   22.99    3.83
   0  -5   9   15.80    4.21
   0   5   9   18.78    4.21
   0   5 -10 1020.82   44.37
   0  -5 -10  949.79   44.60
   0  -5 -10 1033.41   44.22
   0  -5 -11   91.11    6.27
   0  -5 -11   82.96    7.65
   0  -5 -12   35.27    7.04
   0  -5 -12   44.60    5.39
   0  -5  13    3.52    2.52
   0  -5 -13    4.74    7.04
   0  -5 -13    5.74    4.82
   0  -5 -13    4.36    5.43
   0  -5  13    9.64    5.81
   0  -5  13    5.58    3.52
   0  -5  14   18.82    3.10
   0  -5 -14   24.44    6.01
   0   5 -14   25.36    5.55
   0  -5  14   21.57    6.39
   0   5  14   21.88    3.63
   0  -5  14   22.64    3.06
   0  -5  15  371.41   16.75
   0   5 -15  379.37   17.86
   0  -5 -15  352.78   18.05
   0  -5  15  373.02   17.82
   0  -5  15  370.80   16.75
   0   5  15  396.12   16.94
   0  -5  16   90.16    5.74
   0  -5  16   98.69    8.64
   0   5  16   97.50    6.35
   0  -5  16   93.45    5.66
   0  -5  17  704.72   31.14
   0  -5  17  703.46   31.98
   0  -5  17  707.02   31.17
   0   5  17  718.49   31.37
   0  -5  18  161.84   11.59
   0  -5  18  161.26    8.57
   0   5  18  158.82    9.33
   0  -5  19  145.66    9.72
   0  -5  19  134.22   11.51
   0  -5  19  126.53    7.99
   0   5  19  128.29    8.76
   0  -5  20   98.34   11.48
   0  -5  20  109.40   10.14
   0   5  20  116.74    8.45
   0  -5  20  108.48    7.80
   0  -5  21  101.55   10.33
   0  -5  21  106.34   12.01
   0   5  21   85.45    8.61
   0  -5  21   74.05    7.46
   0  -5  22    0.84   10.10
   0  -5  22   -9.68   11.90
   0   5  22   12.28    8.15
   0  -5  22    9.07    6.81
   0  -5  23   77.27   12.70
   0  -5  23   83.23   11.25
   0  -5  23   77.99    8.07
   0  -5  24    5.28   10.71
   0  -5  24    9.37   12.01
   0  -5  24    6.27    7.61
   0  -5  25   22.87   10.60
   0   5  25   27.92   10.82
   0  -5  25   13.16    7.27
   0  -5  26    6.31    9.87
   0   5  26    0.80   10.52
   0  -5  27    6.39    8.76
   0   5  27    1.95    9.83
   0  -5 -28    3.48    4.40
   0   5  28   19.16    8.80
   0  -5  28   10.29    7.46
   0   5  29    0.46    7.54
   0  -5  29    0.80    5.89
   0  -5  30    5.32    4.59
   0   5  30    8.19    6.08
   0   5 -30    3.98    6.39
   0  -5  31    0.00    3.17
   0   5 -31    5.47    4.40
   0   6   0  502.38   21.27
   0   6   0  464.28   21.84
   0   6   0  474.53   21.15
   0   6  -1 1434.88   64.80
   0   6  -1 1492.68   64.57
   0  -6  -1 1481.55   64.38
   0   6   1 1530.35   64.41
   0   6   1 1471.37   64.38
   0   6  -1 1504.00   64.38
   0   6   1 1374.22   64.83
   0   6   2  164.78    8.84
   0  -6  -2  170.75    7.99
   0  -6  -2  151.01    7.31
   0   6   2  158.89    7.31
   0   6  -2  138.50    7.50
   0   6   2  165.39    7.27
   0   6  -2  151.55    7.15
   0   6  -2  166.20    7.88
   0  -6  -3 1701.07   87.21
   0  -6  -3 2010.51   86.56
   0  -6  -3 2013.72   86.75
   0   6   3 1976.85   86.98
   0   6  -3 2033.88   86.52
   0   6   3 2033.15   86.56
   0   6  -3 1902.22   86.64
   0   6   3 2038.74   86.52
   0   6   4  433.57   18.93
   0   6   4  425.61   19.05
   0   6  -4  424.12   19.28
   0  -6  -4  431.08   19.09
   0  -6  -4  443.59   19.32
   0   6   5  455.79   19.85
   0  -6  -5  466.77   20.04
   0  -6  -5  427.71   19.81
   0  -6  -6 1336.01   55.31
   0  -6  -6 1247.38   55.16
   0   6   6 1234.41   55.16
   0   6   7  225.94   11.02
   0  -6  -7  225.87   10.94
   0   6  -8  396.54   17.63
   0  -6  -8  387.48   18.47
   0   6   8  360.78   17.29
   0  -6  -8  399.94   17.44
   0  -6  -8  379.02   17.25
   0  -6  -9  299.16   13.35
   0  -6  -9  276.09   13.16
   0   6   9  274.29   13.20
   0   6  -9  286.34   13.69
   0  -6  -9  281.37   14.50
   0  -6 -10    6.01    6.69
   0  -6 -10    0.84    4.44
   0   6 -10    7.57    5.39
   0  -6 -11   57.57    5.81
   0  -6 -11   43.07    7.38
   0  -6 -12   11.36    5.39
   0  -6 -12    5.20    7.19
   0  -6  12    6.96    3.40
   0  -6  12   10.94    6.39
   0  -6  13   20.43    2.87
   0  -6 -13   21.27    5.78
   0  -6 -13   19.39    7.65
   0  -6  13   21.88    3.98
   0  -6  13   29.64    6.81
   0  -6  13   22.07    2.75
   0   6  13   17.02    3.33
   0  -6  14  164.82    7.73
   0  -6 -14  161.53    9.72
   0   6 -14  160.00    9.33
   0  -6  14  151.85    8.34
   0  -6  14  179.89   10.29
   0  -6  14  159.62    7.73
   0   6  14  160.88    8.07
   0  -6  15    3.60    3.48
   0   6 -15    4.28    5.81
   0  -6  15   -2.41    5.09
   0  -6  15    4.78    7.73
   0   6  15   -0.88    4.21
   0  -6  15   -1.84    3.33
   0  -6  16  418.57   18.78
   0  -6  16  378.10   19.24
   0  -6  16  454.95   20.20
   0   6  16  424.77   19.05
   0  -6  16  431.50   18.78
   0  -6  17   42.73    4.93
   0  -6  17   55.16    9.18
   0   6  17   38.21    5.62
   0  -6  17   37.06    4.55
   0  -6  18  155.68    8.68
   0  -6  18  165.78   12.01
   0  -6  18  156.75    8.53
   0   6  18  164.48    9.41
   0  -6  19   75.28   10.71
   0  -6  19   79.68    6.23
   0   6  19   73.06    7.69
   0  -6  20    7.76   10.71
   0   6  20   12.35    7.27
   0  -6  20   10.63    5.66
   0  -6  21    3.98   11.40
   0  -6  21    2.68    6.39
   0  -6  22    1.22   11.67
   0  -6  22   10.06    6.81
   0  -6  23   15.91   10.79
   0  -6  23   11.25    7.00
   0  -6  24   35.27   11.02
   0  -6  24   26.05    7.23
   0   6  25    4.86   10.67
   0  -6  25  -14.42   10.63
   0  -6  25   10.06    6.81
   0   6  26   13.73   10.06
   0  -6  26   20.77    9.83
   0  -6 -27   13.35    5.24
   0  -6  27    3.90    8.68
   0   6  27   14.73    9.29
   0  -6 -28   -2.37    4.21
   0  -6  28    2.75    7.15
   0   6  28    3.10    8.30
   0   6  29   12.28    6.96
   0  -6  29    3.29    5.66
   0   6  30   -4.25    5.55
   0  -6  30    1.22    4.44
   0   6 -30    4.02    5.85
   0  -6  31    4.13    2.91
   0   7   0    1.87    2.79
   0   7   0   -0.38    1.99
   0   7   0   -1.45    5.62
   0   7   1 1078.50   47.39
   0   7  -1 1141.88   47.62
   0   7   1 1053.60   47.97
   0   7  -1 1063.24   47.43
   0   7  -1 1115.34   47.97
   0   7   1 1077.82   47.35
   0   7  -1 1099.81   47.35
   0   7  -2   15.11    3.86
   0  -7  -2   13.39    2.52
   0   7   2   14.11    2.41
   0   7  -2   12.32    2.18
   0   7   2   10.67    2.52
   0   7   2   15.49    5.89
   0   7  -2   14.65    5.70
   0   7  -2   12.81    3.25
   0   7   3  638.40   23.75
   0   7  -3  633.65   23.64
   0   7   3  643.71   23.64
   0   7  -3  560.06   24.21
   0   7  -3  608.45   23.91
   0  -7  -3  600.72   24.17
   0   7   3  616.56   24.59
   0  -7  -3  643.03   23.72
   0   7  -3  475.22   23.37
   0  -7  -3  498.59   23.37
   0   7   4 1786.78   77.11
   0  -7  -4 1769.38   77.19
   0  -7  -4 1807.94   77.46
   0   7   4 1774.74   77.19
   0   7  -4 1775.88   77.11
   0   7  -4 1727.73   77.30
   0   7   4 1814.59   77.72
   0  -7  -5   92.45    5.97
   0  -7  -5   83.77    4.97
   0   7   5   86.52    5.01
   0   7  -5   81.43    5.66
   0   7   6  723.16   31.98
   0  -7  -6  747.41   32.32
   0  -7  -6  720.75   31.98
   0   7   7  182.76    8.87
   0  -7  -7  179.97    9.49
   0  -7  -7  176.37    8.87
   0   7   8   69.50    4.44
   0  -7  -8   79.52    4.28
   0  -7  -8   81.36    5.24
   0  -7  -9   62.23    8.42
   0   7  -9   58.87    6.31
   0   7   9   61.66    5.13
   0  -7  -9   59.52    4.93
   0  -7  -9   65.83    5.70
   0   7 -10  131.43    8.87
   0  -7 -10  136.48    8.15
   0  -7 -10  127.99    9.98
   0  -7 -10  137.62    7.57
   0  -7 -11   41.16    5.62
   0  -7 -11   34.58    5.01
   0  -7 -11   33.89    7.84
   0  -7 -11   39.09    8.72
   0  -7 -12  125.42   10.33
   0  -7 -12  126.34    8.38
   0  -7  12  159.39    9.45
   0  -7 -12  153.38   10.60
   0  -7  12  128.41    7.00
   0  -7  13  166.31    7.61
   0  -7 -13  170.60    9.56
   0  -7  13  162.33   10.44
   0  -7  13  165.13    8.30
   0   7  13  146.15    7.88
   0  -7  13  155.72    7.57
   0  -7  14  296.29   13.16
   0  -7  14  294.22   13.69
   0  -7  14  311.62   15.22
   0  -7  14  286.49   13.08
   0   7  14  274.52   13.39
   0  -7  15   49.84    4.17
   0  -7  15   39.59    8.61
   0  -7  15   50.38    5.85
   0  -7 -15   63.15    9.98
   0  -7  15   50.80    4.13
   0   7  15   38.48    4.93
   0  -7  16    7.61    4.09
   0  -7  16    8.15    5.93
   0  -7  16    7.54    8.84
   0  -7  16    3.48    3.86
   0   7  16    9.10    4.86
   0  -7 -16    5.70   10.17
   0  -7  17   -0.99    4.70
   0  -7  17    3.79    9.60
   0  -7  17   -0.50    6.62
   0   7  17    6.27    5.55
   0  -7  17    3.21    4.25
   0  -7 -17   -1.57   10.63
   0  -7  18  264.04   12.16
   0  -7  18  230.34   13.31
   0  -7  18  251.69   14.69
   0   7  18  256.16   12.70
   0  -7  18  237.34   11.93
   0  -7  19  146.00   12.35
   0  -7  19  140.03    8.11
   0  -7  20   37.71   11.05
   0  -7  20   35.34    5.78
   0  -7  21  137.05    8.68
   0  -7  22   33.85    6.58
   0  -7  23    2.22    6.50
   0  -7  24   -0.34    6.54
   0   7  25  -11.67   10.14
   0  -7  25    2.52    6.31
   0  -7 -26   26.16    6.12
   0   7  26   32.17    9.64
   0  -7  26   43.11    9.60
   0  -7 -27   -4.17    5.16
   0   7  27  -17.25    8.72
   0  -7  27    0.42    8.34
   0  -7 -28    7.57    4.21
   0  -7  28   25.09    6.85
   0   7  28    7.61    7.84
   0   7  29    4.17    6.31
   0  -7  29    4.82    5.32
   0   7  30   -0.65    4.78
   0  -7  30    4.32    4.05
   0   7 -30   10.94    5.24
   0  -7  31    1.15    2.56
   0   8   0 1505.22   66.36
   0   8   0 1563.02   66.52
   0   8   0 1511.80   66.48
   0   8   0 1561.18   67.05
   0   8  -1  348.12   15.64
   0   8  -1  344.37   15.22
   0   8   1  340.12   15.34
   0   8  -1  340.62   15.49
   0   8   1  342.57   15.41
   0   8   1  341.84   16.79
   0   8  -1  354.85   16.64
   0   8   1  333.43   15.26
   0   8   2  357.72   17.90
   0   8   2  372.40   16.52
   0   8  -2  385.45   17.82
   0   8  -2  376.50   16.49
   0   8   2  375.35   16.52
   0   8  -2  350.33   17.06
   0   8  -2  360.32   16.75
   0  -8  -2  371.68   16.56
   0   8  -3  101.06    6.35
   0   8  -3  111.19    5.55
   0   8  -3  109.70    8.11
   0   8   3  105.84    5.55
   0   8   3  113.22    8.49
   0   8  -3  100.67    7.04
   0   8   3  108.75    5.70
   0  -8  -3  107.94    5.78
   0   8   4  782.83   27.20
   0   8  -4  787.27   27.08
   0   8  -4  735.78   27.43
   0   8   4  760.99   28.31
   0  -8  -4  773.65   27.20
   0  -8  -4  788.95   27.81
   0   8   4  784.25   27.04
   0   8  -4  691.83   27.77
   0   8   5  411.69   18.17
   0   8   5  378.37   16.29
   0  -8  -5  409.35   16.52
   0   8  -5  406.14   16.91
   0  -8  -5  322.22   16.07
   0   8  -5  317.90   16.07
   0  -8  -5  429.05   17.25
   0   8   5  419.22   16.56
   0   8  -5  379.02   17.29
   0   8  -5  417.50   16.37
   0   8  -6   24.33    4.97
   0   8  -6   29.80    3.25
   0  -8  -6   30.75    5.47
   0   8   6   31.10    3.90
   0  -8  -6   30.33    3.94
   0  -8  -7  132.42    6.39
   0  -8  -7  142.21    7.57
   0   8   7  134.91    6.35
   0  -8  -8   52.94    5.78
   0  -8  -8   54.12    4.36
   0   8   8   50.07    4.55
   0  -8  -9   10.06    5.70
   0   8   9    8.26    4.40
   0  -8  -9    9.33    4.28
   0  -8 -10   42.73    6.01
   0  -8 -10   41.31    5.13
   0   8  10   42.84    5.16
   0   8 -10   40.77    6.92
   0  -8 -10   39.09    8.99
   0  -8  10   30.79    3.29
   0  -8 -10   18.97    8.64
   0  -8 -11   64.64    5.97
   0  -8 -11   64.49    6.62
   0  -8  11   60.97    4.21
   0  -8  11   66.67    4.63
   0  -8 -12  124.28    7.73
   0  -8  12  128.29    6.08
   0  -8 -12  132.84    8.34
   0  -8  12  113.79    6.46
   0  -8 -12  113.53   11.28
   0  -8  12  125.54    6.92
   0  -8 -13  685.75   30.14
   0  -8  13  702.89   29.72
   0  -8 -13  679.17   31.40
   0  -8  13  646.66   29.99
   0   8  13  658.94   29.87
   0  -8  13  687.51   29.68
   0  -8  14    7.73    3.33
   0  -8  14    6.35    5.24
   0   8  14   10.67    4.21
   0  -8 -14    7.19   10.75
   0  -8  14    8.19    3.06
   0  -8  15  785.16   32.78
   0  -8  15  723.35   33.09
   0  -8 -15  784.93   34.43
   0  -8  15  723.39   32.74
   0  -8  16  110.50    6.43
   0  -8  16  104.31    8.11
   0  -8 -16  115.82   12.35
   0  -8  16  105.23    6.16
   0  -8  17   14.92    4.82
   0  -8  17   13.23    7.23
   0  -8 -17   21.15   11.70
   0  -8  17   15.15    4.25
   0  -8  18  346.85   17.71
   0  -8 -18  386.90   19.89
   0  -8  18  359.74   16.45
   0  -8  19   42.08    9.03
   0  -8  19   40.77    5.51
   0  -8 -19   40.77   12.24
   0  -8  20  138.05   11.09
   0  -8 -20  133.99   14.08
   0  -8  20  127.72    8.07
   0  -8  21   63.92   10.60
   0  -8  21   63.23    6.66
   0  -8  22   87.90    7.38
   0  -8  23   57.26    6.81
   0  -8  24   18.17    6.08
   0  -8 -25   -2.14    6.50
   0  -8 -26    6.31    5.85
   0   8  26    1.45    8.87
   0  -8 -27   14.80    5.01
   0   8  27   10.82    8.03
   0  -8 -28    2.41    3.86
   0   8  28   -7.23    7.00
   0   8  29   -3.63    5.70
   0  -8  29    6.08    4.86
   0  -8  30    3.17    3.60
   0   8  30    3.02    3.83
   0   9   0   -1.45    7.42
   0   9   0   -0.42    3.83
   0   9   0    5.09    2.72
   0   9   0    0.38    3.44
   0   9   1    3.21    7.31
   0   9  -1    0.15    2.75
   0   9  -1    7.42    7.11
   0   9   1    1.53    2.87
   0   9  -1    5.20    3.98
   0   9   1    1.64    3.29
   0   9   1    3.14    3.67
   0   9  -1    2.49    3.90
   0   9  -2  989.08   41.88
   0   9   2  946.43   41.92
   0   9   2  970.37   42.92
   0   9   2  933.77   41.92
   0   9   2  949.33   41.92
   0   9  -2  966.93   42.11
   0   9  -2  943.63   42.30
   0   9  -2 1004.03   42.84
   0   9   3  166.24    8.72
   0   9  -3  185.25   11.13
   0  -9  -3  188.19    8.80
   0   9   3  176.98    8.61
   0   9   3  183.52    8.80
   0   9  -3  186.24    8.57
   0   9  -3  178.55    9.33
   0   9  -3  166.08    9.68
   0   9   3  188.69   11.32
   0   9   4   68.47    4.78
   0   9  -4   53.78    6.62
   0   9  -4   78.60    7.96
   0   9   4   63.95    4.32
   0   9  -4   68.54    5.66
   0   9  -4   69.27    4.36
   0  -9  -4   67.70    4.82
   0   9   4   62.88    4.48
   0   9   4   75.01    8.38
   0   9  -5    5.58    5.05
   0   9  -5    4.82    3.06
   0   9   5    4.90    3.79
   0   9   5    7.11    7.99
   0  -9  -5    4.02    3.79
   0   9   5    4.32    3.10
   0   9   5    3.60    2.98
   0   9  -5    1.07    5.78
   0  -9  -6    5.70    3.94
   0   9   6    1.91    3.94
   0   9   6    8.11    8.26
   0   9  -6    6.85    5.78
   0   9  -6    5.09    2.45
   0   9  -6    5.36    5.36
   0  -9  -6    4.09    2.26
   0   9  -6    7.76    3.21
   0  -9  -6    2.75    5.58
   0   9   6    5.93    2.83
   0  -9  -7    4.67    2.72
   0  -9  -7    5.32    4.17
   0   9  -7    2.87    5.70
   0   9   7    8.95    4.13
   0   9   7    1.87    2.33
   0   9  -7    3.02    5.78
   0   9  -7    3.37    3.37
   0   9  -7    2.95    2.87
   0  -9  -7    2.60    5.85
   0  -9  -8  150.90    8.38
   0  -9  -8  178.02    9.10
   0   9   8  177.37    9.22
   0   9  -8  177.48    8.64
   0  -9  -9   67.66    5.81
   0  -9  -9   66.13    5.70
   0   9   9   65.48    5.97
   0  -9   9   66.44    4.17
   0  -9  -9   54.77    8.95
   0  -9 -10  180.46    9.52
   0  -9  10  179.28    8.76
   0  -9  10  169.79    8.49
   0  -9 -11   53.32    6.20
   0  -9 -11   62.73    6.39
   0  -9  11   53.67    4.17
   0  -9  11   52.10    4.82
   0  -9 -12   30.26    6.20
   0  -9  12   28.61    3.06
   0  -9  12   33.39    4.86
   0  -9  12   24.82    3.98
   0  -9  13   57.11    3.94
   0  -9 -13   53.51    7.23
   0  -9  13   41.62    4.86
   0  -9  13   53.67    5.74
   0  -9  13   53.55    3.67
   0  -9 -13   37.83   11.82
   0  -9 -14 1158.49   50.83
   0  -9  14 1208.29   50.49
   0  -9  14 1086.84   50.72
   0  -9 -14 1120.69   51.91
   0  -9  14 1158.72   50.45
   0  -9  15   39.63    4.32
   0  -9 -15   32.51    7.57
   0  -9  15   42.23    6.73
   0  -9 -15   27.50   12.32
   0  -9  15   40.93    3.90
   0  -9  16  179.97    8.72
   0  -9  16  172.62   10.25
   0  -9  16  159.20    8.42
   0  -9  17   98.72    6.27
   0  -9  17   88.97    8.68
   0  -9 -17   80.10   13.35
   0  -9  17   82.89    5.78
   0  -9  18   23.22    8.34
   0  -9 -18   20.69   13.08
   0  -9  18   23.10    4.74
   0  -9  19   83.39    9.79
   0  -9  19   68.12    6.04
   0  -9  20   10.44    9.52
   0  -9  20   -0.73    5.16
   0  -9 -20   -8.38   13.35
   0  -9  21   30.26   10.33
   0  -9 -21   35.88   13.27
   0  -9  21   26.28    5.81
   0  -9  22   72.22   11.02
   0  -9 -22   70.61   13.23
   0  -9  22   64.34    6.54
   0  -9  23   32.82   10.52
   0  -9 -23   18.44   12.55
   0  -9  23    9.95    5.78
   0  -9 -24   26.62    7.27
   0  -9  24   27.00   10.37
   0  -9 -24   23.52   11.97
   0  -9 -25    3.56    6.35
   0  -9  25    1.15    9.52
   0  -9 -26    8.49    5.70
   0   9  26   16.41    8.30
   0  -9 -27   20.58    4.82
   0   9  27   15.72    7.34
   0  -9 -28    1.61    3.71
   0   9  28    8.57    6.23
   0   9  29    0.77    4.70
   0   9 -29    3.94    5.47
   0  10   0  549.50   24.33
   0  10   0  581.40   24.63
   0  10   0  603.74   25.97
   0  10   0  508.35   24.48
   0  10   1  649.15   29.26
   0  10   1  702.58   29.45
   0  10  -1  692.60   30.64
   0  10  -1  659.82   29.57
   0  10   1  685.33   30.68
   0  10  -1  656.87   29.22
   0  10  -1  680.74   29.53
   0  10   1  634.84   29.30
   0  10   2 1262.45   55.85
   0  10   2 1229.13   56.80
   0  10   2 1272.05   55.81
   0  10  -2 1356.32   56.80
   0  10   2 1259.96   55.88
   0  10  -2 1274.19   56.00
   0  10  -2 1337.50   56.19
   0  10  -2 1283.49   55.77
   0  10   3  733.79   33.12
   0  10  -3  780.19   33.01
   0  10  -3  726.41   33.66
   0  10   3  769.44   34.43
   0  10   3  752.15   33.09
   0  10  -3  739.42   33.39
   0  10  -3  794.15   34.20
   0  10   3  738.88   33.05
   0  10   4  209.04   13.20
   0  10  -4  203.19   11.55
   0  10   4  204.37   10.06
   0 -10  -4  221.32   10.37
   0  10  -4  225.91   10.10
   0  10   4  195.38   10.14
   0  10  -4  213.74   10.94
   0  10  -4  218.56   12.70
   0  10   4  212.48   10.29
   0  10  -5    4.40    6.50
   0 -10  -5    0.92    4.09
   0  10   5    3.40    4.02
   0  10   5    7.04    8.72
   0  10  -5    4.28    5.32
   0  10  -5    3.98    7.80
   0  10   5    4.40    3.52
   0  10  -5    7.00    3.48
   0  10   5    5.32    3.33
   0 -10  -6   67.59    7.23
   0  10  -6   57.91    8.30
   0  10  -6   70.95    4.48
   0  10  -6   77.69    6.50
   0 -10  -6   44.45    3.44
   0  10   6   65.56    9.68
   0 -10  -6   68.20    5.16
   0  10   6   64.34    5.09
   0  10   6   51.75    3.98
   0  10  -6   64.07    7.11
   0 -10  -7   23.49    7.15
   0 -10   7   23.75    2.91
   0  10   7   10.79    2.72
   0  10  -7   18.59    3.79
   0  10  -7   12.39    2.79
   0  10  -7   24.21    6.23
   0  10   7   21.19    4.67
   0  10   7   25.82    9.49
   0  10  -7   17.17    6.39
   0 -10  -7   13.20    2.64
   0 -10  -7   26.93    4.59
   0 -10  -8  243.96   11.09
   0 -10  -8  173.50   10.17
   0  10  -8  249.05   10.67
   0 -10  -8  315.72   11.93
   0  10  -8  234.97   12.28
   0  10  -8  173.69   10.25
   0 -10  -8  242.85   11.21
   0  10   8  249.43   11.25
   0 -10  -8  260.03   12.85
   0 -10   8  235.32   10.14
   0 -10  -9   49.46    6.12
   0 -10  -9   42.34    4.28
   0  10  -9   54.05    4.70
   0  10  -9   37.79    4.44
   0 -10  -9   71.57    6.50
   0 -10   9   54.58    4.02
   0 -10   9   55.77    4.44
   0 -10  -9   54.12    9.49
   0 -10 -10   12.58    5.93
   0 -10 -10   10.10    5.66
   0  10 -10    7.80    4.21
   0 -10  10   14.38    3.56
   0 -10  10   10.25    4.32
   0 -10 -10   11.17   10.52
   0 -10 -11  196.26   10.10
   0 -10  11  186.20    8.38
   0 -10  11  168.34    8.87
   0 -10  11  185.28    9.33
   0 -10  11  182.64    9.03
   0 -10 -12   82.85    7.57
   0 -10  12   84.23    4.55
   0 -10  12   69.88    5.47
   0 -10  12   87.29    6.39
   0 -10 -13   34.92    7.34
   0 -10  13   35.65    3.63
   0 -10  13   36.18    4.97
   0 -10  13   38.75    6.01
   0 -10 -13   18.21   12.39
   0 -10  14   89.93    5.28
   0 -10 -14   91.23    8.53
   0 -10  14   79.68    6.66
   0 -10  14   90.27    7.50
   0 -10 -14   77.76   13.77
   0 -10 -15  272.27   14.19
   0 -10  15  269.97   12.39
   0 -10  15  285.77   13.20
   0 -10  15  287.22   13.62
   0 -10 -15  284.85   18.36
   0 -10  15  249.77   12.20
   0 -10  16    7.57    4.36
   0 -10  16    1.68    7.42
   0 -10 -16   -2.18   13.92
   0 -10  16    2.64    3.86
   0 -10  17   38.59    5.01
   0 -10  17   30.64    8.19
   0 -10 -17   51.98   14.31
   0 -10  17   32.02    4.55
   0 -10  18   11.05    8.84
   0 -10 -18   23.60   14.19
   0 -10  18    8.53    4.55
   0 -10  19    6.20    9.37
   0 -10 -19   -1.57   14.27
   0 -10  19   -2.26    4.86
   0 -10  20   19.66    9.95
   0 -10 -20   22.15   14.00
   0 -10  20   20.58    5.28
   0 -10  21   -0.19   10.37
   0 -10 -21    9.83   13.81
   0 -10  21   -5.39    5.28
   0 -10  22   -0.88   10.37
   0 -10 -22    9.03   13.35
   0 -10  22   -1.49    5.36
   0 -10 -23   18.51    7.57
   0 -10  23   -6.27   10.17
   0 -10 -23    7.34   12.78
   0 -10 -24    4.51    7.04
   0 -10  24    2.49    9.75
   0 -10 -24   19.47   11.90
   0 -10 -25   -1.26    6.16
   0 -10  25    5.55    8.68
   0  10  25    1.68    8.45
   0 -10 -25   10.14   10.86
   0 -10 -26   25.36    5.51
   0 -10  26   28.38    7.80
   0 -10 -26   28.50    9.60
   0  10  26   20.66    7.61
   0 -10 -27    6.35    4.28
   0  10  27    9.49    6.54
   0 -10  27    7.38    6.20
   0 -10 -27    9.56    7.96
   0 -10 -28    7.46    3.14
   0 -10  28    3.75    4.86
   0 -10 -28   12.62    6.50
   0  10  28    7.99    5.16
   0 -10 -29    4.67    4.70
   0  11   0   -2.60    3.63
   0  11   0   -0.77    4.13
   0  11   0   -2.14    4.86
   0  11   0    8.84    8.76
   0  11   1  853.63   37.26
   0  11   1  808.50   37.29
   0  11  -1  861.13   37.26
   0  11   1  831.75   37.45
   0  11   1  877.54   38.75
   0  11  -1  828.27   37.52
   0  11  -1  904.47   38.63
   0  11  -1  879.11   37.52
   0  11   2  503.56   22.34
   0  11  -2  500.16   22.72
   0  11   2  486.24   22.49
   0  11   2  508.80   24.25
   0  11  -2  511.75   24.10
   0  11  -2  481.80   22.87
   0  11  -2  510.30   22.30
   0  11   2  499.20   22.34
   0 -11  -3 1169.85   54.62
   0 -11  -3 1210.39   54.39
   0  11  -3 1289.30   55.16
   0  11   3 1246.46   54.54
   0  11  -3 1338.34   54.54
   0  11  -3 1330.99   55.69
   0  11  -3 1273.01   54.89
   0  11   3 1297.26   55.81
   0  11   3 1174.70   54.58
   0  11   3 1291.94   54.62
   0 -11  -4   10.86    5.24
   0 -11  -4    3.71    6.85
   0  11  -4   11.63    5.62
   0  11   4    7.27    4.17
   0  11  -4   12.66    6.39
   0  11   4    4.48    4.25
   0  11   4   11.51    3.60
   0  11  -4   15.91    3.86
   0  11   4    4.97    9.26
   0  11  -4   12.13    8.34
   0 -11  -5   29.87    7.46
   0 -11  -5   25.47    6.23
   0  11   5   30.18    3.90
   0  11  -5   35.15    4.13
   0 -11  -5   30.41    4.86
   0  11  -5   33.93    6.20
   0  11  -5   38.52    8.34
   0  11   5   25.74    4.67
   0  11   5   23.68    4.17
   0  11  -5   36.49    6.96
   0  11   5   36.38    9.83
   0 -11  -6    9.45    8.03
   0 -11   6   14.50    2.98
   0 -11  -6   14.73    6.77
   0  11  -6   12.05    7.92
   0  11  -6   16.18    7.15
   0  11  -6    8.57    3.90
   0  11   6   11.55    4.63
   0  11  -6   14.99    6.23
   0  11   6    8.76    3.48
   0 -11  -6    9.79    4.78
   0 -11  -7  122.21    9.45
   0 -11  -7  105.07    9.07
   0 -11   7  103.93    5.70
   0  11  -7  107.41    6.43
   0  11  -7  112.57    9.95
   0 -11  -8    6.54    6.08
   0 -11  -8    4.74    8.11
   0  11  -8   10.06    8.03
   0  11  -8    8.84    4.09
   0 -11  -8   16.07    8.99
   0 -11   8   14.50    3.40
   0 -11  -9   16.37    6.43
   0  11  -9   17.79    4.28
   0  11  -9   30.03    7.99
   0 -11   9   20.77    4.36
   0 -11  -9   16.75   10.29
   0 -11   9   21.31    3.79
   0 -11   9   17.98    4.21
   0 -11 -10  823.76   36.45
   0 -11 -10  806.09   37.83
   0 -11  10  859.87   36.26
   0 -11  10  824.29   36.11
   0 -11  10  806.47   36.11
   0 -11 -11   83.73    7.65
   0 -11  11   77.76    6.23
   0 -11  11   72.25    5.47
   0 -11 -11   64.49   13.16
   0 -11  11   81.28    5.78
   0 -11  12  509.68   22.15
   0 -11 -12  509.95   23.10
   0 -11  12  507.08   22.76
   0 -11  12  515.35   22.49
   0 -11  13   45.52    3.83
   0 -11 -13   50.83    7.80
   0 -11  13   43.64    6.62
   0 -11  13   44.49    5.47
   0 -11 -14   14.54    8.19
   0 -11  14    8.57    3.60
   0 -11  14   10.44    5.62
   0 -11  14   16.83    6.77
   0 -11 -14   -7.54   14.69
   0 -11  15    2.10    3.94
   0 -11 -15    8.57    8.34
   0 -11  15   -6.62    7.27
   0 -11  15    4.05    6.39
   0 -11 -15    5.39   15.26
   0 -11  16   62.00    5.16
   0 -11  16   66.78    8.42
   0 -11 -16   46.89   15.57
   0 -11  17    3.02    8.72
   0 -11 -17   14.46   15.57
   0 -11  18    5.09    9.18
   0 -11 -18    6.27   15.49
   0 -11  19   31.25    9.91
   0 -11  19   32.74    4.93
   0 -11 -19   44.83   15.41
   0 -11 -20    9.91    8.49
   0 -11  20    6.04   10.02
   0 -11  20    6.62    4.82
   0 -11 -20    1.07   14.88
   0 -11 -21   55.46    8.64
   0 -11  21   48.54   10.33
   0 -11 -21   59.63   14.57
   0 -11  21   34.58    5.28
   0 -11 -22   -1.22    7.92
   0 -11  22   -3.98    9.83
   0 -11 -22  -20.04   13.66
   0 -11 -23   -0.69    7.42
   0 -11  23   12.09    9.56
   0 -11 -23   17.06   12.70
   0 -11 -24    2.33    6.77
   0 -11  24   -0.96    8.91
   0 -11 -24   -9.26   11.51
   0 -11 -25   10.10    5.89
   0  11  25   22.61    7.61
   0 -11  25   18.63    8.07
   0 -11 -25    6.04   10.29
   0 -11 -26    9.64    5.05
   0  11  26   20.73    6.54
   0 -11  26   14.65    6.69
   0 -11 -26    6.16    8.84
   0 -11 -27   10.52    3.98
   0  11  27   16.18    5.51
   0 -11  27   15.95    5.43
   0 -11 -27   22.53    7.15
   0 -11 -28    7.65    5.58
   0 -11  28    1.26    4.09
   0 -11  29    0.34    2.75
   0 -11 -29    2.37    3.71
   0 -12   0   12.70    4.90
   0 -12   0   11.05    5.28
   0  12   0    6.39    5.55
   0  12   0    7.84    4.02
   0  12   0    5.55    9.56
   0  12   0    6.77    4.51
   0 -12   0   12.39    5.39
   0 -12  -1  232.33   12.05
   0  12   1  233.90   11.97
   0  12   1  264.96   11.93
   0  12  -1  272.38   11.90
   0  12  -1  231.11   12.32
   0  12   1  270.43   15.15
   0  12  -1  253.98   12.58
   0  12  -1  274.71   15.22
   0  12   1  249.28   12.47
   0 -12  -1  249.77   12.16
   0 -12   1  257.39   12.16
   0 -12   1  231.11   11.82
   0 -12  -1  244.38   12.16
   0 -12  -2  227.44   11.93
   0 -12  -2  237.61   12.28
   0  12  -2  256.43   12.55
   0  12   2  244.38   15.11
   0  12   2  248.93   11.74
   0  12  -2  269.86   14.65
   0  12  -2  241.21   12.47
   0  12   2  243.04   12.13
   0  12   2  227.24   11.63
   0  12  -2  261.67   11.67
   0 -12  -2  250.39   12.01
   0 -12   2  252.72   11.90
   0 -12   2  221.74   11.40
   0 -12  -3  437.97   21.42
   0 -12  -3  455.75   20.96
   0  12  -3  518.41   20.92
   0  12   3  484.48   21.00
   0  12  -3  510.79   22.84
   0  12  -3  503.56   21.80
   0  12   3  431.96   21.04
   0  12   3  462.14   20.85
   0  12  -3  485.82   21.57
   0 -12  -3  457.13   21.04
   0 -12   3  422.70   20.62
   0 -12  -4   60.78    6.66
   0 -12  -4   62.19    8.57
   0  12  -4   72.87    5.24
   0  12   4   74.66    5.58
   0  12   4   55.62    5.58
   0  12   4   60.32    5.09
   0  12  -4   68.54    7.69
   0  12  -4   78.68    9.45
   0 -12  -4   67.63    6.81
   0 -12   4   59.17    5.05
   0 -12  -5    2.26    6.16
   0 -12  -5    0.92    8.72
   0  12  -5    2.64    8.68
   0  12  -5    4.44    4.17
   0 -12  -5   -0.99    6.85
   0 -12   5    1.38    4.17
   0 -12  -6  157.25   11.97
   0  12  -6  197.75   11.93
   0  12  -6  192.32    9.22
   0 -12   6  178.36    8.53
   0 -12  -6  189.80   10.86
   0 -12   6  165.74    8.95
   0 -12  -7   18.86    9.49
   0  12  -7   10.06    8.26
   0  12  -7   29.26    4.44
   0 -12   7    9.33    3.56
   0 -12  -7   10.17    8.49
   0 -12   7   10.14    4.40
   0 -12  -8  124.35   10.60
   0 -12  -8  117.96   10.56
   0 -12   8  102.59    6.04
   0 -12   8  105.80    6.46
   0 -12  -9   41.96    7.38
   0 -12   9   42.23    5.13
   0 -12  -9   53.70   10.86
   0 -12   9   40.28    4.44
   0 -12   9   35.50    4.90
   0 -12 -10  116.36    9.18
   0 -12  10  117.28    6.96
   0 -12 -10  122.29   13.62
   0 -12  10  133.23    7.57
   0 -12  10  121.44    7.15
   0 -12 -11  511.37   23.52
   0 -12  11  515.58   22.72
   0 -12  11  509.07   22.99
   0 -12 -11  483.25   26.24
   0 -12  11  507.27   22.76
   0 -12 -12   40.55    8.03
   0 -12  12   32.36    6.46
   0 -12 -12   31.37   14.38
   0 -12  12   36.83    5.28
   0 -12 -13  166.50   10.52
   0 -12  13  151.66    8.76
   0 -12  13  147.91    9.64
   0 -12 -14   15.72    7.99
   0 -12  14   13.20    3.63
   0 -12 -14    8.68    8.34
   0 -12  14   10.17    6.23
   0 -12 -14  -10.79   15.72
   0 -12  14    8.38    7.27
   0 -12  15   17.02    4.02
   0 -12 -15   22.64    8.38
   0 -12  15   14.08    8.07
   0 -12  15   30.06    7.00
   0 -12 -15    7.88   16.75
   0 -12 -16   78.99    8.87
   0 -12  16   56.88    9.03
   0 -12 -16   76.81   17.14
   0 -12 -17   24.25    8.45
   0 -12  17    8.99    9.10
   0 -12 -17   31.33   16.87
   0 -12 -18    4.02    8.68
   0 -12  18   -0.73    9.45
   0 -12 -18   -1.30   16.87
   0 -12 -19   -2.83    8.68
   0 -12  19    7.96    9.83
   0 -12 -19   -1.42   16.37
   0 -12 -20   53.47    8.72
   0 -12  20   30.56   10.06
   0 -12 -20   43.45   15.80
   0 -12 -21    2.83    8.07
   0 -12 -21    4.51    8.22
   0 -12  21   -7.23    9.83
   0 -12 -21   -2.10   14.69
   0 -12 -22   -2.98    7.69
   0 -12  22    5.97    9.60
   0 -12 -22   -1.11   13.46
   0 -12 -23   -2.07    7.15
   0 -12 -23    9.33   12.28
   0 -12  23    7.08    8.91
   0 -12 -24    4.63    6.35
   0 -12 -24    0.65   10.71
   0 -12  24   -0.04    7.88
   0 -12 -25   -4.86    5.39
   0  12  25    0.11    6.73
   0 -12  25    4.93    6.89
   0 -12 -25    8.11    9.29
   0 -12 -26    6.16    4.44
   0 -12  26   -1.34    5.66
   0  12  26   -0.69    5.51
   0 -12 -26    0.38    7.73
   0 -12 -27   -1.64    3.33
   0 -12 -27    6.92    6.23
   0 -12  27    5.55    4.44
   0  12  27    0.65    4.09
   0 -12  28    0.65    3.25
   0 -12 -28    9.72    4.40
   0 -13   0   -2.79    5.74
   0 -13   0    1.19    5.36
   0 -13   0   -1.26    6.08
   0  13   0   -4.28    6.04
   0  13   0   -0.34    4.40
   0  13   0   -0.96    4.86
   0 -13  -1   11.21    5.85
   0 -13   1    5.78    5.89
   0 -13  -1    7.11    6.12
   0 -13   1    5.43    5.16
   0  13   1    0.08    4.63
   0  13   1    4.74    4.51
   0  13  -1    1.61    6.16
   0  13   1    4.09    5.81
   0  13  -1   -1.15    4.40
   0  13  -1    5.24    5.24
   0 -13   1   -3.75    6.08
   0 -13  -1    6.58    6.20
   0 -13  -2  678.64   28.84
   0 -13  -2  639.93   28.61
   0 -13   2  619.23   28.46
   0  13  -2  608.71   29.07
   0  13   2  581.14   28.53
   0  13  -2  716.96   28.65
   0  13   2  591.69   28.80
   0 -13   2  691.99   28.57
   0 -13  -2  669.49   28.65
   0 -13   2  624.86   28.34
   0 -13   3   13.20    4.63
   0 -13  -3   13.39    6.35
   0 -13  -3    5.36    7.80
   0 -13   3   15.57    5.93
   0  13   3   11.51    4.48
   0  13  -3   16.33    4.63
   0 -13  -3   14.11    6.73
   0 -13  -4   73.56    7.42
   0 -13  -4   78.64    9.49
   0  13  -4   73.82    5.74
   0 -13  -4   77.19    7.76
   0 -13   4   66.48    5.58
   0 -13  -5  302.56   14.76
   0 -13   5  311.20   13.43
   0 -13  -5  301.60   15.07
   0 -13   5  278.92   13.77
   0 -13  -6   -1.49   10.48
   0 -13  -6   -6.08    8.15
   0 -13   6    1.72    3.71
   0 -13   6   -3.29    4.78
   0 -13  -7  333.24   18.40
   0 -13   7  337.33   15.11
   0 -13  -7  347.39   17.29
   0 -13   7  325.66   15.38
   0 -13   8  180.27    9.07
   0 -13  -8  187.62   12.97
   0 -13   8  181.19    9.45
   0 -13  -9    7.19   10.63
   0 -13   9    2.37    4.44
   0 -13  -9   -0.34   11.25
   0 -13   9    5.89    4.86
   0 -13 -10    4.93    8.38
   0 -13  10    6.27    5.58
   0 -13 -10    4.90   12.74
   0 -13  10   10.37    4.70
   0 -13  10    4.28    5.20
   0 -13 -11   81.86    9.18
   0 -13  11   78.99    7.23
   0 -13  11   78.80    6.31
   0 -13 -11   90.00   14.50
   0 -13  11   84.49    6.39
   0 -13 -12  134.22   10.25
   0 -13  12  120.34    8.72
   0 -13 -12  117.58   16.18
   0 -13  12  122.94    7.76
   0 -13 -13    3.75    8.99
   0 -13 -13   -0.46   16.33
   0 -13  13    3.83    6.92
   0 -13  13    7.38    5.81
   0 -13  14   93.48    7.76
   0 -13  14   86.41    8.72
   0 -13 -15   22.22    9.03
   0 -13 -15   22.57   17.29
   0 -13  15   33.47    7.31
   0 -13  15   12.47    8.22
   0 -13 -16    3.75    8.84
   0 -13 -16    0.92   17.56
   0 -13  16   -4.28    8.53
   0 -13 -17   12.85    8.84
   0 -13  17    6.69    8.91
   0 -13 -17   21.15   17.75
   0 -13 -18    4.90    8.95
   0 -13  18   -4.44    9.33
   0 -13 -18   10.33   17.37
   0 -13 -19   26.16    8.76
   0 -13 -19   45.67   16.52
   0 -13  19   14.23    9.60
   0 -13 -20   -1.68    8.42
   0 -13 -20   -0.46   15.68
   0 -13  20    5.32    9.29
   0 -13 -21    6.23    7.99
   0 -13 -21   -4.28    8.15
   0 -13  21    1.72    9.10
   0 -13 -21  -10.02   14.31
   0 -13 -22    6.81    7.31
   0 -13  22    5.58    8.49
   0 -13 -22    4.48   13.12
   0 -13 -23   24.37    6.54
   0 -13 -23   30.18   11.44
   0 -13  23   26.43    7.88
   0 -13 -24    0.69    5.81
   0  13  24    0.92    6.39
   0 -13 -24   -7.08   10.02
   0 -13  24   -0.11    6.77
   0 -13 -25   28.57    4.97
   0 -13 -25   36.15    8.45
   0  13  25   24.86    5.58
   0 -13  25   25.82    5.78
   0 -13 -26    8.03    3.83
   0 -13  26   -1.49    4.51
   0 -13 -26    2.60    6.81
   0 -13 -27    3.02    5.05
   0 -13  27    2.75    3.37
   0 -14   0  298.01   15.15
   0 -14   0  322.11   15.30
   0 -14   0  315.76   15.07
   0 -14  -1  105.76    8.26
   0 -14   1  103.58    8.15
   0 -14  -1  110.20    8.53
   0 -14   1  125.12    8.42
   0 -14  -1  100.83    8.26
   0 -14   1  109.89    7.57
   0 -14  -2    9.18    7.50
   0 -14  -2    1.42    6.77
   0 -14   2   -4.32    5.32
   0 -14   2    1.80    6.66
   0 -14  -2    2.87    7.31
   0 -14  -3   54.43    7.54
   0 -14   3   48.54    5.66
   0 -14  -3   53.82    8.84
   0 -14  -3   55.88    7.73
   0 -14  -4    8.57    9.72
   0 -14  -4    2.45    7.46
   0 -14  -4    3.33    7.80
   0 -14   4    7.50    5.16
   0 -14  -5   56.95   11.28
   0 -14  -5   66.63    8.26
   0 -14  -5   56.46    8.76
   0 -14   5   68.70    4.93
   0 -14   5   69.96    6.01
   0 -14  -6  168.76   10.60
   0 -14  -6  157.78   11.21
   0 -14   6  154.65    7.88
   0 -14   6  148.37    8.61
   0 -14  -7   25.51   12.39
   0 -14   7   30.75    4.51
   0 -14  -7   46.89    9.72
   0 -14   7   24.63    5.36
   0 -14  -8   60.63   12.85
   0 -14  -8   51.94   11.09
   0 -14   8   57.30    5.20
   0 -14   8   55.50    5.93
   0 -14  -9   81.13   12.85
   0 -14  -9   74.55   12.24
   0 -14   9   65.37    5.74
   0 -14   9   70.11    6.20
   0 -14 -10   83.69   12.35
   0 -14 -10   64.95    9.64
   0 -14  10   67.32    6.01
   0 -14 -10   69.31   13.66
   0 -14  10   68.12    6.31
   0 -14 -11    4.63    9.29
   0 -14 -11   20.69   14.38
   0 -14  11   10.75    6.39
   0 -14  11   12.13    5.39
   0 -14  11    7.84    5.51
   0 -14 -12   31.79    9.52
   0 -14  12   26.05    6.96
   0 -14  12   24.82    5.89
   0 -14 -12   14.34   15.57
   0 -14  13   76.04    7.00
   0 -14 -13   43.87   17.02
   0 -14  13   56.30    7.80
   0 -14  14    2.45    6.81
   0 -14  14    2.30    7.65
   0 -14 -14   11.74   17.21
   0 -14  15   14.19    8.07
   0 -14 -15  -10.37   17.48
   0 -14 -16   -0.38    9.49
   0 -14  16   -0.04    8.45
   0 -14 -16  -13.20   17.82
   0 -14 -17   22.64    9.41
   0 -14 -17    8.07   17.56
   0 -14  17   22.11    8.68
   0 -14 -18    5.24    8.72
   0 -14 -18   12.78   17.21
   0 -14  18    4.90    8.80
   0 -14 -19   18.90    8.57
   0 -14  19   21.57    8.64
   0 -14 -19   21.23   16.18
   0 -14 -20    5.81    7.96
   0 -14  20    5.97    8.45
   0 -14 -20   -8.49   15.19
   0 -14 -21    6.23    8.15
   0 -14 -21    4.97    7.50
   0 -14 -21    6.31   13.69
   0 -14  21    4.21    7.76
   0 -14 -22    5.93    6.77
   0 -14  22   -5.24    7.04
   0 -14 -22    4.86   12.13
   0 -14 -23    3.48    5.93
   0 -14  23    2.37    6.27
   0 -14 -23    1.91   10.40
   0 -14 -24   23.03    5.24
   0 -14 -24   17.37    9.03
   0  14  24   17.60    5.09
   0 -14  24    1.64    5.32
   0 -14 -25    6.85    4.17
   0 -14 -25   10.82    7.19
   0 -14  25   -0.04    4.36
   0 -14 -26    1.99    3.06
   0 -14  26    1.34    3.33
   0 -15   0   -4.86    7.46
   0 -15   0   -6.81    6.66
   0 -15   0   -0.19    7.57
   0 -15  -1  187.54   11.55
   0 -15   1  190.52   11.63
   0 -15   1  214.66   11.70
   0 -15  -1  213.09   11.78
   0 -15   1  205.29   10.86
   0 -15  -1  195.34   11.59
   0 -15  -2   15.19    7.61
   0 -15   2    6.20    5.97
   0 -15  -2   12.81    8.22
   0 -15   2    8.57    7.76
   0 -15  -2   -2.79    8.07
   0 -15   3   22.87    5.93
   0 -15  -3   11.93    9.37
   0 -15  -3   13.69    7.80
   0 -15  -3   15.03    8.11
   0 -15  -4   56.69    8.42
   0 -15  -4   48.88   10.71
   0 -15  -4   49.08    8.95
   0 -15   4   59.06    4.78
   0 -15   4   41.62    6.20
   0 -15  -5   13.16   11.86
   0 -15  -5    1.91    8.49
   0 -15   5    8.22    4.40
   0 -15  -5    2.41    8.87
   0 -15   5    1.76    5.70
   0 -15  -6   59.25    9.18
   0 -15  -6   34.65   12.55
   0 -15  -6   66.52    9.83
   0 -15   6   58.26    5.24
   0 -15   6   53.59    6.31
   0 -15  -7   -2.98    9.03
   0 -15  -7   -1.07   13.73
   0 -15   7    4.97    4.78
   0 -15  -7    5.16   10.29
   0 -15   7    5.16    5.62
   0 -15  -8  155.49   15.68
   0 -15   8  151.24    8.26
   0 -15  -8  160.08   13.12
   0 -15   8  141.41    8.72
   0 -15  -9   62.42   14.00
   0 -15  -9   52.21   12.78
   0 -15   9   58.64    5.74
   0 -15   9   45.94    6.08
   0 -15 -10   68.01   13.69
   0 -15  10   56.80    6.01
   0 -15 -10   54.51   13.62
   0 -15  10   49.57    6.23
   0 -15 -11  296.06   17.44
   0 -15 -11  285.65   15.41
   0 -15  11  253.56   13.04
   0 -15 -11  263.62   18.93
   0 -15  12   -0.73    6.12
   0 -15 -12   -7.61   16.03
   0 -15 -13    0.34   16.79
   0 -15  13   -1.11    6.46
   0 -15  13    4.67    6.96
   0 -15  14   40.35    7.27
   0 -15 -14   42.15   17.33
   0 -15  14   29.53    7.46
   0 -15 -15   24.33   17.37
   0 -15  15   39.93    7.73
   0 -15 -16  -19.32   17.40
   0 -15  16    2.41    7.65
   0 -15 -17   21.69    9.41
   0 -15  17    5.13    7.76
   0 -15 -18    7.84    8.95
   0 -15  18    0.92    7.50
   0 -15 -18  -12.66   16.52
   0 -15 -19    7.65    8.26
   0 -15  19   -0.34    7.23
   0 -15 -19   17.06   15.53
   0 -15 -20    7.65    8.03
   0 -15 -20    7.34    7.57
   0 -15 -20   12.47   14.19
   0 -15  20    0.00    6.77
   0 -15 -21   11.97    7.38
   0 -15 -21   15.68    6.89
   0 -15  21   11.74    6.27
   0 -15 -21   22.61   12.81
   0 -15 -22   21.96    6.16
   0 -15  22   11.78    5.58
   0 -15 -22   28.92   10.98
   0 -15 -23    0.15    5.28
   0 -15  23   -0.11    4.86
   0 -15 -23    5.51    9.22
   0 -15 -24   14.88    4.40
   0 -15 -24   13.31    7.69
   0 -15  24    9.95    3.94
   0 -15 -25    3.29    3.25
   0 -15  25    8.38    2.98
   0 -15 -25    7.42    5.85
   0 -16   0   41.39    7.61
   0 -16   0   38.75    8.57
   0 -16   0   41.39    8.72
   0 -16  -1    8.84    8.15
   0 -16  -1    6.01    8.22
   0 -16   1   12.51    6.92
   0 -16  -1    1.87    8.34
   0 -16   2   45.90    6.85
   0 -16  -2   52.82    9.37
   0 -16  -2   42.53    8.87
   0 -16  -2   50.91    8.84
   0 -16  -3   28.04   10.44
   0 -16  -3   33.32    8.57
   0 -16  -3   22.34    8.91
   0 -16   3   28.42    4.55
   0 -16   3   21.84    6.31
   0 -16  -4  170.86   11.63
   0 -16   4  168.22    8.64
   0 -16  -4  166.04   11.86
   0 -16   4  162.79    9.60
   0 -16  -4  162.33   13.46
   0 -16  -5   54.70   12.66
   0 -16  -5   61.47    9.72
   0 -16   5   49.27    5.36
   0 -16  -5   57.03    9.91
   0 -16   5   49.46    6.58
   0 -16  -6   33.39    9.64
   0 -16  -6   11.40   13.92
   0 -16   6   21.96    5.09
   0 -16  -6   27.62   10.21
   0 -16   6   23.79    6.23
   0 -16  -7    7.19    9.75
   0 -16  -7  -14.08   14.31
   0 -16   7    4.28    5.16
   0 -16  -7    5.85   10.75
   0 -16   7    1.99    5.89
   0 -16  -8   37.06   15.26
   0 -16  -8   47.58   11.74
   0 -16   8   40.93    5.58
   0 -16   8   34.27    6.08
   0 -16  -9   -2.07   12.74
   0 -16   9   10.37    5.39
   0 -16   9    2.18    5.97
   0 -16  10   92.07    7.11
   0 -16 -10   93.25   14.19
   0 -16  10   79.33    7.11
   0 -16 -11   10.86   13.62
   0 -16 -11    7.65   14.61
   0 -16  11    5.51    5.93
   0 -16 -12    0.65   12.97
   0 -16  12    3.14    6.46
   0 -16 -12    3.44   15.61
   0 -16  13    3.79    6.77
   0 -16 -13   15.41   16.37
   0 -16 -14   46.63   16.91
   0 -16  15    1.95    6.43
   0 -16 -15  -15.57   16.79
   0 -16 -16   -7.27   16.60
   0 -16  16   -0.46    6.31
   0 -16  17    8.68    6.31
   0 -16 -17    8.38   16.07
   0 -16 -18   15.45    8.45
   0 -16 -18   15.57   15.41
   0 -16  18   -1.22    6.01
   0 -16 -19   10.79    7.84
   0 -16 -19   14.31   14.54
   0 -16  19    3.29    5.66
   0 -16 -20   16.94    6.96
   0 -16 -20    5.36    7.76
   0 -16  20    5.81    5.20
   0 -16 -20    7.73   12.93
   0 -16 -21    4.09    6.81
   0 -16 -21    7.04    6.12
   0 -16 -21   15.38   11.28
   0 -16  21   -3.44    4.82
   0 -16 -22   -0.92    5.36
   0 -16  22    2.91    4.02
   0 -16 -23    1.99    4.40
   0 -16  23   -1.61    3.29
   0 -16 -23    4.21    7.92
   0 -16 -24    1.76    3.56
   0 -16 -24   13.58    6.01
   0 -17   0    0.19    8.03
   0 -17  -1   56.53    9.03
   0 -17   1   56.76    7.88
   0 -17  -1   55.85    9.68
   0 -17  -2   17.48    9.56
   0 -17   2   20.62    4.74
   0 -17  -2   15.15    9.07
   0 -17   2   20.62    6.92
   0 -17  -3   54.54   11.44
   0 -17  -3   54.89    9.72
   0 -17  -3   52.86    9.72
   0 -17   3   60.74    5.32
   0 -17   3   44.29    7.15
   0 -17  -4   95.86   12.78
   0 -17  -4  101.94   10.67
   0 -17  -4  103.89   10.75
   0 -17   4  104.61    6.69
   0 -17   4   85.07    7.96
   0 -17  -5  131.12   14.76
   0 -17  -5  136.90   11.63
   0 -17  -5  137.13   11.78
   0 -17   5  143.44    7.96
   0 -17   5  128.33    8.87
   0 -17  -6   60.28   14.69
   0 -17  -6   64.34   10.40
   0 -17   6   67.59    5.97
   0 -17  -6   73.17   10.98
   0 -17   6   59.33    6.85
   0 -17  -7  -18.82   15.07
   0 -17  -7   -0.57   11.13
   0 -17   7    2.14    5.39
   0 -17   7    8.68    6.16
   0 -17  -8    1.15   15.41
   0 -17  -8   17.67   11.78
   0 -17   8   11.74    5.55
   0 -17   8   11.59    6.04
   0 -17  -9    7.65   15.49
   0 -17  -9    2.95   12.43
   0 -17   9    4.82    5.70
   0 -17   9   -0.04    5.93
   0 -17 -10   39.74   15.15
   0 -17  10   18.13    6.04
   0 -17 -10   15.99   13.43
   0 -17 -11   81.97   14.57
   0 -17  11   58.18    6.89
   0 -17 -11   71.18   14.54
   0 -17 -12   64.68   13.35
   0 -17  12   54.05    7.08
   0 -17 -12   57.99   15.19
   0 -17 -13    5.43   12.24
   0 -17 -13    3.67   15.57
   0 -17  13   13.20    7.00
   0 -17 -14   46.82   16.18
   0 -17 -15    5.81   15.76
   0 -17 -16   -7.65   15.30
   0 -17 -17  -17.71   14.65
   0 -17 -18   11.63   13.88
   0 -17 -19    6.96    7.80
   0 -17 -19    9.07    7.04
   0 -17 -19   -0.88   12.97
   0 -17 -20   -0.50    6.89
   0 -17 -20    1.07    6.20
   0 -17 -20   13.69   11.32
   0 -17 -21    2.30    5.81
   0 -17 -21   -1.84    5.28
   0 -17 -21    4.97    9.75
   0 -17 -22    9.10    4.48
   0 -17 -22    2.10    7.76
   0 -17 -23    7.31    3.63
   0 -17 -23    5.58    6.01
   0 -17 -24   -0.73    2.49
   0 -18   0   -1.30    8.30
   0 -18   0    6.16    4.55
   0 -18  -1   71.64    9.60
   0 -18   1   74.63    5.66
   0 -18   1   56.65    8.42
   0 -18  -2   39.78   10.44
   0 -18   2   50.45    5.32
   0 -18  -2   42.46    9.95
   0 -18   2   42.50    7.61
   0 -18  -3   -7.11   11.32
   0 -18   3    6.54    5.01
   0 -18  -3    2.95    9.72
   0 -18   3    4.09    7.00
   0 -18  -4   30.64   12.58
   0 -18   4   38.94    5.28
   0 -18  -4   35.73   10.14
   0 -18   4   25.70    6.96
   0 -18  -5   25.97   14.00
   0 -18   5   23.79    5.47
   0 -18  -5   18.78   10.33
   0 -18   5   18.67    6.62
   0 -18  -6    7.00   14.69
   0 -18   6   10.44    5.47
   0 -18  -6   -1.76   10.67
   0 -18   6    1.80    6.35
   0 -18  -7   -2.49   14.99
   0 -18  -7    8.26   11.02
   0 -18   7    4.25    5.51
   0 -18   7    9.83    6.04
   0 -18   8   50.64    6.08
   0 -18  -8   47.89   11.90
   0 -18   8   44.06    6.31
   0 -18  -9   11.36   15.80
   0 -18  -9   -3.67   12.20
   0 -18   9    3.33    5.78
   0 -18   9    5.66    5.81
   0 -18 -10   14.23   15.07
   0 -18  10    5.66    6.04
   0 -18 -10    8.30   12.85
   0 -18 -11   13.66   14.00
   0 -18 -11   -9.83   13.43
   0 -18  11    6.50    6.27
   0 -18 -12   20.46   13.23
   0 -18  12   19.13    6.62
   0 -18 -12   46.55   14.08
   0 -18 -13   16.26   12.32
   0 -18 -13   27.50   14.23
   0 -18 -14   11.28   14.23
   0 -18 -15   12.78   13.92
   0 -18 -16  -26.01   13.66
   0 -18 -17   -4.48   12.55
   0 -18 -18   -0.04    7.76
   0 -18 -18   -3.83   11.74
   0 -18 -19    1.76    7.04
   0 -18 -19   16.60   10.56
   0 -18 -20    1.15    6.08
   0 -18 -20    4.93    5.32
   0 -18 -20    9.45    9.03
   0 -18 -21   12.81    4.51
   0 -18 -21   17.82    7.42
   0 -18 -22    9.45    3.63
   0 -18 -22   13.20    5.62
   0 -19   0   -2.45    4.48
   0 -19   0    3.21    8.42
   0 -19  -1   18.09    9.22
   0 -19  -1   19.32    4.48
   0 -19   1   17.52    4.78
   0 -19   1   24.21    7.92
   0 -19  -2   -1.38   10.17
   0 -19   2    5.09    4.82
   0 -19  -2    1.15    4.17
   0 -19   2   -0.80    7.34
   0 -19  -3   -4.90   11.17
   0 -19  -3    4.28    4.05
   0 -19   3   -0.31    4.90
   0 -19   3    4.02    7.00
   0 -19  -4   79.29   12.85
   0 -19   4   73.25    5.93
   0 -19  -4   65.79   10.52
   0 -19   4   55.81    7.38
   0 -19  -5   62.23   13.85
   0 -19   5   66.17    5.89
   0 -19  -5   58.94   10.60
   0 -19   5   45.40    6.89
   0 -19  -6  120.37   15.45
   0 -19  -6  128.56   11.70
   0 -19   6  128.94    7.54
   0 -19   6  100.48    8.03
   0 -19  -7   28.19   15.07
   0 -19   7   12.70    5.51
   0 -19  -7    3.90   10.79
   0 -19   7    4.36    6.01
   0 -19  -8  -19.78   15.53
   0 -19   8   -6.81    5.55
   0 -19  -8    5.43   11.13
   0 -19   8   -1.45    5.78
   0 -19   9   11.40    5.81
   0 -19  -9   30.64   11.63
   0 -19 -10  -10.37   14.92
   0 -19 -10    2.98   11.93
   0 -19  10   -1.80    5.93
   0 -19 -11   15.49   13.66
   0 -19 -11    5.43   12.20
   0 -19  11   11.02    6.16
   0 -19 -12   -6.27   12.78
   0 -19 -12   11.40   12.85
   0 -19 -13   37.60   11.44
   0 -19 -13   20.08   12.81
   0 -19 -14    2.75    9.98
   0 -19 -14    8.07   12.74
   0 -19 -15   45.29   12.39
   0 -19 -16  -14.23   11.70
   0 -19 -17    5.97    7.69
   0 -19 -17  -17.71   10.79
   0 -19 -18   16.03    7.00
   0 -19 -18    1.76    9.45
   0 -19 -19   40.35    6.23
   0 -19 -19   36.68    8.45
   0 -19 -20   14.92    4.32
   0 -19 -20   12.16    4.59
   0 -19 -20   12.20    6.77
   0 -19 -21    3.90    3.33
   0 -20   0   34.69    4.55
   0 -20   0   26.66    8.30
   0 -20  -1   23.22    4.25
   0 -20   1   21.19    4.59
   0 -20   1   21.76    7.65
   0 -20  -1   25.28    8.91
   0 -20  -2   56.30    9.98
   0 -20   2   64.26    5.32
   0 -20   2   43.38    7.65
   0 -20  -3   -4.09   10.60
   0 -20   3    1.76    4.70
   0 -20   3    9.41    6.73
   0 -20  -4   19.81   11.67
   0 -20   4    6.46    4.82
   0 -20   4   11.90    6.39
   0 -20  -5   16.87   12.81
   0 -20   5    0.46    4.86
   0 -20   5    1.99    6.08
   0 -20  -6   60.74   14.00
   0 -20   6   83.04    6.01
   0 -20  -6   75.47   10.52
   0 -20   6   57.99    6.62
   0 -20  -7   -1.45   13.96
   0 -20   7   12.28    5.20
   0 -20  -7   11.48   10.14
   0 -20   7   10.86    5.62
   0 -20  -8    5.58   14.08
   0 -20   8   22.84    5.36
   0 -20  -8   14.73   10.40
   0 -20   9   21.15    5.62
   0 -20  -9    9.18   10.60
   0 -20 -10  -14.04   13.73
   0 -20 -10   -1.68   10.82
   0 -20  10   -1.76    5.74
   0 -20 -11   12.74   12.58
   0 -20 -11   -3.40   11.02
   0 -20 -12    8.72   11.63
   0 -20 -12    2.79   10.90
   0 -20 -13   -3.56   10.29
   0 -20 -13    1.95   11.25
   0 -20 -14   15.76    9.07
   0 -20 -14   -1.53   10.60
   0 -20 -15    7.00    8.03
   0 -20 -15   -2.22    9.95
   0 -20 -16   11.90    7.50
   0 -20 -16    2.49    9.07
   0 -20 -17   -5.20    6.81
   0 -20 -17   -0.15    8.30
   0 -20 -18   35.30    6.04
   0 -20 -18   29.41    7.23
   0 -20 -19    2.98    4.63
   0 -21   0    2.30    7.54
   0 -21   1   24.02    4.02
   0 -21   1   15.61    7.15
   0 -21  -1   13.01    8.07
   0 -21   2    8.34   19.16
   0 -21   2   20.96    4.21
   0 -21  -2   22.30    8.91
   0 -21   2   16.29    6.66
   0 -21   3    5.09    4.21
   0 -21  -3   11.78    9.60
   0 -21   3    3.40    6.16
   0 -21  -4   15.61   10.48
   0 -21   4   13.39    4.36
   0 -21   4    6.77    5.74
   0 -21  -5   12.24   11.28
   0 -21   5   10.29    4.51
   0 -21   5    7.27    5.55
   0 -21  -6   16.79   12.20
   0 -21   6    4.90    4.59
   0 -21  -7   40.70   12.58
   0 -21   7   50.07    5.32
   0 -21  -8   25.40   12.47
   0 -21   8   24.75    5.09
   0 -21  -9  -20.81   12.39
   0 -21 -10    6.81   11.93
   0 -21 -10   19.39    9.60
   0 -21 -11   20.69   11.21
   0 -21 -11    5.47    9.45
   0 -21 -12   13.96   10.14
   0 -21 -12   23.18    9.49
   0 -21 -13   12.20    8.91
   0 -21 -13    1.61    9.03
   0 -21 -14   14.84    7.76
   0 -21 -14   24.56    7.92
   0 -21 -14   13.69    8.76
   0 -21 -15    0.88    6.77
   0 -21 -15   12.35    7.23
   0 -21 -15    7.57    7.76
   0 -21 -16    0.27    6.58
   0 -21 -16   -8.99    5.74
   0 -21 -16   -3.40    7.08
   0 -21 -17   10.10    4.67
   0 -21 -17   10.67    5.51
   0 -21 -18   -2.68    4.09
   0 -22   0    5.13   19.58
   0 -22   0   -9.03    6.66
   0 -22   1    8.26   21.69
   0 -22  -1    9.52    7.38
   0 -22   1   15.15    6.20
   0 -22  -2   26.89    7.92
   0 -22   2   17.48    5.74
   0 -22   3   -0.65    5.32
   0 -22  -3   -0.38    8.45
   0 -22   4    6.85    3.79
   0 -22  -4    7.57    9.03
   0 -22   4    5.13    4.97
   0 -22   5    5.20    3.90
   0 -22  -5   10.48    9.60
   0 -22  -6   12.32   10.25
   0 -22  -7   22.45   10.60
   0 -22  -8   -6.35   10.52
   0 -22  -9   -5.58   10.06
   0 -22 -10   -5.24    9.52
   0 -22 -11   -6.16    7.96
   0 -22 -11    0.57    9.14
   0 -22 -12   14.27    8.22
   0 -22 -13    9.18    7.38
   0 -22 -14   12.43    6.85
   0 -22 -14    1.53    6.23
   0 -22 -15    3.17    5.97
   0 -22 -15   -1.72    5.05
   0 -22 -16    4.32    4.13
   0 -22 -16    1.99    4.93
   0 -23   0  -28.34   23.72
   0 -23   0   -0.57    5.32
   0 -23  -1   23.03   21.84
   0 -23   1   31.52    5.05
   0 -23  -1   41.23    6.04
   0 -23  -2   -1.34   18.40
   0 -23   2    0.88    4.55
   0 -23  -2   -6.54    6.23
   0 -23  -3    4.51   15.99
   0 -23  -3   13.96    6.85
   0 -23  -4   -3.90   14.04
   0 -23  -4    1.49    7.34
   0 -23  -5    6.73   11.70
   0 -23  -5    2.60    7.73
   0 -23  -6    8.34   10.37
   0 -23  -6    9.26    8.07
   0 -23  -7   26.66    9.68
   0 -23  -7    6.04    8.30
   0 -23  -8   -5.16    8.95
   0 -23  -8   -3.33    8.34
   0 -23  -9    8.11    8.45
   0 -23  -9  -12.55    7.80
   0 -23 -10    0.54    7.99
   0 -23 -10   -1.68    7.34
   0 -23 -11   11.97    7.38
   0 -23 -11  -11.51    6.89
   0 -23 -12   -2.95    6.01
   0 -23 -13   -0.73    5.09
   0 -23 -14    4.51    4.05
   0 -24  -1    0.96    3.94
   0 -24  -2   -6.92   19.81
   0 -24  -2    0.50    4.40
   0 -24  -3    3.63   18.59
   0 -24  -3    2.49    4.70
   0 -24  -4    4.32   16.07
   0 -24  -4    1.07    5.13
   0 -24  -5   17.25   13.88
   0 -24  -5    5.55    5.39
   0 -24  -6    0.57   11.86
   0 -24  -6   -0.11    5.58
   0 -24  -7    6.66   10.48
   0 -24  -7   11.63    5.81
   0 -24  -8   -5.51    9.03
   0 -24  -8    5.36    5.70
   0 -24  -9    7.04    8.45
   0 -24  -9   -0.08    5.39
   0 -24 -10   -0.46    7.23
   0 -24 -10   -4.48    4.86
   0 -24 -11   16.52    6.20
   1   0 -32    1.30    4.13
   1   0 -31    2.10    5.78
  -1   0  30    0.00    3.37
   1   0 -30    8.45    7.23
  -1   0  29   -2.14    4.67
   1   0 -29   13.96    8.64
  -1   0  28    9.37    5.74
  -1   0  28   -5.36    9.91
   1   0 -28   -4.36    9.83
  -1   0  27   16.33    7.00
  -1   0  27   40.93   11.25
   1   0 -27   38.56   11.13
  -1   0  26  -10.29   12.05
  -1   0  26    6.46    7.80
  -1   0  25   16.75    8.38
  -1   0  25   39.17   12.35
  -1   0  24    9.10   12.28
  -1   0  24   12.70    8.61
  -1   0  23   15.76    8.61
  -1   0  23   17.63   12.01
  -1   0  22   20.27   11.36
  -1   0  22    4.59    8.22
  -1   0  21  231.64   13.31
  -1   0  21  280.03   15.22
  -1   0  20    9.07    9.52
  -1   0  20   -1.22    6.89
  -1   0  19  330.60   15.84
  -1   0  18   -1.38    5.43
  -1   0  17   93.18    6.35
  -1   0  16    0.61    4.17
   1   0 -16   -6.23    6.66
  -1   0  15   16.94    3.86
   1   0 -15   29.49    6.08
   1   0 -15   25.09    6.31
   1   0 -14   -0.08    5.66
   1   0 -14    2.10    5.20
   1   0 -13  396.88   18.51
   1   0 -13  404.57   18.47
   1   0 -12    3.14    4.36
   1   0 -12   -2.18    4.59
   1   0 -11 1082.21   46.74
   1   0 -11 1050.89   46.82
   1   0 -10   -2.30    3.60
   1   0 -10    0.42    3.52
   1   0  -9 2644.13  114.52
   1   0  -9 2634.79  114.60
   1   0  -8   -1.57    2.79
   1   0  -6    1.34    2.07
   1   0  -5  120.03    5.55
   1   0  -4    1.30    1.42
   1   0  -2    0.04    0.73
  -1   0  -2    0.27    0.57
  -1   0  -3  177.10    7.80
  -1   0  -4    0.61    1.30
  -1   0  -5   87.90    4.17
   1   0   5   84.80    4.25
  -1   0  -6    1.87    1.76
   1   0   6    0.57    2.03
   1   0   7  401.55   18.32
  -1   0  -7  427.79   18.28
  -1   0  -8   -2.41    2.30
   1   0   8   -1.53    2.72
   1   0   9 2518.66  106.64
  -1   0  -9 2394.54  106.68
  -1   0 -10   -0.27    2.91
  -1   0 -11  498.29   22.19
  -1   0 -12    2.83    3.79
  -1   0 -13  800.08   35.23
  -1   0 -13  785.66   34.96
   1   0  14    2.37    2.83
  -1   0 -14   -0.80    5.89
  -1   0 -14   -0.92    4.63
   1   0  15   32.44    3.71
  -1   0 -15   25.25    6.50
  -1   0 -15   28.99    5.20
   1   0  16   -1.91    4.05
   1   0  17  200.89   10.02
   1   0  18    3.63    5.24
   1   0  19  793.65   35.08
   1   0  20   -7.00    6.43
   1   0  21  424.92   19.97
   1   0  22    0.23    7.54
   1   0  23   17.10    8.34
   1   0  24    4.02    8.57
   1   0  25   23.87    8.45
   1   0  26    5.28    8.19
   1   0  27   28.42    7.50
   1   0  28    5.62    6.16
  -1   0 -28  -13.27   10.10
   1   0  29    9.14    4.78
  -1   0 -29   21.38    8.72
   1   0  30    8.34    3.40
  -1   0 -30   -4.13    7.38
  -1   0 -31    2.10    5.89
  -1   0 -32    1.72    3.98
   1  -1 -32    3.44    4.09
   1  -1 -31    5.74    5.81
   1   1 -31   -4.67    5.74
  -1  -1  30    4.40    3.94
   1   1 -30   -5.36    7.31
   1  -1 -30    3.98    7.19
  -1   1  29    0.42    4.09
  -1   1  29   -4.90    8.42
  -1  -1  29    5.78    5.16
   1   1 -29   -1.61    8.57
   1  -1 -29  -19.24    8.45
  -1  -1  28    7.73    6.31
  -1   1  28    7.84    9.79
  -1   1  28   12.24    5.16
   1   1 -28   13.39   10.02
   1  -1 -28    9.52    9.75
  -1  -1  27   -3.79    7.50
  -1   1  27    1.15    6.08
  -1   1  27   12.24   10.71
   1  -1 -27   15.57   10.75
  -1   1  26    4.86    7.15
  -1  -1  26    1.72    8.49
  -1   1  26  -15.15   11.67
   1  -1 -26    3.79   11.70
  -1   1  25   -5.97    7.76
  -1   1  25   10.14   12.09
  -1  -1  25    7.34    9.03
  -1  -1  25    9.83    8.07
  -1  -1  24   19.55    9.26
  -1   1  24   18.02    8.19
  -1   1  24   29.45   11.97
  -1  -1  24   23.14    8.03
  -1  -1  23    9.98    9.03
  -1   1  23    4.17    8.11
  -1   1  23    6.66   11.67
  -1  -1  23   15.15    7.84
  -1   1  22   30.06    7.92
  -1  -1  22   37.71    8.80
  -1   1  22   62.35   11.32
  -1  -1  22   43.91    7.50
  -1  -1  21    6.58    7.96
  -1   1  21    4.70    7.15
  -1   1  21    2.75   10.44
  -1  -1  21    9.45    6.54
  -1   1  20   42.61    6.85
  -1  -1  20   43.76    7.38
  -1  -1  20   36.38    6.12
  -1   1  19   -1.15    6.08
  -1  -1  19    1.68    6.35
  -1  -1  19    4.74    5.16
  -1  -1  18   43.68    6.20
  -1   1  18   48.54    5.78
  -1  -1  18   48.20    5.16
  -1  -1  17   62.62    5.66
  -1   1  17   66.75    5.51
  -1  -1  17   50.68    4.86
   1  -1 -16    2.72    6.89
   1   1 -16    7.96    6.27
  -1   1  16    5.66    4.21
  -1  -1  16    6.85    4.44
  -1  -1  16    6.39    3.56
   1   1 -15  466.42   20.69
   1  -1 -15  470.98   20.73
   1   1 -15  461.03   20.54
   1  -1 -15  474.19   20.69
  -1  -1  15  461.99   19.66
  -1   1  15  427.52   19.58
  -1  -1  15  410.92   19.47
   1  -1 -14  561.21   23.83
   1  -1 -14  562.13   23.75
   1   1 -14  535.01   23.75
   1   1 -14  589.02   23.64
  -1  -1  14  502.61   22.84
  -1  -1  14  492.40   22.76
   1  -1 -13 1094.91   47.66
   1  -1 -13 1064.12   47.66
   1   1 -13 1118.09   47.55
   1   1 -13 1048.94   47.70
   1  -1 -12  348.08   16.26
   1  -1 -12  343.95   16.41
   1   1 -12  354.35   16.26
   1   1 -12  359.13   16.37
   1   1 -11  355.92   15.84
   1  -1 -11  337.90   15.80
   1  -1 -11  332.93   15.68
   1  -1 -10  369.15   16.52
   1  -1 -10  364.98   16.60
   1   1 -10  363.87   16.60
  -1  -1  10  360.47   16.64
  -1   1  10  365.56   16.68
   1  -1  -9  113.76    6.16
   1  -1  -9  113.03    6.31
  -1  -1   9  120.14    6.50
  -1   1   9  125.35    6.50
   1   1  -8  514.85   22.49
   1  -1  -8  500.28   22.53
   1  -1  -8  490.98   22.53
  -1  -1   8  517.33   22.61
  -1   1   8  531.37   22.61
   1  -1  -7 2333.53  105.15
  -1  -1   7 2460.10  105.19
   1  -1  -7 2398.67  105.19
   1   1  -7 2439.18  105.15
  -1   1   7 2501.87  105.19
   1   1  -6  690.23   30.45
   1  -1  -6  670.18   30.49
  -1  -1   6  704.30   30.49
  -1   1   6  726.64   30.49
   1   1  -5  386.44   16.41
   1   1  -5  351.90   16.45
   1  -1  -5  369.04   16.45
   1  -1  -5  376.08   16.49
  -1  -1   5  378.83   16.45
  -1   1   5  375.27   16.45
   1  -1  -4  799.93   32.36
   1   1  -4  704.57   32.32
   1  -1  -4  726.30   32.32
   1   1  -4  749.59   32.32
  -1  -1   4  736.78   32.32
  -1   1   4  753.84   32.32
   1   1  -3   50.07    2.64
   1  -1  -3   48.85    2.68
  -1   1   3   59.29    3.37
   1  -1  -3   54.43    2.98
  -1   1   2  192.51    7.61
   1  -1  -2  189.34    7.57
   1   1  -2  157.59    7.42
   1  -1  -2  161.38    7.42
  -1   1   1   17.21    0.92
  -1   1  -1    7.42    0.57
   1   1   3  688.62   30.33
  -1  -1  -3  707.67   30.33
   1   1   4 1135.92   51.18
   1  -1   4 1240.69   51.22
  -1  -1  -4 1175.24   51.18
   1  -1   5  486.77   20.23
   1   1   5  437.47   20.16
  -1  -1  -5  466.58   20.16
   1  -1   6  935.18   39.63
   1   1   6  920.68   39.67
  -1   1  -6  890.92   39.55
   1  -1   6  924.93   39.67
  -1  -1  -6  920.03   39.59
   1   1   6  886.49   39.55
   1  -1   7 2668.91  113.07
   1   1   7 2614.14  113.07
  -1  -1  -7 2626.49  113.07
   1  -1   7 2621.18  113.07
  -1   1  -7 2559.75  113.03
   1   1   7 2577.07  112.99
  -1   1  -8  173.85    8.19
   1  -1   8  184.63    8.38
   1   1   8  175.53    8.57
  -1  -1  -8  173.89    8.26
   1  -1   8  182.34    8.57
   1   1   8  174.42    8.15
   1  -1   9  191.94    9.26
  -1   1  -9  186.05    8.91
   1   1   9  189.61    9.26
   1   1   9  190.14    8.87
  -1  -1  -9  192.59    8.91
  -1  -1 -10  790.94   34.77
   1  -1  10  788.99   34.92
  -1  -1 -10  755.44   34.92
   1   1  10  819.97   34.92
  -1   1 -10  801.08   34.77
   1   1  10  798.89   34.69
  -1  -1 -11  270.54   13.31
   1   1  11  286.88   13.39
  -1   1 -11  286.42   13.01
  -1  -1 -11  272.15   13.01
   1  -1  11  291.62   13.43
  -1  -1 -12  331.59   15.91
   1   1  12  339.85   15.91
  -1   1 -12  340.39   15.49
   1  -1  12  345.94   15.91
  -1  -1 -12  334.23   15.57
   1  -1  13  985.17   43.72
   1   1  13 1028.82   43.72
  -1   1 -13  980.39   43.45
  -1  -1 -13  977.71   43.68
  -1  -1 -13  981.23   43.49
  -1  -1 -14  329.56   14.84
   1  -1  14  306.08   15.38
  -1  -1 -14  333.12   15.38
   1   1  14  339.09   15.41
  -1   1 -14  326.66   14.80
   1   1  14  329.18   14.04
   1   1  14  310.94   13.96
   1  -1  14  285.12   13.92
  -1   1 -15  257.04   12.05
  -1  -1 -15  251.95   12.13
  -1  -1 -15  255.32   12.93
  -1   1 -15  263.24   12.58
   1   1  15  240.25   11.02
   1   1  15  232.56   10.98
   1  -1  15  225.79   10.98
   1  -1  16   13.04    4.32
   1   1  16   12.32    3.86
   1  -1  16    8.80    3.52
   1   1  16   19.28    3.56
   1  -1  17  172.62    8.68
   1   1  17  164.09    8.45
   1  -1  17  153.04    8.22
   1   1  17  161.65    8.22
   1   1  18  126.53    7.57
   1  -1  18  133.15    7.99
   1   1  18  138.58    7.27
   1  -1  18  118.23    7.23
   1  -1  19    1.15    6.04
   1   1  19    0.80    5.58
   1  -1  19   -2.26    5.01
   1   1  19    4.90    5.01
   1  -1  20   34.35    7.00
   1   1  20   33.01    6.27
   1   1  20   39.86    5.70
   1  -1  20   26.32    5.70
   1  -1  21   77.99    8.15
   1   1  21   68.66    7.54
   1  -1  21   65.41    6.89
   1   1  21   77.99    7.08
   1  -1  22   50.80    8.30
   1   1  22   46.44    7.50
   1  -1  22   24.56    7.00
   1   1  22   34.46    6.85
   1  -1  23   48.46    8.95
   1   1  23   51.22    8.30
   1   1  23   40.43    7.65
   1  -1  23   42.61    7.65
   1   1  24   -5.47    8.11
   1  -1  24    3.79    9.07
   1   1  24   -0.54    7.88
   1  -1  24   -9.26    7.88
   1  -1  25   15.26    9.07
   1   1  25    6.46    8.15
   1  -1  25   13.35    8.15
   1   1  25   13.39    7.92
   1  -1  26    7.99    8.72
   1   1  26   14.15    7.61
   1  -1  26    3.37    7.88
   1   1  26    7.23    8.07
   1  -1  27    7.19    7.88
   1   1  27    3.90    6.66
  -1  -1 -27    5.24   11.05
   1  -1  28   26.85    6.96
   1   1  28   25.36    5.62
  -1  -1 -28   29.95    9.98
   1   1  29    1.91    4.05
   1  -1  29    1.19    5.32
  -1  -1 -29    5.89    8.57
  -1   1 -29   -0.77    8.84
   1  -1  30    1.53    3.94
  -1  -1 -30    4.86    7.19
  -1   1 -30   -8.22    7.54
  -1   1 -31   11.36    5.89
  -1  -1 -31   -7.69    5.78
  -1  -1 -32    1.64    3.98
  -1   1 -32    2.49    3.90
   1  -2 -32    1.87    4.13
  -1  -2  31    0.00    2.91
   1  -2 -31   -1.45    5.78
   1   2 -31    4.67    5.62
  -1  -2  30   -0.99    4.25
   1  -2 -30    4.55    7.11
   1   2 -30   -0.61    7.19
  -1  -2  29    3.63    5.47
  -1   2  29    7.54    8.19
   1   2 -29    1.87    8.49
   1  -2 -29   13.58    8.38
  -1  -2  28    1.07    6.77
  -1   2  28    1.53    9.52
   1   2 -28    0.77    9.79
   1  -2 -28   13.31    9.60
  -1   2  27   -7.11    5.43
  -1   2  27   16.79   10.56
  -1  -2  27    1.80    8.07
   1  -2 -27    1.95   10.60
  -1  -2  26   -1.30    8.95
  -1   2  26   -4.13   11.32
  -1   2  26    0.88    6.39
   1  -2 -26    9.07   11.51
  -1   2  25   14.54    7.15
  -1  -2  25    2.91    9.49
  -1   2  25    4.97   11.59
   1  -2 -25   11.63   12.24
  -1  -2  25    3.83    8.30
  -1   2  24   46.67   11.86
  -1   2  24   34.20    7.88
  -1  -2  24   41.92    9.95
  -1  -2  24   47.93    8.49
  -1   2  24   42.80    8.42
  -1  -2  23   37.49    9.83
  -1   2  23   43.53   11.40
  -1   2  23   27.88    7.84
  -1   2  23   32.47    7.69
  -1  -2  23   29.87    7.92
  -1  -2  22   25.25    9.22
  -1   2  22    4.09    7.61
  -1   2  22   15.38   10.86
  -1   2  22   17.90    7.27
  -1  -2  22    9.91    7.31
  -1  -2  21   87.10    9.18
  -1   2  21   61.12    7.92
  -1  -2  21   82.74    7.57
  -1   2  21   70.95    7.61
  -1   2  20   45.44    6.89
  -1  -2  20   52.44    7.96
  -1  -2  20   45.67    6.20
  -1   2  20   40.09    6.50
  -1   2  19   83.39    7.23
  -1  -2  19  104.04    7.96
  -1   2  19   90.54    6.77
  -1  -2  19   85.95    6.54
  -1   2  18  268.59   13.58
  -1  -2  18  307.49   13.96
  -1   2  18  304.17   13.50
  -1  -2  18  266.41   13.35
  -1   2  17  129.55    7.73
  -1  -2  17  142.98    8.15
  -1  -2  17  131.77    7.34
  -1   2  17  150.48    7.61
   1   2 -16  943.98   42.46
  -1   2  16  936.14   41.85
  -1  -2  16 1020.59   41.92
  -1  -2  16  908.02   41.77
  -1   2  16  994.77   41.85
   1   2 -15  589.82   26.32
   1   2 -15  623.13   26.09
   1  -2 -15  584.39   26.51
  -1  -2  15  577.81   25.40
  -1   2  15  591.46   25.32
  -1  -2  15  540.25   25.25
  -1  -2  14  962.41   42.61
   1   2 -14 1012.22   43.41
   1   2 -14 1061.75   43.18
   1  -2 -14  981.12   43.38
   1  -2 -14  981.50   43.45
  -1  -2  14 1002.50   42.69
  -1   2  14  983.49   42.65
  -1  -2  14  944.21   42.61
   1  -2 -13 1504.11   67.21
   1  -2 -13 1547.41   67.32
   1   2 -13 1562.75   67.28
   1   2 -12  974.54   42.27
   1  -2 -12  949.60   42.15
   1  -2 -12  951.67   42.30
   1  -2 -11  144.43    8.07
   1  -2 -11  137.17    7.54
   1  -2 -10   87.33    5.36
   1  -2 -10   89.28    5.93
   1  -2  -9  391.26   18.09
   1   2  -9  428.56   18.02
   1  -2  -9  379.71   17.86
  -1  -2   9  398.07   18.05
  -1   2   9  410.16   18.05
   1  -2  -8 1080.00   49.34
   1   2  -8 1146.28   49.30
  -1   2   8 1168.93   49.30
  -1  -2   8 1124.48   49.30
   1  -2  -7 1299.90   58.94
   1   2  -7 1371.85   58.91
  -1  -2   7 1350.65   58.87
  -1   2   7 1386.65   58.91
   1   2  -6   39.05    3.21
   1  -2  -6   36.57    3.79
  -1   2   6   39.74    3.17
  -1  -2   6   40.97    3.21
   1   2  -5 1081.11   47.55
   1  -2  -5 1080.46   47.55
   1   2  -5 1075.29   47.51
   1  -2  -5 1118.40   47.66
  -1  -2   5 1123.79   47.55
  -1   2   5 1091.51   47.51
   1  -2  -4  180.81    8.26
  -1   2   4  186.28    8.64
   1   2  -4  167.23    7.80
   1  -2  -4  169.49    7.80
   1  -2  -3 4141.78  183.52
   1   2  -3 4205.62  183.56
  -1   2   3 4622.54  183.75
   1  -2  -3 4305.72  183.60
   1  -2  -3 4671.50  183.75
   1  -2  -3 4305.76  183.56
  -1   2   3 3998.68  183.56
   1  -2  -2   69.19    3.14
   1   2  -2   68.24    3.17
   1  -2  -2   69.08    3.17
  -1   2   2   64.64    3.14
  -1   2   1   52.59    2.68
   1  -2  -1   58.06    2.68
  -1   2   1   57.03    2.68
  -1   2   0  180.54    7.61
  -1  -2   0  152.70    7.80
  -1   2   0  168.45    7.57
  -1   2   0  174.99    7.54
   1   2   0  171.63    7.73
   1  -2   0  180.01    7.61
  -1   2  -1   37.37    1.72
   1   2   1   32.93    1.87
  -1  -2  -1   35.15    1.87
  -1   2  -1   39.21    1.76
   1  -2   1   36.30    2.03
   1   2   1   39.55    2.33
  -1  -2  -1   42.50    2.83
  -1  -2  -2   52.63    2.64
   1   2   2   56.00    2.60
  -1  -2  -3 2475.44  107.22
  -1   2  -4 1333.71   57.91
  -1  -2  -5 1039.18   45.90
   1   2   5 1028.01   45.90
   1  -2   5 1121.69   45.98
  -1  -2  -6   17.79    2.18
   1  -2   6   19.32    2.75
  -1  -2  -6   18.70    3.25
   1   2   6   19.97    2.72
   1   2   6   15.68    2.22
   1  -2   6   18.67    2.68
   1   2   7  386.82   17.10
   1  -2   7  400.71   17.14
  -1  -2  -7  381.85   17.02
   1  -2   7  387.59   17.10
  -1  -2  -7  361.89   17.21
  -1  -2  -8  823.11   35.73
  -1  -2  -8  792.70   35.84
   1  -2   8  837.80   35.80
   1   2   8  811.06   35.61
   1   2   8  825.10   35.80
  -1   2  -9  552.83   24.02
   1   2   9  561.93   24.21
   1   2   9  550.69   23.91
  -1  -2  -9  486.85   24.25
  -1  -2  -9  540.06   24.06
   1  -2   9  568.70   24.21
  -1  -2 -10   13.31    3.21
   1  -2  10   10.48    4.25
   1   2  10   12.35    2.79
   1   2  10   13.50    4.21
  -1  -2 -10    8.26    4.36
  -1   2 -10   12.85    3.17
   1  -2  11   75.51    5.78
   1   2  11   81.47    4.70
  -1   2 -11   71.03    4.97
  -1  -2 -11   71.80    5.09
   1   2  11   72.75    5.74
  -1  -2 -11   77.30    6.01
  -1   2 -12 1128.27   49.04
   1  -2  12 1146.09   49.19
   1   2  12 1171.34   49.19
  -1  -2 -12 1084.39   49.04
  -1  -2 -12 1074.22   49.19
   1   2  13 2480.57  105.23
   1  -2  13 2452.87  105.23
  -1  -2 -13 2368.26  105.11
  -1   2 -13 2435.85  105.07
  -1  -2 -13 2344.24  105.26
  -1   2 -14 1124.37   47.58
  -1  -2 -14 1076.17   47.89
  -1  -2 -14 1102.14   47.66
   1  -2  14 1045.92   47.01
   1   2  14 1117.48   47.81
   1  -2  14 1112.43   47.85
   1  -2  14 1026.98   47.05
   1   2  14 1153.90   47.09
   1  -2  15  514.85   23.18
  -1   2 -15  540.48   23.98
  -1  -2 -15  516.61   24.52
  -1  -2 -15  533.17   24.06
   1   2  15  523.95   23.18
   1  -2  15  507.81   23.18
   1   2  15  562.97   23.22
   1  -2  16 1417.94   62.81
   1  -2  16 1517.01   62.85
   1   2  16 1385.73   62.77
   1   2  16 1520.72   62.81
   1  -2  16 1411.43   62.81
   1  -2  17   79.56    5.39
   1   2  17   75.62    5.55
   1  -2  17   84.42    6.23
   1   2  17   80.48    5.39
   1  -2  17   76.31    5.39
   1   2  18  127.41    7.54
   1  -2  18  138.58    8.22
   1   2  18  126.76    7.34
   1  -2  18  130.51    7.42
   1  -2  19  124.43   10.86
   1  -2  19  133.34    8.57
   1   2  19  109.85    7.69
   1  -2  19  114.98    7.38
   1   2  19  128.10    7.42
   1  -2  20   18.67   10.14
   1  -2  20   18.70    7.38
   1   2  20   16.37    6.16
   1   2  20    8.26    5.93
   1  -2  20   12.20    5.62
   1  -2  21  113.91    9.10
   1   2  21   81.74    7.88
   1  -2  21  118.16   11.82
   1  -2  21   98.26    7.80
   1   2  21   95.93    7.96
   1   2  22  120.34    9.45
   1  -2  22  138.92   13.27
   1  -2  22  152.12   10.56
   1  -2  22  141.79    9.26
   1   2  22  129.67    9.18
   1  -2  23   60.97   13.01
   1  -2  23   49.19    9.60
   1   2  23   46.24    7.96
   1   2  23   52.52    7.84
   1  -2  23   59.71    7.96
   1  -2  24  145.08   11.25
   1  -2  24  152.62   14.31
   1   2  24  115.44    9.98
   1   2  24  150.67   10.10
   1  -2  24  140.72    9.95
   1  -2  25   44.87   13.01
   1   2  25   43.49    7.96
   1  -2  25   50.15    9.60
   1   2  25   37.64    8.38
   1  -2  25   53.55    8.45
   1   2  26    8.42   11.93
   1  -2  26    0.23   12.39
   1   2  26   -0.50    6.73
   1  -2  26   10.52    9.14
   1  -2  26   -0.46    7.57
   1  -2  27    3.29    8.45
   1   2  27    8.95    5.74
   1   2  27   18.44   11.21
   1   2  28   26.62   10.21
   1  -2  28   28.31    7.38
   1   2  29    0.61    8.64
   1  -2  29   11.21    5.93
  -1   2 -29    1.22    8.87
  -1  -2 -29   -1.07    8.38
   1  -2  30   -1.30    4.40
   1   2  30   16.56    7.08
  -1   2 -30   10.98    7.34
  -1  -2 -30    9.22    7.08
  -1  -2 -31    1.61    5.55
  -1   2 -31    4.63    5.78
  -1  -2 -32    2.60    3.90
   1  -3 -32   -1.26    3.83
  -1  -3  31    0.27    3.14
   1  -3 -31    7.23    5.58
   1   3 -31   -2.03    5.39
  -1  -3  30   13.27    4.55
  -1   3  30   14.92    6.58
   1   3 -30    9.56    7.04
   1  -3 -30    6.73    6.92
  -1  -3  29   21.15    5.93
  -1   3  29   36.68    8.07
   1  -3 -29   34.73    8.42
   1   3 -29   40.58    8.61
  -1  -3  28   21.61    7.27
  -1   3  28   29.80    9.22
   1  -3 -28   29.45    9.49
  -1   3  27   17.60   10.40
  -1  -3  27   20.23    8.49
   1  -3 -27   13.85   10.56
  -1   3  26   10.90    5.47
  -1  -3  26   10.10    9.60
  -1   3  26   19.51   11.02
   1  -3 -26   17.25   11.32
  -1   3  25    1.99   11.21
  -1  -3  25    2.18   10.10
  -1   3  25    2.49    6.23
   1  -3 -25   21.04   12.01
  -1  -3  25    3.94    7.99
  -1   3  24  125.15   12.62
  -1  -3  24  131.81   11.70
  -1  -3  24  121.22    9.56
   1  -3 -24  151.62   13.46
  -1   3  23    9.83    7.31
  -1  -3  23   22.15   10.25
  -1   3  23    7.08   11.25
  -1   3  23    6.08    7.84
  -1  -3  23   11.55    7.50
  -1  -3  22  148.79   11.67
  -1  -3  22  145.81    9.68
  -1   3  22  149.67    9.79
  -1   3  21   86.45    8.45
  -1  -3  21  126.03   10.17
  -1  -3  21  117.50    8.34
  -1   3  21  100.56    8.57
  -1   3  20  122.36    8.76
  -1  -3  20  141.53   10.10
  -1   3  20  133.65    8.91
  -1  -3  20  135.90    8.64
  -1   3  19    5.16    6.01
  -1  -3  19   -0.69    7.38
  -1   3  19    5.70    5.81
  -1  -3  19    5.01    5.24
  -1  -3  18   29.49    6.62
  -1   3  18   23.98    5.47
  -1  -3  18   29.34    4.90
  -1   3  18   32.44    5.43
  -1  -3  17   30.41    5.78
  -1   3  17   31.25    5.09
  -1  -3  17   29.95    4.36
  -1   3  17   31.67    4.86
   1   3 -16   28.69    6.20
  -1   3  16   24.29    4.44
  -1  -3  16   30.29    5.01
  -1   3  16   27.43    4.28
  -1  -3  16   24.82    3.83
  -1  -3  15   19.97    3.29
   1   3 -15   15.87    6.20
   1  -3 -15   15.91    7.34
   1   3 -15   16.10    5.70
  -1  -3  15   17.90    4.32
  -1   3  15   18.25    3.71
  -1  -3  15   17.48    3.33
  -1  -3  14   36.22    3.29
   1  -3 -14   35.23    5.78
   1  -3 -14   41.73    7.08
   1   3 -14   37.41    6.08
  -1  -3  14   40.12    4.17
  -1   3  14   43.18    3.67
  -1  -3  14   36.99    3.29
   1   3 -13   15.30    5.28
   1  -3 -13   11.97    6.20
   1  -3 -13   16.49    4.78
   1  -3 -12   54.97    6.31
   1  -3 -12   62.92    5.20
   1  -3 -11   52.21    5.81
   1  -3 -11   58.71    4.82
   1  -3 -10  235.97   12.16
   1   3 -10  264.19   12.09
   1   3  -9  834.47   35.46
   1  -3  -9  775.79   35.50
   1  -3  -8   10.40    4.05
   1   3  -8   15.41    3.63
   1   3  -7  315.34   14.11
   1  -3  -7  305.62   14.38
   1   3  -6  134.03    6.81
   1  -3  -6  140.84    7.31
   1   3  -5   53.40    3.63
   1  -3  -5   58.71    3.21
  -1   3   5   57.83    5.16
   1  -3  -5   57.99    3.02
   1  -3  -5   60.24    4.59
  -1   3   5   53.28    3.21
   1  -3  -4 1331.99   55.96
  -1   3   4 1358.50   56.00
   1  -3  -4 1294.35   55.65
   1   3  -4 1242.22   55.62
   1  -3  -4 1268.95   55.65
  -1   3   4 1239.58   55.65
   1  -3  -4 1313.17   55.58
   1  -3  -3  316.37   14.46
   1  -3  -3  332.17   14.46
   1  -3  -3  348.12   14.42
  -1   3   3  325.47   14.46
   1   3  -3  322.22   14.42
   1   3  -2 1153.74   51.87
  -1   3   2 1227.99   51.87
   1  -3  -2 1168.85   51.87
   1  -3  -2 1230.51   51.91
  -1   3   2 1207.64   51.91
   1  -3  -2 1222.44   51.91
  -1   3   2 1191.76   51.87
  -1   3   1 1181.55   48.81
  -1   3   1 1140.51   48.81
   1   3  -1 1059.34   48.92
  -1   3   1 1144.14   48.81
   1  -3  -1 1088.72   48.81
   1   3  -1 1065.15   48.92
   1  -3   0   37.83    1.91
  -1   3   0   36.18    2.18
  -1  -3   0   43.64    2.68
   1   3   0   46.82    3.10
  -1   3   0   39.32    1.91
   1   3   0   37.91    2.07
   1   3   0   40.81    2.33
   1   3   0   34.08    1.72
  -1   3  -1  208.31    8.99
  -1  -3  -1  179.36    9.60
  -1  -3  -1  191.25    8.87
   1   3   1  212.06    9.29
  -1   3  -1  201.54    8.80
  -1  -3  -1  217.76    8.99
   1   3   1  211.60    8.91
  -1   3  -1  193.85    8.76
  -1  -3  -2 5002.02  223.31
   1   3   2 5236.54  223.23
   1   3   2 5171.93  223.08
  -1  -3  -2 5146.27  223.08
  -1  -3  -3   67.63    3.29
   1   3   3   61.24    3.17
  -1  -3  -4  652.63   28.42
   1   3   5   41.08    2.95
  -1  -3  -5   38.29    2.68
   1  -3   5   43.22    2.91
  -1   3  -5   36.95    3.29
   1   3   6   39.51    3.10
   1  -3   6   39.78    3.10
  -1   3  -6   38.06    3.40
  -1  -3  -6   35.84    2.75
   1   3   7  321.80   15.11
  -1  -3  -7  333.12   15.11
  -1  -3  -7  332.43   15.53
   1  -3   7  353.39   15.22
   1   3   7  344.98   15.22
  -1  -3  -7  352.97   15.15
   1   3   8  132.19    6.62
   1   3   8  129.78    5.93
  -1  -3  -8  122.02    7.04
   1   3   8  113.64    6.20
   1  -3   8  123.32    6.58
  -1  -3  -8  123.17    6.20
  -1  -3  -9  608.26   27.04
   1   3   9  625.58   27.12
  -1  -3  -9  569.55   27.31
   1   3   9  618.32   26.81
   1  -3   9  634.27   27.16
   1  -3  10  608.68   26.85
  -1  -3 -10  593.87   26.70
   1   3  10  626.23   26.47
  -1   3 -10  593.76   26.66
   1   3  10  616.06   26.85
  -1  -3 -10  557.99   26.97
  -1   3 -11  188.38    9.14
   1  -3  11  183.52    9.56
  -1  -3 -11  173.92    9.91
  -1  -3 -11  185.13    9.14
   1   3  11  185.28    8.68
   1   3  11  189.30    9.52
  -1   3 -12   12.78    4.05
   1   3  12    9.98    5.01
  -1  -3 -12    9.83    4.09
  -1  -3 -12   11.17    5.58
   1  -3  12    9.79    5.09
  -1  -3 -13    5.93    4.36
  -1  -3 -13   -2.49    6.04
   1  -3  13    8.76    5.78
  -1   3 -13    8.22    4.28
   1   3  13    7.00    5.66
  -1  -3 -14   75.77    6.31
   1  -3  14   70.84    7.42
   1   3  14   70.65    7.27
  -1  -3 -14   75.43    7.50
  -1   3 -14   80.82    5.97
   1  -3  14   71.37    4.44
   1   3  14   85.72    4.67
   1  -3  14   80.75    4.44
  -1   3 -15   93.33    6.81
   1  -3  15   87.17    5.16
   1   3  15   99.41    5.32
   1  -3  15   89.08    5.20
   1  -3  16   66.67    4.78
   1  -3  16   71.49    5.70
   1  -3  16   67.32    7.54
   1   3  16   69.84    4.90
   1   3  16   71.30    5.01
   1  -3  16   70.42    4.78
   1  -3  17  131.01    7.46
   1  -3  17  140.57    9.87
   1   3  17  134.53    7.57
   1  -3  17  150.78    8.38
   1  -3  17  144.55    7.57
   1   3  17  149.25    7.61
   1  -3  18   50.57    5.20
   1  -3  18   56.80    6.62
   1   3  18   53.13    5.47
   1  -3  18   51.98    8.91
   1  -3  18   46.67    5.32
   1   3  18   50.53    5.39
   1   3  19   21.96    5.58
   1  -3  19   25.51    7.08
   1  -3  19   14.50    9.60
   1  -3  19   24.25    5.24
   1   3  19   26.16    5.39
   1  -3  20  566.72   23.87
   1   3  20  461.68   23.41
   1  -3  20  544.30   24.79
   1  -3  20  526.67   23.29
   1   3  20  515.92   23.45
   1  -3  21   99.30   12.16
   1   3  21   80.02    7.88
   1  -3  21  122.94    9.75
   1  -3  21  106.45    7.57
   1   3  21   91.38    8.15
   1  -3  22  254.67   13.43
   1  -3  22  237.04   15.49
   1   3  22  213.97   12.13
   1  -3  22  225.45   11.82
   1  -3  23    6.50    9.64
   1  -3  23    7.38   12.66
   1   3  23   14.88    7.42
   1   3  23   17.63    7.65
   1  -3  23   18.47    7.46
   1  -3  24  231.15   15.26
   1   3  24  210.99   14.73
   1   3  24  163.67   11.17
   1  -3  24  197.64   13.23
   1  -3  24  188.34   11.51
   1   3  24  185.82   11.70
   1  -3  25   -2.79    9.95
   1  -3  25  -13.35   12.70
   1   3  25    4.28    6.77
   1   3  25  -11.28   12.13
   1   3  25  -10.14    7.96
   1  -3  25    1.99    7.57
   1  -3  26   90.31   10.25
   1  -3  26   96.16   12.58
   1   3  26   85.18   12.09
   1   3  26   68.43    6.92
   1  -3  26   86.33    8.53
   1  -3  27   17.94    8.84
   1  -3  27   34.77   10.98
   1   3  27   16.91   10.82
   1  -3  27   14.04    7.15
   1   3  28    3.56    9.79
   1  -3  28    3.33    7.61
   1   3  29   62.96    8.99
   1  -3  29   59.94    6.85
   1  -3  30   -2.49    4.67
   1   3  30    1.07    6.89
  -1   3 -30    1.61    7.27
   1  -3  31    1.68    3.10
  -1   3 -31    8.95    5.55
  -1  -3 -32   -3.67    3.63
  -1  -4  31    3.60    3.17
   1   4 -31    3.86    4.90
   1  -4 -31    5.58    5.39
  -1  -4  30   12.62    4.67
  -1   4  30   22.76    6.31
   1   4 -30   20.88    6.58
   1  -4 -30   19.01    6.85
  -1   4  29   25.17    7.73
  -1  -4  29   16.64    5.93
   1  -4 -29   14.46    8.19
   1   4 -29   17.79    8.34
  -1   4  28   28.73    9.10
  -1  -4  28   45.75    7.50
   1  -4 -28   48.12    9.41
  -1   4  27   -2.41   10.02
  -1  -4  27    1.22    8.49
   1  -4 -27   -0.84   10.29
  -1   4  26   -7.88   10.48
  -1  -4  26   -4.13    9.68
   1  -4 -26   10.17   11.17
  -1  -4  25   -0.27   10.48
  -1   4  25   -5.74   10.98
   1  -4 -25   -0.73   11.90
  -1  -4  25    1.95    7.92
  -1  -4  24   19.70   10.63
  -1   4  24    1.38   11.13
   1  -4 -24   25.63   12.13
  -1  -4  24   13.16    7.99
  -1  -4  23   14.80   10.40
  -1   4  23   -6.96    6.58
   1  -4 -23   16.29   12.20
  -1  -4  23   -3.21    7.73
  -1  -4  22  156.71   11.97
  -1   4  22  122.09    9.07
  -1  -4  22  138.54    9.52
  -1   4  22  130.36    9.87
  -1   4  21   22.72    6.89
  -1  -4  21   35.38    9.49
  -1  -4  21   35.57    6.69
  -1   4  21   28.15    7.54
  -1   4  20   97.12    8.38
  -1  -4  20  129.48   11.82
  -1  -4  20  121.90    8.11
  -1   4  20  110.73    8.61
  -1   4  19   15.03    6.12
  -1  -4  19   23.26    9.41
  -1  -4  19   32.40    7.92
  -1  -4  19   25.67    5.55
  -1   4  19   21.00    6.43
  -1   4  18  145.01    9.18
  -1  -4  18  179.36   10.06
  -1  -4  18  168.26   11.36
  -1  -4  18  166.85    8.72
  -1   4  18  173.73    9.37
  -1  -4  17   47.16    6.23
  -1   4  17   35.57    5.28
  -1  -4  17   40.66    7.92
  -1  -4  17   30.49    4.44
  -1   4  17   29.95    5.36
  -1  -4  16   24.10    3.83
   1   4 -16   37.71    6.04
   1  -4 -16   31.94    6.69
  -1   4  16   25.63    4.59
  -1  -4  16   21.00    5.28
  -1  -4  16   21.96    7.15
  -1   4  16   25.78    4.55
  -1  -4  16   24.98    3.83
  -1  -4  15   83.69    5.13
   1  -4 -15   91.46    7.54
   1   4 -15   85.57    7.54
  -1  -4  15   89.85    7.38
  -1  -4  15   87.71    5.05
  -1   4  15   82.43    5.55
  -1  -4  14   36.57    3.25
   1  -4 -14   34.77    7.34
   1   4 -14   36.87    6.01
   1  -4 -14   35.96    6.01
  -1  -4  14   32.02    5.85
  -1  -4  14   37.94    3.37
  -1   4  14   39.67    3.83
  -1  -4  13   53.44    5.70
   1  -4 -13   46.09    5.89
   1  -4 -13   56.61    7.04
   1  -4 -13   57.83    5.62
   1  -4 -12   30.75    5.05
   1  -4 -12   25.02    6.12
   1  -4 -11  144.66    8.19
   1  -4 -11  145.01    9.03
   1   4 -11  166.66    8.91
   1  -4 -10  368.04   16.56
   1  -4 -10  344.29   17.10
   1   4 -10  373.59   16.91
   1  -4  -9   21.69    4.97
   1   4  -9   29.22    4.59
   1  -4  -9   27.69    3.52
   1  -4  -8  613.84   28.61
   1   4  -8  623.56   28.34
   1  -4  -8  664.67   28.15
   1  -4  -7 2022.37   88.74
   1  -4  -7 1965.15   88.47
   1  -4  -7 2122.09   88.43
   1   4  -7 2021.99   88.55
   1  -4  -6  284.43   11.67
   1  -4  -6  262.47   12.55
   1   4  -6  236.92   11.97
  -1   4   6  290.47   12.85
   1  -4  -6  250.50   11.74
  -1   4   6  248.09   11.74
   1  -4  -5    1.03    1.87
  -1   4   5    0.92    2.03
   1  -4  -5    3.90    2.14
   1  -4  -5    2.75    4.44
  -1   4   5   -1.22    4.59
   1  -4  -4   41.23    2.83
  -1   4   4   42.11    2.75
   1  -4  -3  497.18   21.04
   1  -4  -3  480.19   21.00
  -1   4   3  482.83   20.88
  -1   4   3  459.19   21.00
   1  -4  -2  255.78   11.25
  -1   4   2  250.85   11.17
  -1   4   2  258.50   11.25
   1   4  -2  238.45   11.59
  -1   4   2  267.94   11.17
   1   4  -2  243.39   11.13
   1  -4  -2  261.90   11.36
   1  -4  -2  253.94   11.13
   1   4  -1 1045.95   46.09
  -1   4   1 1069.71   45.86
  -1   4   1 1116.87   45.86
   1   4  -1 1091.78   45.90
   1   4  -1 1049.63   45.79
  -1   4   1 1089.25   45.86
   1  -4  -1 1071.12   45.86
   1   4  -1 1020.48   45.79
   1   4  -1 1043.81   46.05
  -1  -4   0  337.64   16.79
  -1   4   0  385.83   16.60
   1   4   0  364.26   16.56
  -1   4   0  385.37   16.68
   1   4   0  371.14   16.91
   1   4   0  381.09   16.68
   1  -4   0  383.88   16.52
  -1   4   0  388.47   16.49
  -1   4  -1 1825.11   77.92
   1   4   1 1746.81   77.88
  -1  -4  -1 1627.40   78.18
  -1  -4  -1 1911.98   77.99
   1   4   1 1880.65   77.92
  -1   4  -1 1811.30   77.84
  -1  -4  -1 1724.82   77.88
   1   4   1 1788.24   78.07
  -1  -4  -2  351.90   15.34
  -1   4  -2  348.31   15.11
   1   4   2  337.86   15.26
   1   4   2  359.93   15.22
  -1  -4  -2  327.00   15.22
   1   4   2  337.44   15.68
  -1   4  -2  343.07   15.15
  -1  -4  -2  285.54   16.10
  -1   4  -2  348.12   15.34
  -1  -4  -2  362.77   15.15
  -1  -4  -3 1667.63   72.90
  -1  -4  -3 1766.21   72.45
  -1  -4  -3 1620.66   72.41
  -1   4  -3 1601.00   72.48
   1   4   3 1687.56   72.41
   1  -4   4   68.85    3.71
  -1  -4  -4   71.07    3.79
   1   4   4   70.19    3.79
  -1  -4  -5    6.73    2.22
   1   4   5    9.22    2.33
   1  -4   5    6.81    2.45
   1  -4   6  265.11   11.86
  -1  -4  -6  255.32   11.78
  -1   4  -6  257.50   12.01
   1   4   6  269.21   11.86
  -1   4  -7 1731.78   74.47
  -1  -4  -7 1716.48   74.36
   1  -4   7 1688.10   74.36
   1   4   7 1715.37   74.36
   1  -4   8  436.28   19.47
   1   4   8  450.01   19.47
  -1  -4  -8  433.18   19.39
  -1  -4  -8  416.81   19.89
   1   4   9  135.98    7.11
  -1  -4  -9  123.09    7.92
   1   4   9  119.99    6.73
  -1  -4  -9  130.01    6.85
   1   4   9  137.82    6.20
   1  -4   9  125.81    7.08
  -1  -4  -9  125.50    6.73
   1  -4  10  867.25   38.33
  -1  -4 -10  883.50   38.33
   1   4  10  892.07   37.94
   1   4  10  884.19   38.33
  -1  -4 -10  848.89   38.25
  -1  -4 -10  805.13   38.56
   1   4  11  226.94    9.98
  -1  -4 -11  218.71   10.86
  -1  -4 -11  203.30   11.36
   1   4  11  214.24   10.94
   1  -4  11  213.74   10.98
  -1  -4 -11  217.03   10.60
  -1  -4 -12   16.18    6.12
  -1   4 -12   11.86    4.05
  -1  -4 -12    7.11    4.86
   1  -4  12    8.11    5.39
   1   4  12    4.09    5.36
  -1  -4 -12   10.14    4.21
   1  -4  13   86.37    4.63
   1   4  13   91.30    7.27
   1  -4  13   90.08    7.34
  -1  -4 -13   82.77    7.76
  -1   4 -13   94.44    6.20
  -1  -4 -13   92.68    6.31
  -1  -4 -13   98.53    7.08
   1  -4  13   88.78    6.66
   1  -4  14    6.23    2.87
  -1   4 -14   12.35    4.70
  -1  -4 -14    9.45    5.85
  -1  -4 -14   13.54    7.04
  -1  -4 -14    9.87    5.01
   1  -4  14    9.52    5.81
   1  -4  14    8.15    2.87
   1   4  14    9.68    3.17
   1  -4  15  209.84    9.87
  -1   4 -15  201.20   10.94
  -1  -4 -15  204.68   11.93
   1  -4  15  210.22   11.36
   1  -4  15  209.61    9.91
   1   4  15  226.29   10.02
   1  -4  16  125.58    6.85
   1  -4  16  139.58    7.69
   1   4  16  130.32    6.92
   1  -4  16  123.36    9.29
   1  -4  16  126.99    7.00
   1   4  16  138.08    7.08
   1  -4  17  196.45    9.83
   1  -4  17  202.92   12.05
   1   4  17  195.34    9.91
   1  -4  17  233.25   10.60
   1   4  17  200.81   10.02
   1  -4  17  195.38    9.91
   1  -4  18   49.38    5.47
   1   4  18   50.57    5.55
   1  -4  18   51.68    6.81
   1  -4  18   52.79    8.87
   1  -4  18   53.63    5.36
   1   4  18   59.25    5.62
   1   4  19   -0.65    5.58
   1  -4  19   11.36    7.19
   1  -4  19   -6.66    9.45
   1  -4  19    3.98    5.09
   1   4  19    7.00    5.66
   1  -4  20  405.15   17.86
   1  -4  20  385.75   18.90
   1  -4  20  358.52   16.75
   1   4  20  371.26   17.06
   1  -4  21   -9.41   11.28
   1   4  21   -8.61    6.50
   1  -4  21   -1.95    8.99
   1  -4  21   -0.31    6.20
   1   4  21    0.04    6.77
   1  -4  22   22.49   12.01
   1   4  22   20.73    6.89
   1  -4  22   29.26    9.49
   1   4  22   16.22    7.50
   1  -4  22   16.07    6.73
   1  -4  23   23.79   10.10
   1  -4  23   21.46   12.51
   1   4  23    7.96    6.92
   1   4  23   15.95    7.92
   1  -4  23   11.78    7.27
   1  -4  24   25.70   10.44
   1  -4  24   15.03   12.32
   1  -4  24   11.63    7.57
   1   4  24    6.46    8.26
   1  -4  25   -5.58   12.20
   1   4  25   -7.80   11.78
   1  -4  25   12.70   10.37
   1  -4  25   17.52    7.57
   1   4  26    0.96   11.13
   1  -4  26    2.10    9.68
   1  -4  26   -6.66   11.36
   1  -4  26    1.07    7.19
   1  -4  27   15.22    8.99
   1   4  27    7.46   10.44
   1   4  28   93.45   10.48
   1  -4  28  105.65    9.03
   1  -4  29    2.68    6.20
   1   4  29   -0.61    8.19
   1  -4  30   51.41    5.70
   1   4  30   71.76    7.31
   1  -4  31    0.00    3.21
  -1   4 -31    0.99    5.13
  -1  -5  31   -0.23    3.14
   1  -5 -31    3.86    4.97
  -1  -5  30   -1.76    4.55
  -1   5  30    4.13    5.78
   1   5 -30  -11.40    6.20
   1  -5 -30   -7.65    6.58
  -1  -5  29   -0.80    5.78
  -1   5  29    8.53    7.19
   1  -5 -29   -2.14    7.73
   1   5 -29   -4.74    7.80
  -1   5  28    4.21    8.49
  -1  -5  28    3.17    7.15
   1  -5 -28   -4.25    9.07
   1  -5 -27    4.17    4.82
  -1  -5  27   -3.71    8.72
  -1   5  27    1.19    9.45
   1  -5 -27   17.86   10.06
  -1  -5  26   16.07   10.06
  -1   5  26   22.64   10.21
  -1   5  25    7.27   10.60
  -1  -5  25    2.45   10.82
  -1  -5  25  -10.63    7.27
  -1   5  24   12.05   10.75
  -1  -5  24    3.29   11.13
  -1  -5  24    9.52    7.57
  -1  -5  23   72.68   11.48
  -1  -5  23   91.38   12.51
  -1  -5  23   60.89    8.34
  -1  -5  22   11.82   11.63
  -1  -5  22    7.69   10.52
  -1  -5  22    9.83    7.15
  -1  -5  21   43.53   11.48
  -1  -5  21   37.37    9.83
  -1  -5  21   27.23    6.66
  -1   5  21   36.38    7.88
  -1  -5  20  115.48   11.55
  -1  -5  20  126.61   10.37
  -1   5  20  115.86    8.72
  -1  -5  20  107.10    8.03
  -1  -5  19   88.09   10.52
  -1  -5  19   83.92    8.76
  -1  -5  19   72.98    6.35
  -1   5  19   83.16    7.61
  -1  -5  18  237.69   13.62
  -1   5  18  241.24   12.01
  -1  -5  18  227.70   11.40
  -1  -5  17  120.03    9.98
  -1   5  17  131.47    7.88
  -1  -5  17  126.49    7.08
  -1  -5  16   74.09    5.09
  -1  -5  16   77.57    8.22
  -1  -5  16   72.64    5.01
  -1   5  16   74.13    5.85
  -1  -5  15   23.52    3.56
   1   5 -15   19.20    6.39
   1  -5 -15   23.03    6.01
  -1  -5  15   17.94    7.00
  -1   5  15   26.09    4.28
  -1  -5  15   20.69    3.48
  -1  -5  14   89.77    5.01
   1  -5 -14   90.69    7.15
   1  -5 -14   95.43    9.03
  -1  -5  14   84.53    7.54
  -1   5  14   93.98    5.47
  -1  -5  14   92.95    4.97
   1  -5 -13   31.98    7.38
   1  -5 -13   43.41    5.66
  -1  -5  13   35.73    4.21
  -1  -5  13   38.44    6.01
  -1   5  13   40.89    3.75
   1  -5 -12   -0.11    6.43
   1  -5 -12    4.40    4.59
   1  -5 -11   10.71    6.20
   1  -5 -11    9.83    4.36
   1   5 -11   14.96    5.78
   1  -5 -10   53.40    6.62
   1   5 -10   69.31    6.12
   1  -5 -10   66.86    4.90
   1  -5  -9 1194.52   53.67
   1   5  -9 1257.94   53.89
   1  -5  -9 1168.89   54.05
   1  -5  -9 1281.00   53.70
   1  -5  -8  334.15   14.96
   1  -5  -8  317.17   14.92
   1  -5  -8  335.68   15.84
   1   5  -8  340.12   15.30
  -1   5   7   40.70    6.66
   1  -5  -7   34.81    5.85
   1   5  -7   35.57    4.40
   1  -5  -7   40.62    3.48
   1  -5  -7   35.00    3.25
  -1   5   7   36.72    3.44
   1  -5  -6 1421.88   64.49
   1  -5  -6 1519.42   64.99
   1  -5  -6 1586.74   64.49
  -1   5   6 1408.15   64.49
  -1   5   6 1544.01   64.99
  -1   5   5  300.88   11.74
   1  -5  -5  296.21   11.74
   1  -5  -5  328.00   11.82
  -1   5   4   37.14    2.22
   1  -5  -4   44.94    3.17
   1  -5  -4   38.25    2.72
  -1   5   4   36.38    2.72
   1  -5  -3  502.00   22.11
  -1   5   3  480.58   21.88
   1  -5  -3  509.15   21.99
  -1   5   3  511.90   21.99
  -1   5   3  513.74   21.88
  -1   5   2   30.18    2.30
  -1   5   2   25.90    1.95
   1  -5  -2   28.53    2.30
  -1   5   2   31.14    2.22
   1   5  -2   27.96    2.14
   1   5  -2   23.68    3.44
   1  -5  -1 1022.35   44.22
   1   5  -1 1024.84   44.22
   1   5  -1  954.76   44.52
  -1   5   1 1013.13   44.22
  -1   5   1 1000.32   44.22
   1   5  -1  995.65   44.41
  -1   5   1 1063.28   44.22
   1   5   0  830.49   36.61
  -1   5   0  840.43   36.57
   1   5   0  824.18   36.72
  -1   5   0  858.91   36.72
   1   5   0  788.30   36.91
   1  -5   0  847.43   36.57
  -1   5   0  878.95   36.64
  -1   5   0  827.09   37.10
   1   5   1 4609.58  198.94
   1   5   1 4631.30  198.90
  -1   5  -1 4702.56  198.86
  -1   5  -1 4544.63  199.05
  -1  -5  -1 4408.65  199.05
  -1  -5  -1 4564.56  198.90
   1   5   1 4341.56  199.13
  -1   5  -1 4680.68  198.94
  -1  -5  -2   13.43    1.99
  -1  -5  -2   14.00    1.22
  -1  -5  -2   15.03    2.91
   1   5   2   15.38    2.07
  -1   5  -2   14.73    1.22
   1  -5   2   14.27    1.45
   1   5   2   14.84    4.09
   1   5   2   13.58    2.03
  -1  -5  -2   12.16    5.51
   1   5   2   13.66    1.45
  -1   5  -2   17.56    2.52
  -1   5  -2   14.34    1.64
   1   5   3  381.36   16.56
  -1  -5  -3  413.60   16.68
  -1   5  -3  372.06   16.68
  -1  -5  -3  362.84   16.52
  -1  -5  -3  356.45   16.37
   1  -5   3  393.75   16.41
   1   5   3  379.94   16.41
  -1   5  -3  367.01   16.37
   1   5   3  377.64   16.49
  -1  -5  -3  325.09   17.71
   1   5   3  389.27   17.14
  -1  -5  -4  569.20   27.08
  -1  -5  -4  632.05   26.05
   1   5   4  565.11   25.97
  -1   5  -4  572.38   26.09
   1  -5   4  594.03   25.90
   1   5   4  604.97   25.90
   1   5   4  589.90   25.93
  -1  -5  -4  598.04   25.97
  -1  -5  -5  234.59   10.14
   1   5   5  230.00   10.02
   1  -5   5  222.85    9.98
   1   5   5  197.68   10.02
  -1  -5  -5  218.91   10.02
   1  -5   6 1492.72   65.87
   1   5   6 1527.03   65.87
  -1  -5  -6 1531.77   65.94
   1  -5   7   68.66    4.51
   1   5   7   68.66    4.48
  -1   5  -7   64.45    5.01
  -1  -5  -7   67.40    4.51
   1  -5   8  972.86   43.26
  -1  -5  -8 1019.45   43.34
   1   5   8  997.64   43.26
  -1   5  -8  967.43   43.41
  -1  -5  -9  420.94   18.17
  -1  -5  -9  351.10   18.90
   1  -5   9  400.14   18.13
   1   5   9  411.92   18.17
  -1  -5 -10   61.58    5.24
   1  -5  10   67.44    5.39
   1   5  10   63.38    5.39
  -1  -5 -10   55.54    6.96
   1   5  10   65.56    3.67
  -1  -5 -11  210.68   10.56
   1  -5  11  202.69   10.71
  -1  -5 -11  192.28   11.51
   1   5  11  213.55   10.71
  -1  -5 -11  200.09   10.37
   1   5  11  213.02    9.41
  -1  -5 -12  170.25   10.98
  -1  -5 -12  190.14    9.79
  -1  -5 -12  195.31   10.17
  -1   5 -12  184.60    9.52
   1   5  12  200.13   10.21
   1  -5  12  188.38   10.17
   1  -5  13   30.41    3.02
  -1  -5 -13   36.91    5.20
  -1   5 -13   39.51    4.82
  -1  -5 -13   34.00    7.38
  -1  -5 -13   39.67    6.04
   1  -5  13   34.39    3.71
   1  -5  13   28.27    6.31
   1  -5  13   35.08    3.02
   1  -5  14  148.22    7.23
  -1  -5 -14  150.13    9.41
  -1   5 -14  161.07    8.61
   1  -5  14  136.97    9.45
   1  -5  14  147.19    7.27
   1   5  14  156.52    7.46
   1  -5  15   10.21    3.33
  -1  -5 -15   10.48    6.58
  -1   5 -15   10.48    5.28
   1  -5  15   10.29    7.23
   1  -5  15   15.11    3.33
   1   5  15   12.51    3.98
   1  -5  16  935.26   40.81
   1  -5  16  916.02   41.43
   1  -5  16  926.15   40.81
   1   5  16  953.62   40.89
   1  -5  17   86.18    6.01
   1  -5  17   85.34    9.45
   1   5  17   94.52    6.46
   1  -5  17   90.61    5.85
   1  -5  18  361.66   16.79
   1  -5  18  377.03   18.55
   1   5  18  378.91   17.10
   1  -5  18  359.82   16.79
   1  -5  19   10.17    9.72
   1  -5  19   11.21    7.54
   1  -5  19   12.16    5.39
   1   5  19   15.26    6.35
   1  -5  20   71.60    8.99
   1  -5  20   63.72   11.02
   1  -5  20   62.23    6.69
   1   5  20   68.47    7.54
   1  -5  21   88.32    9.60
   1  -5  21   78.64   11.74
   1  -5  21   59.06    7.19
   1   5  21   58.91    7.96
   1  -5  22   10.60    9.68
   1  -5  22   10.21   11.67
   1   5  22   13.39    7.65
   1  -5  22   12.01    6.66
   1  -5  23   25.40   10.21
   1  -5  23   24.56   12.16
   1   5  23   26.24    8.42
   1  -5  23   25.05    7.11
   1  -5  24   81.32   12.39
   1  -5  24   70.38   11.28
   1  -5  24   73.90    8.03
   1   5  25   14.23   11.17
   1  -5  25    6.69   10.17
   1  -5  25   -2.87    7.23
   1   5  26   10.63   10.82
   1  -5  26   13.12    9.83
   1  -5  26   16.49    7.00
   1   5  27   -2.22    9.95
   1  -5  27    2.33    8.84
  -1  -5 -28    0.96    4.63
   1   5  28   16.79    9.03
   1  -5  28    2.18    7.73
   1  -5  29   13.77    6.12
   1   5  29   36.15    7.76
   1  -5  30    2.18    4.63
   1   5  30    9.29    6.23
  -1   5 -30    3.67    6.62
   1  -5  31   -2.87    3.14
  -1   5 -31   -7.04    4.59
  -1  -6  31   -2.56    2.91
   1  -6 -31   -2.07    4.36
  -1   6  30    3.06    5.20
  -1  -6  30    4.28    4.32
   1   6 -30   16.41    5.51
   1  -6 -30    5.51    6.01
  -1  -6  29    3.98    5.51
  -1   6  29    0.23    6.77
   1   6 -29    0.73    7.50
  -1  -6  28   -9.26    7.00
  -1   6  28    1.22    7.96
   1  -6 -27   19.28    4.97
  -1   6  27   26.66    9.10
  -1  -6  27   21.53    8.64
   1  -6 -26    5.93    5.55
  -1  -6  26   11.28    9.83
  -1   6  26   10.75    9.72
  -1  -6  25   31.90   10.86
  -1   6  25   34.77   10.48
  -1  -6  24    4.21   11.02
  -1  -6  24    1.87    7.15
  -1  -6  23   35.38   11.05
  -1  -6  23   28.34    7.23
  -1  -6  22   53.47   11.74
  -1  -6  22   57.64    7.27
  -1  -6  21   -4.48   11.21
  -1  -6  21   -0.50    6.54
  -1  -6  20   33.01   10.82
  -1  -6  20   27.43    6.04
  -1  -6  19    8.26    9.98
  -1   6  19    1.72    6.66
  -1  -6  19    0.96    5.20
  -1  -6  18    3.52    9.33
  -1  -6  18   17.33    4.82
  -1   6  18    0.23    6.04
  -1  -6  17  103.05    9.72
  -1  -6  17   91.99    6.08
  -1   6  17  110.81    7.38
  -1  -6  16   26.55    4.21
  -1  -6  16   24.48    8.11
  -1  -6  16   15.76    6.01
  -1   6  16   26.74    5.13
  -1  -6  16   22.72    3.94
  -1  -6  15  113.07    6.16
  -1  -6  15  110.62    7.38
  -1  -6  15  115.59    9.10
  -1   6  15  120.60    6.77
  -1  -6  15  110.77    6.12
  -1  -6  14    4.82    2.98
   1  -6 -14    0.84    5.58
  -1  -6  14    4.93    6.89
  -1  -6  14    3.21    4.51
  -1   6  14    1.57    3.94
  -1  -6  14    0.27    2.95
  -1  -6  13   72.75    4.13
   1  -6 -13   84.95    6.39
   1  -6 -13   58.79    8.34
  -1  -6  13   66.59    5.13
  -1  -6  13   65.29    7.23
  -1   6  13   69.27    4.67
  -1  -6  12  130.17    8.11
  -1  -6  12  117.73    6.50
   1   6 -12  143.82    8.99
   1  -6 -12  105.30    9.33
   1  -6 -12  119.38    7.69
   1  -6 -11   40.55    4.82
   1  -6 -11   45.44    5.28
   1   6 -11   46.02    6.54
   1  -6 -11   44.87    7.38
   1  -6 -10  298.31   14.65
   1  -6 -10  313.35   15.72
   1   6 -10  337.02   15.19
   1  -6 -10  314.65   14.57
   1   6  -9   48.73    5.47
   1  -6  -9   45.44    4.59
   1  -6  -9   43.41    4.32
   1  -6  -9   50.22    6.92
   1  -6  -8  175.61    8.68
   1  -6  -8  171.51    8.49
  -1   6   8  156.79    8.53
   1  -6  -8  186.66   10.40
  -1   6   8  189.64   10.82
   1   6  -8  175.45    9.14
   1  -6  -7  840.28   37.18
  -1   6   7  841.05   37.18
   1   6  -7  796.22   37.41
   1  -6  -7  910.20   38.02
   1  -6  -7  854.36   37.26
  -1   6   7  921.79   38.02
  -1   6   6  264.84   10.02
   1  -6  -6  247.25    7.92
  -1   6   6  249.58    7.96
   1  -6  -6  255.93    8.22
  -1   6   5 1684.27   64.41
   1  -6  -5 1602.23   64.49
   1  -6  -5 1691.92   64.41
  -1   6   4   53.55    3.06
   1  -6  -4   56.11    4.17
  -1   6   4   52.90    3.10
   1  -6  -4   58.60    3.52
  -1   6   4   57.03    3.56
  -1   6   3  174.46    7.88
   1  -6  -3  168.07    8.22
  -1   6   3  168.99    7.69
  -1   6   3  167.69    7.76
   1   6  -3  151.66    8.61
   1   6  -3  171.93    7.80
   1  -6  -3  172.62    7.84
   1  -6  -2  354.89   15.87
   1   6  -2  369.92   16.52
   1   6  -2  364.07   15.87
   1   6  -2  349.65   15.64
   1   6  -2  354.27   16.29
  -1   6   2  354.35   15.87
  -1   6   2  369.04   15.87
  -1   6   2  384.11   15.84
  -1   6   1  362.42   15.61
   1   6  -1  349.80   16.22
   1   6  -1  362.96   15.95
   1   6  -1  333.73   15.64
  -1   6   1  360.78   15.72
   1  -6  -1  356.15   15.64
  -1   6   1  353.20   15.64
  -1   6   1  376.27   16.68
   1   6   0   50.26    3.14
   1   6   0   54.05    3.40
  -1   6   0   57.26    5.62
   1   6   0   48.58    4.90
  -1   6   0   51.64    3.48
  -1   6   0   51.37    2.95
  -1   6   0   51.48    3.44
   1   6   1  293.69   12.89
  -1   6  -1  286.11   12.78
  -1   6  -1  287.79   13.23
  -1  -6  -1  264.84   13.43
  -1   6  -1  296.98   13.04
   1   6   1  290.55   13.69
   1   6   1  296.02   12.93
  -1   6  -2  110.89    6.01
  -1  -6  -2  111.88    5.66
   1   6   2  112.19    5.70
   1   6   2  137.62    7.23
  -1   6  -2  111.38    5.47
  -1  -6  -2  130.36    6.50
   1   6   2  126.53    5.74
   1  -6   3 1212.19   51.45
   1   6   3 1158.75   51.45
  -1   6  -3 1194.10   51.45
  -1  -6  -3 1291.60   51.87
   1   6   3 1174.97   51.64
  -1   6  -3 1173.25   51.52
   1   6   3 1219.07   51.60
  -1  -6  -3 1183.62   51.45
  -1  -6  -3 1172.56   51.64
  -1   6  -3 1203.77   51.71
   1   6   3 1173.75   52.06
  -1  -6  -3  979.09   52.48
  -1  -6  -4  816.60   38.02
  -1  -6  -4  800.42   36.68
   1   6   4  833.36   36.83
  -1  -6  -4  843.30   36.87
  -1  -6  -4  964.67   37.10
   1   6   4  846.86   36.87
  -1   6  -4  817.75   36.72
   1  -6   4  886.37   36.76
  -1   6  -4  846.71   36.99
   1   6   4  853.55   36.72
   1   6   4  859.83   37.41
  -1  -6  -5  780.88   31.06
   1  -6   5  697.61   30.71
  -1  -6  -5  701.70   30.87
  -1   6  -5  680.13   30.98
   1   6   5  695.35   30.71
  -1  -6  -5  691.95   32.17
   1   6   5  697.34   30.87
   1   6   6  644.56   28.23
   1   6   6  608.60   28.34
  -1  -6  -6  708.20   28.50
  -1  -6  -6  629.29   28.31
   1  -6   6  646.89   28.23
   1  -6   7  937.32   40.32
  -1  -6  -7  998.98   40.51
   1   6   7  860.90   40.39
   1   6   7  942.03   40.32
  -1  -6  -7  886.14   40.35
   1   6   8  172.24    8.57
   1  -6   8  169.91    8.57
  -1   6  -8  159.62    9.10
  -1  -6  -8  178.93    8.76
   1  -6   9   18.67    4.13
   1   6   9   15.91    4.28
  -1  -6  -9   15.49    4.44
  -1  -6 -10    3.94    4.78
   1   6  10    7.04    2.03
  -1  -6 -10    6.35    6.92
   1   6  10    6.85    4.63
   1  -6  10    3.83    4.51
  -1  -6 -11   17.71    5.39
  -1  -6 -11   19.24    7.08
   1   6  11   20.35    5.32
   1  -6  11   18.78    5.16
  -1  -6 -12  285.92   15.91
  -1  -6 -12  321.80   14.80
   1  -6  12  300.00   13.88
   1  -6  13   78.64    4.36
  -1   6 -13   79.71    5.89
  -1  -6 -13   69.16    7.00
   1  -6  13   72.94    4.78
   1  -6  13   76.88    7.88
   1   6  13   77.38    4.59
   1  -6  13   72.87    4.32
   1  -6  14   94.06    5.20
  -1   6 -14   88.40    6.69
  -1  -6 -14   86.25    7.99
   1  -6  14   92.03    5.85
   1  -6  14  100.75    8.68
   1  -6  14   93.94    5.20
   1   6  14  102.40    5.58
   1  -6  15  291.01   13.43
  -1  -6 -15  277.89   15.15
  -1   6 -15  267.68   14.38
   1  -6  15  298.47   13.92
   1  -6  15  317.52   15.26
   1   6  15  314.46   13.62
   1  -6  15  297.20   13.43
   1  -6  16  205.29    9.95
   1  -6  16  192.93   10.67
   1  -6  16  211.41   12.55
   1   6  16  211.52   10.29
   1  -6  16  214.01    9.98
   1  -6  17  325.62   15.07
   1  -6  17  346.24   17.06
   1   6  17  335.30   15.45
   1  -6  17  322.14   15.03
   1  -6  18   66.21    5.89
   1  -6  18   79.06   10.21
   1   6  18   68.39    6.69
   1  -6  18   67.40    5.51
  -1  -6 -18   75.09   11.78
   1  -6  19    1.53    5.51
   1  -6  19   12.78   10.40
  -1  -6 -19    5.32   11.55
   1  -6  19    5.20    4.97
   1   6  19    6.62    6.58
   1  -6  20   -3.75   10.94
  -1  -6 -20    3.17   11.78
   1  -6  20    4.28    5.51
   1   6  20    4.67    6.92
   1  -6  21    2.79   11.32
   1  -6  21    7.65    6.01
   1   6  21   15.57    7.34
   1  -6  22   16.49   11.70
   1  -6  22   12.43    6.69
   1  -6  23   42.27   11.82
   1  -6  23   53.78   10.75
   1  -6  23   42.34    7.23
   1  -6  24   14.11   10.94
   1  -6  24   10.75    6.92
   1  -6  25   27.39   10.10
   1  -6  25   17.33    6.89
   1  -6  26   25.63    9.75
   1   6  26   25.28   10.48
   1  -6  26   26.51    6.69
   1   6  27    6.08    9.56
   1  -6  27    8.03    8.80
  -1  -6 -28    3.33    4.48
   1   6  28   -1.26    8.45
   1  -6  28   -0.96    7.42
   1  -6  29   -1.64    5.78
   1   6  29    2.79    7.31
   1  -6  30    2.22    4.40
   1   6  30   -5.55    5.81
  -1   6 -30    2.87    6.04
   1  -6  31   -0.04    2.91
  -1  -7  31   -2.33    2.52
  -1  -7  30    1.45    3.90
   1   7 -30    9.52    5.24
  -1   7  29   11.25    6.04
  -1  -7  29    7.11    5.16
   1   7 -29   10.71    6.58
  -1   7  28   10.56    7.34
  -1  -7  28    2.18    6.54
   1  -7 -27    4.17    4.82
  -1  -7  27    6.43    8.15
  -1   7  27   22.80    8.45
   1  -7 -26   14.50    5.62
  -1  -7  26   22.80    9.37
  -1   7  26   24.02    9.26
   1  -7 -25    5.39    6.27
  -1   7  25    3.52    9.87
  -1  -7  24   -7.80    6.66
  -1  -7  23   25.05    6.69
  -1  -7  22   31.17    6.62
  -1  -7  21  148.56    9.14
  -1  -7  20   -3.48    5.89
  -1  -7  19  290.59   13.85
  -1  -7  18   67.97   10.25
  -1  -7  18   68.74    8.64
  -1  -7  18   74.66    5.78
  -1  -7  17  162.91   11.09
  -1  -7  17  144.36    9.41
  -1  -7  17  139.38    7.80
  -1  -7  16   93.33    5.78
  -1  -7  16   94.63    7.46
  -1  -7  16  105.49    9.56
  -1   7  16   90.65    6.58
  -1  -7  16   85.64    5.58
  -1  -7  15   58.91    4.63
  -1  -7  15   62.81    6.35
  -1  -7  15   70.07    8.68
  -1   7  15   63.46    5.43
  -1  -7  15   59.29    4.32
  -1  -7  14  313.81   13.81
  -1  -7  14  312.73   15.53
  -1  -7  14  309.52   14.34
  -1  -7  14  301.14   13.73
  -1   7  14  302.60   14.11
  -1  -7  13   33.74    3.17
   1  -7 -13   41.69    5.51
  -1  -7  13   27.50    4.70
  -1  -7  13   29.91    7.50
  -1   7  13   35.00    3.94
  -1  -7  13   31.71    3.06
   1  -7 -12    6.20    5.01
   1   7 -12    4.78    7.38
   1  -7 -12    8.07    7.65
  -1  -7  12    3.79    3.21
  -1  -7  12    4.05    6.92
  -1  -7  12    6.23    3.86
   1  -7 -11   23.87    7.69
   1   7 -11   27.04    6.89
   1  -7 -11   35.30    4.86
   1  -7 -11   29.18    5.09
  -1  -7  11   30.06    6.69
  -1  -7  11   29.18    3.14
  -1  -7  11   26.35    3.83
   1  -7 -11   25.44    8.34
   1  -7 -10    5.58    7.54
   1  -7 -10    3.10    4.63
   1  -7 -10    5.20    4.21
   1   7 -10    7.34    5.89
   1   7  -9  387.67   17.94
   1  -7  -9  379.63   17.48
   1  -7  -9  381.51   18.78
   1  -7  -9  374.43   17.33
  -1   7   8   70.11    8.53
   1   7  -8   62.39    6.27
   1  -7  -8   70.76    8.26
  -1   7   8   66.63    5.13
   1  -7  -8   68.81    4.90
   1  -7  -8   70.23    5.55
  -1   7   7   52.14    4.40
   1  -7  -7   51.48    4.13
  -1   7   7   54.43    7.88
   1  -7  -7   54.09    5.01
  -1   7   6  608.79   20.27
   1  -7  -6  637.94   20.58
   1  -7  -6  609.33   20.27
   1  -7  -5  471.36   17.90
  -1   7   5  427.56   17.56
   1  -7  -5  433.72   17.56
   1   7  -5  404.34   17.82
   1   7  -5  421.52   18.13
   1  -7  -4  122.40    6.01
  -1   7   4  121.14    6.04
   1   7  -4  123.05    5.89
  -1   7   4  106.49    5.70
  -1   7   4  119.11    5.70
   1  -7  -4  126.65    6.66
   1   7  -4  110.16    6.66
   1   7  -4  117.39    7.11
  -1   7   3  379.48   15.84
   1  -7  -3  316.48   15.53
   1  -7  -3  368.43   15.84
  -1   7   3  371.79   15.68
   1   7  -3  370.65   15.80
  -1   7   3  371.41   15.76
   1   7  -3  358.86   15.57
   1   7  -3  339.39   16.41
   1   7  -3  371.87   16.60
   1   7  -2  191.44    9.07
   1   7  -2  222.81   10.29
  -1   7   2  204.79    9.14
  -1   7   2  197.68    9.03
   1  -7  -2  195.46    9.10
   1   7  -2  183.95    9.79
  -1   7   2  194.96    9.07
  -1   7   2  215.20   11.05
   1   7  -1 1081.14   49.42
  -1   7   1 1114.57   49.69
  -1   7   1 1141.23   49.00
   1  -7  -1 1129.68   49.00
  -1   7   1 1123.33   49.00
   1   7  -1 1120.96   49.00
   1   7  -1 1114.00   49.23
  -1   7   1 1145.44   49.04
  -1   7   0 1337.27   57.80
   1   7   0 1367.26   57.83
   1   7   0 1314.13   57.72
   1   7   0 1299.90   58.10
  -1   7   0 1298.21   57.68
  -1   7   0 1318.87   58.37
  -1   7   0 1361.71   57.76
  -1   7  -1    9.29    5.85
   1   7   1   11.32    4.97
  -1   7  -1    6.12    3.06
  -1   7  -1    9.98    3.44
  -1   7  -1    8.45    1.99
   1   7   1    9.72    2.30
   1   7   1   10.67    2.49
  -1  -7  -2  113.30    5.85
   1   7   2  114.02    7.61
   1   7   2  118.81    5.85
  -1   7  -2  114.29    5.62
  -1  -7  -2  139.69    7.15
  -1   7  -2  112.38    6.27
  -1   7  -2  125.65    6.77
   1   7   2  116.82    5.89
  -1  -7  -3 3604.90  152.85
   1   7   3 3498.29  152.54
   1   7   3 3554.90  152.54
  -1   7  -3 3522.05  152.47
  -1   7  -3 3521.55  152.62
   1   7   3 3469.18  152.89
  -1  -7  -3 3477.75  152.54
  -1  -7  -4   88.63    4.44
  -1  -7  -4   79.90    9.91
  -1  -7  -4   97.27    5.13
  -1   7  -4   93.02    5.78
   1   7   4   95.66    5.16
  -1   7  -4  102.59    4.74
   1   7   4   95.05    7.42
   1   7   4   92.91    4.90
  -1   7  -4   84.84    4.48
  -1  -7  -4  112.80    6.39
  -1  -7  -5 1070.24   42.42
  -1   7  -5  956.64   42.23
   1   7   5  970.83   42.73
  -1  -7  -5  912.19   41.85
  -1   7  -5  938.13   41.88
   1   7   5  988.46   42.11
  -1   7  -5  996.15   41.92
  -1  -7  -5  970.03   43.61
  -1  -7  -5  984.03   42.11
   1   7   6   20.23    3.60
  -1  -7  -6   21.11    4.55
  -1  -7  -6   17.63    8.99
  -1  -7  -6   22.87    3.48
  -1   7  -6   25.21    4.63
  -1  -7  -7  242.93   11.40
  -1  -7  -7  226.02   10.82
   1   7   7  220.59   10.82
   1   7   8   36.57    4.25
  -1  -7  -8   31.14    4.21
  -1  -7  -8   29.61    5.20
  -1  -7  -9  256.51   12.05
   1   7   9  234.17   11.55
  -1  -7  -9  238.11   11.51
  -1   7  -9  231.61   12.16
  -1  -7 -10   38.14    7.99
  -1  -7 -10   42.73    5.51
  -1  -7 -11  330.06   17.86
  -1  -7 -11  336.72   18.05
  -1  -7 -11  386.44   17.02
   1  -7  12  416.74   18.32
  -1  -7 -12  399.91   19.55
   1  -7  12  442.67   19.85
  -1  -7 -12  407.33   20.54
   1  -7  13   23.79    3.10
  -1  -7 -13   21.92    6.27
   1  -7  13   21.73    8.19
   1  -7  13   20.69    3.75
  -1  -7 -13   23.68    9.79
   1   7  13   17.40    3.37
   1  -7  13   22.57    2.91
   1  -7  14   49.65    4.05
  -1  -7 -14   66.82    7.19
  -1   7 -14   49.84    5.78
   1  -7  14   49.04    4.82
   1  -7  14   50.30    5.16
   1  -7  14   51.79    8.76
  -1  -7 -14   58.79   10.40
   1  -7  14   49.46    3.90
   1   7  14   50.91    4.48
   1  -7  14   52.94    4.48
   1  -7  15   47.16    4.13
   1  -7  15   46.05    9.22
   1  -7  15   41.96    5.66
  -1  -7 -15   56.69   10.82
   1  -7  15   38.29    4.02
   1   7  15   41.69    4.74
  -1  -7 -16    3.67    6.54
   1  -7  16   -1.30    4.09
   1  -7  16   -3.75    9.14
   1  -7  16    1.42    5.85
   1  -7  16    5.01    3.98
   1   7  16   -2.10    4.90
  -1  -7 -16  -11.78   10.90
   1  -7  17   25.74    4.86
   1  -7  17   30.94    9.83
   1  -7  17   23.06    6.62
   1   7  17   35.27    5.51
  -1  -7 -17   30.68   11.40
   1  -7  17   31.48    4.51
   1  -7  18    5.09    5.05
   1  -7  18   -0.34    7.23
   1  -7  18    4.44   10.25
   1  -7  18    5.36    4.67
  -1  -7 -18   -2.33   11.67
   1   7  18    0.15    6.04
   1  -7  19   61.54    6.12
   1  -7  19   53.44   11.21
   1   7  19   53.55    6.96
  -1  -7 -19   66.29   12.28
   1  -7  19   46.32    5.70
   1  -7  20   92.80   12.01
  -1  -7 -20  109.36   13.04
   1  -7  20   94.33    7.04
   1   7  20   93.22    8.34
   1  -7  21    2.10    5.89
  -1  -7 -21   -0.92   12.66
  -1  -7 -22   18.13   12.51
   1  -7  22   -5.58    6.23
   1  -7  23    5.85    6.39
  -1  -7 -23   -1.49   12.58
   1  -7  24   -3.83    6.54
  -1  -7 -24   14.34   12.32
   1  -7  25   11.28    6.31
   1   7  26   24.94    9.95
   1  -7  26   19.97    9.52
  -1  -7 -27   26.35    5.36
   1  -7  27   20.88    8.34
   1   7  27   16.52    9.07
  -1  -7 -28    1.76    4.44
   1  -7  28   11.93    6.92
   1   7  28   11.02    7.92
   1   7  29    3.37    6.58
   1  -7  29    7.96    5.32
   1   7  30    2.87    5.05
   1  -7  30    8.26    4.02
  -1   7 -30   11.09    5.43
  -1  -8  30   -2.26    3.48
  -1   8  29    3.90    5.28
  -1  -8  29    2.91    4.74
   1   8 -29    0.04    5.62
  -1   8  28   -7.42    6.62
   1  -8 -27    7.42    4.63
  -1   8  27   17.90    7.92
   1  -8 -26   18.93    5.62
  -1   8  26   16.14    8.72
   1  -8 -25    3.40    6.27
  -1   8  25   -6.08    9.37
   1  -8 -24   11.63    6.85
  -1  -8  23   70.57    7.04
  -1  -8  22   57.64    6.81
  -1  -8  21   74.70   10.82
  -1  -8  21   69.84    6.85
  -1  -8  20   48.73    9.83
  -1  -8  20   51.98    6.16
  -1  -8  19  205.75   12.97
  -1  -8  19  208.77   10.60
  -1  -8  18  124.93   10.14
  -1  -8  18  128.71    7.34
  -1  -8  17   62.31    7.96
  -1  -8  17   66.48    5.20
  -1  -8  16    6.01    4.28
  -1  -8  16    4.02    6.62
  -1  -8  16    9.98    3.75
  -1  -8  15  128.18    6.81
  -1  -8  15  126.57    8.30
  -1  -8  15  125.31    6.58
  -1  -8  14  547.40   23.72
   1  -8 -14  544.15   24.40
   1  -8 -14  589.09   25.67
  -1  -8  14  559.87   24.14
  -1  -8  14  513.93   23.64
  -1  -8  13  331.21   14.42
   1  -8 -13  328.23   15.41
  -1  -8  13  323.18   14.99
   1  -8 -13  342.65   17.52
  -1  -8  13  313.50   14.73
  -1  -8  13  319.81   14.42
   1  -8 -12    7.54    5.78
  -1  -8  12   -0.42    2.56
   1  -8 -12    1.03    4.86
  -1  -8  12   -0.08    3.44
  -1  -8  12    0.69    4.44
   1  -8 -12   10.75    9.49
   1  -8 -11   64.15    5.85
   1   8 -11   73.98    7.80
   1  -8 -11   71.95    5.78
   1  -8 -11   60.59    9.22
   1  -8 -11   64.53    5.81
  -1  -8  11   55.04    4.13
  -1  -8  11   59.29    4.78
   1  -8 -11   47.58    9.49
   1   8 -10  128.67    8.87
   1  -8 -10  113.60   10.21
   1  -8 -10  117.05    7.34
  -1  -8  10  119.34    6.01
   1  -8  -9   62.96    5.43
  -1   8   9   44.33    5.20
   1  -8  -9   57.95    8.99
   1  -8  -9   47.05    4.97
   1   8  -9   54.24    6.96
  -1   8   8    4.32    4.09
   1  -8  -8    3.29    3.90
  -1   8   8    7.57    8.34
   1  -8  -8    3.63    8.61
   1  -8  -8    6.12    4.67
   1  -8  -7    2.03    3.67
  -1   8   7    8.95    4.02
   1  -8  -7    3.14    4.55
   1   8  -6  461.83   17.86
   1  -8  -6  461.87   17.37
   1   8  -6  457.89   18.05
  -1   8   6  497.41   17.40
   1   8  -5   63.04    6.04
  -1   8   5   59.75    3.83
   1   8  -5   70.99    4.32
   1   8  -5   71.34    5.74
   1  -8  -5   63.04    4.55
  -1   8   5   71.49    4.63
   1   8  -4  186.81    8.26
  -1   8   4  173.69    8.03
   1   8  -4  177.86    9.45
   1   8  -4  172.62    7.92
   1   8  -4  156.67    8.95
   1   8  -4  182.15    9.79
  -1   8   4  193.47    8.42
   1  -8  -4  152.35    7.88
  -1   8   4  162.75    8.07
   1  -8  -4  181.23    8.34
   1   8  -3 1961.40   87.67
  -1   8   3 2086.51   88.28
   1   8  -3 1867.72   87.90
  -1   8   3 2070.33   87.48
  -1   8   3 1945.52   87.48
   1  -8  -3 2040.00   87.55
   1   8  -3 2039.54   87.98
  -1   8   3 2081.89   87.55
   1   8  -3 2028.14   87.52
  -1   8   2   77.69    7.88
   1   8  -2   73.59    6.73
   1  -8  -2   78.34    4.36
  -1   8   2   71.30    4.32
  -1   8   2   71.76    4.67
   1   8  -2   75.28    4.36
   1   8  -2   75.28    5.62
  -1   8   2   67.97    4.13
   1   8  -1 1408.26   62.46
  -1   8   1 1422.53   61.97
   1   8  -1 1406.58   61.97
   1   8  -1 1408.99   62.19
  -1   8   1 1406.46   61.93
  -1   8   1 1476.08   62.00
  -1   8   1 1470.53   62.81
  -1   8   0    9.10    6.92
  -1   8   0    7.61    3.44
   1   8   0    5.62    5.62
   1   8   0    6.81    2.56
  -1   8   0    7.50    2.37
   1   8   0    5.20    3.37
  -1   8   0    3.79    3.02
  -1   8  -1   93.87    5.39
  -1   8  -1   93.48    8.15
   1   8   1   87.63    4.93
   1   8   1   88.43    7.27
   1   8   1   87.25    4.86
  -1   8  -1   82.16    4.59
  -1   8  -1   92.18    5.70
  -1   8  -2   80.44    5.36
   1   8   2   88.66    7.31
   1   8   2   79.83    4.70
   1   8   2   76.04    4.78
  -1   8  -2   94.94    5.97
  -1   8  -2   92.87    8.30
  -1   8  -2   80.21    4.36
   1   8   3  121.48    6.20
  -1   8  -3  115.06    7.50
  -1   8  -3  121.98    6.81
  -1  -8  -3   96.43    7.96
  -1  -8  -3  123.40    6.31
  -1   8  -3  123.62    5.93
   1   8   3  122.78    6.27
   1   8   3  116.97    8.45
  -1   8  -4  955.87   41.31
  -1   8  -4  862.85   41.92
  -1   8  -4  917.28   41.62
  -1  -8  -4  958.74   42.04
   1   8   4  938.62   42.19
   1   8   4  963.91   41.39
   1   8   4  966.39   41.46
  -1  -8  -4  962.45   41.46
  -1  -8  -5  204.87   14.69
  -1  -8  -5  231.18   11.51
  -1   8  -5  237.04    9.95
   1   8   5  218.83   10.10
  -1  -8  -5  228.85   10.33
   1   8   5  228.05   12.20
  -1   8  -5  224.45   10.82
  -1   8  -5  201.54    9.75
  -1  -8  -5  203.87    9.75
   1   8   5  226.33   10.37
  -1  -8  -6  113.37    6.12
   1   8   6  129.48    9.56
   1   8   6  133.99    6.89
  -1  -8  -6  143.90    8.38
  -1   8  -6  117.85    6.20
  -1  -8  -6  128.75   12.39
  -1   8  -6  135.56    6.31
  -1   8  -6  123.17    7.54
  -1  -8  -6  128.41    6.77
  -1   8  -7    7.76    5.05
  -1  -8  -7   -2.64   10.10
  -1  -8  -7    2.41    3.79
  -1  -8  -7    4.93    2.87
   1   8   7    6.69    3.83
  -1   8  -7    7.73    3.06
  -1  -8  -7    2.91    5.78
  -1  -8  -8  108.10    6.01
  -1  -8  -8  102.74    7.88
   1   8   8  110.39    6.66
  -1  -8  -8  115.32    6.54
  -1  -8  -9    9.26    6.08
  -1  -8  -9   19.74    4.48
   1   8   9   15.11    4.55
   1   8  10   16.75    4.90
  -1  -8 -10   19.47    4.90
  -1  -8 -10   17.67    6.01
   1  -8  10   15.61    3.02
  -1  -8 -10   14.73    8.38
  -1  -8 -11  108.78    7.92
  -1  -8 -11  110.12    6.81
   1  -8  12    0.50    2.72
  -1  -8 -12    1.22    5.43
  -1  -8 -12   -4.59    6.27
   1  -8  12    1.87    4.05
  -1  -8 -12   -3.17    9.60
  -1  -8 -13  142.60    8.53
   1  -8  13  143.21    6.77
  -1  -8 -13  140.23    9.22
   1  -8  13  139.69    7.54
   1  -8  13  132.46    7.15
   1  -8  13  135.06    6.66
  -1  -8 -13  124.24   12.24
   1   8  13  127.76    7.08
  -1  -8 -14  823.03   35.08
   1  -8  14  809.91   34.65
  -1  -8 -14  810.18   36.34
   1  -8  14  776.14   34.88
   1  -8  14  787.46   34.65
   1   8  14  741.37   34.77
   1  -8  14  811.90   34.62
  -1  -8 -15  665.67   29.07
   1  -8  15  662.76   28.53
   1  -8  15  623.48   28.88
  -1  -8 -15  694.78   30.64
   1  -8  15  678.10   28.80
   1   8  15  620.65   28.73
   1  -8  15  639.28   28.50
   1  -8  16  119.15    6.69
   1  -8  16  107.56    8.11
   1   8  16  118.96    7.15
   1  -8  16  109.97    6.46
  -1  -8 -16  119.49   13.23
   1  -8  17   87.59    6.12
   1  -8  17   77.42    7.92
   1   8  17   91.11    6.81
   1  -8  17   85.95    5.74
  -1  -8 -17   88.43   13.04
   1  -8  18    8.22    5.28
   1  -8  18    4.78    7.61
  -1  -8 -18    1.91   12.70
   1  -8  18   12.55    4.55
  -1  -8 -19  286.76   17.63
   1  -8  19  271.54   14.84
   1  -8  19  273.30   13.12
   1  -8  20   10.06    9.07
   1  -8  20    8.26    5.51
  -1  -8 -20    2.03   12.85
   1  -8  21  106.41   11.02
  -1  -8 -21  128.25   14.11
   1  -8  21  111.42    7.80
   1  -8  22   10.40    6.08
  -1  -8 -22   22.07   13.04
  -1  -8 -23    2.18   12.66
   1  -8  23   -7.08    6.20
   1  -8  24   14.61    6.04
  -1  -8 -24   18.90   12.01
   1  -8  25    8.87    6.04
  -1  -8 -25   26.58   11.25
  -1  -8 -26    7.54    6.08
   1   8  26   11.63    9.22
  -1  -8 -26   25.25   10.29
  -1  -8 -27   -5.09    5.20
   1   8  27   -1.68    8.30
  -1  -8 -27    0.38    9.03
  -1  -8 -28    1.30    4.25
   1   8  28    7.99    7.38
  -1  -8 -28   13.16    7.84
  -1  -8 -29    8.68    6.35
   1   8  29   12.51    5.81
   1  -8  29    4.05    4.97
  -1  -8 -30   -4.48    4.67
   1  -8  30   -3.67    3.56
   1   8  30    2.26    4.09
  -1   9  29    3.56    4.21
  -1   9  28    2.52    5.70
   1  -9 -27    1.64    4.48
  -1   9  27    4.36    7.08
   1  -9 -26   16.41    5.39
  -1   9  26    8.95    7.92
   1  -9 -25    5.20    6.23
  -1  -9  25    2.49    9.37
  -1   9  25    4.40    8.72
   1  -9 -24   40.85    7.04
  -1  -9  24   50.22   10.21
   1  -9 -23    5.43    7.50
  -1  -9  23   15.72   10.71
  -1  -9  22   63.80   11.13
  -1  -9  22   59.75    6.54
  -1  -9  21    5.13   10.48
  -1  -9  21   -1.53    5.62
  -1  -9  20   16.49    9.91
  -1  -9  20   12.13    5.47
  -1  -9  19   -3.29    9.18
  -1  -9  19   -0.04    5.13
  -1  -9  18  191.52   12.01
  -1  -9  18  188.96    9.64
  -1  -9  17    5.66    7.80
  -1  -9  17    6.04    4.25
   1  -9 -17    7.00   12.09
  -1  -9  16    6.58    4.28
  -1  -9  16   -1.68    7.23
  -1  -9  16    2.49    3.83
   1  -9 -16   -3.29   12.13
  -1  -9  15  228.35   10.37
   1  -9 -15  247.67   15.61
  -1  -9  15  214.62   11.78
  -1  -9  15  208.20   10.25
  -1  -9  14  417.58   17.86
   1  -9 -14  402.32   18.93
  -1  -9  14  395.85   18.63
  -1  -9  14  400.06   18.25
   1  -9 -14  417.23   21.08
  -1  -9  14  389.50   17.82
  -1  -9  13  208.85    9.45
   1  -9 -13  199.86   11.13
  -1  -9  13  202.96   10.56
   1  -9 -13  195.76   14.46
  -1  -9  13  198.21    9.98
  -1  -9  12  111.50    5.43
   1  -9 -12  104.96    7.88
  -1  -9  12  112.34    6.92
  -1  -9  12   99.87    6.08
   1  -9 -12   90.88   11.82
   1  -9 -11    7.31    5.74
   1  -9 -11    9.75    4.67
  -1  -9  11    8.64    4.48
  -1  -9  11    6.54    3.44
   1  -9 -11    2.72   10.21
   1  -9 -10  121.64    7.54
  -1  -9  10  121.71    6.73
  -1  -9  10  114.83    6.20
   1  -9  -9  426.64   19.97
  -1  -9   9  427.98   19.55
   1   9  -9  418.57   20.73
  -1   9   9  454.87   20.31
   1  -9  -9  452.62   20.27
   1  -9  -8   70.30    5.58
   1   9  -8   66.33    6.69
  -1   9   8   69.62    5.81
   1  -9  -8   85.64    5.78
   1   9  -7    2.22    5.62
   1   9  -7    7.42    3.67
  -1   9   7    5.39    4.17
   1  -9  -7    9.22    4.40
   1   9  -7    8.99    5.78
   1  -9  -7    5.16    4.05
  -1   9   6   22.57    2.79
   1   9  -6   35.38    6.73
   1   9  -6   44.56    5.93
   1  -9  -6   44.91    4.28
   1   9  -6   38.63    5.93
  -1   9   6   39.70    4.25
   1   9  -6   42.23    3.90
   1   9  -5  130.43    5.70
   1   9  -5  164.48    6.27
   1  -9  -5  126.65    5.62
   1   9  -5  155.26    7.42
   1   9  -5  155.03    8.07
   1   9  -5  163.29    8.53
   1  -9  -5  160.46    6.43
  -1   9   5  124.24    5.74
  -1   9   5  167.88    6.50
  -1   9   4 1150.61   48.50
   1   9  -4 1062.25   47.70
   1  -9  -4 1135.96   47.47
  -1   9   4  969.53   47.28
   1   9  -4 1151.45   48.08
   1   9  -4 1149.88   47.43
   1   9  -4  991.98   47.93
  -1   9   4 1144.14   47.47
  -1   9   4 1106.27   47.32
  -1   9   3   26.66    3.06
   1   9  -3   29.18    3.56
  -1   9   3   29.30    3.56
   1  -9  -3   28.31    3.63
   1   9  -3   23.41    5.51
   1   9  -3   28.53    6.46
   1   9  -3   28.80    4.82
  -1   9   3   24.59    3.63
  -1   9   3   32.13    8.07
   1   9  -2  416.16   19.24
   1   9  -2  401.21   19.47
  -1   9   2  433.64   20.77
   1   9  -2  429.47   18.97
  -1   9   2  416.01   18.93
  -1   9   2  429.47   19.05
  -1   9   2  434.87   18.90
   1   9  -2  443.89   20.00
   1   9  -1   54.01    6.85
  -1   9   1   48.85    4.44
  -1   9   1   47.20    3.83
   1   9  -1   52.59    3.86
  -1   9   1   49.84    8.34
  -1   9   1   48.54    3.63
   1   9  -1   46.55    4.70
  -1   9   0  269.51   14.69
  -1   9   0  273.15   12.58
  -1   9   0  266.87   12.16
   1   9   0  265.30   12.28
  -1   9   0  275.82   12.47
   1   9   0  273.76   13.81
   1   9   0  261.29   12.55
   1   9   1 2300.45  102.28
  -1   9  -1 2433.83  102.40
  -1   9  -1 2323.13  102.17
   1   9   1 2327.76  102.24
  -1   9  -1 2412.56  102.32
   1   9   1 2342.29  102.74
  -1   9  -1 2412.18  103.01
  -1   9  -2  115.67    6.85
   1   9   2  114.14    6.31
  -1   9  -2  129.55    7.27
   1   9   2  120.91    6.35
   1   9   2  115.06    8.84
  -1   9  -2  112.72    5.93
  -1   9  -2  118.38    9.75
  -1   9  -3  779.31   33.12
   1   9   3  700.17   32.90
   1   9   3  748.37   32.93
   1   9   3  747.45   33.81
  -1   9  -3  734.21   32.78
  -1   9  -3  822.15   34.35
  -1  -9  -3  771.16   32.97
  -1   9  -3  781.80   33.55
  -1   9  -4    2.72    2.87
   1   9   4    0.38    3.14
   1   9   4    0.04    3.40
  -1   9  -4    3.37    4.67
   1   9   4    4.51    7.27
  -1   9  -4   -3.14    5.62
  -1  -9  -4   -0.69    3.63
   1   9   5  265.72   14.92
   1   9   5  290.24   13.16
  -1   9  -5  282.55   13.58
  -1  -9  -5  286.88   13.12
   1   9   5  262.89   12.89
  -1  -9  -5  311.32   14.57
  -1   9  -5  254.48   14.15
  -1   9  -5  288.67   12.74
  -1   9  -6    5.51    2.52
  -1  -9  -6   10.17    6.58
  -1   9  -6    5.62    3.06
   1   9   6    6.04    4.05
  -1  -9  -6    5.51    2.37
   1   9   6   10.17    8.26
  -1   9  -6    4.28    5.01
  -1  -9  -6    7.04    3.98
  -1   9  -7    9.22    5.70
  -1   9  -7    9.29    2.98
   1   9   7    5.09    4.21
  -1   9  -7   10.86    3.21
   1   9   7    5.85    8.61
  -1  -9  -7    9.75    2.87
  -1  -9  -7   13.46    4.21
  -1  -9  -7   17.79    6.96
  -1  -9  -7   -0.96   11.78
  -1  -9  -8   59.90    5.55
  -1   9  -8   58.26    4.51
  -1  -9  -8   58.22    4.44
  -1  -9  -8   66.52   12.13
  -1   9  -8   63.23    4.40
   1   9   8   63.23    5.55
  -1   9  -8   65.71    6.96
  -1  -9  -8   64.53    5.51
  -1  -9  -8   68.51    7.57
   1  -9   8   64.68    3.90
  -1  -9  -9   93.10    5.89
   1   9   9   90.50    6.04
  -1  -9  -9  115.67    7.73
  -1  -9  -9   88.86    5.05
  -1   9  -9   88.05    5.05
  -1  -9  -9   97.96    5.85
   1  -9   9   90.92    4.25
  -1  -9  -9   90.73    8.61
  -1  -9 -10   56.99    5.85
  -1   9 -10   58.29    4.97
  -1  -9 -10   53.82    4.93
   1  -9  10   49.76    4.32
   1  -9  10   46.93    4.02
  -1  -9 -10   38.59    9.45
   1  -9  11    3.67    2.60
  -1  -9 -11    4.13    5.58
  -1   9 -11    4.40    4.59
  -1  -9 -11   -2.26    6.85
  -1  -9 -11    5.39    4.63
   1  -9  11    4.09    4.02
   1  -9  11    1.19    3.52
  -1  -9 -11   -4.67    9.87
   1  -9  12    4.48    2.91
  -1  -9 -12    7.42    6.04
  -1  -9 -12    6.20    5.05
  -1   9 -12   13.20    5.01
   1  -9  12    8.95    4.48
  -1  -9 -12   -8.30   10.52
   1  -9  12    3.79    2.45
   1  -9  12    3.33    4.25
   1  -9  13  405.95   16.94
  -1  -9 -13  382.31   17.86
   1  -9  13  376.84   17.37
   1  -9  13  381.32   17.17
   1  -9  13  372.60   16.87
  -1  -9 -14  517.72   23.41
   1  -9  14  516.95   22.57
   1  -9  14  526.29   22.99
  -1  -9 -14  445.73   25.40
   1  -9  14  498.21   22.72
   1  -9  14  513.97   22.49
  -1  -9 -15  587.72   26.01
   1  -9  15  600.72   25.28
   1  -9  15  563.12   25.74
  -1  -9 -15  550.27   28.27
   1  -9  15  564.61   25.36
   1  -9  15  558.45   25.25
   1  -9  16  257.23   11.93
  -1  -9 -16  255.78   13.46
  -1  -9 -16  280.07   17.25
   1  -9  16  247.06   13.04
   1  -9  16  247.48   11.74
   1  -9  17   29.68    4.97
   1  -9  17   23.56    7.61
   1  -9  17   26.32    4.32
  -1  -9 -17   38.10   13.50
   1  -9  18  127.53    7.80
   1  -9  18  123.28    9.98
   1  -9  18  129.44    7.34
  -1  -9 -18  131.62   14.84
   1  -9  19    4.02    8.80
   1  -9  19    6.16    5.01
  -1  -9 -19   -1.99   13.85
   1  -9  20   47.70    9.83
  -1  -9 -20   65.48   13.96
   1  -9  20   56.19    5.89
   1  -9  21  111.65   11.44
   1  -9  21  116.82    7.73
   1  -9  22    7.11   10.21
   1  -9  22    0.69    5.78
  -1  -9 -22   -1.22   13.27
   1  -9  23   73.33   10.90
  -1  -9 -23   90.65   13.43
   1  -9  23   71.15    6.77
   1  -9  24   11.82   10.33
  -1  -9 -24    2.72   12.13
   1  -9  24   19.39    5.74
  -1  -9 -25   10.79    6.66
   1  -9  25    6.04    9.60
  -1  -9 -25   15.76   11.05
  -1  -9 -26    8.22    5.85
   1   9  26   14.76    8.61
  -1  -9 -26   16.87   10.06
  -1  -9 -27   -0.04    4.90
   1   9  27   14.31    7.61
  -1  -9 -27    1.64    8.72
  -1  -9 -28    6.43    3.75
   1   9  28   15.80    6.66
  -1  -9 -28    7.15    7.23
  -1  -9 -29    8.53    5.66
   1   9  29   -0.96    4.93
  -1  -9 -30   -0.23    3.75
  -1  10  28    5.09    4.63
  -1 -10  28    0.96    4.82
   1 -10 -27   12.93    4.13
  -1  10  27    6.73    6.08
   1 -10 -26    3.44    5.20
  -1 -10  26   16.75    7.34
   1 -10 -25   -5.74    5.97
  -1 -10  25    4.97    8.64
  -1  10  25  -15.30    7.99
   1 -10 -24    0.80    6.69
  -1 -10  24   13.88    9.41
   1 -10 -23   31.37    7.54
  -1 -10  23   39.36   10.44
   1 -10 -22   13.04    7.88
  -1 -10  22   28.73   10.44
   1 -10 -21    6.12    7.99
  -1 -10  21   -2.30   10.25
  -1 -10  21    5.62    5.28
   1 -10 -21   14.42   13.62
  -1 -10  20   16.33   10.14
   1 -10 -20   15.91   13.73
  -1 -10  20    9.10    5.28
  -1 -10  19    8.22    9.45
  -1 -10  19    7.99    5.01
   1 -10 -19   17.60   13.39
  -1 -10  18    3.17    9.14
   1 -10 -18   24.29   13.58
  -1 -10  18    3.14    4.55
  -1 -10  17   18.02    8.49
   1 -10 -17   30.79   13.69
  -1 -10  17   20.50    4.36
  -1 -10  16  122.90    9.37
  -1 -10  16  109.97    6.46
   1 -10 -16  134.99   14.46
  -1 -10  15   73.59    5.20
  -1 -10  15   75.47    7.88
   1 -10 -15   91.15   14.08
  -1 -10  14   54.89    4.40
   1 -10 -14   55.73    8.03
  -1 -10  14   62.00    7.19
  -1 -10  14   61.35    6.04
   1 -10 -14   58.29   13.16
   1 -10 -13  203.45   12.16
  -1 -10  13  230.99   10.33
  -1 -10  13  241.67   11.70
  -1 -10  13  215.85   10.94
   1 -10 -13  184.56   16.07
  -1 -10  12   92.03    4.93
   1 -10 -12  102.97    7.92
  -1 -10  12   93.06    5.89
  -1 -10  12   84.92    6.92
   1 -10 -11  362.19   16.83
  -1 -10  11  386.79   16.41
  -1 -10  11  356.15   16.03
   1 -10 -10   13.54    6.04
   1  10 -10    6.20    4.70
  -1 -10  10   12.01    3.52
  -1 -10  10    9.52    4.51
   1 -10 -10   10.52   10.60
   1 -10  -9  275.29   12.74
  -1 -10   9  278.84   12.20
   1 -10  -9  262.28   15.19
  -1 -10   9  279.49   11.90
   1  10  -9  281.60   12.58
   1 -10  -8  146.73    7.96
   1 -10  -8  158.36    7.88
   1  10  -8   93.83    6.69
  -1  10   8  150.67    8.03
   1  10  -8  161.99    9.10
   1  10  -8  143.86    9.22
   1  10  -8  163.10    7.42
   1 -10  -8  103.70    6.62
   1 -10  -8  149.67   10.79
  -1 -10   8  148.22    6.58
   1  10  -7   32.74    6.43
  -1  10   7   44.91    4.97
   1 -10  -7   36.57    4.74
   1 -10  -7   35.46    5.24
   1  10  -7   35.50    6.43
   1  10  -7   42.19    7.04
   1  10  -7   22.53    3.10
   1  10  -7   34.62    4.32
   1  10  -7   34.96    4.63
   1 -10  -7   26.20    2.91
  -1 -10   7   39.78    3.17
   1 -10  -7   39.44    7.76
   1 -10  -6   11.13    2.45
  -1  10   6   23.56    4.44
   1  10  -6   27.77    6.96
   1  10  -6   26.24    5.97
   1  10  -6   21.15    6.39
   1  10  -6   11.93    2.68
   1 -10  -6   21.92    4.40
   1  10  -6   25.17    3.90
   1  10  -5    5.70    6.77
  -1  10   5    5.13    3.94
   1  10  -5   11.09    3.75
  -1  10   5   14.38    8.99
   1  10  -5   10.29    5.66
   1 -10  -5    6.77    4.09
   1  10  -5    8.68    6.39
  -1  10   5    6.12    3.06
   1  10  -4   37.94    6.54
  -1  10   4   48.65    9.10
  -1  10   4   41.20    4.05
   1  10  -4   42.76    6.04
   1 -10  -4   47.93    4.55
   1  10  -4   45.86    7.08
  -1  10   4   46.67    3.79
  -1  10   4   44.98    4.36
   1  10  -4   51.22    4.28
   1  10  -3   85.03    8.42
  -1  10   3   92.53    5.85
   1  10  -3  100.83    5.74
   1  10  -3   96.62    7.19
   1  10  -3   98.11    6.77
  -1  10   3   88.24    5.39
   1 -10  -3  103.70    5.81
  -1  10   3   95.66    5.62
  -1  10   3  101.13   10.10
  -1  10   2   10.48    4.13
  -1  10   2   10.02    8.99
  -1  10   2    9.64    3.37
   1  10  -2    7.61    3.48
  -1  10   2    9.95    3.29
   1  10  -2   12.01    4.86
   1  10  -2   13.85    6.58
   1  10  -2   10.94    4.82
  -1  10   1  252.49   12.43
   1  10  -1  258.15   12.93
  -1  10   1  283.59   12.78
   1  10  -1  271.27   12.93
  -1  10   1  272.84   12.35
   1  10  -1  282.71   14.11
   1  10  -1  267.48   12.39
  -1  10   1  293.61   15.41
  -1  10   0  627.07   28.57
   1  10   0  657.37   28.53
   1  10   0  679.90   29.61
  -1  10   0  641.84   28.42
   1  10   0  628.34   28.73
  -1  10   0  668.65   30.26
   1  10   0  621.34   28.65
  -1  10   0  685.60   28.73
   1  10   1 1036.62   47.70
   1  10   1 1116.53   48.50
  -1  10  -1 1157.38   47.89
  -1  10  -1 1089.02   47.62
   1  10   1 1070.70   47.81
   1  10   1 1092.54   47.77
  -1  10  -1 1107.19   47.89
  -1  10  -1 1117.40   49.04
  -1  10  -2 3419.61  145.96
  -1  10  -2 3303.18  145.73
   1  10   2 3403.32  146.38
  -1  10  -2 3479.78  146.08
  -1  10  -2 3502.27  146.69
   1  10   2 3310.90  145.85
   1  10   2 3302.64  145.85
  -1  10  -3 1460.47   63.92
  -1  10  -3 1468.92   64.26
  -1  10  -3 1545.39   64.57
   1  10   3 1481.43   64.83
  -1  10  -3 1562.03   65.18
   1  10   3 1466.51   64.07
   1  10   3 1418.24   64.03
  -1  10  -4   85.37    6.35
  -1 -10  -4   77.76    5.55
  -1  10  -4   82.43    9.72
   1  10   4   69.19    8.84
   1  10   4   75.31    5.13
  -1  10  -4   77.72    4.74
  -1  10  -4   69.00    7.50
   1  10   4   75.09    5.32
  -1 -10  -5  124.70    6.92
  -1  10  -5  118.19    7.92
  -1  10  -5   99.76    8.57
   1  10   5  110.66    6.50
   1  10   5  113.11   10.14
  -1  10  -5  125.92    6.31
  -1  10  -5  140.15   10.63
   1  10   5  109.55    6.85
  -1  10  -6   88.17    7.23
  -1  10  -6   94.71    5.43
   1  10   6   90.84    6.16
   1  10   6   72.90    5.51
   1  10   6   88.28   10.17
  -1  10  -6   90.69    8.15
  -1 -10  -6   98.76    6.27
  -1 -10  -7  279.69   12.24
  -1  10  -7  220.86    9.56
  -1 -10  -7  210.87   10.25
  -1  10  -7  215.50   11.02
   1  10   7  217.68   10.21
   1  10   7  198.71   13.35
  -1  10  -7  203.84   11.63
   1  10   7  147.99    9.29
   1 -10   7  197.07    9.10
  -1 -10  -8   46.32    5.70
  -1  10  -8   31.75    3.67
  -1 -10  -8   40.51    5.20
  -1  10  -8   40.47    3.94
  -1  10  -8   38.86    6.85
   1  10   8   23.94    3.17
  -1 -10  -8   31.56    3.48
   1  10   8   39.09    5.24
  -1 -10  -8   51.71    7.61
   1 -10   8   41.39    3.48
  -1 -10  -8   44.79    7.88
  -1 -10  -9  111.69    7.31
  -1 -10  -9   94.21    5.97
  -1  10  -9   97.16    6.12
  -1  10  -9  113.64    6.08
   1 -10   9  104.27    5.89
   1 -10   9   99.79    5.66
  -1 -10  -9   97.54    9.91
  -1 -10 -10   60.89    6.66
   1 -10  10   67.17    3.71
  -1 -10 -10   81.74    7.88
  -1  10 -10   55.27    4.86
   1 -10  10   57.80    4.90
   1 -10  10   56.19    4.55
  -1 -10 -10   70.84   10.40
   1 -10  10   60.59    5.13
  -1 -10 -11  326.12   15.03
   1 -10  11  320.35   13.92
   1 -10  11  327.08   14.42
   1 -10  11  298.16   14.19
   1 -10  11  302.37   14.38
   1 -10  12   21.19    3.14
  -1 -10 -12   23.41    6.66
   1 -10  12   17.21    4.40
   1 -10  12   19.43    5.01
  -1 -10 -12   15.64   11.67
   1 -10  12   22.22    4.74
   1 -10  13   80.44    4.74
  -1 -10 -13   80.75    7.73
   1 -10  13   64.30    5.81
   1 -10  13   73.75    6.39
   1 -10  13   81.28    5.85
   1 -10  14  283.13   12.39
  -1 -10 -14  278.73   14.00
   1 -10  14  268.10   13.31
   1 -10  14  262.44   12.24
   1 -10  14  272.27   12.70
   1 -10  15   66.25    5.01
  -1 -10 -15   66.56    8.34
   1 -10  15   69.08    7.19
   1 -10  15   65.52    4.63
   1 -10  15   65.98    5.74
  -1 -10 -15   58.98   14.27
   1 -10  16  171.93    8.42
  -1 -10 -16  160.69   10.79
   1 -10  16  163.60   10.21
   1 -10  16  153.77    8.15
  -1 -10 -16  164.28   16.37
   1 -10  17    6.27    4.74
   1 -10  17   -0.61    7.88
  -1 -10 -17    4.93   14.65
   1 -10  17    6.04    4.13
   1 -10  18    3.56    5.20
   1 -10  18    6.08    8.68
   1 -10  18    3.83    4.44
   1 -10  19    0.31    9.18
  -1 -10 -19    7.38   14.76
   1 -10  19    1.57    4.78
   1 -10  20   29.84    9.83
  -1 -10 -20   38.44   14.80
   1 -10  20   19.85    5.24
   1 -10  21   -8.26   10.21
   1 -10  21   -4.97    5.36
  -1 -10 -21   -6.46   14.42
   1 -10  22   56.84   10.60
  -1 -10 -22   59.67   14.04
   1 -10  22   46.89    6.04
   1 -10  23   45.10   10.33
  -1 -10 -23   52.48   13.16
   1 -10  23   38.14    5.78
  -1 -10 -24   17.21    7.23
   1 -10  24   29.76    9.87
  -1 -10 -24   31.02   12.24
  -1 -10 -25   29.64    6.46
   1 -10  25   30.29    9.18
  -1 -10 -25   23.98   11.02
  -1 -10 -26   -9.52    5.47
   1  10  26    5.05    7.92
   1 -10  26   -2.07    7.84
  -1 -10 -26    5.51    9.52
  -1 -10 -27   14.61    4.55
  -1 -10 -27   13.62    8.07
   1  10  27   -2.56    6.85
   1 -10  27    9.79    6.43
  -1 -10 -28    0.19    3.44
   1  10  28    4.36    5.47
   1 -10  28    1.64    4.97
  -1 -10 -28    6.58    6.58
  -1 -10 -29   10.60    4.74
  -1 -11  29   -0.11    2.79
  -1 -11  28   18.36    4.25
   1 -11 -27   -0.99    3.71
  -1  11  27    5.74    4.90
  -1 -11  27    2.03    5.16
   1 -11 -26   23.60    4.90
  -1 -11  26   33.01    6.66
   1 -11 -26   30.41    8.68
  -1  11  26   28.31    6.23
   1 -11 -25    4.02    5.74
  -1  11  25    0.38    7.15
   1 -11 -25  -13.39    9.98
  -1 -11  25    6.08    7.61
   1 -11 -24   -5.09    6.50
   1 -11 -24   -7.65   11.25
  -1 -11  24    2.91    8.68
   1 -11 -23    7.42    7.19
   1 -11 -23   22.15   12.35
  -1 -11  23   14.38    9.45
   1 -11 -22    2.83    7.76
  -1 -11  22   -6.89   10.10
   1 -11 -22    0.96   13.35
   1 -11 -21   14.96    8.22
  -1 -11  21   17.67   10.17
   1 -11 -21    4.67   14.08
   1 -11 -20  100.37    9.45
  -1 -11  20   92.41   11.17
   1 -11 -20  119.07   15.26
   1 -11 -19    1.38    8.45
  -1 -11  19    2.83    9.68
   1 -11 -19   -2.72   14.84
   1 -11 -18   17.33    8.34
  -1 -11  18   13.39    9.26
   1 -11 -18   15.84   15.07
  -1 -11  17   -4.74    8.95
   1 -11 -17    3.94   14.96
  -1 -11  16   18.90    8.49
   1 -11 -16   19.58   15.19
  -1 -11  15   11.90    7.61
   1 -11 -15   11.90   14.80
  -1 -11  14   37.29    3.86
  -1 -11  14   34.62    7.31
  -1 -11  14   31.33    5.97
   1 -11 -14   28.65   14.61
   1 -11 -13  104.08    9.03
  -1 -11  13   91.69    7.99
  -1 -11  13  105.80    6.89
   1 -11 -12  370.03   17.60
  -1 -11  12  380.51   17.21
  -1 -11  12  380.17   16.68
   1 -11 -11  390.84   18.09
  -1 -11  11  393.29   17.33
  -1 -11  11  387.74   17.67
   1 -11 -10 1249.10   53.93
  -1 -11  10 1239.19   53.67
   1 -11 -10 1100.35   55.00
  -1 -11  10 1248.56   53.82
   1 -11  -9   56.57    6.92
  -1 -11   9   61.24    4.55
   1 -11  -9   56.38   11.25
  -1 -11   9   66.29    5.36
   1  11  -9   53.89    7.80
   1  11  -9   56.34    5.43
   1 -11  -8   99.37    7.57
  -1 -11   8   98.80    5.58
   1 -11  -8  108.55   10.63
   1  11  -8   95.24    8.64
   1  11  -8  102.17    6.43
  -1 -11   7   34.43    3.56
   1 -11  -7   37.52    8.34
   1  11  -7   37.45    7.42
  -1  11   7   43.80    5.36
   1  11  -7   38.14    4.70
   1 -11  -7   38.21    5.24
   1 -11  -6   69.16    8.34
  -1 -11   6   77.57    4.44
   1 -11  -6   73.56    8.03
   1  11  -6   69.31    7.99
   1  11  -6   71.53    8.07
   1  11  -6   70.50    7.38
   1 -11  -6   74.51    5.85
   1  11  -6   75.09    5.47
  -1  11   6   75.81    5.89
   1 -11  -5   19.32    7.34
  -1 -11   5   25.44    2.87
   1 -11  -5   27.31    6.54
   1  11  -5   17.94    7.38
   1  11  -5   23.06    4.36
  -1  11   5   22.49    4.32
  -1  11   5   16.68    9.95
   1  11  -5   29.11    6.92
   1 -11  -5   25.32    4.51
   1  11  -5   22.19    6.39
   1 -11  -4  148.49    8.45
   1 -11  -4  136.52    9.72
   1 -11  -4  151.43    8.80
   1  11  -4  154.68    9.26
  -1  11   4  131.39    7.84
   1  11  -4  181.96    8.15
  -1  11   4  145.24    7.69
   1  11  -4  152.89    9.72
  -1  11   4  162.45    8.11
  -1  11   4  160.96   12.47
   1  11  -4  152.39   10.29
   1 -11  -3   91.30    7.88
   1 -11  -3  103.28    6.96
   1  11  -3  116.01    7.88
  -1  11   3  114.02    6.39
   1  11  -3  116.55    9.29
   1  11  -3  120.79    6.46
  -1  11   3  101.25    6.04
  -1  11   3  100.67    6.50
   1  11  -3  107.48    7.73
  -1  11   3  129.63   11.13
  -1  11   2  232.56   10.98
  -1  11   2  215.46   11.28
   1  11  -2  253.29   13.04
   1  11  -2  228.20   11.86
  -1  11   2  248.21   14.57
  -1  11   2  215.39   10.86
   1  11  -2  238.99   11.78
   1  11  -2  240.75   11.05
   1  11  -1    4.40    4.78
  -1  11   1    1.87    3.52
   1  11  -1    4.70    7.76
  -1  11   1    5.32    3.63
  -1  11   1    1.61    9.68
   1  11  -1    8.07    3.79
   1  11  -1    3.71    5.09
  -1  11   1    5.89    4.63
   1  11   0  314.23   15.03
  -1  11   0  295.29   14.65
  -1  11   0  325.70   14.50
  -1  11   0  350.98   17.67
   1  11   0  290.40   14.84
   1  11   0  320.08   14.65
   1  11   0  337.29   16.60
  -1  11   0  344.56   15.07
   1  11   1  851.45   39.09
  -1  11  -1  862.39   39.17
   1  11   1  905.88   39.05
  -1  11  -1  880.25   38.90
  -1  11  -1  916.28   39.24
  -1  11  -1  937.17   40.66
   1  11   1  871.15   39.17
   1  11   1  960.88   40.09
  -1  11  -2 2371.36  100.94
   1  11   2 2327.03  100.79
  -1  11  -2 2367.39  101.02
  -1  11  -2 2325.23  100.67
   1  11   2 2217.60  100.79
   1  11   2 2347.88  101.48
   1  11   2 2281.32  100.79
  -1  11  -2 2408.54  101.82
  -1 -11  -3  585.76   28.08
   1  11   3  614.11   28.15
  -1  11  -3  668.19   28.88
   1  11   3  591.08   28.19
  -1  11  -3  666.55   28.57
   1  11   3  662.23   29.61
  -1  11  -3  735.97   30.10
  -1  11  -3  673.01   28.04
   1  11   3  639.51   28.19
  -1 -11  -4   34.81    7.19
  -1 -11  -4   37.06    5.51
   1  11   4   29.34    4.74
   1  11   4   36.45    9.03
  -1  11  -4   30.10    6.12
  -1  11  -4   39.82    3.86
   1  11   4   36.30    4.59
   1  11   4   36.95    4.25
  -1  11  -4   44.33    7.08
  -1  11  -4   43.64    9.49
  -1 -11  -5  145.43   10.79
  -1 -11  -5  163.75    9.41
  -1  11  -5  180.35    8.49
  -1  11  -5  186.28    9.95
  -1  11  -5  173.01   10.63
   1  11   5  149.83    8.76
  -1  11  -5  203.84   12.51
   1  11   5  185.78   12.28
   1  11   5  164.36    8.72
   1  11   5  178.90    9.03
  -1 -11  -6   60.40    8.72
  -1  11  -6   71.22    7.38
  -1  11  -6   77.23   10.33
  -1 -11  -6   71.83    6.04
  -1  11  -6   61.12    8.03
  -1  11  -6   84.15    5.09
   1  11   6   60.17    5.20
   1  11   6   73.02    5.89
  -1 -11  -6   82.05    7.15
  -1  11  -7   53.32    9.33
  -1  11  -7   54.77    4.48
   1 -11   7   44.71    3.86
  -1 -11  -7   46.28    7.65
   1 -11   7   42.99    4.59
  -1 -11  -8  232.91   11.63
  -1  11  -8  234.40   10.86
   1 -11   8  222.12   10.52
  -1 -11  -8  223.88   13.01
   1 -11   8  220.90   10.79
  -1 -11  -9  259.72   12.78
   1 -11   9  244.92   11.78
  -1 -11  -9  267.29   14.69
   1 -11   9  253.29   11.63
   1 -11   9  252.11   11.90
  -1 -11 -10  529.80   23.52
   1 -11  10  515.46   22.68
   1 -11  10  516.15   22.95
   1 -11  10  531.76   23.06
  -1 -11 -10  535.50   25.09
   1 -11  10  506.20   23.06
   1 -11  11  665.67   28.84
  -1 -11 -11  648.76   29.57
  -1 -11 -11  617.44   31.33
   1 -11  11  630.21   29.07
   1 -11  11  691.03   29.22
   1 -11  11  671.52   29.15
  -1 -11 -12  361.92   17.71
   1 -11  12  369.54   16.41
   1 -11  12  372.21   17.06
  -1 -11 -12  317.09   20.69
   1 -11  12  366.71   16.87
   1 -11  12  383.19   16.94
   1 -11  13   11.25    3.33
  -1 -11 -13    9.64    7.69
   1 -11  13    2.64    5.05
   1 -11  13   11.09    6.01
  -1 -11 -13    2.22   13.58
   1 -11  13   15.95    5.16
   1 -11  14   25.28    3.86
  -1 -11 -14   24.10    7.88
   1 -11  14   28.84    6.58
   1 -11  14   21.96    5.78
   1 -11  14   22.95    5.16
  -1 -11 -15   68.35    8.76
   1 -11  15   60.51    4.93
   1 -11  15   62.12    7.65
   1 -11  15   58.14    5.66
  -1 -11 -15   45.98   15.26
  -1 -11 -16    2.07    8.45
   1 -11  16    4.21    4.32
   1 -11  16   10.44    7.76
  -1 -11 -16   18.47   15.64
   1 -11  17   57.07    5.28
   1 -11  17   44.64    8.72
   1 -11  17   44.60    4.67
  -1 -11 -17   53.67   16.18
   1 -11  18   28.61    9.07
   1 -11  18   24.21    4.59
   1 -11  19   20.62    9.49
  -1 -11 -19   24.48   15.99
   1 -11  19   22.26    4.93
   1 -11  20    9.18    9.91
   1 -11  20    9.60    4.93
  -1 -11 -20   19.09   15.64
   1 -11  21    8.03   10.10
  -1 -11 -21   -4.21   15.07
   1 -11  21    1.11    5.01
  -1 -11 -22   24.59    8.11
   1 -11  22   15.91   10.06
  -1 -11 -22   15.99   14.23
   1 -11  22    9.10    5.01
  -1 -11 -23   -2.26    7.46
   1 -11  23   11.21    9.72
  -1 -11 -23  -14.42   13.12
  -1 -11 -24   42.53    7.08
  -1 -11 -24   37.37   11.90
   1 -11  24   38.29    9.33
  -1 -11 -25    5.85    6.04
  -1 -11 -25   15.61   10.44
   1 -11  25   14.88    8.19
  -1 -11 -26   -3.86    5.09
   1  11  26    5.28    6.96
   1 -11  26    3.98    6.92
  -1 -11 -26   10.10    8.72
  -1 -11 -27    5.93    4.05
   1 -11  27    6.16    5.43
  -1 -11 -27    8.95    7.34
   1  11  27    8.72    5.78
   1  11  28    1.03    4.17
  -1 -11 -28    5.13    5.58
   1 -11  28   -0.11    4.13
  -1 -11 -29   -2.10    3.63
   1 -11  29   -0.11    2.64
   1 -12 -28    8.11    4.48
  -1 -12  28    0.80    3.17
   1 -12 -27    8.30    3.17
  -1 -12  27   10.02    4.44
   1 -12 -27   14.61    6.04
   1 -12 -26    6.08    4.28
  -1 -12  26    2.98    5.47
  -1  12  26   -3.21    5.16
   1 -12 -26    4.86    7.65
   1 -12 -25    1.99    5.32
  -1  12  25    8.38    6.01
  -1 -12  25    7.69    6.66
   1 -12 -25   11.05    9.14
   1 -12 -24   24.02    6.20
  -1 -12  24    1.84    7.61
   1 -12 -24   27.92   10.56
  -1  12  24   19.74    7.04
   1 -12 -23    8.34    7.04
   1 -12 -23   -2.03   11.93
  -1 -12  23   10.48    8.57
   1 -12 -22   13.20    7.61
  -1 -12  22    3.67    9.18
   1 -12 -22   14.00   13.04
   1 -12 -21   58.10    8.53
   1 -12 -21   49.23    8.80
  -1 -12  21   65.56   10.14
   1 -12 -21   71.76   14.38
   1 -12 -20   10.02    8.53
  -1 -12  20   17.82    9.95
   1 -12 -20   10.40   15.03
   1 -12 -19   34.20    8.53
  -1 -12  19   14.88    9.95
   1 -12 -19   17.79   15.68
   1 -12 -18   46.86    8.84
   1 -12 -18   35.11   16.33
  -1 -12  18   32.51    9.83
   1 -12 -17   99.60    9.37
  -1 -12  17   91.80   10.17
   1 -12 -17  119.49   17.29
   1 -12 -16   14.19    7.99
   1 -12 -16   27.20   16.91
  -1 -12  16    8.91    8.64
   1 -12 -15   41.20    8.49
  -1 -12  15   31.44    8.22
   1 -12 -15   31.86   16.60
   1 -12 -14   99.14    8.91
  -1 -12  14   85.45    8.61
  -1 -12  14   87.71    7.46
   1 -12 -14   67.82   16.87
   1 -12 -13   56.27    8.30
   1 -12 -13   56.19    8.68
  -1 -12  13   56.34    6.01
  -1 -12  13   45.21    7.50
   1 -12 -12  334.08   16.72
   1 -12 -12  364.30   16.75
  -1 -12  12  312.01   16.10
  -1 -12  12  348.19   15.53
   1 -12 -11  936.98   40.81
  -1 -12  11  948.57   40.35
   1 -12 -11  800.04   42.53
  -1 -12  11  902.51   40.58
   1 -12 -10  100.02    8.99
   1 -12 -10  106.60   13.73
  -1 -12  10  113.79    7.50
  -1 -12  10  118.61    6.66
   1 -12  -9  427.48   19.93
  -1 -12   9  438.88   19.01
  -1 -12   9  404.11   19.28
   1 -12  -9  444.05   22.15
   1 -12  -8   75.09   10.71
  -1 -12   8   76.27    4.97
  -1 -12   8   66.17    5.32
   1 -12  -7  440.15   19.39
   1  12  -7  396.88   19.24
   1  12  -7  407.14   18.02
  -1 -12   7  395.20   17.40
   1 -12  -7  397.84   19.43
  -1 -12   7  362.23   17.56
   1 -12  -6  461.64   21.42
   1  12  -6  493.54   20.23
   1  12  -6  439.38   21.38
  -1 -12   6  442.21   19.55
   1 -12  -6  441.48   20.92
  -1 -12   6  414.56   19.70
   1 -12  -5  118.65    8.26
   1 -12  -5   99.26    9.87
  -1  12   5  126.00    7.38
   1  12  -5  137.05    9.83
   1  12  -5  138.27    7.27
  -1 -12   5  119.46    6.12
   1 -12  -5  110.54    8.91
  -1 -12   5  112.07    6.62
   1 -12  -4  269.09   15.19
   1 -12  -4  298.73   14.19
   1  12  -4  296.40   15.38
   1  12  -4  340.24   14.04
  -1  12   4  314.91   14.04
  -1  12   4  277.08   13.66
   1  12  -4  321.42   15.72
   1 -12  -4  304.66   14.50
  -1 -12   4  271.19   13.46
  -1 -12   3   42.50    4.51
   1 -12  -3   48.65    7.61
   1 -12  -3   48.96    6.01
  -1  12   3   44.71    5.24
   1  12  -3   53.47    4.93
   1  12  -3   45.98    6.85
   1  12  -3   47.09    6.62
  -1  12   3   41.92    4.44
  -1  12   3   52.06    4.90
   1  12  -3   43.30    8.30
   1 -12  -3   59.86    6.46
   1 -12  -2  297.78   14.96
   1 -12  -2  299.77   14.50
   1  12  -2  334.69   14.42
  -1  12   2  295.98   14.23
   1  12  -2  325.74   15.19
  -1  12   2  306.46   14.61
   1  12  -2  317.36   15.11
  -1  12   2  328.26   14.31
   1  12  -2  333.92   16.33
  -1 -12   2  317.44   14.42
   1 -12  -2  301.22   14.65
  -1 -12   2  273.49   14.00
  -1 -12   1    1.95    5.16
  -1 -12   1    0.57    4.13
   1 -12  -1    7.31    5.24
   1 -12  -1    2.03    5.66
  -1  12   1    7.19    3.86
   1  12  -1    0.61    5.74
  -1  12   1    1.99    3.98
   1  12  -1    0.23    4.97
   1  12  -1    4.70    7.96
  -1  12   1    7.84   10.63
  -1  12   1    4.78    5.20
   1  12  -1    2.98    4.25
   1 -12  -1    5.70    5.66
  -1 -12   1    4.25    5.20
   1 -12   0  232.94   11.55
  -1 -12   0  222.88   11.51
   1  12   0  231.83   12.01
   1  12   0  255.89   11.51
  -1  12   0  254.40   11.25
   1  12   0  246.60   11.70
  -1  12   0  213.55   11.44
  -1  12   0  255.13   12.09
   1  12   0  230.23   13.88
  -1  12   0  283.32   15.68
  -1 -12   0  230.00   11.63
   1 -12   0  231.07   11.74
  -1 -12   0  212.21   11.25
   1 -12   0  235.51   11.59
  -1 -12  -1  209.34   10.90
  -1 -12  -1  208.73   10.75
   1 -12   1  190.22   10.71
  -1  12  -1  255.44   14.84
  -1  12  -1  203.41   10.86
   1  12   1  216.31   10.86
   1  12   1  205.86   11.25
  -1  12  -1  245.91   11.44
   1  12   1  224.07   10.71
   1  12   1  241.70   13.50
  -1  12  -1  225.79   10.48
   1 -12   1  225.10   10.98
  -1 -12  -1  225.83   10.86
   1 -12   1  202.84   10.63
  -1 -12  -2  833.09   36.61
  -1 -12  -2  781.38   36.45
   1  12   2  788.11   36.64
  -1  12  -2  924.24   38.67
  -1  12  -2  890.24   36.53
  -1  12  -2  862.01   36.99
   1  12   2  876.96   37.98
  -1  12  -2  840.32   36.95
   1  12   2  778.74   36.80
   1  12   2  862.35   36.68
  -1 -12  -2  843.46   36.49
   1 -12   2  847.63   36.49
   1 -12   2  792.47   36.38
  -1 -12  -3  327.61   16.22
  -1 -12  -3  328.42   15.76
  -1  12  -3  356.00   16.45
  -1  12  -3  365.86   18.74
   1  12   3  308.26   15.57
  -1  12  -3  369.34   15.41
  -1  12  -3  372.94   16.41
   1  12   3  304.36   15.80
   1  12   3  359.74   15.76
  -1 -12  -3  330.10   15.72
   1 -12   3  339.47   15.76
   1 -12   3  311.78   15.30
   1 -12   4   27.04    4.32
  -1 -12  -4   26.55    6.12
  -1 -12  -4   21.11    7.84
   1  12   4   20.43    5.05
   1  12   4   23.14    4.44
  -1  12  -4   34.92   10.29
  -1  12  -4   20.35    6.92
  -1  12  -4   26.81    4.09
   1  12   4   24.75    4.82
  -1  12  -4   12.20    6.50
  -1 -12  -4   25.86    6.08
  -1 -12  -5  386.33   21.34
  -1 -12  -5  460.15   20.31
   1  12   5  376.19   20.08
  -1  12  -5  514.12   22.61
  -1  12  -5  484.36   19.97
  -1  12  -5  443.44   21.46
  -1 -12  -5  446.99   20.39
   1 -12   5  452.88   19.85
  -1  12  -6  140.88    7.15
  -1 -12  -6  131.70    9.07
   1 -12   6  126.26    7.27
  -1 -12  -7   24.75    9.72
   1 -12   7   25.55    3.79
  -1 -12  -7   22.53    7.84
   1 -12   7   23.10    4.74
  -1 -12  -8   14.08    9.91
   1 -12   8   11.59    3.86
  -1 -12  -8   12.78    8.87
   1 -12   8   12.74    4.78
  -1 -12  -9  247.90   13.20
   1 -12   9  257.42   11.82
   1 -12   9  236.27   11.97
  -1 -12  -9  256.89   15.07
   1 -12   9  254.90   12.13
  -1 -12 -10  203.61   11.40
   1 -12  10  191.90   10.02
   1 -12  10  194.35    9.75
  -1 -12 -10  201.43   14.38
   1 -12  10  205.25   10.14
  -1 -12 -11  124.31    9.49
  -1 -12 -11  118.42   13.77
   1 -12  11  122.02    7.84
   1 -12  11  125.31    7.34
   1 -12  11  128.37    7.69
   1 -12  12  157.97    7.46
  -1 -12 -12  154.03   10.33
  -1 -12 -12  141.56   15.49
   1 -12  12  143.59    9.07
   1 -12  12  147.53    8.57
   1 -12  12  154.88    8.72
  -1 -12 -13   14.15    8.03
   1 -12  13   17.14    3.48
   1 -12  13   24.82    5.58
   1 -12  13   20.50    6.58
  -1 -12 -13   17.10   14.69
   1 -12  13   12.47    5.43
  -1 -12 -14   13.58    8.61
   1 -12  14   13.77    3.71
   1 -12  14   13.04    6.04
   1 -12  14   17.02    7.08
   1 -12  14   11.05    5.24
  -1 -12 -14   -7.84   15.38
   1 -12  15   56.46    4.74
  -1 -12 -15   52.14    8.87
   1 -12  15   57.57    7.88
   1 -12  15   53.24    7.08
  -1 -12 -15   29.26   16.26
   1 -12  16    8.42    4.36
   1 -12  16    1.68    8.15
  -1 -12 -16   19.35   16.75
   1 -12  17    3.40    8.64
  -1 -12 -17   -2.72   17.02
   1 -12  18    5.97    9.18
  -1 -12 -18   17.71   17.25
  -1 -12 -19    9.87    8.87
   1 -12  19    9.64    9.60
  -1 -12 -19    7.54   16.98
  -1 -12 -20    1.11    8.45
   1 -12  20   15.15    9.56
  -1 -12 -20    6.27   16.07
  -1 -12 -21   12.74    8.26
  -1 -12 -21    5.51   15.26
   1 -12  21   12.97    9.68
  -1 -12 -22   17.60    7.84
   1 -12  22   -9.56    9.64
  -1 -12 -22    2.95   13.96
  -1 -12 -23   20.12    7.23
  -1 -12 -23   10.75   12.81
   1 -12  23   14.00    9.22
  -1 -12 -24   20.46    6.46
   1 -12  24   18.05    8.22
  -1 -12 -24   22.72   11.32
  -1 -12 -25    3.60    5.62
   1 -12  25    6.81    6.96
   1  12  25    2.75    6.89
  -1 -12 -25   14.15    9.52
  -1 -12 -26    6.50    4.55
   1 -12  26    2.14    5.70
  -1 -12 -26    7.34    7.92
   1  12  26    4.67    5.81
  -1 -12 -27   -0.80    3.44
   1 -12  27   -0.84    4.44
   1  12  27    9.52    4.44
   1 -12  28    1.30    3.14
  -1 -12 -28    2.79    4.32
   1 -13 -27    7.31    5.09
  -1 -13  27    3.71    3.37
   1 -13 -26    0.80    3.67
  -1 -13  26    9.18    4.51
   1 -13 -25    3.67    4.67
   1 -13 -25    4.86    8.19
  -1 -13  25   -2.83    5.47
  -1  13  25    1.19    4.93
   1 -13 -24   11.25    5.70
  -1 -13  24    9.14    6.46
   1 -13 -24    7.19    9.64
  -1  13  24   12.05    5.81
   1 -13 -23   17.48    6.50
  -1 -13  23   17.90    7.50
   1 -13 -23   16.49   11.17
   1 -13 -22    0.19    7.15
   1 -13 -22    0.88   12.58
  -1 -13  22    7.34    8.11
   1 -13 -21   22.72    7.92
   1 -13 -21   14.31    8.22
  -1 -13  21   23.45    8.87
   1 -13 -21   32.70   13.85
   1 -13 -20   42.04    8.49
  -1 -13  20   15.34    9.29
   1 -13 -20   45.10   15.19
   1 -13 -19    7.65    8.53
   1 -13 -19  -14.27   16.03
  -1 -13  19   -2.60    9.41
   1 -13 -18   12.09    8.76
   1 -13 -18   -0.38   16.83
  -1 -13  18   -0.38    9.29
   1 -13 -17   -4.67    8.45
   1 -13 -17    6.04   17.25
  -1 -13  17    0.54    9.22
   1 -13 -16   -2.98    8.64
   1 -13 -16   -8.84   17.60
  -1 -13  16    3.90    8.91
   1 -13 -15   64.03    9.22
   1 -13 -15   73.71   17.90
  -1 -13  15   66.86    8.99
   1 -13 -14    4.36    8.99
   1 -13 -14   -0.77   17.10
  -1 -13  14    1.38    6.66
  -1 -13  14    7.08    7.88
   1 -13 -13  128.37   10.29
  -1 -13  13  116.24    9.18
  -1 -13  13  124.77    8.07
   1 -13 -12   45.02    8.95
  -1 -13  12   41.39    7.23
   1 -13 -12   36.99   16.29
  -1 -13  12   40.51    5.89
   1 -13 -11  139.96   10.44
   1 -13 -11  130.20   16.26
  -1 -13  11  127.03    8.76
  -1 -13  11  142.52    7.96
   1 -13 -10   65.10    8.91
  -1 -13  10   79.18    6.73
  -1 -13  10   68.01    5.66
   1 -13 -10   71.26   14.00
  -1 -13   9   71.22    5.51
   1 -13  -9   83.77   12.62
   1 -13  -8  293.53   15.15
  -1 -13   8  261.63   11.82
   1 -13  -8  268.94   15.80
   1 -13  -7  485.66   23.52
  -1 -13   7  501.00   21.73
  -1 -13   7  464.43   21.88
   1 -13  -6  807.39   35.84
   1 -13  -6  795.64   36.80
  -1 -13   6  848.62   35.23
   1 -13  -6  830.18   36.18
  -1 -13   6  745.19   35.34
   1 -13  -5  257.50   16.45
   1 -13  -5  305.28   14.99
   1  13  -5  327.00   14.46
   1 -13  -5  327.04   15.49
  -1 -13   5  310.63   13.69
  -1 -13   5  278.69   13.96
   1 -13  -4  236.50   14.54
   1 -13  -4  261.29   13.16
   1  13  -4  276.36   12.62
  -1 -13   4  263.58   11.70
   1 -13  -4  274.37   13.50
  -1 -13   4  233.67   12.13
   1 -13  -3  165.01    9.91
  -1 -13   3  165.13    9.49
   1 -13  -3  166.66   11.09
   1  13  -3  182.76    9.22
   1 -13  -3  179.66   10.21
  -1 -13   3  160.77    8.68
   1 -13  -2   37.68    7.54
  -1 -13   2   30.71    4.74
  -1 -13   2   30.98    6.08
   1 -13  -2   34.12    6.43
  -1  13   2   38.25    5.78
   1  13  -2   39.63    5.16
  -1  13   2   35.57    4.55
  -1  13   2   36.99    4.90
  -1 -13   2   37.71    6.20
   1 -13  -2   30.41    6.77
   1 -13  -1  267.87   13.04
  -1 -13   1  247.90   12.97
   1  13  -1  250.54   13.31
  -1  13   1  280.72   12.70
   1  13  -1  297.97   12.93
  -1  13   1  244.07   12.70
  -1  13   1  260.90   13.35
  -1 -13   1  275.17   13.04
   1 -13  -1  275.78   13.31
  -1 -13   1  245.76   12.58
   1 -13  -1  274.87   13.39
  -1 -13   0   17.25    5.89
   1 -13   0   22.19    6.04
  -1 -13   0   14.80    5.16
   1 -13   0   20.04    6.01
   1  13   0   21.57    4.93
  -1  13   0    9.37    6.20
   1  13   0   23.91    5.24
  -1  13   0   26.89    4.44
  -1  13   0   17.29    4.67
   1  13   0   16.83    6.16
   1 -13   0   23.94    6.39
  -1 -13   0   24.56    6.08
  -1 -13  -1   94.33    7.42
   1 -13   1   79.94    7.08
   1  13   1   96.35    7.54
  -1  13  -1  101.98    6.20
  -1  13  -1   81.78    6.69
  -1  13  -1   95.74    7.76
   1  13   1   89.81    6.69
   1 -13   1  101.40    7.69
  -1 -13  -1  102.55    7.42
  -1 -13  -1   99.14    7.11
   1 -13   1   94.94    6.92
  -1 -13  -2  547.44   25.05
   1 -13   2  524.45   24.79
  -1 -13  -2  547.36   24.90
  -1  13  -2  539.02   25.25
   1  13   2  524.33   24.94
   1  13   2  501.38   25.21
  -1  13  -2  618.93   24.82
   1 -13   2  588.29   24.98
  -1 -13  -2  574.79   24.90
   1 -13   2  557.19   24.71
   1 -13   3  406.87   19.01
  -1 -13  -3  420.68   19.28
  -1 -13  -3  405.22   19.62
   1  13   3  381.05   19.01
  -1  13  -3  473.50   18.90
  -1 -13  -3  407.63   19.24
   1 -13   3  404.99   18.82
  -1 -13  -4   15.38    8.68
  -1 -13  -4   13.69    6.73
   1 -13   4    3.75    4.82
   1  13   4    8.99    4.55
  -1 -13  -4   -0.15    6.73
  -1 -13  -5  524.64   23.10
  -1 -13  -5  459.08   24.17
  -1 -13  -5  512.59   23.14
   1 -13   5  502.88   22.57
  -1 -13  -6    2.22   10.48
   1 -13   6    1.80    3.75
  -1 -13  -6   -2.03    7.65
   1 -13   6    2.45    5.01
   1 -13   7  110.47    6.08
  -1 -13  -7  100.56    9.64
   1 -13   7   96.35    6.85
  -1 -13  -8   38.63   11.32
  -1 -13  -8   28.53    9.64
   1 -13   8   37.56    4.59
   1 -13   8   35.80    5.47
  -1 -13  -9  139.50   12.89
   1 -13   9  115.06    6.89
  -1 -13  -9  113.22   11.74
   1 -13   9  114.02    7.42
  -1 -13 -10   21.61   11.05
  -1 -13 -10   11.32    8.26
  -1 -13 -10    8.91   11.70
   1 -13  10   11.78    4.82
   1 -13  10   19.43    5.47
   1 -13  10   16.91    5.58
  -1 -13 -11   16.22   10.37
  -1 -13 -11   21.46    8.68
  -1 -13 -11   15.07   13.08
   1 -13  11   16.49    5.13
   1 -13  11    4.51    5.89
   1 -13  11    8.15    5.70
  -1 -13 -12    8.80    8.64
  -1 -13 -12   -6.27   14.23
   1 -13  12    2.30    6.43
   1 -13  12    3.86    5.47
   1 -13  12    1.53    5.74
  -1 -13 -13   74.70    9.41
  -1 -13 -13   60.05   16.07
   1 -13  13   72.25    7.61
   1 -13  13   75.20    6.81
   1 -13  13   75.85    6.58
   1 -13  14   76.62    4.93
  -1 -13 -14   83.16    9.56
   1 -13  14   75.20    7.34
  -1 -13 -14   54.05   16.64
   1 -13  14   64.34    8.19
   1 -13  14   65.56    6.23
   1 -13  15    3.10    3.98
  -1 -13 -15   21.15    9.29
   1 -13  15    2.14    7.88
   1 -13  15    1.99    7.00
  -1 -13 -15    2.95   16.91
   1 -13  16   12.97    8.61
  -1 -13 -16    1.72   17.37
  -1 -13 -17   55.77    9.45
   1 -13  17   34.69    9.03
  -1 -13 -17   19.20   17.82
  -1 -13 -18   20.85    8.99
   1 -13  18   16.33    9.29
  -1 -13 -18   32.70   17.71
  -1 -13 -19    8.15    8.61
  -1 -13 -19  -15.68   16.94
   1 -13  19   11.09    9.26
  -1 -13 -20   -2.41    8.53
  -1 -13 -20   -9.33   16.18
   1 -13  20    1.95    9.41
  -1 -13 -21    9.91    7.88
   1 -13  21    3.79    9.22
  -1 -13 -21   11.67   14.99
  -1 -13 -22    5.43    7.54
   1 -13  22   -3.17    8.72
  -1 -13 -22    8.57   13.81
  -1 -13 -23   15.30    6.81
   1 -13  23   21.76    8.03
  -1 -13 -23   27.39   12.05
  -1 -13 -24   39.82    6.20
   1 -13  24   36.91    7.23
  -1 -13 -24   46.78   10.37
  -1 -13 -25   12.81    4.90
  -1 -13 -25   15.95    8.61
   1  13  25    5.62    5.70
   1 -13  25    5.51    5.81
  -1 -13 -26   14.42    3.98
   1 -13  26   14.50    4.63
   1  13  26   15.68    4.55
  -1 -13 -26   15.45    6.89
  -1 -13 -27   -1.57    5.01
   1 -13  27   -1.99    3.33
   1 -14 -27    1.53    3.67
   1 -14 -26    2.14    2.91
  -1 -14  26    3.75    3.29
   1 -14 -26    2.37    5.47
   1 -14 -25    6.73    4.09
   1 -14 -25   -2.37    7.11
  -1 -14  25    9.33    4.44
   1 -14 -24   -7.96    5.01
   1 -14 -24    2.33    8.53
  -1 -14  24    3.75    5.16
   1 -14 -23   -0.11    5.85
   1 -14 -23    9.10   10.14
  -1 -14  23    0.23    5.93
  -1  14  23    2.75    5.47
   1 -14 -22    5.16    6.77
  -1 -14  22    7.69    6.85
   1 -14 -22    5.01   11.55
   1 -14 -21   10.44    7.42
   1 -14 -21    8.80    7.92
  -1 -14  21   12.35    7.46
   1 -14 -21   11.28   13.08
   1 -14 -20   46.67    8.19
   1 -14 -20   30.56    8.84
  -1 -14  20   46.13    8.26
   1 -14 -20   61.54   14.54
   1 -14 -19    1.30    8.57
  -1 -14  19    1.30    8.30
   1 -14 -19  -18.86   15.84
   1 -14 -18  210.07   12.55
  -1 -14  18  191.10   12.43
   1 -14 -18  207.93   19.13
   1 -14 -17   -3.33    8.91
  -1 -14  17   -2.41    8.45
   1 -14 -17    1.76   17.40
   1 -14 -16   34.69    9.22
   1 -14 -16   32.13   17.94
  -1 -14  16   23.56    8.38
   1 -14 -15   32.63    9.26
  -1 -14  15   29.26    8.19
   1 -14 -15   10.79   17.63
   1 -14 -14  149.67   11.32
  -1 -14  14  134.95    9.95
  -1 -14  14  145.73    9.29
  -1 -14  13   31.67    7.34
  -1 -14  13   28.38    6.46
  -1 -14  12   61.24    6.50
  -1 -14  12   51.03    7.34
   1 -14 -12   56.80   16.83
   1 -14 -11   18.21    9.33
  -1 -14  11   12.55    6.50
  -1 -14  11   12.32    5.39
   1 -14 -11   30.41   15.64
   1 -14 -10   60.47    9.56
  -1 -14  10   54.54    5.58
   1 -14 -10   54.39   14.31
   1 -14  -9  111.35   12.70
   1 -14  -9  118.65   13.73
  -1 -14   9   97.23    6.54
   1 -14  -8  144.82   12.85
  -1 -14   8  124.43    7.04
   1 -14  -8  114.48   12.74
  -1 -14   8  112.99    7.38
   1 -14  -7  254.44   16.10
  -1 -14   7  254.63   11.48
   1 -14  -7  273.26   15.11
  -1 -14   7  220.36   11.78
   1 -14  -6   55.23   11.97
   1 -14  -6   47.51    8.26
  -1 -14   6   52.82    4.48
   1 -14  -6   43.07    9.91
  -1 -14   6   33.01    5.39
   1 -14  -5  105.11   12.24
   1 -14  -5  119.95    9.52
   1 -14  -5  116.09   10.10
  -1 -14   5  124.66    6.50
  -1 -14   5  112.69    7.27
  -1 -14   4   15.15    5.01
   1 -14  -4   24.48    7.61
  -1 -14   4   22.72    6.96
   1 -14  -4   14.23    9.83
  -1 -14   4   17.29    3.67
   1 -14  -4   18.21    8.11
   1 -14  -3  163.83   10.10
  -1 -14   3  150.78    9.75
   1 -14  -3  168.84   10.33
  -1 -14   3  151.39    8.42
   1 -14  -3  136.44   11.32
  -1 -14   2    8.07    6.66
   1 -14  -2    6.85    7.08
   1 -14  -2    4.28    7.96
  -1 -14   2    3.48    4.97
   1 -14  -2    0.50    7.46
   1 -14  -1  415.51   19.35
  -1 -14   1  413.68   19.28
   1 -14  -1  426.87   19.51
  -1 -14   1  424.46   19.28
   1 -14  -1  423.89   19.58
  -1 -14   1  395.35   18.86
   1 -14   0   45.71    7.08
  -1 -14   0   42.73    6.96
  -1 -14   0   47.35    6.12
   1 -14   0   45.86    7.08
   1 -14   0   48.96    7.34
  -1 -14   0   57.64    7.11
  -1 -14  -1   -1.49    6.08
   1 -14   1    1.15    6.08
  -1 -14  -1    5.05    6.77
   1 -14   1    5.09    6.58
   1 -14   1    4.82    7.08
  -1 -14  -1    9.45    6.96
   1 -14   2  576.74   26.58
  -1 -14  -2  567.37   26.66
   1 -14   2  628.87   26.74
  -1 -14  -2  602.90   26.70
  -1 -14  -2  595.86   26.81
   1 -14   2  581.02   26.43
  -1 -14  -3  368.27   17.75
  -1 -14  -3  357.18   17.25
  -1 -14  -3  361.46   17.21
   1 -14   3  350.83   16.64
  -1 -14  -4   11.63    9.26
  -1 -14  -4   16.91    7.50
  -1 -14  -4    5.93    7.54
   1 -14   4   11.90    5.51
  -1 -14  -5   18.70   10.71
  -1 -14  -5   19.43    7.88
  -1 -14  -5   23.03    7.96
   1 -14   5   25.17    5.62
  -1 -14  -6  662.15   30.14
  -1 -14  -6  667.08   30.29
   1 -14   6  696.50   29.34
   1 -14   6  656.03   29.57
  -1 -14  -7    2.72   12.39
   1 -14   7    4.51    4.51
  -1 -14  -7    3.56    9.14
   1 -14   7   12.20    5.58
  -1 -14  -8   13.04   12.85
   1 -14   8    4.44    4.78
  -1 -14  -8    6.31    9.98
   1 -14   8    6.73    5.58
  -1 -14  -9  103.08   13.43
   1 -14   9   79.98    6.20
  -1 -14  -9   81.55   11.63
   1 -14   9   83.04    6.85
  -1 -14 -10  210.26   12.55
   1 -14  10  190.68   10.25
  -1 -14 -10  195.46   14.99
   1 -14  10  192.63   10.60
  -1 -14 -11  161.22   11.09
   1 -14  11  129.36    8.87
  -1 -14 -11  157.25   14.96
   1 -14  11  135.52    8.42
   1 -14  11  139.27    8.76
  -1 -14 -12   32.78    9.49
   1 -14  12   39.05    6.20
  -1 -14 -12   38.10   14.57
   1 -14  12   34.50    6.89
   1 -14  12   39.63    6.23
  -1 -14 -13   37.49    9.60
  -1 -14 -13   18.55   15.72
   1 -14  13   32.36    6.62
   1 -14  13   28.99    7.19
   1 -14  13   33.89    6.01
  -1 -14 -14    3.71    9.56
  -1 -14 -14    2.56   16.64
   1 -14  14   -4.78    6.85
   1 -14  14    2.30    7.46
  -1 -14 -15    7.38   17.10
   1 -14  15   33.16    7.57
   1 -14  15   21.73    8.03
  -1 -14 -16    0.80   17.29
   1 -14  16   23.14    8.30
  -1 -14 -17   -8.45    9.64
  -1 -14 -17  -21.23   17.33
   1 -14  17   -2.45    8.61
  -1 -14 -18   57.07    9.52
  -1 -14 -18   51.91   17.25
   1 -14  18   44.49    9.14
  -1 -14 -19   -2.75    8.87
  -1 -14 -19    6.89   16.41
   1 -14  19    7.19    8.80
  -1 -14 -20   23.52    8.22
  -1 -14 -20   28.42   15.53
   1 -14  20   16.26    8.68
  -1 -14 -21   -5.39    7.61
  -1 -14 -21   -6.39    7.61
   1 -14  21    2.07    7.99
  -1 -14 -21   14.57   14.42
  -1 -14 -22    8.87    6.89
   1 -14  22   13.23    7.34
  -1 -14 -22   21.65   12.70
  -1 -14 -23    7.69    6.08
   1 -14  23   15.41    6.46
  -1 -14 -23   27.43   10.90
  -1 -14 -24    4.70    5.24
   1  14  24    7.31    5.55
   1 -14  24    2.68    5.47
  -1 -14 -24   19.09    9.18
  -1 -14 -25    5.05    4.21
  -1 -14 -25    8.80    7.50
   1 -14  25    5.13    4.36
  -1 -14 -26   -1.30    3.06
  -1 -14 -26    0.61    5.55
   1 -14  26   -2.79    3.25
   1 -15 -26    1.07    3.86
   1 -15 -25   13.27    3.33
   1 -15 -25    7.84    5.81
  -1 -15  25    9.22    2.95
   1 -15 -24    4.40    4.28
  -1 -15  24    1.76    3.90
   1 -15 -24    5.43    7.42
   1 -15 -23    4.59    5.16
   1 -15 -23   11.90    8.91
  -1 -15  23    3.52    4.74
   1 -15 -22    4.82    6.01
  -1 -15  22   10.25    5.51
   1 -15 -22   12.66   10.52
   1 -15 -21    1.87    7.57
   1 -15 -21    5.05    6.81
  -1 -15  21    9.72    6.04
   1 -15 -21    2.33   12.24
   1 -15 -20   18.17    8.34
   1 -15 -20   17.67    7.54
  -1 -15  20   10.17    6.58
   1 -15 -20   18.93   13.77
   1 -15 -19  139.92   10.06
   1 -15 -19  149.83   16.29
  -1 -15  19  129.48    9.18
   1 -15 -18   -3.56    8.38
  -1 -15  18   -1.87    7.23
   1 -15 -18    9.52   16.29
   1 -15 -17   91.76    9.98
  -1 -15  17   86.25    8.34
   1 -15 -17  100.56   17.71
   1 -15 -16    0.96    9.41
   1 -15 -16   -7.84   17.63
  -1 -15  16    5.43    7.42
   1 -15 -15   16.83    9.60
  -1 -15  15   -0.50    7.27
   1 -15 -15   -3.98   17.79
  -1 -15  14    5.20    7.00
   1 -15 -14   -0.04   17.52
   1 -15 -13   20.77   17.48
  -1 -15  13    7.08    6.77
  -1 -15  13   14.99    6.77
   1 -15 -12   44.79   17.17
  -1 -15  12   54.97    6.62
   1 -15 -11   10.79   15.76
  -1 -15  11   -0.65    5.62
  -1 -15  10   83.39    6.50
   1 -15 -10   86.22   15.34
   1 -15  -9   26.01   12.81
   1 -15  -9   23.29   13.50
  -1 -15   9    7.96    5.09
   1 -15  -8   49.30   13.69
   1 -15  -8   46.02   12.58
  -1 -15   8   42.38    5.09
  -1 -15   8   35.42    5.62
   1 -15  -7   29.41    9.18
   1 -15  -7   38.52   13.04
  -1 -15   7   36.68    4.93
   1 -15  -7   35.00   11.13
  -1 -15   7   30.64    5.58
   1 -15  -6   11.13    8.80
   1 -15  -6   -7.76   12.74
   1 -15  -6   19.24   10.21
  -1 -15   6   13.92    4.40
  -1 -15   6    4.02    5.39
   1 -15  -5  124.62   10.17
  -1 -15   5  131.12    6.85
   1 -15  -5  130.55   10.94
  -1 -15   5  111.08    7.61
   1 -15  -4   95.32    9.10
  -1 -15   4   79.83    9.26
   1 -15  -4   81.17   11.78
  -1 -15   4   72.10    5.28
   1 -15  -4   82.39    9.56
  -1 -15   4   71.34    6.43
  -1 -15   3  130.36    9.60
   1 -15  -3  119.00   11.28
   1 -15  -3  122.44    9.72
  -1 -15   3  128.98    6.66
   1 -15  -3  126.57   10.17
  -1 -15   3  110.20    7.69
   1 -15  -2  255.01   13.58
  -1 -15   2  252.68   13.43
   1 -15  -2  268.86   13.88
  -1 -15   2  235.05   12.39
   1 -15  -2  257.62   14.31
   1 -15  -1   74.82    8.53
   1 -15  -1   47.97    8.15
  -1 -15   1   61.54    8.15
  -1 -15   1   63.04    6.62
  -1 -15   1   64.49    8.07
   1 -15  -1   69.73    8.72
   1 -15   0  469.14   22.38
  -1 -15   0  504.14   22.45
   1 -15   0  495.76   22.57
  -1 -15   0  500.54   22.45
   1 -15   0  490.02   22.38
  -1 -15   0  456.13   22.07
  -1 -15  -1   43.72    7.84
  -1 -15  -1   44.14    7.31
   1 -15   1   45.71    7.23
  -1 -15  -1   49.11    7.96
   1 -15   1   39.78    8.34
   1 -15   2   18.63    6.35
  -1 -15  -2   16.94    7.69
  -1 -15  -2   19.51    7.92
  -1 -15  -2   15.03    7.69
  -1 -15  -3  183.10   11.32
  -1 -15  -3  179.16   11.25
  -1 -15  -3  185.36   11.93
   1 -15   3  179.97   10.14
  -1 -15  -4    2.56    8.34
  -1 -15  -4    9.75    9.98
  -1 -15  -4    7.65    8.26
   1 -15   4   12.66    6.01
  -1 -15  -5  164.09   11.32
  -1 -15  -5  155.56   14.00
   1 -15   5  185.51    8.87
  -1 -15  -5  173.08   11.48
   1 -15   5  163.44    9.68
  -1 -15  -6  104.50    9.72
  -1 -15  -6   77.19   13.23
  -1 -15  -6   92.76    9.87
   1 -15   6   98.88    6.39
   1 -15   6   86.98    7.34
  -1 -15  -7   -5.28   13.92
   1 -15   7    2.68    4.70
  -1 -15  -7    8.26    9.64
   1 -15   7   -0.88    6.01
  -1 -15  -8   -1.91   14.19
  -1 -15  -8   16.03   10.25
   1 -15   8   16.10    5.16
   1 -15   8   11.02    6.04
  -1 -15  -9  549.39   27.23
  -1 -15  -9  547.51   25.78
   1 -15   9  543.34   23.72
   1 -15   9  503.22   23.91
  -1 -15 -10  420.03   21.34
  -1 -15 -10  375.04   20.12
   1 -15  10  351.83   16.83
   1 -15  10  356.84   16.98
  -1 -15 -11   24.56   13.85
  -1 -15 -11   14.08   10.06
   1 -15  11   26.16    6.12
  -1 -15 -11   23.18   13.46
   1 -15  11   30.79    6.43
  -1 -15 -12   54.58   13.12
  -1 -15 -12   29.57   10.14
   1 -15  12   29.30    6.35
  -1 -15 -12   26.74   14.69
   1 -15  12   25.67    6.23
  -1 -15 -13   60.36   10.40
  -1 -15 -13   58.37   15.84
   1 -15  13   60.66    7.04
   1 -15  13   41.69    7.50
   1 -15  14   51.64    7.84
  -1 -15 -14   65.83   16.79
   1 -15  14   63.38    7.69
   1 -15  15    7.54    7.61
  -1 -15 -15   29.38   16.91
  -1 -15 -16    2.45   16.83
   1 -15  16    8.26    7.69
  -1 -15 -17   22.15   16.83
   1 -15  17   62.85    8.34
  -1 -15 -18    7.88    9.26
   1 -15  18    0.50    7.69
  -1 -15 -19  113.99    9.95
   1 -15  19  108.17    8.99
  -1 -15 -19  112.49   16.41
  -1 -15 -20    3.10    7.76
   1 -15  20    4.93    7.15
  -1 -15 -20   24.52   14.27
  -1 -15 -21   -1.45    7.54
  -1 -15 -21   -0.15    7.04
   1 -15  21    2.72    6.54
  -1 -15 -21    5.85   12.81
  -1 -15 -22   10.90    6.20
  -1 -15 -22   14.23   11.36
   1 -15  22    7.31    5.66
  -1 -15 -23   17.40    5.39
  -1 -15 -23   10.98    9.49
   1 -15  23   16.83    4.86
  -1 -15 -24   15.30    4.59
   1 -15  24   16.91    3.98
  -1 -15 -24   16.03    7.80
  -1 -15 -25    5.51    3.44
   1 -15  25    2.33    2.87
  -1 -15 -25    8.84    5.93
   1 -16 -25    1.30    4.02
   1 -16 -24    3.75    3.48
   1 -16 -24    7.08    5.81
   1 -16 -23   -1.80    4.28
  -1 -16  23    5.09    3.21
   1 -16 -23    4.48    7.61
   1 -16 -22    2.26    5.20
   1 -16 -22    1.99    9.33
  -1 -16  22   -0.23    3.94
   1 -16 -21    9.79    6.04
   1 -16 -21    4.78    7.15
  -1 -16  21    9.87    4.70
   1 -16 -21   14.31   10.90
   1 -16 -20   16.10    6.89
   1 -16 -20    2.14    7.96
  -1 -16  20   10.25    5.16
   1 -16 -20    8.64   12.51
   1 -16 -19   11.78    7.46
   1 -16 -19   -1.49    8.42
  -1 -16  19    2.56    5.43
   1 -16 -19   22.72   14.08
   1 -16 -18  102.32    9.29
  -1 -16  18   95.17    7.27
   1 -16 -18  102.13   16.03
   1 -16 -17   35.96    8.76
  -1 -16  17   11.82    5.97
   1 -16 -17    7.31   16.18
   1 -16 -16   31.63    9.49
  -1 -16  16    7.34    6.08
   1 -16 -16   34.96   16.94
   1 -16 -15  -16.33   17.14
  -1 -16  15    7.00    6.12
   1 -16 -14    3.48   17.29
   1 -16 -13    8.87   17.33
  -1 -16  13    2.07    6.81
  -1 -16  12   50.72    6.85
   1 -16 -12   54.81   17.17
  -1 -16  11   74.01    6.89
   1 -16 -11   73.06   16.45
   1 -16 -10   56.15   13.50
  -1 -16  10   44.26    6.04
   1 -16 -10   47.77   14.99
   1 -16  -9   26.51   13.92
  -1 -16   9   -2.33    5.39
   1 -16  -9   12.47   13.73
   1 -16  -8   17.94   14.84
  -1 -16   8    6.12    5.05
   1 -16  -8   17.79   12.55
  -1 -16   8    6.39    5.47
   1 -16  -7    4.44   14.50
  -1 -16   7   -4.36    4.82
   1 -16  -7   -7.19   11.78
  -1 -16   7    1.07    5.66
   1 -16  -6   13.77    9.52
   1 -16  -6   -5.20   13.85
   1 -16  -6    8.19   11.02
  -1 -16   6   -0.11    4.82
  -1 -16   6   -1.49    5.70
   1 -16  -5  513.32   22.57
  -1 -16   5  500.93   20.96
   1 -16  -5  489.11   22.99
  -1 -16   5  417.46   21.27
   1 -16  -5  378.91   24.14
   1 -16  -4   56.76   11.90
   1 -16  -4   60.13    9.29
   1 -16  -4   45.44   10.02
  -1 -16   4   56.84    4.93
  -1 -16   4   39.40    6.27
   1 -16  -3  182.30   12.09
  -1 -16   3  180.66    8.95
  -1 -16   3  168.53    9.91
   1 -16  -3  198.60   13.69
  -1 -16   2   -0.46    6.04
  -1 -16   2   -2.75    8.80
   1 -16  -2    1.45    9.87
   1 -16  -2   -4.21    9.07
  -1 -16   2    0.11    3.98
   1 -16  -1   11.44    8.84
  -1 -16   1    7.65    6.50
  -1 -16   1    6.89    8.72
   1 -16  -1   15.30    8.80
  -1 -16   0  183.14   12.05
   1 -16   0  202.96   12.24
  -1 -16   0  190.95   11.90
  -1 -16   0  189.68   10.98
   1 -16   0  203.30   11.78
  -1 -16  -1   14.23    8.45
   1 -16   1   16.68    7.46
  -1 -16  -1    9.75    7.46
  -1 -16  -1   -0.23    8.19
   1 -16   2   67.24    7.57
  -1 -16  -2   59.94    9.07
  -1 -16  -2   72.98    8.91
  -1 -16  -2   68.51    8.91
  -1 -16  -3   31.63    8.64
  -1 -16  -3   36.61    9.29
  -1 -16  -3   37.45    8.76
   1 -16   3   24.21    6.89
  -1 -16  -4   26.20    8.95
  -1 -16  -4    4.02   10.63
   1 -16   4   20.20    4.90
  -1 -16  -4    8.87    8.91
   1 -16   4   10.37    6.66
  -1 -16  -5  127.83   13.66
  -1 -16  -5  137.47   10.90
   1 -16   5  136.09    7.65
  -1 -16  -5  139.38   10.79
   1 -16   5  117.96    8.72
  -1 -16  -6   59.94   14.08
  -1 -16  -6   61.43    9.95
   1 -16   6   66.21    5.89
  -1 -16  -6   55.54    9.98
   1 -16   6   57.18    6.96
  -1 -16  -7  147.84   16.18
  -1 -16  -7  187.69   12.78
   1 -16   7  190.33    9.75
  -1 -16  -7  188.11   12.85
   1 -16   7  181.31   10.29
   1 -16   8  244.99   11.59
  -1 -16  -8  231.45   14.61
   1 -16   8  217.38   11.90
  -1 -16  -9   19.55   15.07
   1 -16   9    5.20    5.78
  -1 -16  -9  -20.81   11.63
   1 -16   9   -5.81    6.35
  -1 -16 -10  112.19   15.91
  -1 -16 -10   96.58   13.35
   1 -16  10  107.56    7.73
   1 -16  10  104.27    7.88
  -1 -16 -11   38.63   10.71
  -1 -16 -11   46.17   14.73
  -1 -16 -11   32.97   13.43
   1 -16  11   35.73    6.46
   1 -16  11   20.27    6.43
  -1 -16 -12   20.69   13.69
  -1 -16 -12   12.13   14.34
   1 -16  12   13.12    6.58
   1 -16  12    7.08    5.93
  -1 -16 -13   64.64   13.31
   1 -16  13   55.85    7.46
  -1 -16 -13   52.90   15.34
  -1 -16 -14   -3.10   15.87
   1 -16  14    4.44    7.23
  -1 -16 -15   38.40   16.07
   1 -16  15   43.57    7.04
   1 -16  16   12.55    6.69
  -1 -16 -16   11.82   15.99
   1 -16  17   10.33    6.54
  -1 -16 -17   -8.91   15.72
  -1 -16 -18  -13.66   14.96
   1 -16  18    6.08    6.27
  -1 -16 -19   15.19    8.11
  -1 -16 -19   -9.49   14.34
   1 -16  19    3.44    5.81
  -1 -16 -20    8.42    7.00
  -1 -16 -20    6.50    7.34
  -1 -16 -20   18.74   12.93
   1 -16  20    3.14    5.32
  -1 -16 -21   -3.90    6.81
  -1 -16 -21    0.27    6.27
   1 -16  21    0.54    4.74
  -1 -16 -21    7.57   11.32
  -1 -16 -22    1.49    5.32
  -1 -16 -22    4.13    9.87
   1 -16  22    2.91    3.98
  -1 -16 -23    2.75    4.48
  -1 -16 -23    7.65    7.88
   1 -16  23    2.03    3.17
  -1 -16 -24    3.02    3.60
  -1 -16 -24    4.59    5.97
   1 -17 -23    9.22    3.44
   1 -17 -23    8.57    6.12
   1 -17 -22    5.93    4.44
   1 -17 -22    8.19    7.65
   1 -17 -21   16.64    5.24
   1 -17 -21    7.84    6.20
   1 -17 -20    0.65    5.93
   1 -17 -20  -14.80    7.15
   1 -17 -20   -0.80   11.05
   1 -17 -19    1.26    7.96
   1 -17 -19    1.22    6.66
   1 -17 -18   11.67    7.46
   1 -17 -18   21.00   13.92
   1 -17 -17    3.94    8.22
   1 -17 -17   23.75   14.88
   1 -17 -16  -34.08   15.68
   1 -17 -15  -15.68   16.10
   1 -17 -14   26.70   16.56
   1 -17 -13  107.90   17.37
   1 -17 -12    3.44   16.33
  -1 -17  12    0.04    6.50
   1 -17 -11   64.38   13.81
   1 -17 -11   65.14   15.84
  -1 -17  11   59.13    6.66
   1 -17 -10   20.16   14.38
  -1 -17  10    9.95    5.74
   1 -17 -10   -0.15   14.57
   1 -17  -9   72.56   15.72
  -1 -17   9   54.35    6.12
   1 -17  -9   70.65   14.08
   1 -17  -8   15.03   15.30
   1 -17  -8   22.84   12.85
  -1 -17   8   15.11    5.43
  -1 -17   8    4.55    5.66
   1 -17  -7   -1.26   15.26
  -1 -17   7    4.59    5.24
   1 -17  -7    0.08   12.05
  -1 -17   7   -2.75    5.85
   1 -17  -6   99.45   16.22
   1 -17  -6  195.23   13.31
  -1 -17   6  165.74    8.45
  -1 -17   6  129.78    8.95
   1 -17  -5   51.06   13.96
   1 -17  -5   60.59   11.09
  -1 -17   5   74.43    5.62
  -1 -17   5   56.15    6.77
  -1 -17   4  392.37   16.91
   1 -17  -4  385.75   19.28
   1 -17  -4  373.13   21.08
  -1 -17   4  333.58   17.48
   1 -17  -3   66.29   12.20
  -1 -17   3   74.93    5.55
   1 -17  -3   69.42   10.29
  -1 -17   3   63.76    7.15
  -1 -17   2   48.65    6.96
   1 -17  -2   59.75   10.86
   1 -17  -2   53.82   10.10
  -1 -17   2   54.62    5.05
  -1 -17   1  201.58    9.56
   1 -17  -1  197.72   12.74
   1 -17  -1  201.81   12.89
  -1 -17   1  173.16   11.02
  -1 -17   0   33.74    9.64
   1 -17   0   48.04    8.95
  -1 -17   0   36.68    7.65
  -1 -17   0   38.82    4.40
  -1 -17  -1  151.13   11.59
  -1 -17  -1  145.96   11.05
  -1 -17  -1  154.95   10.56
   1 -17   1  153.04   10.40
  -1 -17  -2   63.99    9.22
  -1 -17  -2   66.06    9.68
  -1 -17  -2   54.66    9.37
   1 -17   2   60.32    7.92
  -1 -17  -3    6.85    9.79
  -1 -17  -3    4.55    9.37
  -1 -17  -3   17.10    8.99
   1 -17   3   -0.57    4.90
   1 -17   3    2.18    7.19
  -1 -17  -4    6.89   11.17
  -1 -17  -4   22.80    9.52
  -1 -17  -4   13.43    9.33
   1 -17   4   13.66    5.28
   1 -17   4   17.44    7.04
  -1 -17  -5  115.32   14.23
  -1 -17  -5  121.25   11.13
   1 -17   5  141.87    7.92
  -1 -17  -5  122.63   11.17
   1 -17   5  122.71    8.91
  -1 -17  -6   31.17   13.66
  -1 -17  -6   27.43   10.14
   1 -17   6   32.78    5.58
  -1 -17  -6   23.18    9.87
   1 -17   6    8.42    6.62
  -1 -17  -7   -4.32   14.88
  -1 -17  -7    7.54   10.37
   1 -17   7    6.27    5.51
  -1 -17  -7   -6.85   10.29
   1 -17   7    7.19    6.54
  -1 -17  -8   -1.64   14.96
  -1 -17  -8    3.10   10.52
   1 -17   8    1.30    5.74
  -1 -17  -8    0.34   10.86
   1 -17   8   10.79    6.35
  -1 -17  -9  201.73   19.09
   1 -17   9  265.57   12.32
  -1 -17  -9  271.81   15.84
   1 -17   9  220.36   12.51
  -1 -17 -10  121.25   16.29
  -1 -17 -10  113.68   13.31
   1 -17  10  120.45    8.07
   1 -17  10  106.22    8.11
  -1 -17 -11   38.52   15.49
   1 -17  11   31.29    6.46
  -1 -17 -11   51.41   12.89
   1 -17  11   19.24    6.16
  -1 -17 -12    9.37   14.19
   1 -17  12   17.56    6.69
  -1 -17 -12   20.88   13.73
  -1 -17 -13   18.67   13.20
   1 -17  13   15.84    6.89
  -1 -17 -13    7.80   14.27
  -1 -17 -14   32.59   12.35
  -1 -17 -14   53.24   14.88
  -1 -17 -15   12.09   14.80
  -1 -17 -16    8.68   14.99
  -1 -17 -17   -9.52   14.23
  -1 -17 -18    9.83   13.54
  -1 -17 -19  -27.65   12.32
  -1 -17 -20   -1.80    6.89
  -1 -17 -20    2.37    6.35
  -1 -17 -20    2.22   11.25
  -1 -17 -21    0.88    6.01
  -1 -17 -21   11.40    5.47
  -1 -17 -21   13.66    9.75
  -1 -17 -22    8.45    4.51
  -1 -17 -22   12.24    7.80
  -1 -17 -23    0.73    3.63
  -1 -17 -23   -3.86    5.81
  -1 -17 -24   -0.54    2.52
   1 -18 -22   10.14    3.44
   1 -18 -22   22.45    5.70
   1 -18 -21    1.30    4.40
   1 -18 -21   -1.34    7.38
   1 -18 -20   13.96    6.20
   1 -18 -20   19.66    5.13
   1 -18 -20   20.04    9.41
   1 -18 -19    6.81    5.81
   1 -18 -19    5.97    7.23
   1 -18 -19   16.72   10.63
   1 -18 -18   15.91    8.11
   1 -18 -18   19.85    6.73
   1 -18 -18   13.92   11.86
   1 -18 -17  -12.32   13.01
   1 -18 -16   42.96   14.08
   1 -18 -15    6.46   14.96
   1 -18 -14   22.22   15.19
   1 -18 -13   40.70   15.49
   1 -18 -12   13.69   12.20
   1 -18 -12   56.11   15.34
   1 -18 -11   57.41   13.50
   1 -18 -11   81.36   15.11
  -1 -18  11   55.62    6.77
   1 -18 -10   18.63   14.46
   1 -18 -10   28.96   14.15
  -1 -18  10   23.22    6.01
   1 -18  -9  113.07   16.03
  -1 -18   9  105.34    7.38
   1 -18  -9  107.25   14.31
   1 -18  -8   12.70   15.84
   1 -18  -8    8.19   12.74
  -1 -18   8   12.01    5.51
   1 -18  -7   56.11   15.99
  -1 -18   7   92.64    6.39
   1 -18  -7   86.79   12.58
  -1 -18   7   65.48    6.69
   1 -18  -6   51.45   15.41
  -1 -18   6   63.53    5.81
   1 -18  -6   66.90   11.78
  -1 -18   6   58.79    6.54
   1 -18  -5   48.73   14.69
   1 -18  -5   61.58   11.17
  -1 -18   5   57.22    5.55
  -1 -18   5   46.24    6.66
   1 -18  -4   14.00   13.23
   1 -18  -4    7.88   10.56
  -1 -18   4   13.69    4.90
  -1 -18   4    7.38    6.43
  -1 -18   3  320.12   14.31
   1 -18  -3  332.43   17.06
  -1 -18   3  274.71   15.03
   1 -18  -3  319.62   18.40
   1 -18  -2    7.11   11.02
   1 -18  -2    5.74   10.17
  -1 -18   2    6.96    4.55
  -1 -18   2    6.43    6.85
  -1 -18   1  136.78    7.42
   1 -18  -1  145.81   11.74
  -1 -18   1  122.59    9.37
  -1 -18   0  124.28    6.85
  -1 -18   0  108.13    9.29
   1 -18   0  118.69   10.52
  -1 -18  -1   33.32    8.49
   1 -18   1   26.39    5.20
  -1 -18  -1   32.59    4.36
   1 -18   1   30.22    8.53
  -1 -18  -2   13.20    9.41
  -1 -18  -2   28.00    4.17
   1 -18   2   25.25    5.28
   1 -18   2   22.53    7.96
  -1 -18  -3   13.39   10.37
  -1 -18  -3   11.25    9.45
   1 -18   3    9.33    5.39
   1 -18   3   11.70    7.54
  -1 -18  -4   17.75   11.67
   1 -18   4   17.56    5.51
  -1 -18  -4   20.73    9.56
   1 -18   4   18.09    7.19
  -1 -18  -5    4.63   12.97
  -1 -18  -5   -3.44    9.52
   1 -18   5    8.68    5.58
   1 -18   5    1.42    6.89
  -1 -18  -6  230.53   14.08
   1 -18   6  241.93   11.36
  -1 -18  -6  207.89   17.14
   1 -18   6  199.44   11.93
  -1 -18  -7   14.08   14.69
  -1 -18  -7   16.22   10.33
   1 -18   7   20.88    5.78
   1 -18   7    9.37    6.69
  -1 -18  -8   29.64   15.34
  -1 -18  -8   51.18   10.75
   1 -18   8   50.95    6.23
   1 -18   8   41.31    6.66
   1 -18   9   10.37    6.01
  -1 -18  -9   14.99   11.09
   1 -18   9   10.17    6.27
   1 -18  10   11.40    6.20
  -1 -18 -10    0.34   11.70
   1 -18  10    7.61    6.08
  -1 -18 -11  157.90   16.56
   1 -18  11  140.30    8.99
  -1 -18 -11  133.88   13.69
  -1 -18 -12   95.01   14.57
  -1 -18 -12   70.65   13.20
   1 -18  12   85.03    7.65
  -1 -18 -13   46.63   12.97
  -1 -18 -13   55.08   13.23
   1 -18  13   54.54    7.31
  -1 -18 -14    0.84   11.44
  -1 -18 -14    5.78   13.20
  -1 -18 -15    9.22   10.29
  -1 -18 -15    9.75   13.46
  -1 -18 -16   28.96   12.85
  -1 -18 -17   -1.72   12.24
  -1 -18 -18  -23.37   11.63
  -1 -18 -19   -1.91    7.08
  -1 -18 -19   -5.93   10.17
  -1 -18 -20    0.77    6.04
  -1 -18 -20   -2.60    8.64
  -1 -18 -21    1.30    4.55
  -1 -18 -21   12.32    7.46
  -1 -18 -22    4.44    3.52
  -1 -18 -23   -2.37    2.45
   1 -19 -21    5.81    3.25
   1 -19 -21   10.21    5.36
   1 -19 -20   17.90    4.25
   1 -19 -20   15.99    4.74
   1 -19 -20   20.62    7.00
   1 -19 -19    2.37    4.97
   1 -19 -19    7.27    6.16
   1 -19 -19   12.58    8.49
   1 -19 -18   18.97    7.31
   1 -19 -18   15.87    9.87
   1 -19 -17   25.82    8.03
   1 -19 -17   14.23   11.05
   1 -19 -16   35.27    8.76
   1 -19 -16   18.82   11.97
   1 -19 -15   -8.42   12.89
   1 -19 -14   93.56   14.11
   1 -19 -13   16.10   10.86
   1 -19 -13   19.97   13.88
   1 -19 -12   95.63   12.51
   1 -19 -12   84.49   14.34
   1 -19 -11    2.64   13.08
   1 -19 -11   -5.39   13.54
   1 -19 -10   33.77   14.61
   1 -19 -10   34.50   13.27
  -1 -19  10   35.08    6.08
   1 -19  -9   25.02   15.07
   1 -19  -9   59.44   12.89
  -1 -19   9   33.16    5.97
   1 -19  -8   48.50   15.68
  -1 -19   8   67.70    6.20
   1 -19  -8   65.87   12.43
   1 -19  -7   -6.43   15.64
   1 -19  -7   -9.37   11.59
  -1 -19   7    4.82    5.24
   1 -19  -6   -3.29   15.22
   1 -19  -6   -6.08   11.25
  -1 -19   6    8.38    5.05
  -1 -19   6    1.03    5.74
   1 -19  -5   61.24   15.03
  -1 -19   5   60.70    5.58
   1 -19  -5   64.87   11.25
  -1 -19   5   45.17    6.62
   1 -19  -4   82.01   13.85
   1 -19  -4   79.03   11.32
  -1 -19   4   89.66    6.01
  -1 -19   4   59.06    7.27
  -1 -19   3  157.78    8.07
  -1 -19   3  131.81    9.33
   1 -19  -3  156.18   13.85
   1 -19  -2   22.34   11.05
  -1 -19   2   24.82    4.59
  -1 -19   2   13.27    6.92
   1 -19  -1   -2.98   10.06
  -1 -19   1    0.50    4.32
   1 -19  -1   -1.49    4.70
  -1 -19   1   -1.07    7.34
  -1 -19   0   50.15    4.82
   1 -19   0   55.27    5.47
  -1 -19   0   62.31    8.03
   1 -19   0   58.22    9.60
  -1 -19  -1   43.07    8.57
  -1 -19  -1   39.86    4.55
   1 -19   1   48.16    5.39
   1 -19   1   45.94    8.76
  -1 -19  -2   19.62    9.18
   1 -19   2    6.35    5.16
   1 -19   2    9.64    8.07
  -1 -19  -3   85.18   11.02
   1 -19   3   89.28    6.58
   1 -19   3   87.36    8.53
  -1 -19  -4   29.87   11.21
  -1 -19  -4   20.20    9.45
   1 -19   4   30.83    5.58
   1 -19   4   30.49    7.27
  -1 -19  -5  158.93   12.24
   1 -19   5  190.07    9.45
   1 -19   5  152.27   10.21
  -1 -19  -5  178.44   14.69
  -1 -19  -6    8.53   13.35
  -1 -19  -6    4.93    9.72
   1 -19   6    1.53    5.58
   1 -19   6   -1.61    6.50
  -1 -19  -7   58.94   14.61
   1 -19   7   73.10    6.35
  -1 -19  -7   59.17   10.33
   1 -19   7   51.83    7.04
  -1 -19  -8    9.22   14.96
  -1 -19  -8    6.04   10.33
   1 -19   8    9.14    5.74
   1 -19   8    5.13    6.20
  -1 -19  -9    3.44   14.84
   1 -19   9   31.48    6.01
  -1 -19  -9   19.66   10.71
   1 -19   9   12.43    6.08
  -1 -19 -10  -11.82   14.80
   1 -19  10   15.07    6.01
  -1 -19 -10    0.38   10.94
  -1 -19 -11   15.72   13.73
  -1 -19 -11    8.42   11.13
   1 -19  11   18.74    6.31
  -1 -19 -12   50.11   13.39
   1 -19  12   61.20    7.00
  -1 -19 -12   45.75   11.67
  -1 -19 -13   33.28   12.09
  -1 -19 -13   30.06   11.59
  -1 -19 -14    2.14   10.75
  -1 -19 -14    7.99   11.70
  -1 -19 -15    9.79    9.52
  -1 -19 -15   -4.28   11.28
  -1 -19 -16   12.51    8.26
  -1 -19 -16   10.67   10.86
  -1 -19 -17   -5.47   10.10
  -1 -19 -18    2.72    6.81
  -1 -19 -18    2.41    8.80
  -1 -19 -19   14.65    5.93
  -1 -19 -19    8.22    7.84
  -1 -19 -20   10.44    4.90
  -1 -19 -20   -2.72    6.39
   1 -20 -20    1.30    2.87
   1 -20 -19   21.99    4.78
   1 -20 -19   30.03    5.93
   1 -20 -18   -4.93    5.85
   1 -20 -18    4.97    7.69
   1 -20 -17   28.34    7.04
   1 -20 -17   15.15    9.18
   1 -20 -16   33.39    7.96
   1 -20 -16    4.25    9.98
   1 -20 -15   -4.59    8.38
   1 -20 -15   -7.11   10.48
   1 -20 -14    5.74    8.53
   1 -20 -14   16.33   11.17
   1 -20 -13    3.40    9.75
   1 -20 -13   11.70   11.74
   1 -20 -12   19.39   11.02
   1 -20 -12   20.62   12.13
   1 -20 -11   -0.92   12.28
   1 -20 -11    0.73   12.09
   1 -20 -10    5.36   13.27
   1 -20 -10   12.55   11.86
   1 -20  -9    5.97   13.81
   1 -20  -9   12.55   11.67
   1 -20  -8  -21.99   14.15
   1 -20  -8    0.08   11.32
  -1 -20   8    7.00    5.20
   1 -20  -7   58.71   11.32
  -1 -20   7   58.52    5.58
   1 -20  -6    9.68   14.46
   1 -20  -6   13.04   10.79
  -1 -20   6   -4.05    4.82
  -1 -20   5    0.42    4.63
  -1 -20   5   -2.83    5.70
   1 -20  -4  148.30   13.81
  -1 -20   4  141.53    6.81
   1 -20  -4   91.88    6.35
  -1 -20   4  107.29    7.84
   1 -20  -3   -8.45   11.48
   1 -20  -3   -6.81    4.13
  -1 -20   3   -2.18    4.40
  -1 -20   3   -9.49    6.39
   1 -20  -2   63.92    5.28
  -1 -20   2   69.88    5.20
  -1 -20   2   68.85    7.38
   1 -20  -2   79.22   11.09
   1 -20  -1   24.37    4.59
  -1 -20   1   16.91    4.13
  -1 -20   1   17.52    7.11
   1 -20  -1   18.51    9.75
   1 -20   0    2.26    4.55
  -1 -20   0   -6.39    7.50
   1 -20   0    1.53    8.87
   1 -20   1   81.36    5.93
  -1 -20  -1   73.75    8.72
   1 -20   1   64.45    8.91
  -1 -20  -2   37.22    8.91
   1 -20   2   52.06    5.39
   1 -20   2   40.62    7.99
  -1 -20  -3    1.53    9.52
   1 -20   3   13.54    5.05
   1 -20   3   12.35    7.15
   1 -20   4   66.36    5.85
   1 -20   4   51.56    7.34
  -1 -20  -5    8.26   11.55
   1 -20   5    0.04    5.16
   1 -20   5    9.95    6.43
  -1 -20  -6   -0.73   12.58
   1 -20   6    5.13    5.28
   1 -20   6   -4.09    6.20
  -1 -20  -7   61.70   13.66
   1 -20   7   79.03    6.31
  -1 -20  -7   67.01    9.79
   1 -20   7   62.50    6.73
  -1 -20  -8    8.64   13.54
   1 -20   8    0.54    5.43
  -1 -20  -8    0.54    9.37
   1 -20   8    8.57    5.74
  -1 -20  -9   -1.68   13.54
  -1 -20  -9   16.03    9.72
   1 -20   9   23.49    5.66
  -1 -20 -10   -9.56   13.39
   1 -20  10   -0.84    5.81
  -1 -20 -10    5.66    9.83
  -1 -20 -11   25.13   12.70
  -1 -20 -11   31.17   10.10
  -1 -20 -12   78.72   12.51
  -1 -20 -12   80.90   10.82
  -1 -20 -13   -2.64   10.86
  -1 -20 -13   -1.80    9.68
  -1 -20 -14   38.44    9.72
  -1 -20 -14   10.82    9.91
  -1 -20 -15   -4.74    8.45
  -1 -20 -15    0.38    8.99
  -1 -20 -16    8.07    7.23
  -1 -20 -16   -2.03    8.30
  -1 -20 -17    8.76    6.73
  -1 -20 -17   12.24    6.31
  -1 -20 -17    2.33    7.61
  -1 -20 -18    2.33    5.74
  -1 -20 -18   -9.22    6.23
  -1 -20 -19    4.36    4.36
   1 -21 -18    7.15    3.94
   1 -21 -17    5.16    5.36
   1 -21 -16   -0.57    6.73
   1 -21 -16   -5.81    7.31
   1 -21 -15   -5.05    6.27
   1 -21 -15    4.90    7.50
   1 -21 -15   -1.30    8.42
   1 -21 -14   10.56    8.11
   1 -21 -14    6.39    7.42
   1 -21 -14    9.37    9.26
   1 -21 -13   90.42    9.37
   1 -21 -13   84.65   10.44
   1 -21 -12   20.73    9.75
   1 -21 -12   34.23   10.25
   1 -21 -11   51.18   11.02
   1 -21 -11   58.06   10.79
   1 -21 -10   65.91   12.24
   1 -21 -10   56.46   11.09
   1 -21  -9    1.45   12.58
   1 -21  -9   -6.43   10.29
   1 -21  -8   16.94   12.55
   1 -21  -7   10.60   12.85
   1 -21  -6   13.85   13.04
  -1 -21   6    7.54    4.44
   1 -21  -5   13.66   12.28
  -1 -21   5    4.78    4.32
  -1 -21   4   -3.48    4.09
  -1 -21   4    0.34    5.36
   1 -21  -4    6.46   11.51
  -1 -21   3   43.41    4.32
   1 -21  -3   31.52   10.86
  -1 -21   3   32.78    6.04
   1 -21  -2    7.23    3.83
   1 -21  -2   18.67    9.83
  -1 -21   2   10.94    6.08
   1 -21  -1    3.48    3.90
  -1 -21   1    4.25    6.46
   1 -21  -1    5.62    8.99
   1 -21   0   17.25    4.21
  -1 -21   0   13.85    7.00
   1 -21   0   10.98    8.26
   1 -21   1   -9.26   19.24
   1 -21   1   -3.02    4.25
  -1 -21  -1    1.84    7.42
   1 -21   1   12.97    7.65
   1 -21   2    4.70    4.36
   1 -21   2   11.25    7.08
  -1 -21  -2   17.33    8.03
   1 -21   3   39.63    4.82
  -1 -21  -3   31.98    8.76
   1 -21   3   24.14    6.77
  -1 -21  -4   14.19    9.37
   1 -21   4    0.77    4.63
   1 -21   4    8.87    6.27
  -1 -21  -5   68.31   10.52
   1 -21   5   66.40    5.47
   1 -21   5   53.86    6.50
  -1 -21  -6   47.47   11.17
   1 -21   6   46.51    5.24
   1 -21   6   38.33    6.01
  -1 -21  -7    8.22   11.78
   1 -21   7   10.29    4.93
   1 -21   7    7.19    5.32
  -1 -21  -8  100.14   13.43
   1 -21   8  134.83    7.69
  -1 -21  -9    0.99   11.82
   1 -21   9   10.14    5.16
  -1 -21 -10    4.63   11.28
  -1 -21 -11   16.72   10.94
  -1 -21 -11   12.16    8.61
  -1 -21 -12    6.16   10.10
  -1 -21 -12    6.16    8.49
  -1 -21 -13    4.36    9.29
  -1 -21 -13   -3.37    7.80
  -1 -21 -14   22.87    8.26
  -1 -21 -14   17.86    7.34
  -1 -21 -15    7.76    7.00
  -1 -21 -15    5.74    7.08
  -1 -21 -16   10.82    6.04
  -1 -21 -16    9.52    6.27
  -1 -21 -17   -3.14    5.24
  -1 -21 -17    1.68    4.82
  -1 -21 -18    4.21    3.79
   1 -22 -16   13.62    4.70
   1 -22 -16   12.39    3.94
   1 -22 -15   -0.65    4.78
   1 -22 -15    0.73    6.23
   1 -22 -14    9.56    5.93
   1 -22 -13   12.70    6.96
   1 -22 -12   53.93    8.30
   1 -22 -11   19.01    8.42
   1 -22 -11   28.46    8.99
   1 -22 -10    2.72    9.72
   1 -22 -10   13.73    8.57
   1 -22  -9   66.78    9.22
   1 -22  -9   45.14   10.60
   1 -22  -8    3.44   10.71
   1 -22  -7   13.20   10.98
   1 -22  -6   25.02   11.17
   1 -22  -5   11.59   10.63
   1 -22  -4   12.16   10.06
   1 -22  -3    1.68   13.23
   1 -22  -3   10.71    9.41
   1 -22  -2    6.08   15.34
   1 -22  -2    1.84    8.57
  -1 -22   2    0.65    5.24
  -1 -22   1  -17.40   19.66
   1 -22  -1   -7.96   18.40
   1 -22  -1    6.58    7.99
  -1 -22   1   -2.83    5.51
   1 -22   0   57.34   22.26
  -1 -22   0   36.76    6.23
   1 -22   0   46.63    7.57
   1 -22   1   -8.76   24.48
   1 -22   1   12.51    3.56
  -1 -22  -1    8.45    6.43
   1 -22   1    5.09    6.62
   1 -22   2   13.58    3.71
   1 -22   2   11.82    6.27
  -1 -22  -2   16.41    7.00
   1 -22   3   48.04    4.28
   1 -22   3   39.93    6.08
  -1 -22  -3   48.08    7.88
   1 -22   4    9.49    3.98
  -1 -22  -4    3.71    8.03
   1 -22   4    1.11    5.36
   1 -22   5   43.07    4.40
  -1 -22  -5   52.10    8.84
   1 -22   6    4.63    4.21
  -1 -22  -6   14.23    9.18
  -1 -22  -7    5.93    9.56
   1 -22   7    9.18    4.28
  -1 -22  -8   19.05    9.98
  -1 -22  -9   18.17    9.68
  -1 -22 -10  -12.55    9.37
  -1 -22 -11   -4.40    8.84
  -1 -22 -12   -6.39    8.22
  -1 -22 -13   18.78    7.38
  -1 -22 -14    3.33    6.58
  -1 -22 -14    4.48    6.35
  -1 -22 -15    8.61    5.97
  -1 -22 -15   13.20    5.47
  -1 -22 -16    8.30    4.32
  -1 -22 -16    7.34    4.82
   1 -23 -14   -0.27    4.05
   1 -23 -13    5.62    5.13
   1 -23 -12   -2.75    6.08
   1 -23 -11    8.80    7.54
   1 -23 -11    7.50    6.77
   1 -23 -10    5.66    8.19
   1 -23 -10    7.50    7.73
   1 -23  -9    1.80    8.64
   1 -23  -9    7.92    8.15
   1 -23  -8   16.98    9.29
   1 -23  -8   -6.62    8.45
   1 -23  -7   13.88    9.98
   1 -23  -7   10.29    8.95
   1 -23  -6    9.37   11.09
   1 -23  -6   21.53    8.80
   1 -23  -5    1.15   12.13
   1 -23  -5    6.62    8.61
   1 -23  -4   20.23   14.00
   1 -23  -4   32.44    8.22
   1 -23  -3   -6.77   16.64
   1 -23  -3    4.40    7.46
   1 -23  -2   12.55   19.81
   1 -23  -2   -4.97    7.00
   1 -23  -1   22.03   23.29
   1 -23  -1   16.79    6.46
   1 -23   0   74.55   24.52
  -1 -23   0   64.49   21.34
   1 -23   0   24.67    6.12
  -1 -23  -1   12.70   19.58
   1 -23   1   15.22    5.51
  -1 -23  -1   17.71    5.13
   1 -23   2   66.59    5.81
  -1 -23  -2   65.29    6.23
  -1 -23  -3    7.19   14.76
  -1 -23  -3    4.09    5.89
   1 -23   3   -0.27    4.59
  -1 -23  -4  204.03   14.88
  -1 -23  -4  164.40   10.02
  -1 -23  -5   13.69    6.92
  -1 -23  -6   38.33    7.42
  -1 -23  -7    6.85    7.38
  -1 -23  -8    2.95    8.68
  -1 -23  -8    1.61    7.65
  -1 -23  -9   -4.78    8.11
  -1 -23  -9   10.02    7.50
  -1 -23 -10  -16.22    7.69
  -1 -23 -10    1.53    7.08
  -1 -23 -11   15.76    7.31
  -1 -23 -11   -7.80    6.58
  -1 -23 -12    0.00    5.81
  -1 -23 -13   -1.49    5.09
  -1 -23 -14   10.25    4.17
   1 -24 -11    1.91    5.85
   1 -24 -11    1.87    4.36
   1 -24 -10   11.70    7.08
   1 -24 -10    8.76    4.97
   1 -24  -9   11.67    8.11
   1 -24  -9   -9.64    5.70
   1 -24  -8   17.60    8.95
   1 -24  -8   10.71    6.08
   1 -24  -7   -2.22   10.25
   1 -24  -7    4.17    6.23
   1 -24  -6   -0.73   11.90
   1 -24  -6    7.23    6.31
   1 -24  -5   42.53   13.54
   1 -24  -5   32.47    6.35
   1 -24  -4   14.65   15.91
   1 -24  -4    9.87    5.85
   1 -24  -3    8.07   19.47
   1 -24  -3   10.94    5.55
   1 -24  -2   16.26   19.97
   1 -24  -2    2.56    5.01
   1 -24  -1   -0.04    4.63
   1 -24   0    1.22    4.32
  -1 -24  -2   -1.38   19.09
  -1 -24  -3   94.33   18.63
  -1 -24  -3   38.40    4.48
  -1 -24  -4   -9.29   15.72
  -1 -24  -4   -4.17    4.44
  -1 -24  -5  103.05   13.81
  -1 -24  -5   51.52    5.32
  -1 -24  -6    9.68   11.82
  -1 -24  -6    4.74    4.93
  -1 -24  -7    8.61   10.79
  -1 -24  -7   -0.69    5.01
  -1 -24  -8    0.96    9.29
  -1 -24  -8    3.37    5.05
  -1 -24  -9   -3.06    8.11
  -1 -24  -9    3.06    4.90
  -1 -24 -10    2.52    7.31
  -1 -24 -11    7.99    6.43
   2   0 -31    1.87    5.74
  -2   0  30    5.05    3.40
   2   0 -30    1.95    7.27
  -2   0  29    1.42    4.63
   2   0 -29    6.69    8.42
  -2   0  28    2.95    9.56
  -2   0  28    0.73    5.55
   2   0 -28   10.14    9.37
  -2   0  27    2.56   10.71
  -2   0  27   -7.31    6.43
   2   0 -27    4.59   10.56
  -2   0  26   45.44   11.63
  -2   0  26   34.77    7.69
  -2   0  25    0.65    8.15
  -2   0  25    2.68   11.78
  -2   0  24    2.22    8.45
  -2   0  24    0.34   11.90
  -2   0  23   -9.26   11.63
  -2   0  23    8.91    8.49
  -2   0  22    3.10    8.15
  -2   0  22   18.97   11.13
  -2   0  21   -2.87    7.54
  -2   0  21   -8.11   10.17
  -2   0  20   31.75    7.15
  -2   0  20   25.78    9.49
  -2   0  19   -0.08    8.80
  -2   0  19   -3.37    6.43
  -2   0  18   80.78    6.89
  -2   0  18   78.64    5.93
  -2   0  17   -2.52    5.13
  -2   0  17   -0.77    4.17
   2   0 -16  203.22   10.90
  -2   0  16  187.43    9.37
  -2   0  16  177.06    8.99
   2   0 -15   -3.14    6.08
   2   0 -15   -4.48    6.35
  -2   0  15    4.05    3.94
  -2   0  15   -5.05    3.25
   2   0 -14   54.89    6.46
   2   0 -14   56.65    6.12
  -2   0  14   44.52    3.63
   2   0 -13    1.11    5.20
   2   0 -13   -3.90    5.43
   2   0 -12  864.34   38.71
   2   0 -12  883.47   38.56
   2   0 -11   -4.02    4.17
   2   0 -11    0.57    4.40
   2   0 -10 1167.47   50.64
   2   0 -10 1149.27   50.45
   2   0  -9   -1.53    3.02
   2   0  -8   14.00    2.64
   2   0  -8   14.11    2.79
   2   0  -7   -0.08    2.33
   2   0  -7    0.77    2.26
   2   0  -6    3.48    2.14
   2   0  -6    3.75    2.10
   2   0  -5   -2.41    1.80
   2   0  -4   29.95    2.22
   2   0  -3   -1.19    1.26
   2   0  -2 2247.62   97.31
  -2   0   1    0.46    0.61
  -2   0   0 1564.63   67.74
  -2   0  -1    0.04    0.46
   2   0   2 2333.92  101.06
  -2   0  -2 2335.18  101.06
   2   0   3    0.27    0.96
  -2   0  -3   -0.15    0.88
   2   0   4   11.67    1.45
  -2   0  -4   13.04    1.42
  -2   0  -5   -0.38    1.53
   2   0   6  897.73   39.21
  -2   0  -6  902.55   39.17
  -2   0  -7    0.80    2.07
   2   0   7   -0.08    2.60
   2   0   8   92.91    5.05
  -2   0  -8   89.05    4.70
   2   0   9    0.04    3.21
  -2   0  -9    0.84    2.60
   2   0  10  838.56   36.41
  -2   0 -10  824.33   36.38
  -2   0 -11   -3.33    3.37
   2   0  11    3.02    3.67
  -2   0 -12  408.36   18.44
  -2   0 -13    1.22    3.90
   2   0  14  208.16    9.75
  -2   0 -14  222.39   10.63
  -2   0 -14  211.06   11.48
   2   0  15   -1.57    3.37
  -2   0 -15    4.02    6.50
  -2   0 -15    0.57    4.70
   2   0  16    0.31    3.67
   2   0  17    1.95    4.25
   2   0  17   -0.11    4.63
   2   0  18  224.99   11.17
   2   0  19   -2.14    5.66
   2   0  20  115.44    8.22
   2   0  21   -0.99    7.00
   2   0  22   79.10    8.45
   2   0  23   -8.91    7.99
   2   0  24   -1.45    8.26
   2   0  25  -10.60    8.57
   2   0  26   54.28    8.64
   2   0  27   -1.07    7.54
   2   0  28    9.18    6.39
   2   0  29    5.05    4.90
  -2   0 -29   -0.27    8.57
  -2   0 -30    8.80    7.19
  -2   0 -31   -9.07    5.70
  -2   0 -32   -0.92    3.83
   2  -1 -31    4.93    5.78
   2   1 -31    8.19    5.55
  -2  -1  30    7.00    3.94
   2   1 -30   -2.56    7.19
   2  -1 -30    7.46    7.23
  -2   1  29   18.93    4.13
  -2  -1  29   20.77    5.16
   2   1 -29   20.35    8.53
   2  -1 -29   11.59    8.42
  -2  -1  28   11.17    6.12
  -2   1  28    8.91    5.13
  -2   1  28   11.93    9.45
   2   1 -28   -5.66    9.64
   2  -1 -28    8.99    9.60
  -2  -1  27    5.16   10.79
  -2  -1  27    5.16    7.15
  -2   1  27    5.39   10.48
  -2   1  27    4.13    5.93
   2  -1 -27    9.72   10.56
   2   1 -27   -0.84   10.60
  -2  -1  26   12.01    8.11
  -2   1  26    4.44    6.81
  -2  -1  26   -0.27   11.78
  -2   1  26    1.03   11.36
   2  -1 -26   11.09   11.28
  -2   1  25   50.30   11.86
  -2   1  25   35.57    7.84
  -2  -1  25   39.78    9.10
  -2  -1  25   69.84   12.47
  -2   1  24   -5.24   11.55
  -2   1  24   -5.85    7.80
  -2  -1  24    0.73    9.18
  -2  -1  24    7.65   12.28
  -2  -1  24    4.09    8.15
  -2  -1  23   10.63   11.93
  -2   1  23   11.44    8.22
  -2  -1  23   14.65    9.03
  -2   1  23   10.52   11.13
  -2  -1  23    4.28    7.80
  -2  -1  22   31.98   11.51
  -2   1  22   -1.95    8.07
  -2  -1  22    5.74    8.53
  -2   1  22   19.66   10.79
  -2  -1  22   11.97    7.31
  -2  -1  21    3.98   10.67
  -2   1  21   16.37    9.95
  -2  -1  21    3.25    8.03
  -2   1  21    0.27    7.19
  -2  -1  21    5.47    6.54
  -2  -1  20    7.19    7.34
  -2   1  20    1.95    6.96
  -2  -1  20    8.34    9.79
  -2  -1  20    9.68    6.01
  -2   1  19   62.42    6.92
  -2  -1  19   66.90    7.34
  -2  -1  19   67.40    9.49
  -2  -1  19   59.90    6.27
  -2  -1  18   37.14    8.11
  -2   1  18   27.85    5.81
  -2  -1  18   27.69    6.16
  -2  -1  18   29.64    4.97
  -2  -1  17   31.98    5.51
  -2   1  17   33.35    5.24
  -2  -1  17   27.27    7.31
  -2  -1  17   28.15    4.48
   2   1 -16    3.06    6.01
   2  -1 -16   -0.84    6.81
  -2  -1  16    4.32    4.67
  -2   1  16    6.04    4.44
  -2  -1  16    0.77    3.60
   2  -1 -15  106.03    8.38
   2   1 -15  115.29    8.26
   2   1 -15  104.35    7.57
  -2  -1  15  113.99    6.27
  -2   1  15  106.18    6.20
  -2  -1  15   98.84    5.74
   2  -1 -14  264.19   13.31
   2   1 -14  277.16   13.54
   2  -1 -14  277.51   13.31
   2   1 -14  285.65   13.01
  -2  -1  14  266.18   12.05
  -2  -1  14  247.56   11.86
   2  -1 -13   15.80    5.43
   2  -1 -13   18.40    5.28
   2   1 -13   21.11    4.93
   2   1 -13   11.40    5.62
   2  -1 -12  403.50   18.32
   2   1 -12  381.13   18.44
   2   1 -12  408.63   18.05
   2  -1 -12  389.39   18.28
   2  -1 -11  677.64   29.72
   2   1 -11  694.93   29.57
   2  -1 -11  649.99   29.72
   2   1 -11  644.59   29.76
   2   1 -10   17.21    3.94
   2   1 -10   21.08    3.63
   2  -1 -10   24.21    4.02
   2  -1 -10   21.61    3.94
   2  -1  -9  447.72   20.39
   2   1  -9  474.69   20.35
   2  -1  -9  446.99   20.39
   2  -1  -8  110.93    5.97
   2   1  -8  113.72    5.93
   2   1  -7  349.03   15.80
   2  -1  -7  347.62   15.80
   2   1  -7  362.80   15.76
   2  -1  -7  352.71   15.76
   2   1  -6   37.87    2.83
   2  -1  -6   35.19    2.22
   2  -1  -6   33.66    3.10
   2   1  -6   32.17    3.06
   2  -1  -6   32.32    3.14
   2  -1  -5    9.75    2.41
   2  -1  -5    2.49    1.38
   2  -1  -5    2.52    2.37
   2   1  -5    4.25    2.22
   2  -1  -4   98.26    4.93
  -2   1   4  106.18    5.70
   2   1  -4   95.20    4.97
   2  -1  -4  106.60    5.13
  -2   1   3    9.03    2.49
   2  -1  -3    7.04    2.07
  -2   1   2   30.18    2.18
   2   1  -2   28.57    1.91
   2   1  -1  288.45   12.70
   2   1  -1  286.07   12.70
   2  -1  -1  294.83   12.70
  -2   1   0  105.23    4.51
  -2  -1   0   97.50    4.51
   2  -1   1  345.44   14.69
   2   1   1  315.14   14.69
   2   1   1  345.48   14.69
  -2  -1  -1  342.34   14.69
  -2  -1  -2  282.10   11.97
  -2   1  -2  269.63   12.01
  -2   1  -2  276.63   11.90
  -2  -1  -2  264.84   12.01
   2   1   2  271.69   11.97
  -2   1  -3    7.50    0.92
   2   1   3    5.20    1.19
  -2  -1  -3    5.93    1.11
  -2   1  -4  509.07   21.23
   2  -1   4  508.88   21.38
   2   1   4  460.00   21.27
  -2  -1  -4  475.14   21.27
  -2   1  -5  416.58   17.67
   2  -1   5  414.14   17.82
   2   1   5  394.32   17.71
  -2  -1  -5  391.95   17.71
  -2   1  -6  551.45   23.98
   2  -1   6  574.75   24.14
   2   1   6  519.13   24.02
  -2  -1  -6  558.72   24.02
  -2  -1  -7  890.39   38.59
  -2   1  -7  881.52   38.56
   2  -1   7  886.53   38.67
  -2   1  -8  205.86    9.33
  -2  -1  -8  205.79    9.45
   2  -1   8  205.21    9.60
   2   1   8  204.18    9.45
  -2  -1  -9    5.09    2.68
   2  -1   9    5.05    3.33
   2   1   9    6.16    2.95
  -2   1  -9    6.96    2.52
   2   1   9    9.64    3.90
   2  -1   9    5.97    3.90
   2  -1  10   15.91    3.79
  -2   1 -10   18.51    3.02
   2   1  10   18.17    3.29
   2  -1  10   15.87    4.51
   2   1  10   19.35    4.48
  -2  -1 -10   16.29    3.10
  -2   1 -11 1099.31   49.46
  -2  -1 -11 1104.29   49.50
   2  -1  11 1166.21   49.69
   2   1  11 1181.59   49.69
   2  -1  11 1096.02   49.53
  -2  -1 -11 1111.40   49.69
   2   1  11 1187.29   49.50
   2  -1  12  272.27   13.16
  -2  -1 -12  257.00   12.55
   2   1  12  272.04   12.51
  -2  -1 -12  263.12   13.08
   2   1  12  283.55   13.16
  -2   1 -12  263.35   12.47
   2   1  13   77.30    6.81
  -2  -1 -13   73.33    6.69
   2  -1  13   76.58    6.89
  -2  -1 -13   68.81    5.43
  -2   1 -13   68.12    5.28
  -2  -1 -14   53.51    6.89
  -2  -1 -14   63.27    5.58
  -2   1 -14   63.07    5.47
   2  -1  14   70.07    7.15
   2   1  14   64.15    7.00
   2   1  14   68.16    4.13
   2   1  14   61.16    3.98
  -2   1 -15    3.33    6.46
  -2   1 -15    3.60    4.67
  -2  -1 -15    4.02    5.01
  -2  -1 -15    7.27    6.69
   2   1  15    4.36    3.56
   2   1  15    0.38    3.06
   2   1  16   93.22    5.51
   2   1  17   69.39    5.47
   2   1  17   72.41    5.05
   2  -1  18   27.43    5.51
   2   1  18   14.61    4.97
   2   1  18   20.92    4.59
   2  -1  19   85.26    7.15
   2   1  19   82.89    6.69
   2   1  19   82.43    6.31
   2  -1  20    8.30    6.62
   2   1  20   -2.64    5.97
   2   1  20    0.00    5.47
   2  -1  21  -10.06   11.21
   2   1  21    2.64    6.66
   2  -1  21    4.48    7.54
   2   1  21    4.09    6.12
   2  -1  22   -1.72   11.90
   2   1  22   19.81    7.50
   2  -1  22    6.85    8.03
   2   1  22    0.04    6.73
   2  -1  23    3.94   12.55
   2  -1  23   14.92    8.57
   2   1  23    9.45    7.92
   2   1  23    8.07    7.34
   2  -1  24   29.15    8.80
   2  -1  24   29.18   13.08
   2   1  24   15.95    8.07
   2   1  24   20.69    7.92
   2  -1  25   -0.77    8.72
   2  -1  25    8.38   13.01
   2   1  25   12.24    8.07
   2   1  25    9.60    7.96
   2   1  26   18.51    7.73
   2  -1  26   24.44    8.64
   2  -1  26   31.37   12.35
   2   1  26   30.14    7.96
   2  -1  27   21.96   11.44
   2  -1  27   10.21    8.19
   2   1  27   11.90    6.85
   2  -1  28   -7.50    7.04
   2  -1  28    3.56    9.98
   2   1  28    1.07    5.51
   2  -1  29   -2.98    8.49
   2  -1  29    0.80    5.51
   2   1  29    0.00    3.98
  -2   1 -29    4.48    8.80
   2  -1  30    4.70    4.02
  -2   1 -30    2.37    7.27
  -2   1 -31    4.74    5.78
  -2   1 -32    1.76    3.79
  -2  -1 -32   -1.11    3.83
  -2  -2  31    0.00    2.83
   2  -2 -31    0.50    5.89
   2   2 -31   -0.61    5.32
  -2  -2  30   -1.11    4.32
   2   2 -30    5.85    6.96
   2  -2 -30   -7.42    7.04
  -2   2  29   13.50    7.84
  -2  -2  29    8.64    5.43
   2  -2 -29    9.49    8.34
   2   2 -29    7.38    8.30
  -2   2  28   22.95    9.14
  -2  -2  28   15.80    6.62
   2  -2 -28   24.52    9.45
   2   2 -28   17.90    9.41
  -2   2  27    0.61    5.36
  -2   2  27    4.25   10.25
  -2  -2  27    3.83    7.65
   2  -2 -27    6.08   10.48
  -2   2  26   10.33   10.86
  -2   2  26   -4.48    6.04
  -2  -2  26    8.22    8.64
   2  -2 -26   12.58   11.25
  -2  -2  25   -3.21    9.52
  -2   2  25    3.75   11.28
  -2   2  25    6.81    6.85
   2  -2 -25    6.66   11.86
  -2   2  24    1.22    7.38
  -2  -2  24   15.84    9.68
  -2   2  24   15.57   11.40
  -2  -2  24    6.46    8.34
  -2   2  23    9.29   11.05
  -2   2  23   -2.07    7.61
  -2  -2  23    1.26    9.68
  -2   2  23    0.04    7.88
  -2  -2  23    7.96    7.88
  -2  -2  22    4.02    9.37
  -2   2  22    4.51    7.38
  -2   2  22   16.10   10.63
  -2  -2  22    7.11    7.54
  -2   2  22    1.87    7.23
  -2   2  21   13.62    7.19
  -2  -2  21   23.56    8.76
  -2   2  21   16.56    6.73
  -2  -2  21   21.46    6.66
  -2   2  20   78.91    7.92
  -2  -2  20   91.80    8.84
  -2   2  20   80.06    7.69
  -2  -2  20   85.53    7.15
  -2   2  19    8.95    6.20
  -2  -2  19    3.67    6.96
  -2   2  19    5.09    5.74
  -2  -2  19    7.65    5.51
  -2  -2  18    1.38    6.16
  -2   2  18    9.10    5.85
  -2  -2  18    7.76    4.74
  -2   2  18    6.12    5.05
  -2   2  17   77.07    6.23
  -2  -2  17   89.77    6.77
  -2   2  17   81.97    5.93
  -2  -2  17   80.86    5.55
   2   2 -16   50.18    6.66
   2  -2 -16   58.87    8.03
  -2  -2  16   68.54    5.66
  -2   2  16   66.90    5.36
  -2   2  16   66.10    5.01
  -2  -2  16   55.35    4.59
   2   2 -15  206.93   11.59
   2   2 -15  212.02   10.79
   2  -2 -15  204.29   11.67
  -2   2  15  205.02    9.83
  -2  -2  15  204.26    9.91
  -2   2  15  216.88    9.72
  -2  -2  15  189.07    9.52
   2   2 -14  502.03   23.83
   2  -2 -14  536.73   23.94
   2  -2 -14  524.64   23.83
   2   2 -14  548.51   23.41
  -2  -2  14  533.82   22.87
  -2   2  14  529.31   22.84
  -2  -2  14  486.51   22.72
   2   2 -13  209.99   10.10
   2   2 -13  192.21   10.67
   2  -2 -13  195.61   10.79
   2  -2 -13  187.39   10.48
   2  -2 -12   91.11    6.77
   2  -2 -12   88.59    6.39
   2   2 -12   92.22    6.08
   2   2 -11  211.98   10.44
   2  -2 -11  193.66   10.14
   2  -2 -11  208.85   10.48
   2   2 -10  139.35    7.50
   2  -2 -10  129.09    7.42
   2   2  -9  803.71   34.20
   2  -2  -9  750.51   34.20
   2   2  -8    6.54    3.29
   2  -2  -8    7.11    3.56
   2   2  -7    1.26    3.02
   2  -2  -7   -0.46    2.95
   2   2  -7    0.50    2.95
   2  -2  -7    0.69    3.25
   2  -2  -6  633.65   27.08
   2  -2  -6  608.29   26.97
   2   2  -6  608.83   26.93
  -2   2   5  124.89    6.62
   2  -2  -5  126.65    6.01
   2  -2  -5  112.88    5.66
   2  -2  -5  109.51    5.55
   2   2  -5  112.30    5.62
   2   2  -4   23.68    2.37
   2  -2  -4   28.92    3.33
   2  -2  -4   22.57    2.10
   2  -2  -4   26.09    2.45
  -2   2   4   22.38    3.86
  -2   2   3  219.10    9.91
   2  -2  -3  201.50    9.26
   2  -2  -3  224.84    9.79
   2  -2  -2  499.09   22.03
  -2   2   2  529.92   22.26
   2   2  -1  381.20   16.14
   2   2  -1  370.11   16.14
   2  -2  -1  367.39   16.14
   2  -2  -1  364.83   16.10
   2   2   0 2220.31   92.11
  -2   2   0 2139.87   92.03
  -2   2   0 2176.55   92.07
   2  -2   0 2170.85   92.07
  -2  -2   0 2014.11   92.07
  -2  -2   0 1971.57   92.18
   2  -2   1  422.51   17.44
   2   2   1  368.96   17.40
   2  -2   1  394.70   17.40
  -2  -2  -2  233.02   10.90
  -2   2  -2  246.41   10.86
  -2  -2  -2  248.13   10.90
  -2  -2  -3  439.07   19.13
   2   2   3  437.89   19.09
  -2  -2  -3  435.33   19.09
   2   2   4  962.30   42.19
  -2  -2  -4  968.88   42.19
  -2  -2  -4  983.53   42.19
  -2  -2  -5   29.87    2.30
   2   2   5   26.70    2.30
   2  -2   6  402.93   16.18
  -2   2  -6  356.65   15.95
  -2  -2  -6  358.29   16.03
   2   2   6  350.60   16.07
  -2   2  -7    1.03    2.07
   2   2   7    4.05    2.33
  -2  -2  -7    3.02    3.37
   2  -2   7    0.84    3.02
  -2  -2  -7    4.40    2.37
  -2  -2  -8  167.04    7.92
  -2  -2  -8  164.71    8.49
   2  -2   8  171.51    8.26
  -2   2  -8  163.75    7.80
   2  -2   8  173.20    8.22
   2   2   8  171.06    8.22
   2  -2   9  712.18   31.44
   2   2   9  715.59   31.25
   2  -2   9  725.19   31.44
  -2  -2  -9  723.43   31.33
  -2  -2  -9  676.49   31.52
   2   2   9  714.97   31.44
  -2   2  -9  719.03   31.25
   2   2  10  111.73    6.43
  -2   2 -10  103.08    5.62
  -2  -2 -10  107.06    5.81
   2  -2  10  111.92    6.50
  -2  -2 -10   97.92    6.69
   2   2  10  101.94    5.70
   2   2  11    9.22    4.74
  -2  -2 -11    6.27    3.52
  -2  -2 -11    5.36    5.01
   2  -2  11    7.88    4.86
   2   2  11   10.52    3.56
  -2   2 -11    8.76    3.29
   2   2  12   41.43    4.32
   2  -2  12   44.33    5.93
   2   2  12   50.22    5.81
  -2   2 -12   47.32    4.21
  -2  -2 -12   44.87    4.44
  -2  -2 -12   45.98    5.89
  -2  -2 -13  165.89    8.80
   2  -2  13  172.89    9.83
  -2   2 -13  164.71    8.61
   2   2  13  170.83    9.72
  -2  -2 -13  166.39    9.64
  -2  -2 -14  993.44   43.80
  -2   2 -14  978.52   43.68
   2  -2  14 1001.58   44.10
   2   2  14 1011.83   44.03
  -2  -2 -14  929.52   44.06
   2   2  14 1056.24   43.26
   2   2  14 1006.63   43.22
   2  -2  14  944.93   43.18
  -2  -2 -15  845.87   37.49
  -2   2 -15  845.75   37.37
   2  -2  15  813.35   36.83
   2   2  15  877.19   36.83
  -2   2 -16   13.31    5.16
   2   2  16   12.01    3.75
   2  -2  16    7.19    3.60
   2   2  16    9.56    3.75
   2   2  17   52.67    4.93
   2   2  17   61.54    4.78
   2  -2  17   54.35    4.82
   2  -2  18   -0.38    5.74
   2   2  18    2.03    4.70
   2   2  18   -5.05    4.55
   2  -2  18    4.13    4.67
   2  -2  19   19.39    9.64
   2   2  19   19.13    5.39
   2  -2  19   15.80    6.54
   2  -2  19   19.35    5.20
   2   2  19   18.90    5.20
   2  -2  20  137.36   11.78
   2  -2  20  124.77    9.07
   2   2  20  117.05    8.22
   2   2  20  132.00    8.15
   2  -2  20  125.92    8.11
   2   2  21   83.96    7.69
   2  -2  21  100.02    8.99
   2  -2  21   97.65   11.90
   2  -2  21   86.98    7.50
   2   2  21   90.61    7.42
   2   2  22   30.91    7.19
   2  -2  22   12.05   11.86
   2  -2  22   29.68    8.57
   2   2  22   28.00    7.04
   2  -2  22   24.14    6.62
   2  -2  23   64.45    9.41
   2   2  23   50.03    7.88
   2  -2  23   58.56   12.93
   2  -2  23   63.46    7.73
   2   2  23   50.15    7.92
   2  -2  24   14.42   12.70
   2  -2  24    2.41    9.29
   2   2  24    5.20    7.73
   2   2  24    1.57    7.61
   2  -2  24    2.72    7.65
   2  -2  25   26.85   12.78
   2   2  25    2.83    7.69
   2  -2  25   16.33    9.26
   2   2  25    7.04    7.84
   2  -2  25   23.98    7.99
   2  -2  26   -4.28   12.16
   2  -2  26   11.02    8.87
   2   2  26   -3.86    7.08
   2   2  26    6.27    7.96
   2  -2  26   -0.88    7.54
   2   2  27    1.42    6.01
   2  -2  27   -0.04    8.68
   2  -2  27    1.19   11.05
   2  -2  27   12.01    7.46
   2  -2  28    5.09    7.50
   2  -2  28    8.87    9.68
   2  -2  29    7.65    5.89
  -2   2 -29    8.57    8.95
   2  -2  30   -2.33    4.40
  -2   2 -30    1.53    7.27
  -2   2 -31    2.60    5.74
  -2  -3  31    0.00    3.06
   2  -3 -31   -1.45    5.62
   2   3 -31    3.90    5.05
  -2  -3  30    4.17    4.44
   2  -3 -30   10.90    6.92
   2   3 -30    3.60    6.73
  -2  -3  29   17.02    5.66
  -2   3  29   26.09    7.76
   2  -3 -29   24.14    8.34
   2   3 -29   44.22    8.38
  -2  -3  28   -7.08    6.77
  -2   3  28    6.46    8.76
   2   3 -28   -7.69    9.68
   2  -3 -28    7.11    9.26
  -2  -3  27    9.79    8.11
  -2   3  27   21.57   10.10
   2  -3 -27   14.23   10.33
  -2   3  26   27.12   10.75
  -2  -3  26   21.11    9.14
  -2   3  26   14.80    5.43
   2  -3 -26   30.49   11.25
  -2  -3  25   -8.38   10.14
  -2   3  25    8.95    5.97
  -2   3  25   -6.77   11.02
   2  -3 -25   10.79   11.70
  -2  -3  24   17.79   10.33
  -2   3  24    1.11   11.05
  -2   3  24    0.88    6.58
   2  -3 -24    0.19   11.90
  -2  -3  24    7.08    8.03
  -2   3  23    2.45    7.08
  -2   3  23    4.28   10.82
  -2  -3  23    0.69   10.37
   2  -3 -23   -2.60   12.16
  -2  -3  23   -3.94    7.99
  -2   3  22    6.46    7.19
  -2   3  22   -6.04   10.37
  -2  -3  22    4.74    9.72
  -2   3  22    0.96    7.46
  -2  -3  22   -0.31    7.31
  -2  -3  21   25.93    9.26
  -2   3  21   20.62    7.15
  -2  -3  21   17.25    6.85
  -2   3  21   18.70    7.42
  -2   3  20   51.03    7.34
  -2  -3  20   60.78    8.76
  -2  -3  20   62.77    6.73
  -2   3  20   58.68    6.96
  -2   3  19   31.17    6.46
  -2  -3  19   25.44    7.50
  -2  -3  19   31.40    5.62
  -2   3  19   33.24    6.08
  -2   3  18   36.41    6.01
  -2  -3  18   47.58    7.00
  -2  -3  18   43.11    5.09
  -2   3  18   47.74    5.78
  -2  -3  17    0.50    5.78
  -2   3  17   10.06    5.24
  -2  -3  17    1.03    4.21
  -2   3  17    7.88    4.86
   2   3 -16    8.61    5.66
  -2  -3  16    1.80    5.01
  -2   3  16    6.01    4.74
  -2  -3  16    4.40    3.56
  -2   3  16    7.46    4.40
   2   3 -15   12.62    5.20
   2   3 -15    8.42    6.62
   2  -3 -15   10.82    7.34
  -2  -3  15   12.20    4.48
  -2   3  15    9.95    3.98
  -2  -3  15   12.43    3.25
   2   3 -14   50.11    5.55
   2  -3 -14   56.07    7.31
   2   3 -14   64.91    6.66
   2  -3 -14   48.00    6.31
  -2  -3  14   46.28    4.48
  -2  -3  14   49.34    3.67
  -2   3  14   54.43    4.25
   2  -3 -13   28.53    6.35
   2  -3 -13   34.27    5.39
   2  -3 -12    8.42    5.62
   2  -3 -11  280.60   14.08
   2   3 -11  299.50   14.04
   2   3 -10  256.51   12.13
   2  -3 -10  241.89   12.16
   2  -3  -9   38.02    4.59
   2   3  -9   36.83    4.51
   2  -3  -8  104.27    6.35
   2   3  -8  103.73    6.08
   2  -3  -7  358.14   16.41
   2   3  -7  364.30   16.14
   2  -3  -7  358.14   16.03
   2   3  -7  362.77   16.26
   2  -3  -7  358.60   16.14
   2  -3  -6  259.53   11.67
   2  -3  -6  261.71   12.20
   2  -3  -6  253.18   11.78
   2   3  -6  249.47   11.74
   2  -3  -5   78.45    4.25
  -2   3   5  104.08    5.81
   2  -3  -5   83.88    4.51
   2   3  -5   79.94    4.40
   2  -3  -5   81.51    3.94
   2  -3  -5  100.67    5.43
   2   3  -4    9.07    2.18
   2  -3  -4    9.45    3.75
  -2   3   4    9.22    3.71
   2  -3  -4   11.74    1.84
   2  -3  -4    9.75    2.14
   2  -3  -4    9.95    1.26
   2  -3  -3 2055.07   88.32
   2  -3  -3 2262.31   88.63
  -2   3   3 2037.94   88.32
  -2   3   3 2216.41   88.63
   2   3  -3 1935.23   88.32
   2  -3  -3 1991.58   88.32
  -2   3   2  169.45    7.50
  -2   3   2  177.56    7.65
   2   3  -2  163.63    7.88
  -2   3   2  167.80    8.49
   2  -3  -2  180.50    7.69
  -2   3   1   39.36    2.14
   2  -3  -1   41.23    2.33
   2   3  -1   42.42    2.98
   2  -3  -1   40.35    2.30
  -2   3   1   41.96    2.22
   2  -3  -1   43.95    2.18
   2   3  -1   41.77    2.30
   2  -3   0  164.48    7.23
   2  -3   0  180.12    7.46
  -2   3   0  151.59    7.23
  -2  -3   0  154.80    8.03
  -2   3   0  174.04    7.31
  -2  -3   0  161.99    7.27
   2   3   0  184.06    7.61
   2   3   1    5.24    2.33
   2   3   1    3.48    1.03
   2  -3   1    3.52    1.03
  -2   3  -1    2.33    0.80
  -2  -3  -1    5.85    1.72
   2   3   1    3.94    1.57
   2  -3   1    5.16    1.87
  -2   3  -2  187.89    8.07
   2   3   2  187.20    8.19
  -2  -3  -2  179.97    8.19
   2  -3   2  199.02    8.34
   2   3   2  193.89    8.57
  -2  -3  -2  191.10    9.26
  -2  -3  -2  172.70    8.07
  -2   3  -2  179.16    7.99
  -2  -3  -3  710.88   30.68
   2   3   3  712.03   30.64
  -2  -3  -3  682.50   30.60
  -2   3  -3  687.74   30.60
  -2  -3  -4   88.70    4.40
  -2  -3  -5  192.40    8.53
   2   3   5  183.87    8.49
  -2  -3  -5  185.02    8.49
   2  -3   6  333.39   14.19
  -2  -3  -6  314.61   13.96
  -2  -3  -6  313.04   14.00
   2   3   6  301.07   13.92
  -2  -3  -7  602.48   25.55
  -2  -3  -7  565.61   25.55
   2   3   7  563.16   25.55
   2  -3   7  604.32   25.70
  -2  -3  -8   34.12    3.44
  -2   3  -8   40.32    2.95
   2   3   8   35.38    3.98
   2   3   8   32.82    3.25
  -2  -3  -8   36.07    4.59
   2  -3   8   36.80    3.98
  -2  -3  -8   38.10    3.21
   2  -3   8   40.24    3.98
  -2  -3  -9   80.86    4.90
   2  -3   9   91.84    5.55
  -2  -3  -9   77.88    5.85
  -2   3  -9   77.19    4.55
  -2  -3  -9   80.52    4.90
   2   3   9   85.57    5.39
   2   3  10  257.08   11.70
   2  -3  10  260.90   12.32
   2   3  10  258.53   12.28
  -2  -3 -10  244.15   12.55
  -2  -3 -10  260.60   12.01
  -2   3 -10  257.50   11.82
   2   3  11  768.41   32.02
  -2  -3 -11  724.12   32.24
   2  -3  11  733.95   32.36
   2   3  11  736.97   32.32
  -2   3 -11  716.85   32.09
  -2  -3 -11  671.52   32.51
   2   3  12  117.70    6.31
  -2  -3 -12  102.32    7.92
   2  -3  12  115.86    7.42
   2   3  12  119.42    7.38
  -2  -3 -12  112.11    6.69
  -2   3 -12  110.96    6.39
  -2   3 -13  107.29    6.20
   2  -3  13  113.03    7.65
  -2  -3 -13   95.24    6.54
  -2  -3 -13   96.20    7.96
   2   3  13  109.51    7.50
   2  -3  13  101.63    5.20
  -2  -3 -14    4.55    6.66
  -2  -3 -14    7.11    5.70
  -2  -3 -14    5.97    4.82
  -2   3 -14    0.27    4.36
   2   3  14    1.53    6.12
   2  -3  14    1.87    6.39
   2  -3  14   -1.38    2.68
   2   3  14    6.77    3.06
   2  -3  14   -1.03    2.83
  -2   3 -15    3.75    4.70
  -2  -3 -15    7.15    6.50
   2  -3  15    8.15    3.17
   2   3  15   12.01    3.44
   2  -3  15    7.99    3.17
   2  -3  16  118.69    6.46
  -2   3 -16  119.19    7.76
   2   3  16  117.62    6.58
   2   3  16  130.66    6.69
   2  -3  16  122.32    6.58
   2  -3  17    7.92    4.17
   2   3  17    7.69    4.09
   2  -3  17    8.22    7.88
   2  -3  17    9.49    4.21
   2   3  17    8.49    4.32
   2  -3  18   41.85    5.13
   2   3  18   41.04    5.16
   2  -3  18   49.61    8.84
   2  -3  18   56.04    6.43
   2  -3  18   42.84    5.13
   2   3  18   42.46    5.24
   2  -3  19   85.11    6.50
   2  -3  19   94.21    7.80
   2  -3  19   79.87   10.02
   2   3  19   74.24    6.46
   2   3  19   93.29    6.62
   2  -3  19   84.42    6.62
   2  -3  20    6.23    7.65
   2  -3  20    4.59   10.37
   2   3  20    0.69    5.93
   2  -3  20    3.48    5.58
   2   3  20   11.70    6.16
   2   3  21  145.04    9.83
   2  -3  21  197.64   11.21
   2  -3  21  196.72   13.46
   2  -3  21  163.52    9.64
   2   3  21  165.85    9.98
   2  -3  22    3.21    8.80
   2   3  22    4.02    6.92
   2  -3  22    4.48   11.93
   2   3  22    8.80    7.27
   2  -3  22    2.56    6.66
   2  -3  23  107.14   13.23
   2  -3  23  110.01   10.37
   2   3  23   70.99    8.42
   2  -3  23   92.91    8.42
   2   3  23  102.28    8.87
   2  -3  24   29.30    9.56
   2  -3  24   23.79   12.78
   2   3  24    8.80    7.42
   2   3  24   14.76    7.96
   2  -3  24   16.33    7.65
   2  -3  25   47.39    9.64
   2   3  25   28.73    7.04
   2  -3  25   34.92   12.51
   2  -3  25   24.90    7.80
   2   3  25   33.39    8.22
   2  -3  26   -0.42   11.67
   2  -3  26    3.06    9.33
   2   3  26    0.31    6.01
   2  -3  26   -0.50    7.46
   2  -3  27    2.98   10.60
   2  -3  27    1.80    8.68
   2  -3  27    7.23    7.19
   2  -3  28   32.90    7.88
   2  -3  29   -3.98    6.23
   2   3  29   -0.88    8.49
   2  -3  30    9.18    4.74
   2   3  30    9.45    6.96
  -2   3 -30    6.92    7.19
   2  -3  31    0.00    2.98
  -2   3 -31    2.72    5.58
  -2  -4  31   -0.54    3.14
   2  -4 -31    1.38    5.24
   2   4 -31    4.36    4.55
  -2  -4  30    9.98    4.55
   2  -4 -30    9.95    6.77
   2   4 -30   17.94    6.27
  -2  -4  29    0.31    5.58
  -2   4  29    1.22    7.34
   2  -4 -29   -6.04    7.96
   2   4 -29    2.30    7.80
  -2   4  28    4.70    8.64
  -2  -4  28    7.34    7.11
   2  -4 -28   11.74    9.14
  -2  -4  27    1.30    8.42
  -2   4  27    9.37    9.60
   2  -4 -27    7.92   10.17
  -2  -4  26   27.04    9.79
  -2   4  26   18.25   10.33
   2  -4 -26    9.52   11.13
  -2   4  25   -7.04   10.56
  -2  -4  25   16.07   10.60
   2  -4 -25   -7.00   11.63
  -2   4  24   -0.04   10.82
  -2  -4  24   -5.05   10.94
  -2  -4  24   -3.21    7.92
   2  -4 -24   11.70   11.82
  -2  -4  23   41.23   11.09
  -2   4  23   51.48   10.86
  -2   4  23   23.83    6.39
   2  -4 -23   53.67   12.09
  -2  -4  23   37.56    7.80
  -2   4  22   38.14    6.89
  -2  -4  22   64.45   10.52
   2  -4 -22   60.70   12.05
  -2  -4  22   48.96    7.96
  -2   4  21   33.97    6.92
  -2  -4  21   56.76    9.95
   2  -4 -21   61.62   11.59
  -2   4  21   44.06    7.80
  -2  -4  21   43.38    7.00
  -2   4  20   35.80    6.89
  -2  -4  20   40.43    8.91
  -2   4  20   48.00    7.38
  -2  -4  20   39.05    6.43
  -2  -4  19   -7.19    8.03
  -2   4  19   -1.15    6.08
  -2   4  19   -4.48    6.54
  -2  -4  19    4.51    5.39
  -2  -4  18    3.48    6.89
  -2   4  18    0.42    5.74
  -2   4  18   14.38    6.04
  -2  -4  18    4.67    4.70
  -2  -4  17  390.99   17.02
  -2   4  17  331.86   16.64
  -2  -4  17  353.09   16.37
  -2   4  17  376.27   16.72
  -2   4  16   38.14    4.97
  -2  -4  16   41.35    5.81
  -2   4  16   47.43    5.13
  -2  -4  16   35.69    4.09
   2  -4 -15   21.04    7.76
   2   4 -15   26.43    5.47
   2  -4 -15   28.99    6.01
  -2  -4  15   30.56    3.56
  -2   4  15   36.38    4.51
   2  -4 -14   36.38    7.31
   2  -4 -14   37.64    5.74
  -2  -4  14   33.58    3.33
  -2   4  14   38.40    3.98
  -2  -4  14   27.73    3.25
   2  -4 -13   33.89    6.85
   2  -4 -13   33.35    5.16
   2  -4 -12  101.40    6.69
   2  -4 -12   94.17    7.84
   2   4 -12  115.29    7.84
   2  -4 -11   21.31    4.21
   2   4 -11   21.19    5.58
   2  -4 -11   20.20    5.74
   2  -4 -10  347.31   15.80
   2  -4 -10  329.53   16.37
   2   4 -10  364.83   16.33
   2  -4  -9  120.07    6.66
   2   4  -9  125.15    7.34
   2  -4  -9  132.38    6.54
   2  -4  -9  121.79    7.73
   2   4  -8  656.03   28.34
   2  -4  -8  612.65   28.08
   2  -4  -8  650.83   28.00
   2  -4  -8  637.59   28.46
   2  -4  -7   30.37    2.98
   2  -4  -7   31.90    2.72
  -2   4   7   28.96    5.47
   2  -4  -7   28.73    4.70
   2   4  -7   23.60    4.05
   2  -4  -6  576.81   26.70
  -2   4   6  634.50   27.31
   2  -4  -6  669.23   26.62
   2   4  -6  575.40   26.70
   2  -4  -6  621.34   27.20
   2  -4  -6  585.27   26.74
   2  -4  -5  219.71   10.17
  -2   4   5  212.33   10.10
   2  -4  -5  237.61   11.05
   2   4  -5  212.67   10.14
  -2   4   5  239.29   11.17
   2  -4  -5  221.81   10.10
   2  -4  -5  238.49    9.98
  -2   4   4  118.81    6.73
   2  -4  -4   96.77    5.13
   2   4  -4  112.19    5.36
   2  -4  -4  110.96    5.28
   2  -4  -4  114.98    5.36
   2  -4  -4  126.11    6.81
  -2   4   4  117.39    5.32
   2  -4  -3   39.97    2.45
   2   4  -3   39.40    2.60
  -2   4   3   36.45    4.48
   2  -4  -3   41.31    2.56
   2  -4  -3   41.50    2.41
  -2   4   3   38.25    2.03
  -2   4   3   42.11    2.49
  -2   4   2  125.58    5.93
   2  -4  -2  132.65    5.93
   2  -4  -2  131.12    6.04
   2   4  -2  124.47    6.35
  -2   4   2  127.87    5.78
   2   4  -2  139.92    6.08
   2   4  -1   81.74    4.13
  -2   4   1   78.37    3.98
  -2   4   1   86.90    4.05
   2  -4  -1   87.36    3.94
  -2   4   1   88.82    3.94
   2   4  -1   84.99    4.59
  -2   4   0   33.47    1.87
   2   4   0   30.49    1.68
  -2  -4   0   21.76    3.67
   2  -4   0   29.15    1.64
  -2   4   0   31.17    1.80
   2  -4   0   28.76    1.80
  -2  -4   0   28.38    2.83
   2   4   0   28.46    2.14
   2   4   0   31.98    2.52
  -2   4   0   29.15    2.26
   2   4   0   28.34    3.06
  -2  -4  -1   15.45    4.51
  -2   4  -1   13.85    1.22
  -2  -4  -1   12.13    2.33
  -2  -4  -1   13.01    1.80
   2   4   1   13.96    2.91
  -2   4  -1   18.55    2.10
   2   4   1   11.55    1.87
  -2  -4  -2  530.80   22.76
   2   4   2  539.21   22.68
  -2   4  -2  544.87   22.53
  -2   4  -2  562.13   22.76
  -2   4  -2  496.91   22.57
  -2  -4  -2  439.42   23.45
  -2  -4  -2  480.12   22.57
   2   4   2  538.75   22.95
   2   4   3    2.64    3.37
  -2  -4  -3    4.13    5.32
  -2  -4  -3    2.37    1.91
  -2  -4  -3    1.26    1.45
  -2   4  -3    3.02    2.52
  -2   4  -3    3.14    1.38
   2   4   3    0.34    1.68
   2  -4   3    0.15    2.56
  -2  -4  -4   45.98    5.78
  -2  -4  -4   43.03    2.98
  -2  -4  -4   42.34    2.60
  -2  -4  -5   40.55    3.02
  -2  -4  -6  802.80   35.08
  -2  -4  -7  287.30   12.81
  -2  -4  -7  274.29   12.85
   2  -4   7  302.48   12.93
   2   4   7  268.17   12.78
   2   4   7  291.24   12.89
   2   4   8 1221.41   57.60
   2  -4   8 1372.76   57.64
  -2  -4  -8 1322.77   57.60
   2   4   8 1351.27   57.60
  -2  -4  -8 1352.84   57.64
  -2  -4  -9   86.75    6.77
   2   4   9   98.07    5.85
  -2  -4  -9   89.12    5.39
  -2  -4  -9   91.88    5.55
   2  -4   9   95.70    5.97
   2   4   9   85.83    5.39
  -2   4 -10  193.81    9.41
   2  -4  10  205.82   10.06
  -2  -4 -10  199.90    9.75
   2   4  10  195.80    9.22
   2   4  10  209.69   10.02
  -2  -4 -10  201.96    9.68
  -2  -4 -10  177.71   10.56
  -2  -4 -11  168.95    8.95
   2   4  11  174.99    9.45
   2  -4  11  183.10    9.52
  -2   4 -11  171.40    8.64
  -2  -4 -11  182.45    9.18
   2   4  11  182.42    8.49
  -2  -4 -11  171.21    9.98
  -2  -4 -12    1.49    6.12
   2   4  12    9.72    3.37
  -2  -4 -12    6.20    5.01
   2  -4  12   16.03    5.51
  -2  -4 -12    7.80    4.28
   2   4  12    8.99    5.39
  -2   4 -12   12.55    3.67
   2  -4  13   52.67    3.40
  -2  -4 -13   59.56    6.16
  -2  -4 -13   57.95    5.32
  -2  -4 -13   42.92    7.04
   2   4  13   49.88    6.20
  -2   4 -13   54.35    4.70
   2  -4  13   51.56    6.27
   2  -4  13   50.61    3.94
   2  -4  13   42.69    6.01
   2  -4  13   46.74    3.40
   2  -4  14   10.14    2.87
  -2   4 -14   14.80    4.25
   2  -4  14   13.27    6.58
  -2  -4 -14   12.09    6.23
  -2  -4 -14   11.74    5.09
   2   4  14    8.99    6.43
   2  -4  14   13.54    6.01
   2  -4  14    9.18    2.98
   2   4  14   14.73    3.17
   2  -4  15  131.39    6.92
  -2   4 -15  133.53    7.99
  -2  -4 -15  130.20    9.41
   2  -4  15  143.78    9.14
   2  -4  15  140.57    7.00
   2   4  15  146.77    7.11
   2  -4  16   33.85    4.05
  -2   4 -16   30.64    5.39
   2   4  16   33.74    3.98
   2  -4  16   38.63    7.57
   2   4  16   38.59    4.32
   2  -4  16   36.30    4.05
   2  -4  17    1.61    4.02
   2  -4  17    4.13    8.19
   2   4  17    8.84    4.21
   2  -4  17    4.97    5.55
   2   4  17    5.78    4.40
   2  -4  17    0.96    4.17
   2  -4  18   14.84    4.86
   2   4  18   15.76    4.82
   2  -4  18   15.72    6.31
   2  -4  18   14.15    9.07
   2  -4  18   21.08    4.93
   2   4  18    8.42    4.93
   2  -4  19   36.34    5.66
   2   4  19   30.79    5.58
   2  -4  19   44.68    9.87
   2  -4  19   44.75    7.38
   2  -4  19   38.48    5.81
   2   4  19   45.33    5.81
   2  -4  20   61.12   10.67
   2   4  20   47.43    6.35
   2  -4  20   54.54    8.15
   2  -4  20   47.28    6.23
   2   4  20   52.40    6.66
   2  -4  21   88.55   12.16
   2   4  21   72.29    7.50
   2  -4  21   81.82    7.23
   2   4  21   91.80    8.03
   2  -4  22   22.91    9.14
   2  -4  22   19.09   11.82
   2   4  22   12.66    6.77
   2  -4  22   19.01    6.73
   2   4  22   26.05    7.27
   2  -4  23    9.64    9.87
   2   4  23    6.50    6.81
   2  -4  23   13.27   12.35
   2   4  23   21.65    7.88
   2  -4  23    5.36    7.04
   2  -4  24    3.33   12.39
   2  -4  24    5.43   10.02
   2  -4  24    5.70    7.38
   2   4  24    7.42    8.03
   2  -4  25   34.58   11.93
   2   4  25   22.26   12.13
   2  -4  25   21.27    9.95
   2   4  25    4.70    7.88
   2  -4  25   12.62    7.46
   2  -4  26    0.19   11.21
   2   4  26   -2.10   11.40
   2  -4  26    2.22    9.49
   2  -4  26    1.95    7.23
   2  -4  27    9.49    8.87
   2   4  27   19.13   10.67
   2  -4  27   15.30    6.85
   2  -4  28    1.07    7.92
   2   4  28   -0.38    9.49
   2   4  29   51.37    8.61
   2  -4  29   58.29    6.81
   2  -4  30    0.08    4.82
   2   4  30   -5.24    6.66
  -2   4 -30    4.86    7.08
   2  -4  31    0.00    3.10
  -2   4 -31   -3.98    5.09
   2  -5 -31    0.15    4.86
  -2  -5  31    4.59    3.10
  -2  -5  30    2.22    4.44
   2   5 -30    3.98    5.81
   2  -5 -30    5.36    6.58
  -2  -5  29    3.14    5.58
  -2   5  29   -1.72    7.04
   2  -5 -29   -1.22    7.73
   2   5 -29   10.52    7.46
  -2   5  28   -6.77    8.19
  -2  -5  28   13.20    6.96
   2  -5 -28    7.54    8.99
  -2   5  27   10.98    9.26
  -2  -5  27    6.92    8.34
   2  -5 -27   18.55   10.10
   2  -5 -26   -0.15    5.28
  -2  -5  26   16.07    9.75
  -2   5  26   16.14    9.91
   2  -5 -26    7.69   10.98
  -2  -5  25   33.35   10.90
  -2   5  25   21.19   10.44
  -2   5  24   46.09   10.82
  -2  -5  24   52.59   11.55
   2  -5 -24   67.82   12.13
  -2  -5  24   40.20    7.84
  -2  -5  23   15.76   11.17
   2  -5 -23   20.20   11.93
  -2  -5  23    6.12    7.46
  -2  -5  22   -9.41   10.71
  -2  -5  22   12.55    7.42
   2  -5 -22    2.37   11.70
  -2  -5  21   41.58   10.14
   2  -5 -21   42.53   11.40
  -2  -5  21   16.56    6.73
  -2  -5  20    2.41    9.10
  -2  -5  20    1.99    6.08
   2  -5 -20    0.61   10.71
  -2  -5  19   33.66    8.61
  -2  -5  19   23.45    5.47
   2  -5 -19   41.20   10.17
  -2   5  19   32.90    7.08
  -2  -5  18  123.97   10.44
  -2   5  18  127.76    8.30
  -2  -5  18  115.10    7.23
   2  -5 -18  132.96   11.02
  -2  -5  17   87.71    9.18
  -2  -5  17   96.81    6.20
  -2   5  17  104.31    7.23
  -2  -5  16  505.52   24.67
  -2  -5  16  529.42   23.83
  -2   5  16  574.33   24.14
  -2  -5  15    0.38    6.85
  -2  -5  15    2.72    3.33
  -2   5  15   -0.65    4.36
  -2  -5  14   11.21    3.02
   2  -5 -14   10.67    5.13
   2  -5 -14    9.33    7.76
  -2  -5  14    9.29    6.16
  -2   5  14   12.47    4.02
  -2  -5  14   11.97    2.91
   2  -5 -13   10.60    4.70
   2  -5 -13    6.27    6.81
  -2  -5  13    5.97    5.74
  -2  -5  13   -0.61    3.83
  -2   5  13    4.82    3.44
   2  -5 -12  221.51   11.55
   2  -5 -12  223.04   11.32
   2   5 -12  264.69   12.58
   2  -5 -12  229.92   12.66
   2  -5 -11   19.51    6.23
   2  -5 -11   14.61    4.09
   2  -5 -11   18.74    4.36
   2   5 -11   27.54    6.04
   2  -5 -10   95.93    5.81
   2  -5 -10   93.37    7.54
   2  -5 -10   94.59    5.97
   2   5 -10  102.20    7.19
   2  -5  -9    0.84    3.48
   2  -5  -9    7.76    5.70
   2  -5  -9    0.15    3.40
   2   5  -9    4.05    5.05
  -2   5   8  263.66   12.39
   2   5  -8  229.23   11.55
   2  -5  -8  244.92   10.86
   2  -5  -8  224.80   11.93
   2  -5  -8  219.14   10.90
   2  -5  -7  240.06   11.55
   2   5  -7  243.12   12.01
   2  -5  -7  270.81   12.62
   2  -5  -7  256.81   11.51
  -2   5   7  279.15   12.93
   2  -5  -6   32.36    3.02
  -2   5   6   31.98    3.06
   2  -5  -6   42.53    5.51
   2  -5  -6   32.70    2.91
  -2   5   6   30.87    5.62
   2  -5  -5 1122.76   44.41
   2  -5  -5 1026.52   43.76
   2   5  -5  977.33   43.72
  -2   5   5 1081.72   44.29
  -2   5   5  977.83   43.76
   2  -5  -5  982.57   43.76
  -2   5   4  541.66   23.83
   2  -5  -4  539.86   23.83
   2  -5  -4  551.07   23.87
  -2   5   4  553.48   24.56
   2  -5  -4  576.89   23.83
   2   5  -4  518.94   23.79
  -2   5   3  104.04    4.97
   2   5  -3   95.89    5.78
   2  -5  -3  105.34    5.01
  -2   5   3  104.08    4.74
   2  -5  -3  104.65    4.93
   2   5  -3  105.57    5.70
   2   5  -3   98.42    4.86
   2  -5  -2  649.64   28.23
   2   5  -2  597.01   28.15
   2   5  -2  634.07   28.53
  -2   5   2  677.64   28.15
   2  -5  -2  629.60   28.15
   2   5  -2  730.81   28.19
  -2   5   2  612.73   28.19
  -2   5   2  647.12   28.23
   2  -5  -2  669.19   28.19
   2   5  -2  638.09   28.46
   2   5  -1   66.06    3.67
  -2   5   1   72.22    3.44
   2   5  -1   68.20    4.28
  -2   5   1   69.35    3.67
   2   5  -1   67.89    4.55
   2  -5  -1   66.90    3.44
  -2   5   1   67.36    3.48
  -2   5   0    3.86    2.49
   2   5   0    7.04    2.30
  -2   5   0    4.93    2.22
   2   5   0    8.11    0.99
  -2  -5   0    8.34    3.02
  -2   5   0    3.56    1.45
   2  -5   0    4.70    1.49
   2   5   0    6.50    1.95
   2   5   1 1184.07   53.28
  -2  -5  -1 1251.28   53.28
  -2   5  -1 1274.19   52.98
  -2   5  -1 1225.69   53.17
  -2  -5  -1 1188.47   52.98
  -2   5  -1 1227.37   53.01
   2   5   1 1232.50   53.13
  -2  -5  -1 1056.13   53.55
   2   5   1 1234.49   53.17
  -2   5  -2  278.84   12.28
   2   5   2  279.76   12.70
   2   5   2  262.93   12.13
  -2  -5  -2  291.77   12.35
   2   5   2  284.70   12.16
  -2   5  -2  272.92   11.93
  -2  -5  -2  259.18   12.16
  -2   5  -3  523.91   22.30
   2   5   3  510.56   22.57
   2   5   3  507.08   22.19
  -2  -5  -3  489.91   22.26
  -2  -5  -3  450.21   22.15
  -2   5  -3  539.67   22.03
  -2   5  -3  496.68   21.99
  -2  -5  -3  412.76   23.37
  -2  -5  -3  525.86   22.03
  -2   5  -4   31.44    3.40
  -2   5  -4   27.69    2.14
   2   5   4   23.98    2.49
  -2  -5  -4   25.93    6.77
  -2  -5  -4   24.94    2.83
  -2  -5  -4   29.84    2.22
   2   5   4   23.87    4.74
  -2  -5  -5  323.44   15.61
  -2  -5  -5  307.69   14.00
   2  -5   6  111.23    5.78
   2   5   6  108.90    5.89
  -2  -5  -6  118.73    6.01
   2  -5   7 1930.41   84.30
   2   5   7 1916.07   84.30
  -2  -5  -7 1987.56   84.38
  -2  -5  -8   87.02    5.28
   2  -5   8   88.74    5.39
   2   5   8   89.43    5.51
   2   5   8   75.89    5.05
  -2  -5  -9  241.32   11.78
  -2  -5  -9  259.76   11.93
   2   5   9  260.64   11.93
   2   5   9  243.50   11.78
   2  -5   9  254.56   11.93
  -2  -5 -10  201.92    9.87
   2   5  10  189.15    9.79
   2   5  10  205.10   10.10
   2  -5  10  204.72   10.02
  -2  -5 -10  181.15   11.05
  -2  -5 -10  202.42    9.75
   2  -5  11   15.91    5.01
  -2  -5 -11   14.00    4.13
  -2   5 -11   14.50    3.44
   2   5  11   11.28    3.10
  -2  -5 -11   14.15    6.39
   2   5  11   11.78    4.93
  -2  -5 -11   18.25    4.59
  -2  -5 -12   44.29    4.93
  -2   5 -12   42.23    4.36
  -2  -5 -12   47.47    5.70
   2   5  12   45.98    3.75
   2   5  12   44.71    5.85
   2  -5  12   45.14    5.93
  -2  -5 -12   42.08    7.19
   2  -5  13    9.26    2.72
  -2  -5 -13   12.62    5.70
  -2   5 -13   12.01    4.13
  -2  -5 -13   14.96    7.23
  -2  -5 -13   11.44    4.78
   2   5  13   15.49    6.01
   2  -5  13   13.92    6.04
   2  -5  13   11.13    6.43
   2  -5  13   10.86    3.29
   2  -5  13   11.36    2.64
   2  -5  14   11.74    3.06
  -2  -5 -14   15.45    6.43
  -2   5 -14    9.49    4.40
   2  -5  14    5.93    3.94
   2  -5  14   12.78    7.00
   2   5  14   11.09    3.17
   2  -5  14   12.39    3.10
   2  -5  15   95.05    5.58
  -2  -5 -15   99.30    8.64
  -2   5 -15   93.22    6.66
   2  -5  15   95.93    8.76
   2  -5  15  102.17    5.66
   2   5  15  111.31    5.85
   2  -5  16   63.95    4.93
   2  -5  16   73.25    8.80
   2  -5  16   66.48    5.05
   2   5  16   74.89    5.28
   2  -5  17  114.64    6.77
   2  -5  17  114.98   10.21
   2   5  17  128.52    7.15
   2  -5  17  113.99    6.85
   2  -5  18    2.83    4.78
   2  -5  18   -3.94    9.29
   2   5  18    4.28    5.43
   2  -5  18   -3.37    4.86
   2  -5  19   20.08    5.47
   2  -5  19   31.56   10.06
   2  -5  19   30.75    7.46
   2  -5  19   20.77    5.28
   2   5  19   30.75    6.27
   2  -5  20   10.29   10.86
   2  -5  20   11.70    8.11
   2  -5  20    0.57    5.89
   2   5  20  -13.04    6.85
   2  -5  21   51.33   11.70
   2  -5  21   35.04    9.14
   2   5  21   33.55    7.54
   2  -5  21   32.93    6.35
   2  -5  22   16.49    9.49
   2  -5  22   11.40   11.86
  -2  -5 -22   28.53   12.62
   2  -5  22   14.84    6.35
   2   5  22    7.54    7.57
   2  -5  23   50.68   12.24
   2  -5  23   60.63   10.25
   2   5  23   45.33    8.11
   2  -5  23   47.81    7.34
  -2  -5 -23   38.48   12.93
   2  -5  24    4.28   10.29
   2  -5  24   -0.99   11.86
   2   5  24   -0.92    7.96
   2  -5  24   -7.27    7.00
   2  -5  25   22.87   11.40
   2  -5  25   20.35   10.17
   2  -5  25   26.62    7.11
   2  -5  26    8.26    9.56
   2   5  26   -2.75   11.09
   2  -5  26   -1.38    6.81
   2  -5  27    2.91    8.95
   2   5  27   12.28   10.14
   2  -5  27    4.86    6.31
   2  -5  28    3.44    7.80
   2   5  28   26.20    9.26
  -2  -5 -29   -3.17    3.79
   2  -5  29    2.83    6.31
   2   5  29    0.50    7.88
   2  -5  30    3.83    4.63
   2   5  30   -2.52    6.35
  -2   5 -30   -5.43    6.73
   2  -5  31    3.98    3.02
  -2   5 -31   -3.25    4.63
  -2  -6  31    0.96    2.83
   2  -6 -31   -3.40    4.44
  -2  -6  30    0.11    4.21
   2  -6 -30    4.05    6.04
   2   6 -30   -0.11    5.09
  -2   6  29    4.17    6.31
  -2  -6  29    2.79    5.39
   2  -6 -29    6.20    7.42
   2   6 -29    3.10    6.81
  -2  -6  28    1.87    6.66
  -2   6  28   -3.83    7.61
   2  -6 -28  -11.25    8.76
  -2  -6  27   27.46    8.19
  -2   6  27   17.94    8.80
   2  -6 -27   20.08    9.87
   2  -6 -26   48.16    5.89
  -2   6  26   77.27    9.98
  -2  -6  26   67.09    9.87
   2  -6 -26   73.02   11.05
   2  -6 -25    0.92    5.85
  -2  -6  25    0.46   10.63
  -2   6  25    2.52    9.98
   2  -6 -25    9.45   11.48
  -2  -6  24    3.86   11.40
  -2   6  24    4.82   10.29
   2  -6 -24   -2.60   11.86
  -2  -6  23    7.34   11.48
  -2  -6  23   10.63    7.08
  -2  -6  22    1.42    6.92
  -2  -6  21   22.26   11.25
  -2  -6  21   29.53    6.54
  -2  -6  20   55.46   10.90
  -2  -6  20   56.04    6.46
  -2  -6  19   44.03    9.98
  -2  -6  19   40.01    5.78
  -2  -6  18    9.75    9.33
  -2  -6  18    3.37    4.82
  -2  -6  17   74.93    9.18
  -2   6  17   91.19    6.89
  -2  -6  17   67.44    5.47
  -2  -6  16   38.06    6.46
  -2  -6  16   46.36    8.11
  -2   6  16   48.73    5.55
  -2  -6  16   47.51    4.48
  -2  -6  15  101.40    5.70
  -2  -6  15   92.37    8.42
  -2  -6  15   91.69    7.00
  -2   6  15  104.73    6.39
  -2  -6  15   92.57    5.47
  -2  -6  14  115.55    5.85
   2  -6 -14  113.37    7.27
  -2  -6  14  117.66    6.92
  -2  -6  14  109.93    8.30
  -2   6  14  110.66    6.54
  -2  -6  14  106.68    5.78
  -2  -6  13    6.66    2.68
   2  -6 -13    8.15    4.82
   2   6 -13   13.73    7.46
   2  -6 -13    4.55    7.50
  -2  -6  13    2.52    6.27
  -2  -6  13    7.27    4.36
  -2   6  13    4.82    3.48
  -2  -6  12   38.44    4.25
  -2  -6  12   38.56    6.16
   2   6 -12   37.71    7.38
   2  -6 -12   26.05    7.23
   2  -6 -12   33.01    5.20
   2  -6 -12   34.85    4.90
   2  -6 -11    2.10    6.69
   2  -6 -11    3.52    4.13
   2   6 -11    2.95    6.43
   2  -6 -11    7.11    4.44
   2  -6 -10   11.74    6.58
   2  -6 -10    9.33    3.90
   2  -6 -10    5.47    3.98
   2   6 -10    5.81    5.93
   2  -6  -9    7.57    3.67
   2  -6  -9   11.25    3.75
   2  -6  -9    7.80    6.27
   2   6  -9    8.68    5.51
   2  -6  -8   41.12    4.02
   2  -6  -8   41.31    6.50
   2   6  -8   43.64    5.39
  -2   6   8   45.17    7.08
   2  -6  -8   41.16    4.02
  -2   6   7  185.17   10.25
   2   6  -7  171.51    9.10
   2  -6  -7  193.47   10.29
   2  -6  -7  165.89    8.26
   2  -6  -7  172.85    8.30
  -2   6   7  160.61    8.26
  -2   6   6 1979.14   90.42
   2  -6  -6 1980.06   90.42
   2  -6  -6 2253.09   91.04
  -2   6   6 2189.25   90.92
   2  -6  -6 2185.12   90.42
  -2   6   5   73.33    6.89
   2  -6  -5   71.72    4.28
  -2   6   5   71.72    4.40
   2  -6  -5   81.93    4.44
   2  -6  -4  565.19   23.68
   2   6  -4  530.53   24.10
  -2   6   4  569.32   23.68
  -2   6   4  515.61   23.49
  -2   6   3   98.15    4.86
   2  -6  -3   97.46    4.82
  -2   6   3   87.33    4.63
  -2   6   3   95.17    4.51
   2  -6  -3   96.66    4.90
   2   6  -3   98.19    6.01
   2   6  -3  100.79    4.86
   2   6  -3   90.88    5.81
  -2   6   2 1033.48   45.82
   2   6  -2  992.90   45.71
  -2   6   2 1090.97   45.86
   2   6  -2 1011.91   46.09
   2  -6  -2 1079.50   45.71
   2   6  -2 1061.75   45.90
  -2   6   2 1096.33   45.79
   2   6  -2 1036.54   46.13
   2  -6  -2 1112.32   45.86
  -2   6   1  330.37   13.27
   2  -6  -1  317.71   13.27
  -2   6   1  327.92   13.31
   2   6  -1  311.78   13.66
   2   6  -1  269.59   13.04
  -2   6   1  324.90   13.39
   2   6  -1  298.31   13.04
   2   6  -1  322.91   13.39
   2   6  -1  299.42   13.81
   2   6   0   14.96    3.79
   2   6   0   15.49    2.79
  -2   6   0   15.19    5.16
   2   6   0   14.15    2.30
  -2   6   0   13.88    2.56
  -2   6   0   15.95    2.79
  -2   6   0   12.28    1.87
  -2   6  -1   68.31    3.98
   2   6   1   61.97    3.67
   2   6   1   62.50    3.75
  -2  -6  -1   57.53    4.67
  -2   6  -1   67.40    4.48
   2   6   1   69.46    4.93
  -2   6  -1   60.47    3.25
   2   6   2    4.13    2.30
   2   6   2    6.08    4.09
  -2  -6  -2    6.20    3.48
   2   6   2    6.96    2.45
  -2  -6  -2    5.58    2.26
  -2   6  -2    6.23    1.61
  -2  -6  -2    3.25    6.58
  -2   6  -2    8.72    3.02
  -2   6  -3  393.90   17.25
  -2  -6  -3  383.04   17.44
  -2   6  -3  405.99   17.63
   2   6   3  390.99   17.44
  -2  -6  -3  417.12   17.71
   2   6   3  396.04   17.44
   2   6   3  407.44   18.05
  -2   6  -4 1164.30   50.68
   2   6   4 1135.65   50.57
   2   6   4 1162.43   50.41
   2   6   4 1153.74   50.53
  -2  -6  -4 1217.08   50.68
  -2  -6  -4 1096.33   50.53
   2   6   4 1208.21   50.95
   2  -6   4 1168.66   50.41
  -2   6  -4 1155.73   50.38
  -2   6  -4 1193.18   50.41
  -2  -6  -4 1167.74   50.41
  -2  -6  -4 1011.99   51.64
   2   6   5    0.04    2.72
   2   6   5    3.75    5.39
   2   6   5    3.37    2.64
  -2   6  -5    0.88    2.14
  -2  -6  -5    0.80    2.10
  -2  -6  -5    3.52    3.37
   2  -6   5    2.91    2.68
  -2  -6  -5    2.52    2.75
  -2   6  -5    1.07    3.75
  -2  -6  -5    0.42    7.96
   2   6   6  217.18    9.72
  -2   6  -6  201.73    9.56
  -2  -6  -6  225.18   10.02
   2  -6   6  210.41    9.72
  -2  -6  -6  206.25   12.47
  -2  -6  -6  197.72    9.52
  -2  -6  -7   11.51    3.79
   2   6   7    8.22    3.60
   2  -6   7    7.46    3.44
   2  -6   8   37.94    4.40
  -2  -6  -8   35.04    4.48
   2   6   8   39.21    4.36
  -2  -6  -9  313.61   14.23
   2   6   9  303.44   14.11
   2  -6   9  290.66   14.08
  -2  -6 -10    5.01    4.82
   2   6  10    7.80    4.13
   2  -6  10    7.88    4.70
   2   6  10    6.69    4.74
  -2  -6 -10    5.13    3.98
  -2  -6 -11   12.66    7.23
   2   6  11    9.60    4.51
   2   6  11   10.48    2.87
  -2  -6 -11   12.47    5.32
   2   6  11    9.98    5.16
  -2  -6 -11    5.09    4.48
   2  -6  11    4.78    5.09
   2  -6  12   97.73    5.01
  -2  -6 -12  100.79    6.69
  -2   6 -12   93.64    5.97
   2   6  12  104.96    7.50
  -2  -6 -12  102.97    7.46
   2  -6  12  104.12    7.38
  -2  -6 -12   96.16    9.10
   2   6  12  102.78    5.16
   2  -6  12   90.12    5.28
   2   6  13   89.89    7.57
   2  -6  13   81.51    4.67
   2  -6  13   85.99    7.42
  -2   6 -13   89.77    5.70
  -2  -6 -13   86.75    7.46
   2  -6  13   89.16    8.45
   2  -6  13   75.20    4.97
   2  -6  13   84.27    4.59
   2   6  13   74.70    4.74
   2  -6  14   10.21    3.29
  -2   6 -14    5.85    4.36
  -2  -6 -14    8.49    6.62
   2  -6  14   13.46    7.99
   2  -6  14    6.66    3.98
   2  -6  14    9.33    3.14
   2   6  14    6.04    3.37
   2  -6  14    8.84    3.94
   2  -6  15   23.94    3.75
   2  -6  15   16.98    8.42
   2  -6  15   24.56    3.63
   2   6  15   23.49    4.02
   2  -6  16  263.28   12.55
   2  -6  16  285.42   15.03
   2  -6  16  250.96   13.04
   2   6  16  296.78   12.78
   2  -6  16  265.27   12.51
   2  -6  17  137.05    7.57
   2  -6  17  150.94   11.55
   2   6  17  140.72    7.92
   2  -6  17  136.06    7.65
   2  -6  18  109.89    7.04
   2  -6  18  125.15   11.32
   2  -6  18  112.23    6.96
   2   6  18  106.34    7.69
   2  -6  19   21.76    5.74
   2  -6  19   24.37   10.79
  -2  -6 -19   32.40   12.13
   2   6  19   15.68    6.31
   2  -6  19   16.37    5.28
   2  -6  20   37.33   11.13
  -2  -6 -20   31.82   12.70
   2   6  20   37.75    7.23
   2  -6  20   28.15    5.89
   2  -6  21   22.95   11.59
  -2  -6 -21   22.49   12.74
   2  -6  21   14.00    6.01
   2   6  21    5.66    7.46
   2  -6  22   13.88   11.63
   2  -6  22   16.22    6.46
   2   6  22   19.05    7.69
  -2  -6 -22   15.26   12.93
   2  -6  23    0.73   11.82
   2  -6  23   21.04    9.95
  -2  -6 -23    6.89   12.58
   2  -6  23    8.30    6.62
   2  -6  24   76.23   10.98
  -2  -6 -24   90.16   12.81
   2  -6  24   61.51    7.46
   2  -6  25   17.29    9.98
   2  -6  25   15.41    6.69
  -2  -6 -25   17.79   11.67
   2   6  26   10.48   10.71
   2  -6  26    1.80    9.41
  -2  -6 -26   -2.18   10.67
   2  -6  26   -4.93    6.50
   2   6  27    9.07    9.75
   2  -6  27    1.91    8.61
  -2  -6 -27   -6.23    9.68
  -2  -6 -28   14.65    4.86
   2  -6  28   11.05    7.50
   2   6  28   13.69    8.76
  -2  -6 -28    3.83    8.42
  -2  -6 -29    1.34    3.63
   2  -6  29    4.59    5.89
   2   6  29    6.08    7.34
   2   6  30    8.22    5.85
   2  -6  30    9.87    4.40
  -2   6 -30    6.27    6.12
   2  -6  31    8.57    2.83
   2  -7 -31    0.92    3.60
  -2  -7  31   -2.41    2.52
  -2  -7  30    6.66    3.86
   2  -7 -30   -1.11    5.47
   2  -7 -29    8.15    7.08
  -2   7  29    6.20    5.62
  -2  -7  29   -4.05    5.13
   2   7 -29   -0.31    6.08
  -2   7  28   13.58    7.27
  -2  -7  28   -1.11    6.35
   2  -7 -28    2.60    8.38
   2  -7 -27   16.56    4.67
  -2   7  27   26.28    8.42
  -2  -7  27   31.75    7.80
   2  -7 -26    7.23    5.28
  -2  -7  26   -5.36    9.22
  -2   7  26   -6.04    8.84
   2  -7 -25    5.85    5.97
  -2   7  25    7.38    9.72
   2  -7 -24   -0.50    6.46
  -2   7  24   10.67   10.10
  -2  -7  23    1.53    6.58
  -2  -7  22   17.02    6.66
  -2  -7  21    0.23    6.23
  -2  -7  20  252.72   12.70
  -2  -7  19    6.66    5.20
  -2  -7  18   61.24    8.87
  -2  -7  18   73.52    5.74
  -2  -7  17    0.27    7.19
  -2  -7  17    0.46    4.36
  -2  -7  16   32.40    8.53
  -2  -7  16   40.01    6.69
  -2  -7  16   40.35    4.17
  -2  -7  15   53.01    4.32
  -2  -7  15   49.73    6.39
  -2  -7  15   45.82    8.07
  -2  -7  15   43.11    4.02
  -2  -7  14    2.75    3.25
  -2  -7  14    2.45    7.42
  -2  -7  14    4.48    5.32
  -2  -7  14    2.64    3.06
  -2  -7  13   48.23    3.48
   2  -7 -13   48.31    4.97
  -2  -7  13   46.32    5.24
  -2  -7  13   47.16    7.31
  -2  -7  13   43.57    3.40
  -2  -7  12   24.59    3.56
  -2  -7  12   27.31    4.44
   2  -7 -12   30.41    4.44
   2  -7 -12   25.44    7.96
   2   7 -12   28.34    7.46
  -2  -7  11   43.61    3.48
  -2  -7  11   47.24    4.40
   2   7 -11   47.24    7.34
   2  -7 -11   50.11    4.74
   2  -7 -11   42.30    5.28
   2  -7 -11   38.37    7.76
   2  -7 -10    2.98    4.17
   2  -7 -10    5.62    4.02
   2  -7 -10    3.63    7.34
   2   7 -10    3.83    6.43
   2  -7  -9   18.09    7.11
   2  -7  -9   16.33    3.98
   2  -7  -9   16.64    3.86
   2   7  -9    9.18    6.08
  -2   7   9   13.96    7.57
   2  -7  -8  141.98    8.07
   2  -7  -8  181.84    8.11
   2  -7  -8  155.83   10.37
   2   7  -8  152.58    9.33
  -2   7   8  154.23   10.56
   2  -7  -7  175.38   10.79
  -2   7   7  162.91    8.53
   2  -7  -7  152.20    8.49
  -2   7   7  177.56   10.67
  -2   7   6  115.25    8.64
   2   7  -6  110.31    6.96
   2  -7  -6  106.79    6.01
  -2   7   6  103.51    6.08
   2  -7  -6  120.41    5.97
  -2   7   5  841.62   36.61
   2   7  -5  845.18   37.03
   2  -7  -5  826.13   36.61
  -2   7   4    3.33    1.87
   2   7  -4    1.19    4.44
  -2   7   4    2.52    2.68
   2   7  -4    0.42    4.32
   2   7  -4    4.90    3.06
   2  -7  -4   -0.15    3.17
   2  -7  -4    3.63    2.68
   2   7  -3  856.88   37.18
   2   7  -3  798.82   37.26
   2   7  -3  865.03   36.68
  -2   7   3  881.52   36.76
   2  -7  -3  778.89   36.68
  -2   7   3  899.00   36.87
  -2   7   3  794.30   36.76
   2   7  -3  879.26   36.87
   2  -7  -3  903.97   36.87
  -2   7   2  254.13   11.48
   2   7  -2  246.87   12.20
   2   7  -2  241.63   12.09
   2  -7  -2  257.31   11.48
   2   7  -2  254.67   11.55
  -2   7   2  257.19   11.36
  -2   7   2  257.88   11.48
   2   7  -1   82.35    4.48
  -2   7   1   86.52    4.63
   2  -7  -1   79.94    4.28
   2   7  -1   77.34    5.78
  -2   7   1   80.59    4.25
  -2   7   1   81.28    4.25
   2   7  -1   73.48    5.16
  -2   7   1   87.13    7.27
  -2   7   0 1514.67   64.99
   2   7   0 1425.97   65.25
   2   7   0 1486.18   65.10
  -2   7   0 1522.32   65.03
  -2   7   0 1544.16   65.64
   2   7   0 1470.61   64.99
  -2   7   0 1501.40   64.87
  -2  -7  -1  286.99   14.19
   2   7   1  287.64   14.08
   2   7   1  299.46   13.46
   2   7   1  290.85   13.54
  -2   7  -1  303.90   13.81
  -2   7  -1  306.38   13.31
  -2   7  -1  311.20   13.62
  -2   7  -2  465.54   20.69
   2   7   2  455.14   20.92
  -2   7  -2  480.54   20.58
  -2   7  -2  458.70   21.34
   2   7   2  471.74   21.38
  -2  -7  -2  475.03   21.42
  -2   7  -2  459.16   21.04
   2   7   2  475.57   20.54
   2   7   2  476.94   20.88
   2   7   3   25.86    2.14
  -2   7  -3   25.25    3.79
   2   7   3   30.75    5.28
   2   7   3   25.93    3.02
  -2   7  -3   21.46    2.22
   2   7   3   24.25    2.95
  -2  -7  -3   27.08    4.51
  -2  -7  -3   17.75    8.30
  -2  -7  -3   22.80    2.98
   2  -7   3   27.16    2.18
   2  -7   4 1883.14   78.18
  -2  -7  -4 1740.96   78.34
  -2   7  -4 1857.66   78.45
   2   7   4 1784.60   78.34
   2   7   4 1801.24   78.72
   2   7   4 1786.21   78.37
   2   7   4 1814.55   78.15
  -2  -7  -4 1959.52   78.64
  -2   7  -4 1759.82   78.18
   2   7   5   80.78    5.01
  -2  -7  -5   89.31    5.93
   2   7   5   83.81    4.63
  -2   7  -5   79.56    5.78
   2   7   5   85.60    4.90
  -2   7  -5   83.27    4.32
  -2  -7  -5   69.08   10.56
  -2  -7  -5   79.75    4.97
  -2   7  -5   87.10    4.44
  -2  -7  -5   81.43    4.40
   2  -7   5   88.55    4.70
   2   7   5   86.14    7.11
   2  -7   6   15.61    3.33
   2   7   6    9.45    3.44
  -2  -7  -6   13.66    2.72
  -2  -7  -6   15.64    9.68
  -2  -7  -6   14.11    4.55
  -2   7  -6   19.43    4.40
  -2  -7  -6   17.10    3.37
   2   7   6   15.30    3.14
  -2   7  -6   18.25    2.83
  -2  -7  -7  163.79    7.80
   2   7   7  158.97    8.03
  -2  -7  -7  158.05   12.05
  -2  -7  -7  150.09    8.07
  -2  -7  -7  182.84    8.80
  -2   7  -7  176.68    7.88
   2   7   7  139.23    8.15
   2  -7   7  161.03    8.07
   2   7   8    2.49    3.94
   2  -7   8    2.56    3.94
  -2  -7  -8    0.23    3.37
  -2   7  -8    0.38    3.48
  -2  -7  -8    3.37    4.70
  -2  -7  -9   63.19    5.09
   2   7   9   75.01    5.66
   2  -7   9   71.34    5.58
  -2  -7  -9   77.11    6.20
  -2  -7 -10    0.65    5.39
   2  -7  10    6.43    5.01
   2   7  10    9.64    4.97
   2   7  11  209.57   10.33
   2  -7  11  203.76   10.17
   2  -7  11  195.23    8.91
   2   7  11  182.15    8.80
  -2  -7 -11  211.64   10.63
   2  -7  12  159.66    7.46
  -2   7 -12  153.96    8.19
  -2  -7 -12  176.87    9.83
  -2  -7 -12  134.72   11.86
   2  -7  12  174.34   10.86
   2  -7  12  150.36    7.61
   2  -7  13   31.21    3.33
  -2  -7 -13   29.34    6.77
  -2   7 -13   33.01    4.51
   2  -7  13   28.08    3.90
   2  -7  13   32.70    8.91
   2   7  13   28.50    3.44
  -2  -7 -13   47.47   10.40
   2  -7  13   28.65    4.09
   2  -7  13   31.17    3.14
   2  -7  14    6.04    3.29
  -2  -7 -14    5.09    6.85
   2  -7  14    6.62    9.22
   2  -7  14    5.89    4.09
  -2  -7 -14    3.86   10.90
   2   7  14   11.28    3.60
   2  -7  14    7.31    4.13
   2  -7  14   11.82    3.21
   2  -7  15   28.11    3.83
  -2  -7 -15   32.74    6.39
   2  -7  15   21.80    9.49
   2  -7  15   26.05    5.39
   2  -7  15   30.33    5.09
   2  -7  15   22.07    3.75
  -2  -7 -15   29.41   11.13
   2   7  15   28.42    4.40
   2  -7  16   24.21    4.13
   2  -7  16   26.28    5.89
   2  -7  16   16.22   10.02
  -2  -7 -16   23.10   11.67
   2  -7  16   23.06    4.17
   2   7  16   18.17    4.86
   2  -7  17   82.77    5.97
   2  -7  17   89.20    7.54
   2  -7  17  104.12   11.05
   2  -7  17   84.95    5.89
   2   7  17   87.55    6.58
  -2  -7 -17  101.94   12.55
   2  -7  18    1.99    5.01
   2  -7  18    4.13    7.15
   2  -7  18    1.49   10.75
   2  -7  18    1.38    4.59
  -2  -7 -18   -6.04   12.43
   2   7  18    1.30    5.81
   2  -7  19   35.38    5.85
   2  -7  19   26.81   11.36
   2  -7  19   36.41    5.43
  -2  -7 -19   37.52   12.97
   2   7  19   32.51    6.62
   2  -7  20   64.53   11.74
   2   7  20   51.14    7.46
   2  -7  20   47.55    6.20
  -2  -7 -20   79.79   13.43
   2  -7  21    3.37   11.74
   2   7  21   -6.81    7.38
  -2  -7 -21    0.69   12.89
   2  -7  21   -3.94    5.81
  -2  -7 -22   -6.01   12.93
   2  -7  22    3.02    6.20
  -2  -7 -23   17.48   12.81
   2  -7  23   14.61    6.43
  -2  -7 -24   25.25   12.32
   2  -7  24    0.50    6.39
   2  -7  25    2.03    6.27
  -2  -7 -25   12.28   11.51
   2  -7  26   17.82    9.45
   2   7  26   -3.37   10.25
   2  -7  26   -7.08    6.01
  -2  -7 -26    3.17   10.48
   2   7  27   24.06    9.37
   2  -7  27   30.94    8.53
  -2  -7 -27   23.64    9.37
  -2  -7 -28    6.43    4.55
   2   7  28    4.02    8.07
   2  -7  28   -2.14    7.08
  -2  -7 -28    1.15    8.19
  -2  -7 -29    1.91    3.40
   2   7  29    8.26    6.85
   2  -7  29    4.05    5.47
  -2  -7 -29    9.10    6.69
  -2  -7 -30   13.62    5.16
   2  -7  30    6.54    4.02
   2   7  30   10.17    5.01
  -2   7 -30   11.90    5.39
   2  -8 -30   -4.90    4.78
  -2  -8  30    3.33    3.37
  -2  -8  29    5.24    4.70
  -2   8  29    7.27    4.86
   2   8 -29    7.11    5.28
  -2   8  28    1.15    6.23
   2  -8 -27    6.39    4.28
  -2   8  27    6.66    7.50
   2  -8 -26   -5.13    5.16
  -2   8  26    8.68    8.26
   2  -8 -25    1.07    5.89
  -2   8  25   18.13    9.14
   2  -8 -24   36.64    6.81
  -2   8  24   47.09    9.79
   2  -8 -23   -0.46    7.00
  -2  -8  22   26.09    6.31
  -2  -8  21   87.25   11.63
  -2  -8  21  101.10    7.50
  -2  -8  20   10.25   10.10
  -2  -8  20    5.51    5.70
  -2  -8  19  133.80   11.13
  -2  -8  19  132.73    7.99
  -2  -8  18  100.60    9.68
  -2  -8  18  106.11    6.69
  -2  -8  17   31.82    7.84
  -2  -8  17   38.14    4.74
  -2  -8  16   37.60    7.23
  -2  -8  16   32.97    4.25
  -2  -8  15   27.92    6.58
  -2  -8  15   30.87    3.75
  -2  -8  14  408.47   17.56
  -2  -8  14  397.15   18.25
  -2  -8  14  382.12   17.52
  -2  -8  13   10.40    2.91
  -2  -8  13    9.98    4.17
  -2  -8  13   12.28    5.28
  -2  -8  13   12.85    2.87
   2  -8 -12   59.56    6.23
  -2  -8  12   62.42    5.55
  -2  -8  12   62.46    4.55
   2  -8 -11    3.94    5.16
  -2  -8  11    2.83    3.06
  -2  -8  11    3.29    4.21
   2  -8 -11    2.33    4.93
   2  -8 -11    1.03    3.75
   2  -8 -11    3.63    8.15
  -2  -8  10  101.75    5.62
   2   8 -10  128.25    8.87
   2  -8 -10  105.53    7.00
   2  -8 -10  104.92    9.79
   2  -8 -10  129.29    6.39
   2   8  -9   17.71    6.81
   2  -8  -9   20.85    3.75
   2  -8  -9   12.24    4.32
  -2   8   9   13.96    8.11
   2  -8  -8   18.47    3.94
   2  -8  -8   18.17    3.56
  -2   8   8   15.34    7.88
   2   8  -8   12.66    5.09
  -2   8   7  202.76   12.09
   2   8  -7  178.25   10.44
   2  -8  -7  192.59    9.68
   2  -8  -7  213.36    9.49
  -2   8   7  194.92    9.75
  -2   8   6    2.30    3.63
   2   8  -6    1.76    5.05
   2  -8  -6    3.10    3.56
   2   8  -6    4.86    4.97
   2   8  -5   14.57    5.28
   2   8  -5   13.08    3.71
   2  -8  -5   12.43    3.48
  -2   8   5   16.72    3.44
   2  -8  -5   14.73    4.09
   2   8  -5   13.46    3.33
   2   8  -5   12.32    5.13
   2   8  -5   13.46    5.09
   2   8  -4  276.78   12.97
   2  -8  -4  249.54   11.86
  -2   8   4  259.07   11.90
  -2   8   4  272.34   12.20
   2   8  -4  258.65   13.04
   2   8  -4  273.91   12.24
   2  -8  -4  273.99   12.24
   2   8  -4  277.20   11.90
   2   8  -3   18.86    4.78
  -2   8   3   21.31    2.83
   2   8  -3   22.64    3.10
   2  -8  -3   25.51    3.06
   2   8  -3   24.67    5.05
  -2   8   3   20.31    2.52
  -2   8   3   17.67    3.02
   2   8  -2  709.92   31.21
   2  -8  -2  731.80   31.17
  -2   8   2  715.59   32.36
  -2   8   2  685.41   31.17
   2   8  -2  681.08   31.59
  -2   8   2  718.30   31.10
  -2   8   2  737.39   31.17
   2   8  -2  683.00   31.59
  -2   8   1  338.36   14.96
   2   8  -1  344.06   15.11
  -2   8   1  357.72   16.91
  -2   8   1  327.69   14.99
  -2   8   1  340.01   15.15
   2   8  -1  327.50   15.80
   2   8  -1  326.27   15.45
  -2   8   0  391.03   17.52
   2   8   0  385.41   17.71
  -2   8   0  416.28   19.16
  -2   8   0  388.66   17.37
  -2   8   0  399.98   17.63
   2   8   0  399.49   18.17
   2   8   0  390.84   17.52
   2   8   1  186.85    9.14
   2   8   1  193.51   10.25
  -2   8  -1  202.61    9.45
  -2   8  -1  211.29    9.60
   2   8   1  191.48    9.29
  -2   8  -1  211.14   11.86
  -2   8  -1  190.33    8.91
  -2  -8  -2   11.90    5.58
   2   8   2   11.44    5.55
  -2   8  -2   11.09    4.78
  -2   8  -2    6.39    2.10
   2   8   2    6.73    3.10
  -2   8  -2    8.80    3.90
   2   8   2    6.96    3.02
   2   8   3  943.48   39.51
  -2   8  -3  962.91   39.67
   2   8   3  966.93   40.01
  -2   8  -3  843.76   39.17
  -2   8  -3  931.20   39.28
  -2  -8  -3  916.25   39.51
  -2   8  -3  899.57   40.01
  -2  -8  -3  984.22   40.16
   2   8   3  951.17   39.51
  -2  -8  -4  586.19   24.02
   2   8   4  544.34   24.02
   2   8   4  513.97   23.22
   2   8   4  527.59   23.18
  -2   8  -4  519.32   22.95
  -2  -8  -4  527.39   23.22
  -2   8  -4  522.12   23.45
  -2  -8  -5  109.70    6.08
  -2   8  -5  117.35    6.73
  -2   8  -5  105.72    5.36
   2   8   5  102.36    5.81
   2   8   5  102.66    8.38
  -2  -8  -5  116.36    7.80
  -2  -8  -5   84.27   12.24
   2   8   5  106.07    6.04
   2   8   6  337.10   16.29
  -2  -8  -6  356.80   15.87
  -2   8  -6  373.32   16.60
  -2  -8  -6  405.07   17.10
  -2  -8  -6  347.24   16.26
  -2  -8  -6  325.17   20.08
  -2   8  -6  377.84   15.91
  -2   8  -6  365.14   15.87
   2   8   6  335.00   15.91
   2  -8   6  346.78   15.95
  -2  -8  -7    3.60    2.91
  -2  -8  -7    7.23    5.70
  -2   8  -7    6.50    3.06
  -2  -8  -7    6.58    3.86
  -2   8  -7    2.75    2.68
  -2  -8  -7   -2.91   10.90
   2   8   7    3.90    3.90
   2   8   7    1.95    3.52
   2  -8   7    3.44    3.63
  -2  -8  -8   56.53    6.54
  -2  -8  -8   41.81   10.75
  -2  -8  -8   43.87    4.05
   2   8   8   42.38    4.67
  -2  -8  -8   42.34    4.82
  -2   8  -8   49.84    4.21
   2  -8   8   41.35    4.70
   2   8   8   43.76    4.55
  -2   8  -9   15.45    4.09
  -2  -8  -9   17.06    4.55
   2   8   9   13.54    4.59
  -2  -8  -9   14.73    6.23
  -2  -8  -9   19.47    3.94
  -2   8 -10   18.55    4.32
  -2  -8 -10   15.30    6.27
  -2  -8 -10   11.63    4.13
  -2  -8 -10    9.83    4.82
  -2  -8 -10   11.59    8.22
  -2  -8 -11   33.24    6.85
   2   8  11   46.09    2.60
  -2   8 -11   31.67    5.05
  -2  -8 -11   28.57    5.13
  -2  -8 -11   36.61    5.39
   2  -8  11   31.14    3.06
  -2   8 -12   -1.15    5.05
  -2  -8 -12    5.81    6.66
  -2  -8 -12   -0.92    5.13
   2  -8  12    1.22    2.79
   2  -8  12    1.49    4.05
  -2  -8 -12  -13.88    9.83
   2  -8  12    1.19    2.49
  -2  -8 -13   32.51    6.16
   2  -8  13   37.94    3.44
  -2   8 -13   19.70    5.66
  -2  -8 -13   23.87    5.97
  -2  -8 -13   36.57    7.15
   2  -8  13   28.00    4.17
   2  -8  13   31.79    9.56
   2  -8  13   31.90    4.48
   2   8  13   27.73    3.75
   2  -8  13   29.11    3.25
  -2  -8 -13   14.23   10.60
  -2  -8 -14 1249.25   53.47
   2  -8  14 1275.84   53.21
   2  -8  14 1186.48   53.36
  -2  -8 -14 1124.18   54.47
   2  -8  14 1244.01   53.28
   2  -8  14 1306.09   54.20
   2  -8  14 1240.04   53.17
   2   8  14 1118.21   53.28
   2  -8  14 1237.28   53.24
   2  -8  15   68.58    4.97
   2  -8  15   58.03    6.35
   2  -8  15   67.59   11.09
   2  -8  15   63.19    6.01
   2  -8  15   70.92    5.62
   2   8  15   68.89    5.32
  -2  -8 -15   72.29   12.66
   2  -8  15   62.88    4.63
   2  -8  16  222.96   10.33
  -2  -8 -16  232.49   15.72
   2  -8  16  202.08   11.21
   2  -8  16  246.83   14.65
   2   8  16  195.19   10.63
   2  -8  16  215.77   10.25
  -2  -8 -17   31.94    7.34
   2  -8  17   44.83    4.93
   2  -8  17   36.68    6.96
   2   8  17   38.48    5.66
  -2  -8 -17   45.25   13.12
   2  -8  17   36.87    4.67
   2  -8  18   84.15    6.39
   2  -8  18   82.39    8.34
   2   8  18   72.03    6.92
   2  -8  18   82.05    6.01
  -2  -8 -18   87.10   13.73
   2  -8  19   16.22    5.66
   2  -8  19   12.58    8.38
   2   8  19   14.04    6.50
  -2  -8 -19    3.79   13.46
   2  -8  19   11.02    4.93
   2  -8  20   36.87    9.14
  -2  -8 -20   57.53   13.73
   2  -8  20   37.49    5.81
   2  -8  21    2.87    9.64
  -2  -8 -21   -3.71   13.46
   2  -8  21   -1.64    5.55
   2  -8  22    3.37    5.97
  -2  -8 -22    1.80   13.43
  -2  -8 -23    9.10   12.93
   2  -8  23   -2.79    6.12
   2  -8  24   -0.11    6.04
  -2  -8 -24   16.79   12.35
  -2  -8 -25    3.29   11.32
   2  -8  25    0.73    5.89
   2   8  26   15.41    9.60
  -2  -8 -26    3.83   10.29
  -2  -8 -27   -4.13    5.32
   2   8  27    3.75    8.49
  -2  -8 -27    1.91    9.07
  -2  -8 -28    5.13    4.28
   2   8  28    4.63    7.34
  -2  -8 -28   11.40    7.69
  -2  -8 -29    2.60    3.06
  -2  -8 -29    4.09    6.20
   2  -8  29   -2.56    4.93
   2   8  29   11.17    6.01
   2  -8  30    0.96    3.44
  -2  -8 -30   -0.65    4.51
   2   8  30    4.40    4.17
  -2   8 -30   -2.87    4.59
  -2   9  28    4.13    5.28
   2  -9 -27   -0.11    4.17
  -2   9  27    7.61    6.46
   2  -9 -26    7.19    5.09
  -2   9  26   13.88    7.54
   2  -9 -25   13.77    5.93
  -2   9  25   20.00    8.42
  -2  -9  25   18.32    8.95
   2  -9 -24   29.18    6.81
  -2  -9  24   29.26   10.06
  -2   9  24   25.74    9.07
   2  -9 -23  104.42    8.68
  -2  -9  23  125.69   11.86
   2  -9 -22   -1.34    7.57
  -2  -9  22   18.40   10.82
  -2  -9  21   46.44   10.82
  -2  -9  21   43.80    6.08
  -2  -9  20   15.95   10.14
  -2  -9  20    8.11    5.47
  -2  -9  19   26.55    9.64
  -2  -9  19   20.62    5.13
  -2  -9  18   13.12    8.87
  -2  -9  18    7.23    4.74
  -2  -9  17    1.87    8.34
  -2  -9  17    3.29    4.51
  -2  -9  16    3.17    7.46
  -2  -9  16    3.02    4.02
  -2  -9  15  374.32   17.56
  -2  -9  15  364.68   16.49
  -2  -9  14    8.22    3.44
  -2  -9  14   -0.46    6.43
  -2  -9  13  561.40   24.52
  -2  -9  13  544.07   24.79
  -2  -9  13  576.20   25.13
   2  -9 -12    3.25    6.31
  -2  -9  12    1.15    2.60
  -2  -9  12    3.02    5.24
  -2  -9  12   -2.03    3.90
   2  -9 -11    3.06    5.81
  -2  -9  11    4.02    3.40
  -2  -9  11    2.75    4.74
   2  -9 -11   -3.90   10.44
   2  -9 -10  218.49   11.25
   2  -9 -10  248.47   10.63
   2  -9 -10  230.27   11.51
  -2  -9  10  216.50   10.33
  -2  -9  10  237.00   10.82
   2  -9  -9  134.49    8.03
   2  -9  -9  156.94    8.11
  -2   9   9  153.77   11.25
   2   9  -9  143.17    8.84
  -2  -9   9  139.73    6.81
  -2   9   8    0.88    8.84
   2  -9  -8    5.62    4.36
   2   9  -8   16.33    5.51
  -2   9   8   11.13    4.44
   2  -9  -8   10.79    4.78
   2  -9  -8   15.80    8.30
  -2   9   7   43.49    4.74
   2  -9  -7   50.53    4.70
   2   9  -7   38.67    6.81
   2   9  -7   40.24    6.20
   2   9  -7   41.31    6.04
   2   9  -6   27.46    5.78
   2  -9  -6   30.83    4.82
   2   9  -6   29.64    6.16
  -2   9   6   32.40    4.17
   2   9  -6   32.44    4.09
   2   9  -6   30.18    4.40
   2  -9  -6   31.98    4.25
   2   9  -6   32.63    6.01
   2  -9  -5  246.56   12.35
   2   9  -5  277.81   13.85
   2   9  -5  287.26   13.62
   2  -9  -5  287.68   12.85
   2   9  -5  302.98   12.85
   2   9  -5  265.53   12.39
  -2   9   5  301.72   12.85
   2   9  -5  294.49   13.58
  -2   9   4  302.79   12.89
   2   9  -4  278.81   13.81
   2   9  -4  263.24   13.81
   2  -9  -4  292.73   12.89
   2   9  -4  300.46   12.89
  -2   9   4  256.05   12.55
   2   9  -4  263.39   13.54
  -2   9   3 1306.93   60.63
  -2   9   3 1546.38   61.81
  -2   9   3 1454.16   60.74
   2   9  -3 1284.86   61.16
   2   9  -3 1420.69   61.16
  -2   9   3 1374.33   60.63
   2  -9  -3 1450.83   60.78
   2   9  -3 1427.84   60.78
   2   9  -2   39.78    5.97
   2   9  -2   42.23    5.36
  -2   9   2   40.39    3.60
  -2   9   2   38.02    8.72
  -2   9   2   40.81    3.29
   2   9  -2   44.03    3.94
  -2   9   2   36.26    3.94
   2  -9  -2   40.12    3.63
  -2   9   1 1102.56   48.46
   2   9  -1 1102.49   47.32
  -2   9   1 1094.03   47.20
   2   9  -1 1073.26   47.55
  -2   9   1 1096.10   47.32
   2   9  -1 1046.30   47.66
  -2   9   1 1062.13   47.20
   2   9   0  536.31   23.56
  -2   9   0  561.21   23.68
  -2   9   0  497.75   23.56
   2   9   0  524.60   23.79
  -2   9   0  527.85   23.41
   2   9   0  544.80   24.25
  -2   9   0  579.11   25.36
  -2   9  -1    9.52    3.98
   2   9   1   11.44    5.97
   2   9   1   13.27    3.40
  -2   9  -1   11.28    4.05
  -2   9  -1   13.58    2.68
   2   9   1   14.23    3.37
   2   9   2  869.47   38.71
  -2   9  -2  842.12   37.94
   2   9   2  852.71   38.21
   2   9   2  871.15   38.17
  -2   9  -2  905.73   38.33
  -2   9  -2  890.31   38.48
  -2   9  -2  968.92   39.63
  -2   9  -3   67.13    4.05
   2   9   3   71.22    4.74
  -2   9  -3   74.78    5.70
   2   9   3   73.25    7.34
  -2   9  -3   66.67    6.66
   2   9   3   70.23    4.93
  -2   9  -4  100.18    7.65
   2   9   4  112.84    5.62
  -2  -9  -4  127.14    8.57
  -2  -9  -4  111.23    5.81
  -2   9  -4  122.59    6.58
  -2   9  -4  107.94    4.97
   2   9   4  105.91    8.22
   2   9   4  109.85    5.74
   2   9   5   23.33    4.05
  -2   9  -5   22.80    2.91
  -2  -9  -5   24.29    4.09
   2   9   5   26.43    3.67
  -2   9  -5   20.77    5.16
  -2  -9  -5   18.44    7.08
   2   9   5   21.99    7.42
  -2   9  -6    2.45    5.09
   2   9   6    1.34    7.69
  -2  -9  -6    7.61    4.02
  -2  -9  -6    3.63    7.04
  -2  -9  -6   -3.52   12.55
  -2   9  -6    5.66    2.79
   2   9   6    1.87    4.05
  -2  -9  -7   84.00    4.97
  -2  -9  -7   95.09    8.53
  -2  -9  -7   91.80    5.97
  -2   9  -7   89.01    5.09
  -2   9  -7   90.12    5.01
  -2  -9  -7   97.88   13.85
   2   9   7   87.48    6.04
  -2  -9  -8   11.09    7.11
  -2  -9  -8   11.90    3.40
   2   9   8   14.54    4.55
  -2   9  -8   12.01    3.67
  -2   9  -8   18.51    3.14
  -2  -9  -8   16.98    4.51
  -2  -9  -8   22.07   12.39
   2  -9   8   14.23    2.83
  -2  -9  -9   20.81    5.09
  -2  -9  -9   13.43    7.34
   2   9   9   15.64    5.01
  -2  -9  -9   19.78    3.94
  -2   9  -9   20.62    3.33
  -2  -9  -9   30.45   11.55
  -2   9  -9   22.61    4.09
  -2  -9  -9   22.07    4.93
   2  -9   9   22.19    3.21
  -2  -9  -9   20.81    7.69
  -2  -9 -10    6.12    7.38
  -2   9 -10   -0.73    4.32
  -2   9 -10    2.14    3.29
  -2  -9 -10    2.52    4.13
  -2  -9 -10    5.16    5.28
  -2  -9 -10   10.94    8.64
  -2  -9 -11   34.27    7.50
  -2  -9 -11   41.35    5.20
  -2   9 -11   52.40    5.28
   2  -9  11   43.41    3.33
  -2  -9 -11   38.29    6.12
  -2  -9 -11   32.13   10.02
   2  -9  11   40.16    4.82
  -2  -9 -12   14.73    7.27
  -2   9 -12   17.98    5.13
  -2  -9 -12    7.11    6.16
   2  -9  12    4.86    3.02
  -2  -9 -12    0.99   10.48
   2  -9  12    8.19    2.60
   2  -9  12    5.32    4.59
   2  -9  13  414.37   17.44
  -2  -9 -13  396.23   18.36
   2  -9  13  387.40   17.82
   2  -9  13  391.49   17.37
   2  -9  13  388.78   17.75
  -2  -9 -14   41.27    7.04
   2  -9  14   39.74    3.98
   2  -9  14   33.43    5.70
  -2  -9 -14   18.82   12.39
   2  -9  14   40.81    5.24
[truncated: 2,947,457 more chars]
