# Supplementary material for: Engineering Active Metal and Nonmetal Sites in Porous Structures of Metal‐Hydroxide Clusters for Enhanced D2/H2 Uptake and Separation
Source: Adv Sci (Weinh). 2025 Dec 14;13(13):e19498. doi: 10.1002/advs.202519498 (PMC12955987; doi:10.1002/advs.202519498)
Supplement: Supplementary file 2 — Supporting cif files [file ADVS-13-e19498-s001.zip › Compound 2.cif]

data_xzz-240831-191928tetra_auto
_audit_creation_date               2025-07-03
_audit_creation_method
;
Olex2 1.5
(compiled 2025.04.05 svn.rf049d14d for OlexSys, GUI svn.r7217)
;
_shelx_SHELXL_version_number       '2018/3'
_audit_contact_author_address      ?
_audit_contact_author_email        ?
_audit_contact_author_name         ''
_audit_contact_author_phone        ?
_publ_contact_author_id_orcid      ?
_publ_section_references
;
D. Kratzert, I. Krossing, (2018), J. Appl. Cryst. 51, 928-934.

Dolomanov, O.V., Bourhis, L.J., Gildea, R.J, Howard, J.A.K. & Puschmann, H.
 (2009), J. Appl. Cryst. 42, 339-341.

Kratzert, D., Holstein, J.J. & Krossing, I. (2015). J. Appl. Cryst. 48, 933-938.

Sheldrick, G.M. (2015). Acta Cryst. A71, 3-8.

Sheldrick, G.M. (2015). Acta Cryst. C71, 3-8.
;
_chemical_name_common              ?
_chemical_name_systematic          ?
_chemical_formula_moiety          
 'C96 H104 Cl Cu20 N24 O36, 2(Cl), 4(Cl O4), 4(C H4 N0.5), 8(C0.375 H0.375 O0.75), 16[C3H7NO]'
_chemical_formula_sum              'C151 H235 Cl7 Cu20 N42 O74'
_chemical_formula_weight           5341.75
_chemical_melting_point            ?
_chemical_oxdiff_formula           'C N O Cu Cl'
loop_
  _atom_type_symbol
  _atom_type_description
  _atom_type_scat_dispersion_real
  _atom_type_scat_dispersion_imag
  _atom_type_scat_source
 'C' 'C' 0.0137 0.0067 'International Tables Vol C Tables 4.2.6.8 and 6.1.1.4'
 'H' 'H' 0.0000 0.0000 'International Tables Vol C Tables 4.2.6.8 and 6.1.1.4'
 'Cl' 'Cl' 0.3281 0.5435 'International Tables Vol C Tables 4.2.6.8 and 6.1.1.4'
 'Cu' 'Cu' -2.7974 3.6876
 'International Tables Vol C Tables 4.2.6.8 and 6.1.1.4'
 'N' 'N' 0.0241 0.0134 'International Tables Vol C Tables 4.2.6.8 and 6.1.1.4'
 'O' 'O' 0.0389 0.0241 'International Tables Vol C Tables 4.2.6.8 and 6.1.1.4'

_shelx_space_group_comment
;
The symmetry employed for this shelxl refinement is uniquely defined
by the following loop, which should always be used as a source of
symmetry information in preference to the above space-group names.
They are only intended as comments.
;
_space_group_crystal_system        'tetragonal'
_space_group_IT_number             139
_space_group_name_H-M_alt          'I 4/m m m'
_space_group_name_Hall             '-I 4 2'
loop_
  _space_group_symop_operation_xyz
 'x, y, z'
 '-x, -y, z'
 '-y, x, z'
 'y, -x, z'
 '-x, y, -z'
 'x, -y, -z'
 'y, x, -z'
 '-y, -x, -z'
 'x+1/2, y+1/2, z+1/2'
 '-x+1/2, -y+1/2, z+1/2'
 '-y+1/2, x+1/2, z+1/2'
 'y+1/2, -x+1/2, z+1/2'
 '-x+1/2, y+1/2, -z+1/2'
 'x+1/2, -y+1/2, -z+1/2'
 'y+1/2, x+1/2, -z+1/2'
 '-y+1/2, -x+1/2, -z+1/2'
 '-x, -y, -z'
 'x, y, -z'
 'y, -x, -z'
 '-y, x, -z'
 'x, -y, z'
 '-x, y, z'
 '-y, -x, z'
 'y, x, z'
 '-x+1/2, -y+1/2, -z+1/2'
 'x+1/2, y+1/2, -z+1/2'
 'y+1/2, -x+1/2, -z+1/2'
 '-y+1/2, x+1/2, -z+1/2'
 'x+1/2, -y+1/2, z+1/2'
 '-x+1/2, y+1/2, z+1/2'
 '-y+1/2, -x+1/2, z+1/2'
 'y+1/2, x+1/2, z+1/2'

_cell_length_a                     19.5796(2)
_cell_length_b                     19.5796(2)
_cell_length_c                     28.3746(5)
_cell_angle_alpha                  90
_cell_angle_beta                   90
_cell_angle_gamma                  90
_cell_volume                       10877.7(3)
_cell_formula_units_Z              2
_cell_measurement_reflns_used      7985
_cell_measurement_temperature      100.00(10)
_cell_measurement_theta_max        59.4400
_cell_measurement_theta_min        2.3870
_shelx_estimated_absorpt_T_max     0.382
_shelx_estimated_absorpt_T_min     0.331
_exptl_absorpt_coefficient_mu      11.363
_exptl_absorpt_correction_T_max    1.00000
_exptl_absorpt_correction_T_min    0.35709
_exptl_absorpt_correction_type     multi-scan
_exptl_absorpt_process_details
;
CrysAlisPro 1.171.43.116a (Rigaku Oxford Diffraction, 2024)
Empirical absorption correction using spherical harmonics,
implemented in SCALE3 ABSPACK scaling algorithm.
;
_exptl_absorpt_special_details     ?
_exptl_crystal_colour              green
_exptl_crystal_colour_primary      green
_exptl_crystal_density_diffrn      1.631
_exptl_crystal_density_meas        ?
_exptl_crystal_density_method      ?
_exptl_crystal_description         block
_exptl_crystal_F_000               5452
_exptl_crystal_size_max            0.125
_exptl_crystal_size_mid            0.112
_exptl_crystal_size_min            0.105
_exptl_transmission_factor_max     ?
_exptl_transmission_factor_min     ?
_diffrn_reflns_av_R_equivalents    0.0672
_diffrn_reflns_av_unetI/netI       0.0462
_diffrn_reflns_Laue_measured_fraction_full  0.999
_diffrn_reflns_Laue_measured_fraction_max  0.989
_diffrn_reflns_limit_h_max         21
_diffrn_reflns_limit_h_min         -25
_diffrn_reflns_limit_k_max         22
_diffrn_reflns_limit_k_min         -22
_diffrn_reflns_limit_l_max         18
_diffrn_reflns_limit_l_min         -36
_diffrn_reflns_number              17203
_diffrn_reflns_point_group_measured_fraction_full  0.999
_diffrn_reflns_point_group_measured_fraction_max  0.989
_diffrn_reflns_theta_full          53.543
_diffrn_reflns_theta_max           59.998
_diffrn_reflns_theta_min           2.384
_diffrn_ambient_environment        N~2~
_diffrn_ambient_temperature        100.00(10)
_diffrn_detector                   'Hybrid Pixel Array Detector'
_diffrn_detector_area_resol_mean   10.0000
_diffrn_detector_type              HyPix
_diffrn_measured_fraction_theta_full  0.999
_diffrn_measured_fraction_theta_max  0.989
_diffrn_measurement_details
;
List of Runs (angles in degrees, time in seconds):

  # Type    Start    End  Width  t~exp~   \w     \q     \k     \f   Frames
--------------------------------------------------------------------------
  1  \w   -142.00 -84.00   0.50    2.50    --  -77.61-125.00 120.00  116
  2  \w    -90.00 -60.00   0.50    2.50    --  -77.61  57.00 -30.00   60
  3  \w    -57.00 -18.00   0.50    2.50    --  -77.61  57.00 -30.00   78
  4  \w   -130.00 -95.00   0.50    2.50    --  -77.61 -99.00  60.00   70
  5  \w   -150.00 -58.00   0.50    2.50    --  -77.61 -41.00 -18.00  184
  6  \w     -7.00  26.00   0.50    0.35    --   -1.09 -99.00  30.00   66
  7  \w      0.00  36.00   0.50    0.35    --   -1.09 -99.00 -30.00   72
  8  \w    107.00 133.00   0.50    2.50    --   75.43  97.00 -14.00   52
;
_diffrn_measurement_device         'four-circle diffractometer'
_diffrn_measurement_device_type    'ROD, Synergy Custom system, HyPix'
_diffrn_measurement_method         '\w scans'
_diffrn_orient_matrix_type        
 'CrysAlisPro convention (1999,Acta A55,543-557)'
_diffrn_orient_matrix_UB_11        0.0614119000
_diffrn_orient_matrix_UB_12        0.0234340000
_diffrn_orient_matrix_UB_13        0.0130738000
_diffrn_orient_matrix_UB_21        0.0134584000
_diffrn_orient_matrix_UB_22        -0.0598330000
_diffrn_orient_matrix_UB_23        0.0208752000
_diffrn_orient_matrix_UB_31        0.0268987000
_diffrn_orient_matrix_UB_32        -0.0234100000
_diffrn_orient_matrix_UB_33        -0.0402791000
_diffrn_oxdiff_digest_hkl
;
017c3082d69930d2bf95a4d9f5c57467ce82b1
;
_diffrn_radiation_monochromator    mirror
_diffrn_radiation_probe            x-ray
_diffrn_radiation_type             GaK\a
_diffrn_radiation_wavelength       1.3405
_diffrn_source                     'micro-focus metaljet'
_reflns_Friedel_coverage           0.000
_reflns_Friedel_fraction_full      .
_reflns_Friedel_fraction_max       .
_reflns_number_gt                  3020
_reflns_number_total               3415
_reflns_special_details
;
 Reflections were merged by SHELXL according to the crystal
 class for the calculation of statistics and refinement.
 
 Structure factors included contributions from the .fab file.
 
 _reflns_Friedel_fraction is defined as the number of unique
 Friedel pairs measured divided by the number that would be
 possible theoretically, ignoring centric projections and
 systematic absences.
;
_reflns_threshold_expression       'I > 2\s(I)'
_computing_cell_refinement         'CrysAlisPro 1.171.43.116a (Rigaku OD, 2024)'
_computing_data_collection         'CrysAlisPro 1.171.43.116a (Rigaku OD, 2024)'
_computing_data_reduction          'CrysAlisPro 1.171.43.116a (Rigaku OD, 2024)'
_computing_molecular_graphics      'Olex2 1.5 (Dolomanov et al., 2009)'
_computing_publication_material    'Olex2 1.5 (Dolomanov et al., 2009)'
_computing_structure_refinement    'SHELXL 2018/3 (Sheldrick, 2015)'
_computing_structure_solution      'olex2.solve 1.5 (Bourhis et al., 2015)'
_refine_diff_density_max           1.949
_refine_diff_density_min           -2.460
_refine_diff_density_rms           0.220
_refine_ls_extinction_coef         .
_refine_ls_extinction_method       none
_refine_ls_goodness_of_fit_ref     1.089
_refine_ls_hydrogen_treatment      mixed
_refine_ls_matrix_type             full
_refine_ls_number_parameters       261
_refine_ls_number_reflns           3415
_refine_ls_number_restraints       220
_refine_ls_R_factor_all            0.1255
_refine_ls_R_factor_gt             0.1192
_refine_ls_restrained_S_all        1.069
_refine_ls_shift/su_max            0.003
_refine_ls_shift/su_mean           0.000
_refine_ls_structure_factor_coef   Fsqd
_refine_ls_weighting_details      
 'w=1/[\s^2^(Fo^2^)+(0.1459P)^2^+377.3680P] where P=(Fo^2^+2Fc^2^)/3'
_refine_ls_weighting_scheme        calc
_refine_ls_wR_factor_gt            0.3183
_refine_ls_wR_factor_ref           0.3225
_refine_special_details            ?
_olex2_refinement_description
;
1. Fixed Uiso
 At 1.2 times of:
  All C(H) groups, All C(H,H) groups, All N(H) groups, All N(H,H) groups
 At 1.5 times of:
  All C(H,H,H) groups, All O(H) groups, All O(H,H) groups
2. Restrained distances
 C1-C4 = C4-C8 = C6-C10 = C6-C12
 1.39 with sigma of 0.02
 Cl3-O2 = Cl3-O7 = Cl3-O9 = Cl3-O11
 1.5 with sigma of 0.02
 H6A_$2-Cu2_$1
 2.31 with sigma of 0.02
 C1-C6 = C4-C10
 2.21 with sigma of 0.02
 C1-N1 = N1-C10
 1.36 with sigma of 0.02
 C1-C10
 2.19 with sigma of 0.02
 C1-C8
 2.53 with sigma of 0.02
 C1-N3 = C10-N2
 1.34 with sigma of 0.02
 H2-C10
 1.971 with sigma of 0.02
 C4-C6
 1.35 with sigma of 0.02
 C4-C12 = N1-N2
 2.4 with sigma of 0.02
 C4-C13 = C6-C7
 2.39 with sigma of 0.02
 N1-C6
 2.24 with sigma of 0.02
 C6-N2 = C12-C2 = C13-C5 = C7-C11 = C2-C5 = C9-C11
 2.43 with sigma of 0.02
 C8-C13 = C12-C7
 1.41 with sigma of 0.02
 C8-C7 = C12-C13
 2.46 with sigma of 0.02
 C8-C9 = C13-C2
 2.44 with sigma of 0.02
 C13-C7
 1.42 with sigma of 0.02
 C13-C9 = C7-C2 = C2-C11 = C9-C5 = C5-C11
 1.4 with sigma of 0.02
 H2-N2
 0.88 with sigma of 0.02
 O11-O2
 2.4 with sigma of 0.02
 O11-O7
 2.4 with sigma of 0.02
 O2-O7
 2.4 with sigma of 0.02
 O7-O9
 2.4 with sigma of 0.02
 O2-O9
 2.4 with sigma of 0.02
 O9-O11
 2.4 with sigma of 0.02
 Cu2-H6A \\sim Cu2-H6B
 with sigma of 0.001
 Cl1-O5 \\sim Cl1-O3 \\sim Cl1-O8 \\sim Cl1-O10
 with sigma of 0.02
 O5-O3 \\sim O5-O8 \\sim O5-O10 \\sim O3-O8 \\sim O3-O10 \\sim O8-O10
 with sigma of 0.02
3. Restrained planarity
 N2, N3, N1, C13, C4, C11, C7, C8, C2, C1, C9, C6, C10, C5, C12, H2
 with sigma of 0.1
4. Uiso/Uaniso restraints and constraints
N2 \\sim N3 \\sim N1 \\sim C13 \\sim C4 \\sim C11 \\sim C7 \\sim C8 \\sim C2
\\sim C1 \\sim C9 \\sim C6 \\sim C10 \\sim C5 \\sim C12: within 2A with sigma
of 0.01 and sigma for terminal atoms of 0.02 within 2A
Cl1 \\sim O3 \\sim O8 \\sim O10 \\sim O5: within 2A with sigma of 0.01 and
sigma for terminal atoms of 0.02 within 2A
Cl3 \\sim O2 \\sim O7 \\sim O9 \\sim O11: within 2A with sigma of 0.01 and
sigma for terminal atoms of 0.02 within 2A
Uanis(O5) \\sim Ueq: with sigma of 0.01 and sigma for terminal atoms of 0.02
Uiso(N9) = Uiso(C3)
Uiso(O2) = Uiso(O7) = Uiso(O11) = Uiso(O9)
5. Others
 Fixed Sof: Cl1(0.25) O6(0.5) H6A(0.5) H6B(0.5) N9(0.125) H9A(0.125)
 H9B(0.125) O3(0.25) O8(0.25) O10(0.25) O5(0.25) N2(0.5) N3(0.5) H3(0.5)
 N1(0.5) C13(0.5) C4(0.5) C11(0.5) H11(0.5) C7(0.5) C8(0.5) H8(0.5) C2(0.5)
 H2A(0.5) C1(0.5) C9(0.5) H9(0.5) C6(0.5) C10(0.5) C3(0.25) H3A(0.25) H3B(0.25)
 H3C(0.25) C5(0.5) H5(0.5) C12(0.5) H12(0.5) H2(0.5) Cl3(0.0625) O2(0.0625)
 O7(0.0625) O9(0.0625) O11(0.0625) O12(0.375) C14(0.1875) H14(0.1875)
6.a Riding coordinates:
 C3(H3A,H3B,H3C)
6.b Free rotating group:
 O6(H6A,H6B)
6.c Ternary CH refined with riding coordinates:
 O4(H4), O1(H1)
6.d Secondary CH2 refined with riding coordinates:
 N9(H9A,H9B)
6.e Aromatic/amide H refined with riding coordinates:
 N3(H3), C11(H11), C8(H8), C2(H2A), C9(H9), C5(H5), C12(H12), C14(H14)
;
_atom_sites_solution_hydrogens     mixed
_atom_sites_solution_primary       dual
_atom_sites_solution_secondary     ?
loop_
  _atom_site_label
  _atom_site_type_symbol
  _atom_site_fract_x
  _atom_site_fract_y
  _atom_site_fract_z
  _atom_site_U_iso_or_equiv
  _atom_site_adp_type
  _atom_site_occupancy
  _atom_site_site_symmetry_order
  _atom_site_calc_flag
  _atom_site_refinement_flags_posn
  _atom_site_refinement_flags_adp
  _atom_site_refinement_flags_occupancy
  _atom_site_disorder_assembly
  _atom_site_disorder_group
 Cu1 Cu 0.58553(5) 0.58553(5) 0.58580(6) 0.0223(4) Uani 1 2 d S T P D .
 Cu2 Cu 0.71808(8) 0.500000 0.59653(6) 0.0308(5) Uani 1 2 d DS T P F .
 Cu3 Cu 0.66152(12) 0.500000 0.500000 0.0267(6) Uani 1 4 d S T P F .
 Cl2 Cl 0.500000 0.500000 0.70508(18) 0.0233(10) Uani 1 8 d S T P . .
 Cl1 Cl 0.6067(7) 0.8993(7) 0.7436(7) 0.052(4) Uani 0.25 1 d D U P A -2
 O6 O 0.5694(8) 0.7632(8) 0.6279(7) 0.040(4) Uani 0.5 1 d G . P B -2
 H6A H 0.559308 0.768998 0.657516 0.060 Uiso 0.5 1 d DG U P B -2
 H6B H 0.594717 0.798205 0.620777 0.060 Uiso 0.5 1 d DG U P B -2
 O4 O 0.6715(3) 0.5640(3) 0.5519(2) 0.0321(13) Uani 1 1 d . . . . .
 H4 H 0.699369 0.605237 0.543787 0.048 Uiso 1 1 calc R U . F .
 O1 O 0.500000 0.6044(4) 0.6185(3) 0.0233(15) Uani 1 2 d S T P D .
 H1 H 0.500000 0.595391 0.653195 0.035 Uiso 1 2 calc R U P . .
 N9 N 0.500000 1.000000 0.6547(12) 0.046(5) Uiso 0.5 4 d S . P C 1
 H9A H 0.500000 1.037836 0.673277 0.055 Uiso 0.25 2 calc R U P C 1
 H9B H 0.500000 0.962164 0.673277 0.055 Uiso 0.25 2 calc R U P C 1
 O3 O 0.6570(12) 0.9002(14) 0.7806(9) 0.062(7) Uani 0.25 1 d D U P A -2
 O8 O 0.6415(14) 0.8858(13) 0.6998(9) 0.060(7) Uani 0.25 1 d D U P A -2
 O10 O 0.5584(12) 0.8458(12) 0.7524(12) 0.070(7) Uani 0.25 1 d D U P A -2
 O5 O 0.5729(11) 0.9635(9) 0.7410(9) 0.045(6) Uani 0.25 1 d D U P A -2
 N2 N 0.5354(7) 0.8651(7) 0.6506(6) 0.046(4) Uani 0.5 1 d D U P D -1
 N3 N 0.6574(12) 0.6594(10) 0.6318(4) 0.034(2) Uani 0.5 1 d D U P D -1
 H3 H 0.696341 0.642821 0.642175 0.041 Uiso 0.5 1 calc R U P D -1
 N1 N 0.5822(8) 0.7546(7) 0.6350(4) 0.042(4) Uani 0.5 1 d D U P D -1
 C13 C 0.7800(7) 0.8154(7) 0.7102(7) 0.046(3) Uani 0.5 1 d D U P D -1
 C4 C 0.6845(7) 0.7708(7) 0.6675(6) 0.037(3) Uani 0.5 1 d D U P D -1
 C11 C 0.8406(8) 0.9256(8) 0.7584(7) 0.049(4) Uani 0.5 1 d D U P D -1
 H11 H 0.860950 0.962842 0.774597 0.059 Uiso 0.5 1 calc R U P D -1
 C7 C 0.7442(7) 0.8774(7) 0.7157(7) 0.044(3) Uani 0.5 1 d D U P D -1
 C8 C 0.7509(8) 0.7613(8) 0.6838(5) 0.043(3) Uani 0.5 1 d D U P D -1
 H8 H 0.775573 0.720457 0.677617 0.051 Uiso 0.5 1 calc R U P D -1
 C2 C 0.7745(8) 0.9311(7) 0.7414(7) 0.048(4) Uani 0.5 1 d D U P D -1
 H2A H 0.749190 0.971719 0.747064 0.058 Uiso 0.5 1 calc R U P D -1
 C1 C 0.6421(7) 0.7243(7) 0.6427(6) 0.039(3) Uani 0.5 1 d D U P D -1
 C9 C 0.8467(8) 0.8099(8) 0.7281(7) 0.050(4) Uani 0.5 1 d D U P D -1
 H9 H 0.871235 0.768454 0.724189 0.060 Uiso 0.5 1 calc R U P D -1
 C6 C 0.6497(7) 0.8311(7) 0.6723(7) 0.042(3) Uani 0.5 1 d D U P D -1
 C10 C 0.5849(7) 0.8184(7) 0.6523(7) 0.043(3) Uani 0.5 1 d D U P D -1
 C3 C 0.5564(16) 1.000000 0.6241(11) 0.046(5) Uiso 0.5 2 d S . P C 1
 H3A H 0.565509 0.953220 0.613599 0.069 Uiso 0.25 1 d R U P C 1
 H3B H 0.596740 1.018030 0.640371 0.069 Uiso 0.25 1 d R U P C 1
 H3C H 0.545921 1.028750 0.596820 0.069 Uiso 0.25 1 d R U P C 1
 C5 C 0.8775(8) 0.8645(8) 0.7517(7) 0.051(4) Uani 0.5 1 d D U P D -1
 H5 H 0.922962 0.860522 0.763075 0.062 Uiso 0.5 1 calc R U P D -1
 C12 C 0.6766(8) 0.8855(8) 0.6985(7) 0.048(4) Uani 0.5 1 d D U P D -1
 H12 H 0.650921 0.925704 0.704396 0.057 Uiso 0.5 1 calc R U P D -1
 H2 H 0.539(3) 0.9069(14) 0.662(2) 0.057 Uiso 0.5 1 d D U P E -1
 Cl3 Cl 0.4869(19) 0.5163(19) 0.4892(8) 0.069(10) Uiso 0.0625 1 d D U P F -3
 O2 O 0.439(3) 0.512(5) 0.529(2) 0.037(9) Uiso 0.0625 1 d D U P F -3
 O7 O 0.501(6) 0.446(3) 0.472(2) 0.037(9) Uiso 0.0625 1 d D U P F -3
 O9 O 0.552(3) 0.547(5) 0.505(3) 0.037(9) Uiso 0.0625 1 d D U P F -3
 O11 O 0.457(4) 0.557(4) 0.4508(15) 0.037(9) Uiso 0.0625 1 d D U P F -3
 O12 O 0.7452(11) 0.6656(12) 0.500000 0.097(8) Uani 0.75 2 d S T P . .
 C14 C 0.7214(10) 0.7214(10) 0.500000 0.048(7) Uani 0.75 4 d S T P . .
 H14 H 0.755750 0.755748 0.500000 0.057 Uiso 0.75 4 calc R U P . .

loop_
  _atom_site_aniso_label
  _atom_site_aniso_U_11
  _atom_site_aniso_U_22
  _atom_site_aniso_U_33
  _atom_site_aniso_U_23
  _atom_site_aniso_U_13
  _atom_site_aniso_U_12
 Cu1 0.0190(5) 0.0190(5) 0.0289(8) -0.0002(4) -0.0002(4) -0.0030(6)
 Cu2 0.0177(8) 0.0405(10) 0.0342(9) 0.000 -0.0032(7) 0.000
 Cu3 0.0159(11) 0.0340(13) 0.0303(12) 0.000 0.000 0.000
 Cl2 0.0194(14) 0.0194(14) 0.031(2) 0.000 0.000 0.000
 Cl1 0.036(6) 0.026(5) 0.093(10) 0.006(6) -0.011(6) 0.002(3)
 O6 0.031(7) 0.018(6) 0.071(10) -0.003(6) -0.029(7) 0.000(6)
 O4 0.025(3) 0.039(3) 0.032(3) 0.004(3) -0.001(2) -0.008(3)
 O1 0.012(3) 0.032(4) 0.026(4) 0.007(3) 0.000 0.000
 O3 0.026(12) 0.060(15) 0.101(18) -0.022(14) -0.005(13) 0.005(11)
 O8 0.035(13) 0.050(14) 0.095(17) -0.006(14) 0.003(14) 0.012(12)
 O10 0.052(14) 0.047(14) 0.112(18) 0.036(14) 0.000(15) -0.004(12)
 O5 0.049(11) 0.013(9) 0.072(13) -0.001(9) 0.001(10) 0.016(8)
 N2 0.046(9) 0.027(7) 0.066(9) -0.009(7) -0.027(8) -0.001(7)
 N3 0.039(10) 0.027(9) 0.038(5) -0.005(8) -0.013(9) -0.011(4)
 N1 0.041(8) 0.032(7) 0.052(7) -0.008(6) -0.015(7) 0.000(6)
 C13 0.044(6) 0.033(6) 0.062(7) -0.004(6) 0.000(6) -0.013(5)
 C4 0.039(6) 0.025(5) 0.049(6) -0.004(5) -0.009(5) -0.005(5)
 C11 0.050(8) 0.029(7) 0.069(8) -0.016(6) -0.003(7) -0.017(6)
 C7 0.039(6) 0.033(6) 0.061(7) -0.002(6) -0.014(6) -0.019(5)
 C8 0.039(7) 0.034(7) 0.055(6) 0.001(6) -0.006(6) -0.005(6)
 C2 0.050(7) 0.028(6) 0.067(8) -0.009(6) -0.006(7) -0.011(6)
 C1 0.044(7) 0.028(6) 0.045(6) -0.003(5) -0.013(6) -0.002(5)
 C9 0.048(7) 0.032(6) 0.071(8) -0.010(6) 0.007(7) -0.014(6)
 C6 0.041(6) 0.032(6) 0.054(6) -0.001(5) -0.018(6) -0.003(5)
 C10 0.043(7) 0.027(6) 0.058(7) -0.012(6) -0.023(6) 0.003(6)
 C5 0.047(8) 0.035(7) 0.073(7) -0.015(7) -0.002(7) -0.017(6)
 C12 0.042(7) 0.039(7) 0.062(7) 0.005(6) -0.017(7) -0.013(6)
 O12 0.082(14) 0.105(16) 0.104(15) 0.000 0.000 -0.077(14)
 C14 0.052(12) 0.052(12) 0.040(14) 0.000 0.000 -0.034(16)

_geom_special_details
;
 All esds (except the esd in the dihedral angle between two l.s. planes)
 are estimated using the full covariance matrix.  The cell esds are taken
 into account individually in the estimation of esds in distances, angles
 and torsion angles; correlations between esds in cell parameters are only
 used when they are defined by crystal symmetry.  An approximate (isotropic)
 treatment of cell esds is used for estimating esds involving l.s. planes.
;
loop_
  _geom_bond_atom_site_label_1
  _geom_bond_atom_site_label_2
  _geom_bond_distance
  _geom_bond_site_symmetry_2
  _geom_bond_publ_flag
 Cu1 O4 1.985(6) . ?
 Cu1 O4 1.985(6) 24 ?
 Cu1 O1 1.950(4) . ?
 Cu1 O1 1.950(4) 4_565 ?
 Cu1 N3 2.403(10) . ?
 Cu2 Cu3 2.9544(19) . ?
 Cu2 O4 2.002(6) . ?
 Cu2 O4 2.002(6) 21_565 ?
 Cu2 O1 2.312(8) 4_565 ?
 Cu3 O4 1.943(6) 18_556 ?
 Cu3 O4 1.943(6) . ?
 Cu3 O4 1.943(6) 6_566 ?
 Cu3 O4 1.943(6) 21_565 ?
 Cu3 O9 2.35(10) . ?
 Cl1 O3 1.440(19) . ?
 Cl1 O8 1.443(19) . ?
 Cl1 O10 1.432(19) . ?
 Cl1 O5 1.422(17) . ?
 O6 H6A 0.8698 . ?
 O6 H6B 0.8695 . ?
 O4 H4 1.0000 . ?
 O1 H1 1.0000 . ?
 N9 H9A 0.9100 . ?
 N9 H9B 0.9100 . ?
 N9 C3 1.40(4) . ?
 N9 C3 1.40(4) 2_675 ?
 N2 C10 1.332(13) . ?
 N2 H2 0.88(2) . ?
 N3 H3 0.8800 . ?
 N3 C1 1.34(2) . ?
 N1 C1 1.333(16) . ?
 N1 C10 1.343(15) . ?
 C13 C7 1.409(14) . ?
 C13 C8 1.417(13) . ?
 C13 C9 1.405(15) . ?
 C4 C8 1.395(15) . ?
 C4 C1 1.418(13) . ?
 C4 C6 1.370(14) . ?
 C11 H11 0.9500 . ?
 C11 C2 1.385(15) . ?
 C11 C5 1.411(16) . ?
 C7 C2 1.411(13) . ?
 C7 C12 1.420(14) . ?
 C8 H8 0.9500 . ?
 C2 H2A 0.9500 . ?
 C9 H9 0.9500 . ?
 C9 C5 1.397(14) . ?
 C6 C10 1.414(14) . ?
 C6 C12 1.400(14) . ?
 C3 H3A 0.9800 21_575 ?
 C3 H3A 0.9799 . ?
 C3 H3B 0.9800 21_575 ?
 C3 H3B 0.9800 . ?
 C3 H3C 0.9798 21_575 ?
 C3 H3C 0.9798 . ?
 C5 H5 0.9500 . ?
 C12 H12 0.9500 . ?
 Cl3 O2 1.467(18) . ?
 Cl3 O7 1.482(18) . ?
 Cl3 O9 1.473(19) . ?
 Cl3 O11 1.473(18) . ?
 O12 C14 1.19(3) . ?
 C14 H14 0.9500 . ?

loop_
  _geom_angle_atom_site_label_1
  _geom_angle_atom_site_label_2
  _geom_angle_atom_site_label_3
  _geom_angle
  _geom_angle_site_symmetry_1
  _geom_angle_site_symmetry_3
  _geom_angle_publ_flag
 O4 Cu1 O4 97.1(4) . 24 ?
 O4 Cu1 N3 82.9(6) 24 . ?
 O4 Cu1 N3 83.9(6) . . ?
 O1 Cu1 O4 178.5(3) 4_565 24 ?
 O1 Cu1 O4 83.6(3) . 24 ?
 O1 Cu1 O4 178.5(3) . . ?
 O1 Cu1 O4 83.6(3) 4_565 . ?
 O1 Cu1 O1 95.7(4) . 4_565 ?
 O1 Cu1 N3 98.5(6) 4_565 . ?
 O1 Cu1 N3 97.5(6) . . ?
 O4 Cu2 Cu3 40.75(18) . . ?
 O4 Cu2 Cu3 40.75(18) 21_565 . ?
 O4 Cu2 O4 77.5(4) . 21_565 ?
 O4 Cu2 O1 74.5(2) . 4_565 ?
 O4 Cu2 O1 74.5(2) 21_565 4_565 ?
 O1 Cu2 Cu3 83.6(2) 4_565 . ?
 Cu2 Cu3 Cu2 135.98(10) . 18_556 ?
 O4 Cu3 Cu2 131.62(18) 21_565 18_556 ?
 O4 Cu3 Cu2 131.62(18) . 18_556 ?
 O4 Cu3 Cu2 42.28(18) 18_556 18_556 ?
 O4 Cu3 Cu2 131.62(18) 6_566 . ?
 O4 Cu3 Cu2 131.62(18) 18_556 . ?
 O4 Cu3 Cu2 42.28(18) 6_566 18_556 ?
 O4 Cu3 Cu2 42.28(18) 21_565 . ?
 O4 Cu3 Cu2 42.28(18) . . ?
 O4 Cu3 O4 98.4(4) 18_556 . ?
 O4 Cu3 O4 168.4(4) 6_566 . ?
 O4 Cu3 O4 168.4(4) 21_565 18_556 ?
 O4 Cu3 O4 80.4(4) 21_565 . ?
 O4 Cu3 O4 80.4(4) 6_566 18_556 ?
 O4 Cu3 O4 98.4(4) 6_566 21_565 ?
 O4 Cu3 O9 107.6(17) 21_565 . ?
 O4 Cu3 O9 113(2) 6_566 . ?
 O4 Cu3 O9 83.2(17) 18_556 . ?
 O4 Cu3 O9 78(2) . . ?
 O9 Cu3 Cu2 107(2) . . ?
 O3 Cl1 O8 107.9(10) . . ?
 O10 Cl1 O3 109.4(11) . . ?
 O10 Cl1 O8 109.2(12) . . ?
 O5 Cl1 O3 110.1(12) . . ?
 O5 Cl1 O8 109.8(11) . . ?
 O5 Cl1 O10 110.3(11) . . ?
 H6A O6 H6B 104.6 . . ?
 Cu1 O4 Cu2 102.2(3) . . ?
 Cu1 O4 H4 113.7 . . ?
 Cu2 O4 H4 113.7 . . ?
 Cu3 O4 Cu1 114.7(3) . . ?
 Cu3 O4 Cu2 97.0(3) . . ?
 Cu3 O4 H4 113.7 . . ?
 Cu1 O1 Cu1 118.4(4) . 3_655 ?
 Cu1 O1 Cu2 93.1(2) . 3_655 ?
 Cu1 O1 Cu2 93.1(2) 3_655 3_655 ?
 Cu1 O1 H1 115.8 3_655 . ?
 Cu1 O1 H1 115.8 . . ?
 Cu2 O1 H1 115.8 3_655 . ?
 H9A N9 H9B 109.0 . . ?
 C3 N9 H9A 111.0 . . ?
 C3 N9 H9A 111.0 2_675 . ?
 C3 N9 H9B 111.0 . . ?
 C3 N9 H9B 111.0 2_675 . ?
 C3 N9 C3 104(3) . 2_675 ?
 C10 N2 H2 124(3) . . ?
 Cu1 N3 H3 117.8 . . ?
 C1 N3 Cu1 124.4(16) . . ?
 C1 N3 H3 117.8 . . ?
 C1 N1 C10 108.6(13) . . ?
 C7 C13 C8 120.2(11) . . ?
 C9 C13 C7 119.2(11) . . ?
 C9 C13 C8 120.5(12) . . ?
 C8 C4 C1 128.8(11) . . ?
 C6 C4 C8 123.0(11) . . ?
 C6 C4 C1 108.2(9) . . ?
 C2 C11 H11 120.1 . . ?
 C2 C11 C5 119.9(11) . . ?
 C5 C11 H11 120.1 . . ?
 C13 C7 C2 119.4(11) . . ?
 C13 C7 C12 121.4(10) . . ?
 C2 C7 C12 119.1(12) . . ?
 C13 C8 H8 121.6 . . ?
 C4 C8 C13 116.8(14) . . ?
 C4 C8 H8 121.6 . . ?
 C11 C2 C7 120.9(12) . . ?
 C11 C2 H2A 119.5 . . ?
 C7 C2 H2A 119.5 . . ?
 N3 C1 C4 126.2(12) . . ?
 N1 C1 N3 125.5(14) . . ?
 N1 C1 C4 108.1(11) . . ?
 C13 C9 H9 119.5 . . ?
 C5 C9 C13 121.0(13) . . ?
 C5 C9 H9 119.5 . . ?
 C4 C6 C10 104.7(9) . . ?
 C4 C6 C12 121.5(11) . . ?
 C12 C6 C10 133.2(12) . . ?
 N2 C10 N1 126.6(13) . . ?
 N2 C10 C6 123.1(12) . . ?
 N1 C10 C6 110.2(10) . . ?
 N9 C3 H3A 109.4 . . ?
 N9 C3 H3A 109.4(2) . 21_575 ?
 N9 C3 H3B 110.1 . . ?
 N9 C3 H3B 110.1(16) . 21_575 ?
 N9 C3 H3C 108.9(13) . 21_575 ?
 N9 C3 H3C 108.9 . . ?
 H3A C3 H3A 138.4 . 21_575 ?
 H3A C3 H3B 70.1 . 21_575 ?
 H3A C3 H3B 109.5 21_575 21_575 ?
 H3A C3 H3B 109.5 . . ?
 H3A C3 H3C 42.2 . 21_575 ?
 H3A C3 H3C 109.5 . . ?
 H3A C3 H3C 109.5 21_575 21_575 ?
 H3B C3 H3A 70.1 . 21_575 ?
 H3B C3 H3B 42.2 . 21_575 ?
 H3B C3 H3C 109.5 21_575 21_575 ?
 H3B C3 H3C 109.5 . . ?
 H3B C3 H3C 138.4 . 21_575 ?
 H3C C3 H3A 42.2 . 21_575 ?
 H3C C3 H3B 138.4 . 21_575 ?
 H3C C3 H3C 70.1 . 21_575 ?
 C11 C5 H5 120.3 . . ?
 C9 C5 C11 119.5(12) . . ?
 C9 C5 H5 120.3 . . ?
 C7 C12 H12 121.7 . . ?
 C6 C12 C7 116.6(11) . . ?
 C6 C12 H12 121.7 . . ?
 O2 Cl3 O7 108.6(17) . . ?
 O2 Cl3 O9 109.9(17) . . ?
 O2 Cl3 O11 110.1(17) . . ?
 O9 Cl3 O7 108.7(17) . . ?
 O9 Cl3 O11 109.6(17) . . ?
 O11 Cl3 O7 109.8(16) . . ?
 Cl3 O9 Cu3 128(6) . . ?
 O12 C14 O12 136(3) 7_556 . ?
 O12 C14 H14 111.9 . . ?
 O12 C14 H14 111.9 7_556 . ?

loop_
  _geom_torsion_atom_site_label_1
  _geom_torsion_atom_site_label_2
  _geom_torsion_atom_site_label_3
  _geom_torsion_atom_site_label_4
  _geom_torsion
  _geom_torsion_site_symmetry_1
  _geom_torsion_site_symmetry_2
  _geom_torsion_site_symmetry_3
  _geom_torsion_site_symmetry_4
  _geom_torsion_publ_flag
 Cu1 N3 C1 N1 9(3) . . . . ?
 Cu1 N3 C1 C4 -176.4(14) . . . . ?
 C13 C7 C2 C11 5(3) . . . . ?
 C13 C7 C12 C6 -5(3) . . . . ?
 C13 C9 C5 C11 1(3) . . . . ?
 C4 C6 C10 N2 179(2) . . . . ?
 C4 C6 C10 N1 -2(2) . . . . ?
 C4 C6 C12 C7 6(3) . . . . ?
 C7 C13 C8 C4 -5(3) . . . . ?
 C7 C13 C9 C5 1(3) . . . . ?
 C8 C13 C7 C2 -178.9(18) . . . . ?
 C8 C13 C7 C12 5(3) . . . . ?
 C8 C13 C9 C5 176.0(18) . . . . ?
 C8 C4 C1 N3 3(3) . . . . ?
 C8 C4 C1 N1 178.8(18) . . . . ?
 C8 C4 C6 C10 -178.7(18) . . . . ?
 C8 C4 C6 C12 -6(3) . . . . ?
 C2 C11 C5 C9 0(3) . . . . ?
 C2 C7 C12 C6 178.6(19) . . . . ?
 C1 N1 C10 N2 178.7(19) . . . . ?
 C1 N1 C10 C6 0(2) . . . . ?
 C1 C4 C8 C13 -176.4(19) . . . . ?
 C1 C4 C6 C10 3(2) . . . . ?
 C1 C4 C6 C12 175.3(19) . . . . ?
 C9 C13 C7 C2 -4(3) . . . . ?
 C9 C13 C7 C12 -180(2) . . . . ?
 C9 C13 C8 C4 179.8(18) . . . . ?
 C6 C4 C8 C13 6(3) . . . . ?
 C6 C4 C1 N3 -178.6(18) . . . . ?
 C6 C4 C1 N1 -3(2) . . . . ?
 C10 N1 C1 N3 177.3(18) . . . . ?
 C10 N1 C1 C4 2(2) . . . . ?
 C10 C6 C12 C7 176(2) . . . . ?
 C5 C11 C2 C7 -2(3) . . . . ?
 C12 C7 C2 C11 -179(2) . . . . ?
 C12 C6 C10 N2 8(4) . . . . ?
 C12 C6 C10 N1 -173(2) . . . . ?
 O2 Cl3 O9 Cu3 123(5) . . . . ?
 O7 Cl3 O9 Cu3 4(5) . . . . ?
 O11 Cl3 O9 Cu3 -116(5) . . . . ?

_smtbx_masks_special_details       ?
loop_
  _smtbx_masks_void_nr
  _smtbx_masks_void_average_x
  _smtbx_masks_void_average_y
  _smtbx_masks_void_average_z
  _smtbx_masks_void_volume
  _smtbx_masks_void_count_electrons
  _smtbx_masks_void_content
 1 -0.156 -0.069 0.500 2048.3 646.0 '16 C3H7NO'
 2 -0.399 -0.300 0.000 2048.3 646.0 '16 C3H7NO'

_smtbx_masks_void_probe_radius     1.2
_smtbx_masks_void_truncation_radius  1.2
_shelx_res_file
;
TITL xzz-240831-191928tetra_auto_a.res in I4/mmm
    xzz-240831-191928tetra_auto.res
    created by SHELXL-2018/3 at 16:55:07 on 03-Jul-2025
REM Old TITL xzz-240831-191928tetra_auto in I-42m #121
REM SHELXT solution in I4/mmm
REM R1 0.217, Rweak 0.075, Alpha 0.133, Orientation as input
REM Formula found by SHELXT: C222 N85 O72 I22
CELL 1.3405 19.5796 19.5796 28.3746 90 90 90
ZERR 2 0.0002 0.0002 0.0005 0 0 0
LATT 2
SYMM -X,-Y,+Z
SYMM -Y,+X,+Z
SYMM +Y,-X,+Z
SYMM -X,+Y,-Z
SYMM +X,-Y,-Z
SYMM +Y,+X,-Z
SYMM -Y,-X,-Z
SFAC C H Cl Cu N O
DISP C 0.0137 0.0067 57.1
DISP Cl 0.3281 0.5435 4162.2
DISP Cu -2.7974 3.6876 28058.5
DISP H 0 0 0.6
DISP N 0.0241 0.0134 109.9
DISP O 0.0389 0.0241 193.4
UNIT 302 470 14 40 84 148
EQIV $1 1-Y,+X,+Z
EQIV $2 1-X,+Y,+Z
DFIX 1.39 C1 C4 C4 C8 C6 C10 C6 C12
DFIX 1.5 Cl3 O2 Cl3 O7 Cl3 O9 Cl3 O11
SADI 0.001 Cu2 H6a Cu2 H6b
DFIX 2.31 H6a_$2 Cu2_$1
DFIX 2.21 C1 C6 C4 C10
DFIX 1.36 C1 N1 N1 C10
DFIX 2.19 C1 C10
DFIX 2.53 C1 C8
DFIX 1.34 C1 N3 C10 N2
FLAT N2 N3 N1 C13 C4 C11 C7 C8 C2 C1 C9 C6 C10 C5 C12 H2
SIMU 0.01 0.02 2 N2 > C10 C5 C12
DFIX 1.971 H2 C10
DFIX 1.35 C4 C6
DFIX 2.4 C4 C12 N1 N2
DFIX 2.39 C4 C13 C6 C7
DFIX 2.24 N1 C6
DFIX 2.43 C6 N2 C12 C2 C13 C5 C7 C11 C2 C5 C9 C11
DFIX 1.41 C8 C13 C12 C7
DFIX 2.46 C8 C7 C12 C13
DFIX 2.44 C8 C9 C13 C2
DFIX 1.42 C13 C7
DFIX 1.4 C13 C9 C7 C2 C2 C11 C9 C5 C5 C11
SADI Cl1 O5 Cl1 O3 Cl1 O8 Cl1 O10
SADI O5 O3 O5 O8 O5 O10 O3 O8 O3 O10 O8 O10
SIMU 0.01 0.02 2 Cl1 O3 O8 O10 O5
ISOR 0.01 0.02 O5
DFIX 0.88 H2 N2
EADP N9 C3
DFIX 2.4 O11 O2
DFIX 2.4 O11 O7
DFIX 2.4 O2 O7
DFIX 2.4 O7 O9
DFIX 2.4 O2 O9
DFIX 2.4 O9 O11
SIMU 0.01 0.02 2 Cl3 O2 O7 O9 O11
EADP O2 O7 O11 O9

L.S. 80
PLAN  10
SIZE 0.125 0.112 0.105
TEMP -173.15(10)
CONF
LIST 4
MORE -1
BOND $H
fmap 2
acta
ABIN
REM <olex2.extras>
REM <HklSrc "%.\\xzz-240831-191928tetra_auto.hkl">
REM </olex2.extras>

WGHT    0.145900  377.367981
FVAR       0.12554
CU1   4    0.585529    0.585529    0.585803    10.50000    0.01902    0.01902 =
         0.02893   -0.00021   -0.00021   -0.00304
CU2   4    0.718077    0.500000    0.596532    10.50000    0.01768    0.04050 =
         0.03421    0.00000   -0.00317    0.00000
CU3   4    0.661520    0.500000    0.500000    10.25000    0.01594    0.03401 =
         0.03027    0.00000    0.00000    0.00000
CL2   3    0.500000    0.500000    0.705079    10.12500    0.01943    0.01943 =
         0.03109    0.00000    0.00000    0.00000
PART -2
CL1   3    0.606673    0.899271    0.743566    10.25000    0.03626    0.02624 =
         0.09308    0.00622   -0.01083    0.00161

AFIX   6
O6    6    0.569435    0.763202    0.627938    10.50000    0.03083    0.01814 =
         0.07093   -0.00259   -0.02926   -0.00023
H6A   2    0.559308    0.768998    0.657516    10.50000   -1.50000
H6B   2    0.594717    0.798205    0.620777    10.50000   -1.50000
AFIX   0
PART 0
O4    6    0.671546    0.564034    0.551856    11.00000    0.02495    0.03921 =
         0.03213    0.00434   -0.00084   -0.00752
AFIX  13
H4    2    0.699369    0.605237    0.543787    11.00000   -1.50000
AFIX   0
O1    6    0.500000    0.604387    0.618503    10.50000    0.01225    0.03158 =
         0.02621    0.00730    0.00000    0.00000
AFIX  13
H1    2    0.500000    0.595391    0.653195    10.50000   -1.50000
AFIX   0

PART 1
N9    5    0.500000    1.000000    0.654652    10.12500    0.04599
AFIX  23
H9A   2    0.500000    1.037836    0.673277    10.12500   -1.20000
H9B   2    0.500000    0.962164    0.673277    10.12500   -1.20000
AFIX   0

PART -2
O3    6    0.656956    0.900189    0.780572    10.25000    0.02586    0.05975 =
         0.10128   -0.02222   -0.00485    0.00451
O8    6    0.641525    0.885770    0.699755    10.25000    0.03483    0.04991 =
         0.09536   -0.00627    0.00309    0.01226
O10   6    0.558422    0.845848    0.752394    10.25000    0.05202    0.04674 =
         0.11184    0.03571    0.00021   -0.00363
O5    6    0.572891    0.963477    0.741034    10.25000    0.04924    0.01274 =
         0.07237   -0.00141    0.00114    0.01557

PART -1
N2    5    0.535426    0.865065    0.650642    10.50000    0.04575    0.02734 =
         0.06615   -0.00927   -0.02704   -0.00132
N3    5    0.657389    0.659436    0.631786    10.50000    0.03866    0.02660 =
         0.03775   -0.00542   -0.01267   -0.01091
AFIX  43
H3    2    0.696341    0.642821    0.642175    10.50000   -1.20000
AFIX   0
N1    5    0.582182    0.754637    0.634963    10.50000    0.04108    0.03190 =
         0.05224   -0.00826   -0.01487   -0.00026
C13   1    0.780031    0.815439    0.710211    10.50000    0.04380    0.03336 =
         0.06173   -0.00387    0.00040   -0.01293
C4    1    0.684453    0.770759    0.667467    10.50000    0.03877    0.02478 =
         0.04858   -0.00438   -0.00919   -0.00542
C11   1    0.840560    0.925584    0.758411    10.50000    0.04959    0.02880 =
         0.06917   -0.01562   -0.00326   -0.01665
AFIX  43
H11   2    0.860950    0.962842    0.774597    10.50000   -1.20000
AFIX   0
C7    1    0.744247    0.877385    0.715680    10.50000    0.03938    0.03295 =
         0.06067   -0.00227   -0.01413   -0.01896
C8    1    0.750948    0.761278    0.683842    10.50000    0.03851    0.03426 =
         0.05480    0.00087   -0.00615   -0.00512
AFIX  43
H8    2    0.775573    0.720457    0.677617    10.50000   -1.20000
AFIX   0
C2    1    0.774483    0.931144    0.741370    10.50000    0.05006    0.02767 =
         0.06657   -0.00859   -0.00576   -0.01123
AFIX  43
H2A   2    0.749190    0.971719    0.747064    10.50000   -1.20000
AFIX   0
C1    1    0.642085    0.724312    0.642669    10.50000    0.04361    0.02804 =
         0.04546   -0.00338   -0.01342   -0.00186
C9    1    0.846719    0.809931    0.728141    10.50000    0.04794    0.03217 =
         0.07088   -0.00972    0.00711   -0.01432
AFIX  43
H9    2    0.871235    0.768454    0.724189    10.50000   -1.20000
AFIX   0
C6    1    0.649736    0.831100    0.672349    10.50000    0.04115    0.03194 =
         0.05420   -0.00128   -0.01823   -0.00260
C10   1    0.584868    0.818402    0.652298    10.50000    0.04340    0.02717 =
         0.05819   -0.01170   -0.02271    0.00255

PART 1
C3    1    0.556399    1.000000    0.624145    10.25000    0.04599
AFIX   3
H3A   2    0.565509    0.953220    0.613599    10.25000   -1.50000
H3B   2    0.596740    1.018030    0.640371    10.25000   -1.50000
H3C   2    0.545921    1.028750    0.596820    10.25000   -1.50000
AFIX   0

PART -1
C5    1    0.877510    0.864508    0.751686    10.50000    0.04666    0.03509 =
         0.07253   -0.01474   -0.00192   -0.01689
AFIX  43
H5    2    0.922962    0.860522    0.763075    10.50000   -1.20000
AFIX   0
C12   1    0.676617    0.885452    0.698474    10.50000    0.04215    0.03863 =
         0.06249    0.00541   -0.01680   -0.01345
AFIX  43
H12   2    0.650921    0.925704    0.704396    10.50000   -1.20000
AFIX   0
H2    2    0.538979    0.906887    0.662035    10.50000   -1.20000
PART -3
CL3   3    0.486856    0.516293    0.489206    10.06250    0.06872
O2    6    0.438955    0.512476    0.528857    10.06250    0.03684
O7    6    0.500741    0.446084    0.472252    10.06250    0.03684
O9    6    0.551572    0.547237    0.504793    10.06250    0.03684
O11   6    0.457249    0.557361    0.450798    10.06250    0.03684

PART 0
O12   6    0.745222    0.665613    0.500000    10.37500    0.08242    0.10502 =
         0.10399    0.00000    0.00000   -0.07720
C14   1    0.721440    0.721440    0.500000    10.18750    0.05160    0.05160 =
         0.04040    0.00000    0.00000   -0.03383
AFIX  43
H14   2    0.755750    0.755748    0.500000    10.18750   -1.20000
AFIX   0
HKLF 4


REM  xzz-240831-191928tetra_auto_a.res in I4/mmm
REM wR2 = 0.3225, GooF = S = 1.089, Restrained GooF = 1.069 for all data
REM R1 = 0.1192 for 3020 Fo > 4sig(Fo) and 0.1255 for all 3415 data
REM 261 parameters refined using 220 restraints

END

WGHT      0.1420    393.4626

REM Highest difference peak  1.949,  deepest hole -2.460,  1-sigma level  0.220
Q1    1   0.5000  1.0000  0.6432  10.25000  0.05    1.95
Q2    1   0.7237  0.5000  0.5000  10.25000  0.05    1.29
Q3    1   0.6645  0.5000  0.4572  10.50000  0.05    1.10
Q4    1   0.6791  0.5000  0.5569  10.50000  0.05    1.08
Q5    1   0.6165  1.0000  0.5969  10.50000  0.05    1.04
Q6    1   0.7377  0.5000  0.5596  10.50000  0.05    1.04
Q7    1   0.5000  0.5463  0.6699  10.50000  0.05    1.02
Q8    1   0.5000  0.5499  0.7040  10.50000  0.05    0.98
Q9    1   0.7726  0.6667  0.4680  11.00000  0.05    0.97
Q10   1   0.7192  0.5000  0.6295  10.50000  0.05    0.94
;
_shelx_res_checksum                91503
_shelx_hkl_file
;
   0   0   2 2688.22   99.91
   0   0   4  291.62   10.86
   0   0  -4  265.63   10.77
   0   0  -6 3151.51  117.63
   0   0   6 3155.95  117.68
   0   0  -8 5043.56  187.97
   0   0 -10  697.26   27.27
   0   0 -14  296.52   11.45
   0   0 -14  293.86   11.47
   0   0 -16   82.56    4.31
   0   0  16   75.23    6.54
   0   0 -16   80.09    4.40
   0   0 -18  218.37    9.21
   0   0 -18  221.92    9.32
   0   0 -20 1517.66   57.03
   0   0 -22 2376.47   86.69
   0   0 -22 2253.37   86.78
   0   0 -24 1319.74   50.94
   0   0 -24 1383.90   51.10
   0   0 -26  149.51    8.59
   0   0 -26  144.03    8.85
   0   0 -28  126.50    8.50
   0   0 -28  117.41    8.71
   0   0 -30    5.61    6.76
   0   0 -32  108.48    8.02
   0   0 -34  185.15    9.67
  -1   0   1 9999.00  250.27
  -1   0   1 8918.81  250.24
  -1   0   3   36.97    2.17
  -1   0   3   34.29    2.04
  -1   0  -3   38.10    1.70
  -1   0   5 1884.19   71.26
   0   1   5 1914.10   71.11
  -1   0  -5 1870.26   70.88
   0   1  -5 1952.84   71.19
   1   0  -7   47.06    3.56
  -1   0   7   36.11    3.57
  -1   0  -7   45.79    2.88
   0   1  -7   44.83    3.42
   0   1   7   36.64    3.12
   1   0  -9 1123.00   43.64
  -1   0  -9 1174.76   43.33
   0   1  -9 1142.00   43.61
   0   1   9 1115.27   43.54
   0   1  11 1406.27   54.09
   0   1 -11 1431.06   54.15
   1   0 -11 1428.05   54.24
  -1   0  11 1404.17   53.80
   0  -1 -13  499.11   18.97
   1   0 -13  499.46   18.97
  -1   0 -13  518.53   18.97
   0   1 -13  490.71   18.97
  -1   0  13  539.17   20.56
   0   1 -13  553.62   21.00
  -1   0 -13  478.41   19.05
   0  -1  13  545.68   20.23
   0   1 -13  504.16   19.02
  -1   0 -13  493.31   19.01
   0  -1 -13  500.17   19.02
  -1   0 -15    6.86    2.54
   0  -1 -15    8.23    2.44
   0   1 -15    8.60    2.42
   1   0 -15    7.30    2.31
   0   1 -15    5.36    4.92
  -1   0  15   11.05    4.77
   0  -1  15    8.94    4.19
   0   1 -15    8.15    2.47
  -1   0 -15    6.04    2.50
   0  -1 -15    6.87    2.43
   1   0 -17  197.35    8.05
   0   1 -17  201.91    8.18
  -1   0  17  192.31   10.38
   0   1  17  193.96   10.68
   1   0 -17  187.63    8.24
   0  -1 -17  196.53    8.27
  -1   0 -17  190.33    8.12
   0   1 -17  186.89    8.16
  -1   0 -19   63.04    4.53
   0   1 -19   67.90    4.63
   1   0 -19   65.45    4.60
   0  -1 -19   67.88    4.59
  -1   0 -19   64.59    4.88
   1   0 -19   61.63    4.80
   0   1 -19   69.28    4.88
   0  -1 -19   65.53    4.77
  -1   0 -21  901.44   35.59
   0  -1 -21  943.11   35.57
   0   1 -21  950.69   35.74
   1   0 -21  942.90   35.72
   0  -1 -21  948.29   35.68
  -1   0 -21  948.27   35.73
   0   1 -23  750.45   28.52
   0  -1 -23  737.37   28.43
  -1   0 -23  725.69   28.51
   1   0 -23  749.48   28.53
   0  -1 -23  718.25   28.53
   0   1 -23  753.41   28.70
   1   0 -23  751.16   28.66
  -1   0 -23  737.01   28.59
   1   0 -25  115.26    7.42
  -1   0 -25  116.64    7.44
   0   1 -25  110.32    7.67
   0  -1 -25  123.70    7.53
   1   0 -25  111.69    7.94
   0  -1 -25  119.91    7.62
  -1   0 -25  117.96    7.76
   0   1 -25  111.54    7.96
   0  -1 -27  129.83    8.37
  -1   0 -27  134.18    8.35
   1   0 -27  128.92    8.13
   0   1 -27  123.98    8.33
   0   1 -27  128.16    9.04
   1   0 -27  130.11    8.71
  -1   0 -27  122.97    8.57
   0  -1 -27  119.31    8.94
  -1   0 -29   25.97    6.93
  -1   0 -29   25.45    7.76
   0   1 -29   29.32    7.27
   0  -1 -29   25.79    6.59
   0   1 -29   29.53    7.06
   1   0 -29   30.55    6.96
   1   0 -31    7.22    6.39
   0   1 -31    5.71    6.89
   0  -1 -31    3.65    6.65
  -1   0 -31   -3.63    7.07
   1   0 -33  103.08    7.64
  -1   0 -33  112.18    8.07
   0  -1 -33   99.49    7.58
   0   1 -33  114.03    8.20
   1   0 -35   78.51    6.61
   0   1 -35   93.56    6.96
   1   1 -34  117.53    7.93
   1   1 -32   15.71    6.78
  -1  -1 -32   -0.10    6.62
   1   1 -30    1.12    6.98
  -1  -1 -30   27.63    6.81
  -1  -1 -28   68.76    7.37
   1   1 -28   74.71    7.50
  -1  -1 -28   82.20    7.82
   1   1 -26    3.32    6.16
  -1  -1 -26   10.74    6.04
  -1  -1 -26    9.90    6.17
   1   1 -24  406.59   16.73
  -1  -1 -24  429.44   16.57
  -1  -1 -24  378.08   16.72
  -1  -1 -22  412.61   16.38
  -1  -1 -22  404.96   16.48
   1   1 -20   20.90    4.07
  -1  -1 -20   17.51    4.15
  -1  -1 -20   18.73    3.83
  -1  -1 -18   33.58    3.49
   1   1 -18   26.41    3.63
  -1   1  18   27.80    6.62
  -1  -1 -18   33.92    3.76
   1   1 -16   34.78    3.03
  -1  -1 -16   32.75    3.02
   1  -1  16   39.44    5.02
  -1   1  16   32.76    5.98
  -1  -1 -16   36.19    3.23
  -1  -1 -14   75.57    3.91
   1   1 -14   79.14    3.94
  -1   1  14   78.91    6.19
   1   1 -14   83.90    6.85
  -1  -1 -14   75.59    3.82
   1   1 -12  297.95   13.29
  -1   1  12  290.66   13.28
  -1   1  10 1974.70   71.29
   1   1 -10 1796.83   71.02
  -1   1   8   20.63    3.35
   1   1  -8   17.12    3.16
   1   1  -6 1959.17   72.84
  -1   1   6 1917.13   72.76
  -1   1   4  372.82   14.78
   1   1  -4  380.65   14.48
   1  -1   0 2936.12  109.12
  -1  -1   4  397.49   15.22
  -1  -1   6 2002.67   73.18
   1   1   6 1910.42   73.19
  -1   1  -6 1962.10   73.31
  -1   1  -8   20.29    2.76
   1   1   8   19.68    2.64
  -1  -1   8   22.74    2.56
  -1  -1  10 1930.07   72.31
   1   1  10 1974.19   72.53
  -1   1 -10 1868.31   72.48
  -1  -1  12  287.98   11.71
  -1   1 -12  257.51   10.56
   1  -1 -14   71.16    3.70
  -1   1 -14   91.05    6.33
  -1  -1  14   81.29    5.76
  -1   1 -14   81.48    4.08
   1  -1 -14   78.86    3.98
  -1   1 -16   33.59    3.23
   1  -1 -16   36.81    2.99
  -1  -1  16   37.94    5.27
   1  -1 -16   36.04    3.32
  -1   1 -16   35.17    3.32
   1  -1 -18   34.49    3.62
  -1   1 -18   30.77    3.54
   1  -1 -18   35.05    3.87
   1  -1 -20   20.30    4.32
  -1   1 -20   16.60    4.30
  -1   1 -22  410.15   16.14
   1  -1 -22  409.64   15.93
  -1   1 -22  386.52   16.29
   1  -1 -22  381.20   16.15
   1  -1 -24  417.06   16.57
  -1   1 -24  403.63   16.63
  -1   1 -24  409.13   17.04
   1  -1 -24  403.56   16.73
  -1   1 -26    8.40    6.07
  -1   1 -26   -0.22    6.81
   1  -1 -26    4.33    5.74
   1  -1 -26    9.32    6.41
  -1   1 -28   84.25    7.92
   1  -1 -28   77.51    7.42
  -1   1 -28   74.08    8.12
   1  -1 -30   26.60    6.31
  -1   1 -30   14.38    6.87
  -1   1 -30   22.22    7.46
   1  -1 -32    9.84    6.10
  -1   1 -32    8.36    7.08
  -1   1 -34  116.37    7.99
   1  -1 -34  115.09    7.42
   2   0   0   51.22    2.37
   2   0  -2  258.48   10.02
  -2   0   2  271.43    9.97
  -2   0   4  447.98   16.68
  -2   0   4  438.68   16.79
   2   0  -4  398.63   16.65
   0  -2   6  682.67   25.13
  -2   0   6  673.57   25.72
  -2   0   6  666.69   26.01
  -2   0  -6  651.59   25.19
   0  -2   8  806.40   29.83
   0   2  -8  790.83   30.67
   0   2   8  780.10   30.49
  -2   0  -8  777.01   29.95
  -2   0   8  801.93   30.84
   2   0  -8  772.50   30.73
  -2   0   8  794.52   30.36
  -2   0  10  280.18   11.76
   0   2 -10  273.99   12.15
   2   0 -10  268.74   12.23
   0  -2  10  269.62   11.04
   0   2  10  282.59   11.98
  -2   0 -12  363.37   15.06
   0   2 -12  426.88   17.03
   0  -2  12  417.46   15.76
   2   0 -12  424.37   17.17
   0   2  12  418.04   16.79
  -2   0  12  419.41   16.50
   2   0 -14   21.07    2.39
  -2   0 -14   20.81    2.39
   0   2  14   17.13    5.00
  -2   0 -14   16.81    2.69
  -2   0  14   20.05    4.74
   0  -2  14   20.05    3.56
   0   2 -14   18.50    5.37
   0  -2 -14   22.02    2.49
  -2   0 -14   22.17    2.46
   2   0 -16   28.25    2.95
  -2   0 -16   30.33    3.01
   0  -2 -16   30.10    2.92
  -2   0 -16   28.80    3.03
   0   2 -16   34.98    6.30
  -2   0 -16   29.42    3.56
  -2   0  16   26.87    5.68
   0  -2 -16   28.45    3.16
  -2   0 -16   29.82    3.17
   0   2 -18  110.07    5.81
   0  -2 -18  119.69    5.53
  -2   0 -18  116.14    5.68
   2   0 -18  113.02    5.46
  -2   0 -18  107.45    5.70
   0  -2 -18  118.79    5.86
   2   0 -20   42.75    4.23
   0  -2 -20   37.71    4.04
  -2   0 -20   44.21    4.44
   0   2 -20   44.35    4.60
   0  -2 -20   40.34    4.42
  -2   0 -20   40.26    4.52
   0  -2 -22   37.75    4.65
  -2   0 -22   33.61    5.00
  -2   0 -22   33.54    5.08
   0  -2 -22   30.85    4.90
   0  -2 -24   90.75    6.50
  -2   0 -24   97.41    7.06
   0   2 -24  102.18    7.25
   2   0 -24   94.01    6.62
   0  -2 -24   91.08    6.98
  -2   0 -24   89.94    7.09
   0  -2 -26   18.36    5.50
  -2   0 -26   17.96    6.73
   2   0 -26   18.12    5.52
  -2   0 -26   23.51    6.66
   0   2 -26   21.62    6.05
  -2   0 -28   43.79    7.02
   0   2 -28   31.02    7.05
   2   0 -28   47.38    6.67
   0  -2 -28   42.63    6.46
  -2   0 -28   43.57    7.13
   2   0 -30   27.15    6.87
  -2   0 -30   25.88    7.35
   0   2 -30   31.22    7.46
   0  -2 -30   30.87    6.36
  -2   0 -30   26.30    7.41
   0   2 -30   26.54    7.38
   0  -2 -32   -0.03    6.11
   0   2 -32    8.27    6.71
   2   0 -32   -0.74    6.06
  -2   0 -32    3.58    6.86
   0   2 -34   59.39    7.03
   2   0 -34   66.88    6.42
   0   2 -36    9.07    5.62
   2   1 -35   42.98    5.99
   1   2 -35   38.53    6.21
   2   1 -33   19.18    6.43
   1   2 -33    7.69    6.73
   2   1 -31   65.51    7.58
   1   2 -31   57.67    7.67
  -1  -2 -31   62.37    7.17
  -2  -1 -31   67.64    7.36
  -2  -1 -29   25.40    7.11
   1   2 -29   16.44    6.85
  -2  -1 -29   30.27    7.32
   2   1 -29   27.58    6.73
  -1  -2 -29   18.37    6.52
   1   2 -27    2.48    6.59
  -2  -1 -27    6.54    6.51
  -1  -2 -27    7.33    6.18
   2   1 -27    2.97    6.31
  -2  -1 -27    3.71    6.54
   2   1 -25  217.01   10.82
  -2  -1 -25  233.32   10.87
   1   2 -25  236.81   11.04
  -1  -2 -25  243.02   10.70
  -2  -1 -25  205.89   11.01
  -1  -2 -25  227.95   10.75
  -1  -2 -23   23.19    5.17
  -1  -2 -23   21.66    5.14
  -2  -1 -23   10.44    4.93
  -2  -1 -23   12.64    5.20
  -2  -1 -21  104.87    6.49
   2   1 -21  106.99    6.80
   1   2 -21  138.54    6.97
  -1  -2 -21  138.09    6.39
  -1  -2 -21  131.97    6.76
  -2  -1 -21  106.00    6.89
   1   2 -19   46.52    4.28
  -1  -2 -19   49.29    3.99
  -2  -1 -19   42.17    4.01
   2   1 -19   39.78    3.88
  -2  -1 -19   39.88    4.13
  -1  -2 -19   52.11    4.20
   2   1 -17   41.74    3.67
   1   2 -17   50.30    3.67
  -2  -1 -17   45.02    3.47
  -1  -2 -17   50.48    3.44
  -1   2  17   47.97    7.24
  -2   1  17   43.34    6.77
   1   2 -17   58.43    7.61
   2   1 -17   44.43    3.83
  -2  -1 -17   47.83    3.69
  -1  -2 -17   51.61    3.80
  -2  -1 -15   68.99    4.48
  -1  -2 -15  106.27    4.12
   1   2 -15  109.22    4.45
  -2  -1 -15   66.49    4.07
   2   1 -15   70.49    4.37
   2   1 -15   70.48    7.48
   1   2 -15  110.45    7.90
  -2   1  15   68.77    6.69
   1  -2  15  112.80    5.75
   1   2 -15  102.81    4.38
   2   1 -15   67.85    4.30
  -1  -2 -15  107.93    4.34
  -2  -1 -15   65.53    4.19
   2   1 -13   11.34    2.20
  -2  -1 -13   12.89    2.35
   1   2 -13   17.40    2.25
  -1  -2 -13   18.58    2.01
   1   2 -13   22.18    4.98
  -1  -2 -13   22.24    2.43
   1  -2  13   23.11    3.43
  -1   2  13   21.52    5.16
   2   1 -13   15.46    5.28
  -2   1  13   10.57    4.39
   2   1 -13   12.29    2.14
  -1  -2 -13   18.74    2.10
  -2  -1 -13    9.77    1.96
  -2  -1 -13   11.98    2.15
   1   2 -13   21.50    2.27
   2   1 -11  116.46    7.20
  -2   1  11  111.65    6.55
   1   2 -11  110.55    7.01
  -1   2  11  111.37    6.93
  -2   1  11  111.85    7.31
  -1   2   9  211.78    9.06
   1   2  -9  205.01    9.32
  -2   1   9  174.87    9.06
   2   1  -9  185.38    9.16
  -2   1   9  182.13    8.78
  -1   2   7 2492.77   93.63
  -2   1   7 2520.11   93.71
  -2   1   7 2553.56   93.45
   1   2  -7 2479.86   93.70
   2   1  -7 2404.27   93.63
  -2   1   5 1030.27   39.41
  -2   1   5 1023.89   39.61
   2   1  -5 1029.07   39.31
   1   2  -5 1060.05   39.03
  -2   1   3  103.91    4.51
   2   1  -3   80.53    4.25
  -2   1   3  113.40    4.63
   2   1  -3   81.15    4.49
  -2   1   1  168.10    7.01
   2  -1  -1  189.31    7.31
  -1   2  -1  173.93    6.94
  -2  -1   5 1044.64   36.95
   2   1   5  950.94   36.50
  -1  -2   7 2616.61   95.58
  -2   1  -7 2485.18   95.67
  -2  -1   7 2736.57   95.91
   2   1   7 2531.02   95.55
   1   2   7 2473.49   95.83
  -2  -1   9  221.91    8.67
  -2   1  -9  197.79    8.32
  -1  -2   9  185.64    8.11
   1   2   9  164.70    8.44
  -1   2  -9  197.25    8.84
  -1   2 -11  117.53    6.61
  -1  -2  11  113.11    5.77
   1   2  11  110.32    6.28
  -2   1 -11  116.57    6.09
  -2  -1  11  115.88    6.30
  -2   1 -13   22.64    2.49
  -1   2 -13   10.81    4.13
  -2   1 -13   23.37    4.02
  -1   2 -13   14.34    2.39
  -1  -2  13   13.14    3.50
  -2  -1  13   24.35    4.35
   1   2  13   12.62    4.21
   1  -2 -13   11.11    2.16
  -1   2 -13   10.05    2.38
  -2   1 -13   20.17    2.22
  -2   1 -15  107.47    4.30
   2  -1 -15  101.49    4.21
   1  -2 -15   72.33    4.13
  -2   1 -15   86.97    4.65
  -2  -1  15  112.72    6.72
  -1   2 -15   77.64    6.84
  -1  -2  15   73.12    5.98
  -1   2 -15   67.33    4.48
  -2   1 -15  106.31    4.52
   1  -2 -15   66.42    4.27
   2  -1 -17   52.14    3.54
  -2   1 -17   49.24    3.49
  -1   2 -17   47.18    6.60
   1  -2 -17   48.82    3.80
  -2   1 -17   50.86    3.88
  -1   2 -17   44.05    3.77
   2  -1 -19   50.61    4.00
  -2   1 -19   50.44    4.38
   1  -2 -19   37.71    3.94
  -2   1 -19   43.30    4.23
   1  -2 -19   44.22    4.35
  -1   2 -19   42.81    4.37
  -2   1 -21  134.79    6.40
   1  -2 -21  109.82    6.11
  -2   1 -21  127.12    6.64
   1  -2 -21  102.17    6.42
  -1   2 -21  100.49    6.48
   2  -1 -23   19.81    4.88
  -1   2 -23   16.95    5.67
  -2   1 -23   21.76    5.70
   2  -1 -23   17.95    5.07
   1  -2 -23    9.77    4.78
  -1   2 -23   13.92    5.55
   1  -2 -23    7.94    5.57
  -2   1 -23   20.79    5.35
   1  -2 -25  229.55   10.34
  -2   1 -25  233.81   10.69
  -1   2 -25  212.76   10.82
   2  -1 -25  222.57   10.38
  -1   2 -25  201.34   11.36
  -2   1 -25  232.44   11.27
   2  -1 -25  229.33   11.10
   2  -1 -27    4.73    5.82
  -2   1 -27   -7.65    6.85
   1  -2 -27    3.27    5.86
  -1   2 -27    6.63    6.86
  -1   2 -27    5.48    7.46
  -2   1 -27   -3.29    7.05
   2  -1 -29   31.53    6.37
  -2   1 -29   24.90    7.23
  -2   1 -29   38.65    7.53
   1  -2 -29   28.50    6.44
  -1   2 -29   37.33    7.63
  -1   2 -29   33.92    7.94
  -1   2 -31   63.71    7.85
   2  -1 -31   59.42    6.85
  -2   1 -31   54.12    8.45
  -2   1 -31   61.16    7.77
  -1   2 -31   64.44    8.36
   1  -2 -31   63.88    6.59
  -2   1 -33    2.33    6.49
  -1   2 -33    8.54    6.90
   2  -1 -33    6.17    5.74
   1  -2 -33    8.06    5.59
  -1   2 -35   44.94    6.51
   2   2 -34   12.25    6.26
   2   2 -32  102.76    8.24
   2   2 -30  102.56    8.42
  -2  -2 -30  109.99    8.18
  -2  -2 -28   13.75    6.64
   2   2 -28    7.32    6.86
   2   2 -28    8.65    6.70
   2   2 -26  133.57    8.63
   2   2 -26  136.22    8.55
  -2  -2 -26  125.52    8.48
  -2  -2 -26  146.76    8.35
  -2  -2 -24   78.04    6.41
   2   2 -24   74.01    6.68
  -2  -2 -24   75.56    6.39
   2   2 -22  293.78   12.96
  -2  -2 -22  324.61   12.85
   2   2 -22  304.76   13.12
  -2  -2 -22  299.37   12.85
  -2  -2 -20  564.12   21.39
   2   2 -20  529.22   21.53
  -2  -2 -20  560.72   21.52
   2   2 -20  567.22   21.61
   2   2 -18   20.62    3.67
  -2  -2 -18   19.33    3.72
   2   2 -18   19.16    3.54
  -2  -2 -18   19.76    3.36
  -2  -2 -16  116.62    5.41
   2   2 -16  122.63    5.74
   2   2 -16  139.06    9.29
  -2   2  16  117.36    8.43
   2   2 -16  115.61    5.47
  -2  -2 -16  116.28    5.52
  -2  -2 -14  101.41    4.60
  -2  -2 -14  103.04    5.04
   2   2 -14  104.84    4.82
  -2   2  14  103.80    7.49
   2   2 -14  113.41    7.81
  -2  -2 -14  101.47    4.90
  -2   2  14  106.53    8.26
   2   2 -14   97.45    4.65
  -2  -2 -14  106.23    4.75
   2   2 -12   70.90    3.35
  -2  -2 -12   61.43    3.45
  -2   2  12   68.96    5.90
  -2  -2 -12   56.12    3.39
   2   2 -12   66.94    6.11
  -2   2  12   68.77    6.07
   2   2 -12   65.18    3.19
   2   2 -10  156.17    8.15
  -2   2  10  140.27    8.02
   2   2  -8 1178.08   45.17
  -2   2   8 1166.93   45.06
  -2   2   6 3182.23  116.87
   2   2  -6 3081.38  116.27
   2   2  -4 1401.13   52.59
   2  -2   2  943.96   35.41
   2  -2   0  266.39   10.50
   2   2   8 1144.05   43.17
   2   2  10  145.79    6.90
  -2  -2  10  143.54    6.89
  -2   2 -10  156.07    7.33
  -2   2 -12   62.17    3.10
  -2   2 -12   56.75    3.26
  -2  -2  12   67.32    4.61
   2   2  12   69.08    4.73
  -2   2 -12   62.98    5.13
  -2   2 -12   63.90    3.36
   2  -2 -12   61.52    3.15
  -2   2 -14  105.52    4.73
   2  -2 -14   99.42    4.50
  -2  -2  14  111.99    6.23
  -2   2 -14  118.38    6.98
  -2   2 -14  101.90    4.94
   2  -2 -14  103.18    4.78
  -2   2 -14  104.53    4.85
   2  -2 -16  117.88    5.29
  -2   2 -16  113.56    5.20
  -2  -2  16  114.63    7.03
  -2   2 -16  116.50    5.71
   2  -2 -16  115.58    5.52
  -2   2 -16  112.02    5.69
  -2   2 -18   17.87    3.89
   2  -2 -18   19.84    3.52
   2  -2 -20  560.17   20.86
   2  -2 -20  535.65   21.10
  -2   2 -20  524.79   21.13
   2  -2 -22  301.31   12.26
   2  -2 -22  301.56   12.72
  -2   2 -22  290.31   12.75
  -2   2 -24   74.07    6.67
   2  -2 -24   73.90    5.86
  -2   2 -24   67.64    7.11
  -2   2 -26  144.60    8.83
   2  -2 -26  136.18    7.77
  -2   2 -26  136.73    9.48
  -2   2 -28   12.07    7.90
   2  -2 -28   20.00    5.71
  -2   2 -28    6.91    7.41
  -2   2 -30  111.38    8.37
  -2   2 -30   98.07    8.98
   2  -2 -30  106.67    7.50
   2  -2 -32   99.89    7.23
  -2   2 -32  114.57    8.37
  -2   2 -32   95.60    8.86
  -2   2 -34   14.43    6.55
  -3   0  -1  145.29    5.86
   3   0  -1  146.42    6.18
   3   0  -3  235.76    9.79
   3   0  -5   66.17    4.27
  -3   0   5   64.63    4.39
   3   0  -5   74.40    4.49
  -3   0   5   78.52    4.41
  -3   0   7  606.49   24.45
  -3   0   7  622.27   24.05
  -3   0   9  248.17   10.45
  -3   0   9  228.14   10.86
   3   0  -9  226.39   10.78
   0   3   9  225.59   10.44
   0   3 -11   37.41    4.82
  -3   0  11   29.53    4.45
   0  -3  11   28.36    2.48
   3   0 -11   39.42    5.16
   0   3  11   24.69    4.34
   0   3 -13   13.87    2.34
  -3   0 -13   16.16    2.59
   3   0 -13   15.80    2.17
   0   3 -13   14.30    5.00
   0   3  13   20.45    4.84
  -3   0  13   17.82    4.79
  -3   0 -13   14.00    2.65
   0  -3  13   17.26    2.65
  -3   0 -13   16.04    2.28
   0  -3 -13   17.89    2.15
   0   3 -13   13.00    2.42
   3   0 -13   16.38    2.22
  -3   0 -15  120.85    5.78
   3   0 -15  132.04    5.71
   0  -3 -15  121.92    5.37
  -3   0 -15  121.41    5.90
  -3   0  15  132.27    8.19
   0  -3  15  118.81    6.03
   0   3 -15  126.09    8.62
   0   3  15  124.11    8.40
   3   0 -15  128.97    5.69
   0  -3 -15  127.57    5.60
  -3   0 -15  129.24    5.61
  -3   0 -17  255.63   10.48
   3   0 -17  260.56   10.26
  -3   0 -17  235.63   10.29
   0  -3 -17  255.41   10.12
   0   3 -17  272.01   13.73
  -3   0  17  267.75   13.26
  -3   0 -17  255.50   10.61
  -3   0 -17  252.06   10.34
   0  -3 -17  255.16   10.38
   3   0 -17  267.01   10.33
   3   0 -19   90.58    4.91
   0  -3 -19   92.45    4.85
  -3   0 -19   89.23    5.23
  -3   0 -19   86.92    5.51
  -3   0 -19   78.96    5.30
   3   0 -19   87.42    5.19
   0  -3 -19   88.23    5.25
  -3   0 -21   38.80    4.83
   3   0 -21   39.07    4.75
   0  -3 -21   38.65    4.08
   0  -3 -21   33.01    4.70
  -3   0 -21   40.28    4.90
   3   0 -21   32.50    4.90
   0  -3 -23   10.28    5.54
   0  -3 -23   10.89    4.86
  -3   0 -23    7.17    5.73
  -3   0 -23    9.80    5.42
   3   0 -25   -5.10    5.60
   0   3 -25    4.54    6.58
  -3   0 -25   -2.77    5.61
   0  -3 -25    1.92    5.29
  -3   0 -25    1.54    6.21
  -3   0 -27   -1.07    6.63
   0  -3 -27    1.42    5.70
   3   0 -27    6.00    5.96
   0   3 -27    3.84    6.90
  -3   0 -27    8.21    6.48
   0  -3 -29    1.24    6.17
  -3   0 -29   -0.03    7.22
  -3   0 -29    0.94    7.03
   0   3 -29    8.32    7.31
   3   0 -29   -3.20    6.27
   0   3 -31    2.10    7.51
   3   0 -31    5.14    6.13
  -3   0 -31    2.55    7.00
   0  -3 -31    0.66    6.03
   3   0 -33   11.26    5.78
   0   3 -33    8.59    6.82
   0   3 -35    4.82    6.02
   1   3 -34   15.63    6.61
   3   1 -34    4.81    5.76
   1   3 -32   14.07    7.27
   3   1 -32    2.98    6.33
  -3  -1 -30    1.87    7.15
   3   1 -30    1.03    6.55
   1   3 -30   -1.99    7.00
  -1  -3 -30    8.75    6.36
  -1  -3 -28    0.91    6.32
   1   3 -28    7.25    7.22
  -3  -1 -28    3.81    6.77
   3   1 -28    9.14    6.26
  -3  -1 -28    6.52    6.69
   1   3 -28    6.20    6.94
   1   3 -26    3.05    6.70
   3   1 -26    6.54    6.05
   1   3 -26    3.08    6.80
   3   1 -26    3.58    6.63
  -3  -1 -26    5.80    6.45
  -1  -3 -26   10.37    5.68
  -3  -1 -26    6.42    6.35
  -1  -3 -24   -3.68    5.73
   1   3 -24   -3.40    6.29
  -3  -1 -24    8.07    5.60
  -3  -1 -24    0.42    5.74
  -1  -3 -24    1.97    4.84
   3   1 -24    3.89    5.43
   1   3 -22  178.32    8.86
  -3  -1 -22  174.23    8.52
  -1  -3 -22  174.80    8.10
   3   1 -22  158.57    8.52
   3   1 -22  170.86    8.58
  -3  -1 -22  169.09    8.71
   1   3 -22  173.74    8.76
  -1  -3 -22  171.54    8.43
   1   3 -20   70.90    5.16
  -1  -3 -20   80.99    4.77
  -3  -1 -20   53.80    4.85
   3   1 -20   46.04    4.90
   3   1 -20   52.13    4.92
   1   3 -20   74.49    5.16
  -1  -3 -20   78.12    5.06
  -3  -1 -20   54.13    4.95
  -3  -1 -18   16.60    3.61
   3   1 -18   12.30    3.49
  -3   1  18   18.37    6.78
   1   3 -18   10.75    3.69
  -3  -1 -18   15.18    3.29
  -1  -3 -18   10.21    3.50
  -3  -1 -18   16.88    3.41
   3   1 -18   15.85    3.60
  -1  -3 -18    9.69    3.10
  -3  -1 -16    9.15    3.20
   3   1 -16    8.44    2.95
  -3   1  16    8.86    6.03
   1   3 -16    7.28    6.52
  -1   3  16   11.16    6.34
  -1  -3 -16    9.64    2.62
   3   1 -16    9.35    2.91
   1   3 -16    6.54    2.92
  -3  -1 -16    8.73    2.59
  -3  -1 -16    6.51    2.72
  -1  -3 -16    5.31    2.51
  -3  -1 -14   16.64    2.73
   3   1 -14   16.87    2.57
  -3  -1 -14   16.56    2.24
   1  -3  14   11.09    2.69
   1   3 -14   21.28    5.97
  -3   1  14   14.94    4.66
  -1   3  14    8.13    5.58
   3   1 -14   14.12    5.97
  -1  -3 -14   11.61    2.01
   1   3 -14   11.08    2.56
   3   1 -14   16.46    2.36
  -1  -3 -14    8.92    2.22
  -3  -1 -14   15.56    2.43
  -3  -1 -12  122.62    5.94
  -3  -1 -12  111.60    5.62
   1  -3  12  167.11    6.13
   1   3 -12  147.23    8.79
  -1  -3 -12  148.62    5.84
   3   1 -12  127.78    8.52
  -3   1  12  115.31    7.62
  -3   1  12  117.53    8.70
  -1   3  12  174.61    8.66
  -1  -3 -12  166.96    5.80
   1   3 -12  166.83    5.83
   3   1 -12  115.53    5.72
   1   3 -10  129.63    7.32
  -1   3  10  120.97    7.09
  -3   1  10   97.50    6.62
   1  -3  10  123.85    4.90
   3   1 -10   94.73    6.80
  -3   1  10   98.82    6.91
  -3   1   8  862.28   34.65
  -3   1   8  875.90   34.22
  -1   3   8  919.10   34.52
  -3   1   6 1334.85   52.41
   1   3  -6 1356.77   51.79
  -3   1   6 1345.44   52.74
  -3   1   4  275.85   13.27
  -3   1   4  269.03   13.37
   3   1  -4  423.36   13.57
   3   1  -4  384.90   13.65
   3   1  -2  176.07    8.14
  -3   1   2  222.18    8.36
   3  -1   0  162.00    8.17
   3   1   0  246.09    8.25
   3  -1  -2  159.90    6.56
   3   1   2  139.37    5.73
  -3   1  -8  789.02   31.77
  -3  -1   8  968.88   32.54
  -3  -1  10  144.81    6.91
  -3   1 -10  137.54    5.94
  -1   3 -12  114.42    5.63
  -1   3 -12  139.98    7.96
  -3  -1  12  193.97    8.31
   1   3  12  110.21    7.33
  -1   3 -12  127.17    5.72
  -3   1 -12  166.83    6.85
  -3   1 -12  141.40    5.87
  -3   1 -12  162.25    5.87
   3  -1 -12  165.88    5.76
   1  -3 -12  113.71    5.62
  -1   3 -14   13.08    2.43
  -3   1 -14   11.59    2.39
  -3   1 -14   11.44    2.30
   3  -1 -14   10.99    2.25
   1   3  14   22.71    4.85
  -1   3 -14    9.33    5.05
  -3   1 -14   14.69    2.77
  -3  -1  14    6.57    4.92
  -3   1 -14   11.78    2.59
   1  -3 -14   16.98    2.37
   1  -3 -16    8.18    2.39
  -3   1 -16    7.66    2.48
  -1   3 -16    7.03    2.73
   3  -1 -16    7.78    2.53
  -3  -1  16    5.60    4.96
  -3   1 -16    9.38    3.35
  -1   3 -16    9.11    5.83
   1  -3 -16    8.45    2.79
  -3   1 -16    8.89    3.14
   3  -1 -18   10.99    3.09
  -3   1 -18   10.78    3.40
  -1   3 -18   12.18    6.49
  -3   1 -18   17.12    4.20
  -3   1 -18    9.74    3.72
   1  -3 -18   14.54    2.94
   1  -3 -18   13.12    3.52
   1  -3 -20   52.11    4.18
   3  -1 -20   77.53    4.51
   1  -3 -20   48.44    4.67
  -3   1 -20   67.43    5.08
   1  -3 -22  166.15    7.80
  -3   1 -22  173.32    8.34
  -1   3 -22  156.27    8.46
   1  -3 -22  167.02    8.19
  -3   1 -22  157.14    8.62
   3  -1 -24    4.90    5.16
  -3   1 -24   -1.61    6.16
  -3   1 -24    3.66    5.91
  -1   3 -24    2.62    5.97
   1  -3 -24    3.01    4.71
  -1   3 -26    0.16    7.37
  -1   3 -26    6.33    6.61
  -3   1 -26    3.46    6.65
  -3   1 -26    5.36    7.07
   3  -1 -26    6.48    5.25
   1  -3 -26    7.31    5.27
  -3   1 -28    1.59    7.18
  -1   3 -28    8.43    7.20
   3  -1 -28    6.16    5.81
  -1   3 -28   -3.15    8.01
  -3   1 -28    7.84    6.88
   1  -3 -28    6.51    5.76
   3  -1 -30   -0.31    5.81
  -3   1 -30   -1.15    7.52
   1  -3 -30   -2.49    5.87
  -1   3 -30   -5.02    7.64
  -3   1 -30   -2.78    7.27
  -1   3 -30    6.63    7.58
  -1   3 -32   14.89    6.81
   1  -3 -32    6.68    5.56
   3  -1 -32   11.68    5.76
  -1   3 -32    9.45    7.89
  -3   1 -32   12.88    6.86
  -1   3 -34   10.79    6.62
  -1   3 -36    2.78    5.53
   3   2 -35    9.27    5.52
   2   3 -35    0.45    6.11
   3   2 -33   29.25    6.34
   2   3 -33   22.01    6.83
   3   2 -31   73.18    7.76
   2   3 -31   90.54    7.85
  -2  -3 -29    6.24    6.52
   2   3 -29    3.43    7.05
   2   3 -29    1.41    7.40
  -3  -2 -29    9.87    6.86
   3   2 -29    1.95    6.70
   2   3 -27   11.19    7.06
   3   2 -27   23.28    6.93
  -3  -2 -27   20.50    6.85
  -2  -3 -27    8.79    6.40
   2   3 -27    8.70    6.93
   3   2 -27   13.69    6.96
  -3  -2 -27   23.19    6.19
  -2  -3 -25   65.12    6.55
  -3  -2 -25   41.12    6.42
   2   3 -25   68.71    7.00
   3   2 -25   44.31    6.54
  -3  -2 -25   40.68    6.57
  -2  -3 -25   71.69    6.33
  -2  -3 -23  145.75    7.21
  -3  -2 -23  101.17    7.20
   2   3 -23  138.77    7.79
   3   2 -23   92.77    7.39
  -2  -3 -23  138.99    7.01
  -3  -2 -23   98.20    7.11
   3   2 -23  103.51    7.33
   2   3 -23  150.68    7.73
  -3  -2 -21  570.76   21.53
   2   3 -21  505.66   21.61
   3   2 -21  544.59   21.58
  -2  -3 -21  558.05   21.43
  -2  -3 -21  540.81   21.53
   2   3 -21  562.84   21.71
  -3  -2 -21  581.69   21.61
   3   2 -21  560.42   21.65
   2   3 -19  411.71   15.00
  -2  -3 -19  421.68   14.74
  -3  -2 -19  332.99   14.65
   3   2 -19  320.91   14.82
   3   2 -19  338.94   14.86
  -3  -2 -19  334.18   14.82
   2   3 -19  422.13   15.01
  -2  -3 -19  424.50   14.84
   2   3 -17   18.73    3.70
  -2  -3 -17   21.21    2.96
  -3  -2 -17   11.12    3.68
   3   2 -17   14.20    3.60
  -2   3  17   16.72    7.03
  -3   2  17   11.33    6.33
  -3  -2 -17   13.42    3.86
  -2  -3 -17   19.12    3.21
  -3  -2 -17   13.81    3.04
   3   2 -17   14.73    3.34
  -3  -2 -17   12.59    3.17
   2   3 -17   18.85    3.28
  -3  -2 -15  388.79   14.64
  -3  -2 -15  384.09   14.88
   2   3 -15  376.67   14.76
   3   2 -15  405.27   14.79
  -2  -3 -15  362.81   14.60
   2   3 -15  345.41   17.35
  -2   3  15  389.87   17.35
  -3  -2 -15  417.86   14.97
  -3   2  15  399.82   17.20
  -2  -3 -15  336.74   14.79
   3   2 -15  428.40   18.35
  -2   3  15  348.82   17.59
  -3   2  15  386.34   17.92
   2   3 -15  358.84   14.70
  -2  -3 -15  376.07   14.68
   3   2 -15  404.63   14.71
  -3  -2 -15  381.54   14.68
   3   2 -13   32.29    2.73
  -3  -2 -13   30.12    2.44
  -2  -3 -13   23.99    2.89
  -3  -2 -13   32.64    2.77
  -2  -3 -13   25.46    2.37
   3   2 -13   47.79    6.52
  -2  -3 -13   22.19    2.68
  -3  -2 -13   34.95    3.02
   2  -3  13   22.66    2.68
  -3   2  13   32.21    5.07
  -3   2  13   31.63    6.44
   2   3 -13   21.45    5.53
  -2   3  13   25.34    6.00
  -2  -3 -13   26.83    2.47
   3   2 -13   32.56    2.49
  -3  -2 -13   29.37    2.25
   2   3 -13   24.21    2.53
  -2   3  11 1002.08   35.41
   2   3 -11  968.48   35.39
  -3   2  11  808.46   35.04
   3   2 -11  861.15   35.11
  -3   2  11  819.17   34.54
  -3   2   9  495.36   17.72
  -3   2   9  501.12   18.49
   2   3  -9  356.54   17.93
   3   2  -9  496.84   18.25
  -2   3   9  327.98   17.56
  -3   2   7 2430.01   91.68
  -2   3   7 2486.15   91.65
   2   3  -7 2435.77   90.76
  -3   2   7 2336.87   91.22
   3   2  -7 2459.75   91.12
   3   2  -5  869.45   38.84
   2  -3   5 1028.17   38.06
  -3   2   5  981.28   38.92
  -3   2   5 1044.47   39.33
   3   2  -5  825.76   38.99
  -3   2   3  894.14   34.08
   3  -2   1 4197.55  156.31
   3  -2  -1 3198.20  129.23
  -2   3  -1 3655.35  129.01
   3   2   7 2451.22   91.33
  -3   2  -9  350.23   15.07
   3   2   9  341.60   14.72
  -2   3 -11  867.38   33.64
  -3   2 -11  844.67   32.21
   2   3  11  783.87   33.10
  -2   3 -13   29.15    2.35
  -3   2 -13   28.32    4.19
  -2   3 -13   35.64    2.70
  -3   2 -13   18.55    2.70
  -2   3 -13   32.47    4.99
   2   3  13   30.90    4.16
   2  -3 -13   29.66    2.60
  -2   3 -13   34.25    2.81
  -3   2 -13   23.82    2.79
  -2   3 -15  385.39   14.48
  -3   2 -15  368.52   14.47
   3  -2 -15  367.98   14.32
  -2   3 -15  404.96   16.58
  -3   2 -15  333.50   14.56
  -3   2 -15  379.45   15.99
  -2   3 -15  390.00   14.61
  -3   2 -15  360.95   14.53
  -2   3 -15  391.34   14.63
   2  -3 -15  385.11   14.50
  -3   2 -17   19.04    3.26
  -3   2 -17   16.84    3.02
  -2   3 -17   12.18    2.61
   3  -2 -17   19.41    2.91
  -2   3 -17   13.11    3.18
  -3   2 -17   16.46    3.76
  -2   3 -17   13.96    5.92
  -3   2 -17   20.26    3.66
   2  -3 -17   13.07    3.22
  -2   3 -17   10.49    3.75
  -3   2 -19  398.60   14.80
   2  -3 -19  333.90   14.50
   3  -2 -19  443.14   14.68
  -3   2 -19  401.99   14.97
   2  -3 -19  329.14   14.84
  -2   3 -19  324.17   14.94
   2  -3 -21  544.57   20.37
  -3   2 -21  501.24   20.82
  -2   3 -21  526.93   20.91
   2  -3 -23  102.45    6.59
   3  -2 -23  135.34    6.64
  -3   2 -23  145.82    7.55
  -2   3 -23   90.46    7.56
   3  -2 -25   60.30    5.56
   2  -3 -25   42.32    5.59
  -3   2 -25   58.40    7.34
  -2   3 -25   34.17    7.26
  -3   2 -27   13.10    7.35
   2  -3 -27   21.38    5.41
  -3   2 -27   16.31    6.84
   3  -2 -27    8.43    5.47
  -2   3 -27   21.64    7.98
  -2   3 -29   10.91    7.78
  -3   2 -29    1.87    7.02
   3  -2 -29    3.22    5.66
   2  -3 -29   11.58    5.61
  -3   2 -29    7.53    7.92
  -2   3 -29    8.02    7.20
  -2   3 -31   76.60    7.79
   3  -2 -31   82.22    6.55
  -2   3 -31   77.92    8.56
  -3   2 -31   83.37    8.68
   2  -3 -31   70.53    6.43
  -3   2 -31   85.97    8.31
  -3   2 -33   32.57    7.07
  -2   3 -33   32.09    7.13
  -2   3 -33   31.86    8.24
  -2   3 -35   13.17    6.35
   3   3 -34   17.50    6.27
   3   3 -32   75.57    7.63
   3   3 -30   58.47    7.21
   3   3 -28    9.09    7.23
  -3  -3 -28    5.81    6.65
   3   3 -28    8.24    7.09
  -3  -3 -26    4.14    5.90
  -3  -3 -26    1.42    6.28
   3   3 -26   -2.34    6.30
   3   3 -24   14.79    5.88
  -3  -3 -24   22.70    5.65
  -3  -3 -24   11.72    5.41
   3   3 -24   13.37    5.94
   3   3 -22  230.04   10.72
  -3  -3 -22  254.40   10.50
  -3  -3 -22  242.42   10.69
   3   3 -22  238.24   10.85
   3   3 -20  365.92   15.62
  -3  -3 -20  401.11   15.43
   3   3 -20  405.74   15.64
  -3  -3 -20  377.66   15.45
   3   3 -18  549.83   20.88
  -3  -3 -18  528.06   20.61
   3   3 -18  543.40   20.80
  -3  -3 -18  539.49   20.74
  -3  -3 -16   29.19    3.82
  -3  -3 -16   28.58    3.11
   3   3 -16   30.98    3.44
  -3   3  16   29.20    6.75
  -3   3  16   28.70    7.58
  -3  -3 -16   28.53    3.74
   3   3 -16   28.58    3.21
  -3  -3 -16   31.36    3.18
   3   3 -14  171.00    7.05
  -3  -3 -14  165.24    6.79
  -3  -3 -14  159.09    7.18
   3   3 -14  168.53   10.36
  -3   3  14  161.62   10.28
  -3   3  14  167.54    9.63
  -3  -3 -14  170.14    7.07
   3   3 -14  155.24    6.78
  -3  -3 -14  162.00    6.79
   3   3 -12  718.91   25.57
  -3  -3 -12  674.34   25.40
  -3  -3 -12  643.47   25.54
  -3   3  12  688.48   28.12
  -3   3  12  708.28   27.45
   3   3 -12  712.27   28.04
   3   3 -12  662.76   25.43
   3   3 -10  855.09   34.58
  -3   3  10  842.44   34.32
  -3   3  10  892.93   34.07
   3   3  -8   51.71    4.09
  -3   3   8   45.14    5.14
  -3   3   8   46.90    4.67
   3   3  -6   19.00    3.48
  -3   3   6   17.06    3.63
   3  -3   4   59.13    3.13
  -3   3   4   50.90    3.98
   3  -3   2 1795.87   67.23
  -3   3   0 1766.64   66.34
   3   3  10  818.02   31.24
  -3   3 -12  659.87   24.75
  -3   3 -12  640.38   24.82
   3   3  12  681.44   25.67
  -3   3 -12  733.41   26.27
  -3   3 -12  645.44   24.89
   3  -3 -14  172.99    6.80
  -3   3 -14  171.80    7.00
  -3   3 -14  165.13    7.15
  -3   3 -14  177.66    9.01
  -3   3 -14  156.91    7.26
   3  -3 -16   30.03    2.69
  -3   3 -16   29.71    2.83
  -3   3 -16   31.73    5.38
  -3   3 -16   29.86    3.76
  -3   3 -16   31.23    3.79
  -3   3 -18  498.21   19.31
  -3   3 -18  507.13   19.62
   3  -3 -20  413.64   15.79
  -3   3 -20  413.11   16.04
  -3   3 -20  372.34   16.31
  -3   3 -22  232.45   10.70
   3  -3 -22  240.16   10.06
  -3   3 -22  233.56   11.14
   3  -3 -24   15.81    4.48
  -3   3 -24   10.92    6.76
  -3   3 -26   -4.24    7.36
   3  -3 -26    2.44    5.06
  -3   3 -28    3.27    7.75
   3  -3 -28    2.92    5.27
  -3   3 -30   66.91    7.94
   3  -3 -30   54.23    5.86
  -3   3 -30   57.81    8.40
  -3   3 -32   83.90    8.06
  -3   3 -32   83.91    8.91
  -3   3 -34    7.13    6.50
   4   0   0   10.74    1.89
  -4   0   0    7.30    1.92
   4   0  -2  809.89   29.91
  -4   0   2  743.68   29.86
  -4   0  -2  780.31   29.37
   4   0  -2  788.40   29.95
   4   0  -4 1394.21   52.87
   4   0  -6 1286.26   47.94
   4   0  -6 1213.75   47.92
  -4   0   6 1267.85   47.72
  -4   0   6 1242.57   48.02
  -4   0   8  260.29   11.36
  -4   0   8  255.66   11.92
   4   0 -10 2071.14   81.51
   0   4  10 2004.23   81.26
  -4   0 -12   10.45    1.95
   0   4 -12   13.24    2.14
  -4   0 -12   11.41    2.58
   0   4 -12   10.13    2.28
  -4   0 -12   11.03    2.12
   0  -4 -12   10.98    2.02
   4   0 -12   11.72    2.01
  -4   0 -12    9.53    2.46
  -4   0  12   10.86    5.58
   0   4  12    8.14    4.68
   0   4 -12    9.16    5.09
   4   0 -14  195.07    7.92
   0   4 -14  195.87    8.01
   0  -4 -14  189.19    7.67
  -4   0 -14  193.13    7.94
   0  -4 -14  198.05    7.85
   4   0 -14  195.86    7.85
   0   4 -14  189.69    8.06
   0   4 -14  209.74   11.02
   0   4  14  182.18   10.40
  -4   0  14  227.43   11.06
  -4   0 -14  185.56    8.18
  -4   0 -14  189.59    8.20
   0   4 -16  154.51    7.07
   4   0 -16  164.69    7.11
  -4   0 -16  163.16    7.36
   0  -4 -16  162.92    6.75
   0   4 -16  164.95   10.52
  -4   0 -16  166.30    7.52
  -4   0  16  159.77   10.06
   0   4  16  152.39   10.09
   0  -4 -16  159.19    7.05
   4   0 -16  171.79    6.98
   0   4 -16  164.40    7.15
  -4   0 -16  161.31    7.14
  -4   0 -18  242.62   10.41
   0   4 -18  240.51   10.29
   0  -4 -18  255.41   10.01
   4   0 -18  244.80   10.17
  -4   0 -18  243.93   10.66
   0   4 -18  256.94   10.43
   4   0 -18  247.60   10.14
  -4   0 -18  237.52   10.30
   0  -4 -18  251.27   10.26
  -4   0 -20  237.06   10.30
   4   0 -20  221.12    9.79
   0  -4 -20  246.53    9.69
   4   0 -20  223.00   10.02
   0  -4 -20  234.15   10.09
   0   4 -20  225.36   10.33
  -4   0 -20  225.00   10.04
   0  -4 -22   30.01    4.23
   4   0 -22   26.10    4.95
   4   0 -22   22.03    5.11
   0   4 -22   26.32    5.41
  -4   0 -22   21.63    5.25
  -4   0 -22   21.85    5.20
  -4   0 -24  114.28    7.44
   0  -4 -24  115.74    6.76
  -4   0 -24  110.32    7.55
   4   0 -26  101.85    7.55
   0  -4 -26  112.10    6.98
  -4   0 -26  103.05    7.89
  -4   0 -26  120.57    8.37
   0   4 -28   39.55    7.20
  -4   0 -28   34.02    7.34
  -4   0 -28   37.62    7.08
   4   0 -28   33.69    5.95
   0  -4 -28   30.47    5.90
   4   0 -30  204.12   10.69
   0   4 -30  235.86   11.79
  -4   0 -30  247.33   11.59
  -4   0 -30  210.21   11.71
   4   0 -32   60.15    6.47
   0   4 -32   63.84    7.90
   0   4 -34    4.08    6.72
   1   4 -35   12.98    6.28
   1   4 -33    5.40    6.92
   4   1 -33    3.63    5.76
   4   1 -31   66.88    6.76
   1   4 -31   60.99    7.74
   1   4 -31   55.43    8.34
   1   4 -29   97.97    8.48
   4   1 -29   97.72    7.51
  -4  -1 -29  101.12    8.47
  -1  -4 -29  101.08    7.42
   1   4 -29   99.13    8.76
  -4  -1 -29  105.84    8.13
   4   1 -27   20.36    6.41
   1   4 -27   18.64    7.07
  -1  -4 -27   22.32    5.73
  -4  -1 -27   23.73    6.85
   1   4 -27   17.57    7.55
  -4  -1 -27   23.97    6.67
   4   1 -25   83.24    7.61
  -1  -4 -25  111.43    6.74
   1   4 -25   98.72    8.17
  -4  -1 -25   91.10    7.23
  -4  -1 -25   93.19    7.63
   4   1 -23   58.29    5.86
  -4  -1 -23   60.47    5.93
  -1  -4 -23   51.27    5.24
  -4  -1 -23   63.83    6.02
   4   1 -23   56.43    5.80
   1   4 -23   39.23    6.28
   4   1 -21   14.12    4.28
  -1  -4 -21   13.85    4.25
   4   1 -21   18.53    4.48
  -4  -1 -21   16.46    4.58
  -1  -4 -21   10.60    4.00
  -4  -1 -21   13.92    4.61
   1   4 -21    9.33    4.68
  -4  -1 -19  171.72    7.38
  -1  -4 -19  118.18    6.37
   4   1 -19  156.41    6.94
  -4  -1 -19  155.86    6.82
  -1  -4 -19  112.35    6.66
  -4  -1 -19  154.34    6.92
   4   1 -19  152.58    6.89
   1   4 -19  118.09    6.79
   4   1 -17    7.61    3.45
  -4  -1 -17   10.71    3.64
  -4   1  17    4.81    6.88
  -1   4  17   17.07    7.20
  -1  -4 -17   15.79    3.19
  -4  -1 -17    8.74    3.06
   4   1 -17    9.99    3.14
  -1  -4 -17   16.63    2.89
  -4  -1 -17    6.27    3.07
   1   4 -17   16.57    3.36
   1   4 -15   20.55    3.22
  -1  -4 -15   20.09    2.64
  -4  -1 -15   50.75    3.53
  -4  -1 -15   50.60    3.20
   4   1 -15   47.30    3.36
  -1  -4 -15   18.71    2.83
   1   4 -15   20.29    3.27
   4   1 -15   51.99    3.21
  -4  -1 -15   48.18    2.99
  -1   4  15   13.77    6.15
   4   1 -15   49.25    6.92
   1   4 -15   27.97    6.60
  -4   1  15   56.11    6.46
   1   4 -13  278.74   10.39
  -1  -4 -13  276.44   10.17
   4   1 -13  240.17   10.35
   1   4 -13  283.06   10.35
  -4  -1 -13  248.50   10.29
   4   1 -13  242.44   10.21
  -1  -4 -13  278.49   10.25
   4   1 -13  252.40   13.21
  -4   1  13  245.76   12.64
  -4   1  13  239.31   13.39
   1   4 -13  286.81   13.47
  -1   4  13  268.42   13.17
  -4  -1 -13  248.33   10.49
   1   4 -11   25.10    2.37
  -4   1  11   37.63    5.71
   4   1 -11   32.65    5.32
   1   4 -11   33.47    5.78
  -1   4  11   29.61    5.08
  -4   1  11   30.52    5.14
  -4   1   9  455.87   18.33
  -4   1   9  421.00   18.79
  -4   1   7  446.65   19.48
   4   1  -7  475.97   19.28
  -4   1   7  451.25   19.25
   4   1  -5   86.56    5.53
   4   1  -5   87.34    5.63
  -4   1   5  102.58    5.79
  -4   1   5   98.03    5.62
   4   1  -3  202.88    8.48
  -4   1   3  181.91    8.51
  -4   1   1  297.48   10.72
   4   1  -1  226.57   10.36
  -4   1  -1  302.77   11.34
   4  -1  -1  336.03   12.19
   4  -1  -3  178.68    8.62
   4   1   3  197.30    7.55
  -4   1  -7  414.50   15.70
  -4   1  -9  493.86   18.78
  -4   1 -11   23.41    2.00
  -1   4 -11   34.68    2.30
  -4  -1  11   24.53    4.32
  -4   1 -11   29.89    2.55
   1   4  11   38.34    4.69
  -1   4 -13  241.52   10.28
  -4   1 -13  256.96   10.20
   4  -1 -13  286.52   10.27
   1  -4 -13  243.83   10.30
   4  -1 -13  269.93   10.29
  -4   1 -13  277.65   10.37
   1   4  13  235.80   12.21
  -4  -1  13  280.76   12.16
  -1   4 -13  234.54   12.64
  -4   1 -13  253.99   10.49
  -4   1 -13  278.30   10.53
  -4   1 -15   19.55    2.83
  -4   1 -15   22.63    3.41
   4  -1 -15   21.55    2.87
   1  -4 -15   47.52    2.56
  -1   4 -15   47.29    2.98
  -4   1 -15   26.54    3.81
  -1   4 -15   42.41    6.32
   1   4  15   60.49    6.13
  -4  -1  15   13.51    5.14
   4  -1 -15   20.00    2.87
  -4   1 -15   20.76    3.03
   1  -4 -15   53.13    3.27
  -4   1 -17   20.40    3.42
  -1   4 -17    6.53    3.23
   4  -1 -17   15.94    2.91
  -1   4 -17    9.35    6.08
  -4   1 -17    6.01    4.08
  -4   1 -17   14.21    3.26
   1  -4 -17    8.12    2.56
   4  -1 -17   15.59    3.45
  -4   1 -17   12.53    3.69
   4  -1 -19  113.72    6.19
  -4   1 -19  114.00    6.62
   1  -4 -19  162.43    6.02
  -1   4 -19  168.33    6.77
  -4   1 -19  108.24    6.91
   4  -1 -19  113.58    6.47
  -4   1 -19  107.31    6.60
   4  -1 -21   14.97    4.32
  -1   4 -21   12.77    5.09
  -4   1 -21   12.95    4.73
   1  -4 -21   14.07    3.95
   1  -4 -23   59.80    4.89
  -4   1 -23   50.18    6.03
   1  -4 -25   86.33    6.36
   4  -1 -25   99.93    6.62
  -4   1 -25  103.26    7.64
  -4   1 -25   96.01    7.93
  -4   1 -27   19.83    7.36
  -4   1 -27   18.93    7.22
   1  -4 -27   20.62    5.40
   4  -1 -27   17.19    5.55
   4  -1 -29   94.46    7.15
  -1   4 -29  107.78    8.73
   1  -4 -29  101.52    7.01
  -4   1 -29   93.96    8.68
  -4   1 -29   94.53    8.50
   4  -1 -31   65.86    6.34
  -1   4 -31   80.89    7.92
  -4   1 -31   70.38    8.00
  -4   1 -31   61.09    7.81
  -1   4 -33   -5.14    6.75
  -1   4 -35   33.02    6.38
   4   2 -34    5.19    5.78
   2   4 -34   13.90    6.61
   4   2 -32   35.51    6.77
   2   4 -32   31.73    7.40
   2   4 -30    5.95    7.48
   2   4 -30    9.93    7.54
   4   2 -30   14.83    6.78
   2   4 -28    0.31    7.46
   4   2 -28   -1.93    6.68
  -4  -2 -28   -0.94    6.77
   2   4 -28    4.38    7.16
  -4  -2 -28   -3.92    6.92
  -2  -4 -26   48.03    6.28
  -4  -2 -26   60.88    6.74
   4   2 -26   58.61    7.17
  -4  -2 -26   55.72    6.97
   2   4 -26   52.13    7.29
   4   2 -24   26.32    6.06
   2   4 -24   25.54    6.66
  -2  -4 -24   29.71    5.40
   2   4 -24   27.57    6.18
  -4  -2 -24   39.09    5.93
   4   2 -24   30.20    5.90
  -4  -2 -24   29.53    6.05
   4   2 -22  105.73    7.00
   2   4 -22  122.35    7.32
   4   2 -22  113.52    7.06
  -4  -2 -22  125.30    7.20
  -2  -4 -22  135.60    6.74
  -4  -2 -22  120.37    7.14
  -2  -4 -22  122.81    7.04
   2   4 -22  132.81    7.40
  -4  -2 -20   55.88    4.79
   4   2 -20   50.52    5.28
   2   4 -20   66.11    5.14
  -4  -2 -20   53.27    5.02
  -2  -4 -20   71.26    4.80
   2   4 -20   69.09    5.06
  -2  -4 -20   71.11    4.77
   4   2 -20   55.85    5.04
  -2  -4 -18   41.89    3.39
   4   2 -18   33.65    4.37
  -4  -2 -18   32.70    4.68
  -4  -2 -18   30.97    3.82
  -4  -2 -18   46.93    4.85
   4   2 -18   33.58    3.98
  -4  -2 -18   32.03    3.77
   2   4 -18   35.65    3.96
  -2  -4 -18   41.46    3.60
  -4  -2 -16   15.83    3.64
   4   2 -16   14.89    3.26
  -4   2  16   20.57    6.65
  -4  -2 -16   10.95    3.66
  -2   4  16   14.44    6.81
  -2  -4 -16   10.50    2.67
  -2  -4 -16   11.85    2.69
   4   2 -16   15.72    3.03
  -4  -2 -16   14.54    2.93
  -4  -2 -16   15.97    2.98
   2   4 -16   13.04    2.94
  -4  -2 -14   45.37    3.66
   4   2 -14   47.26    3.50
  -4  -2 -14   44.81    3.12
  -2  -4 -14   56.70    2.99
   2   4 -14   59.43    3.43
  -4  -2 -14   43.79    3.00
   4   2 -14   46.01    3.21
  -2  -4 -14   55.81    3.05
   2   4 -14   44.73    7.00
  -4  -2 -14   54.93    3.88
  -2  -4 -14   39.74    3.45
  -4   2  14   47.16    6.52
  -4   2  14   52.22    7.32
   4   2 -14   54.49    7.33
  -2   4  14   58.48    6.88
  -4  -2 -12  668.44   25.19
   4   2 -12  686.99   25.34
   2   4 -12  674.65   25.30
   4   2 -12  674.28   25.21
   2   4 -12  672.48   25.23
  -2  -4 -12  655.87   25.15
  -2  -4 -12  663.31   25.19
   4   2 -12  728.96   28.02
  -2  -4 -12  622.54   25.26
  -2   4  12  649.87   27.65
   2   4 -12  659.89   27.78
  -4  -2 -12  697.26   25.39
  -4   2  12  699.33   27.19
  -4   2  12  715.99   28.23
  -4  -2 -12  698.86   25.45
  -4   2  10  338.29   14.11
  -2   4  10  277.79   14.57
   4   2 -10  395.83   15.02
  -4   2  10  343.49   15.03
   2   4 -10  257.23   14.39
   2   4  -8  185.67    7.11
  -4   2   8  137.75    8.48
   4   2  -8  164.81    8.10
  -4   2   8  124.00    7.87
   2   4  -6  309.79   11.59
   4   2  -6  267.47   12.50
   4   2  -6  288.22   12.32
  -4   2   6  264.92   12.15
  -4   2   6  273.77   12.63
   4   2  -4  221.22    9.65
  -4   2   4  204.17    9.41
   4   2  -2  803.09   28.71
   4  -2   2  699.77   28.26
   4  -2   0  178.79    8.04
  -2   4  -2  804.39   30.50
   4  -2  -2  810.63   31.09
   2   4  10  346.66   12.60
  -4   2 -10  256.72   11.61
  -4   2 -12  620.61   24.37
  -2   4 -12  649.53   24.39
  -4   2 -12  662.64   24.49
   2   4  12  643.94   25.69
  -2   4 -12  695.76   24.48
  -2   4 -12  717.96   26.51
  -4   2 -12  687.01   25.20
  -4   2 -12  588.55   24.52
  -2   4 -14   44.52    3.27
   4  -2 -14   64.07    3.17
  -4   2 -14   53.43    3.19
  -4   2 -14   54.71    3.69
   2   4  14   49.34    5.44
  -2   4 -14   57.69    3.49
  -4   2 -14   40.64    3.69
  -4   2 -14   45.58    4.33
  -2   4 -14   65.50    6.39
  -4   2 -14   60.91    3.67
   4  -2 -16   12.97    2.63
  -2   4 -16   16.04    3.03
  -4   2 -16   13.84    3.14
   2  -4 -16   15.11    2.33
  -2   4 -16   14.22    2.20
  -2   4 -16   15.26    5.97
  -4   2 -16   14.22    3.70
  -2   4 -16   13.66    3.66
  -4   2 -16   12.17    3.34
  -4   2 -16   12.82    2.91
   4  -2 -18   43.27    3.52
  -2   4 -18   32.70    4.05
   2  -4 -18   34.56    3.04
  -4   2 -18   40.75    3.92
  -4   2 -18   36.79    3.77
  -4   2 -18   25.51    4.59
  -4   2 -18   43.31    4.17
  -2   4 -18   31.47    4.43
   2  -4 -20   53.60    4.19
   4  -2 -20   72.34    4.56
  -4   2 -20   69.86    5.10
  -4   2 -20   66.75    5.02
  -4   2 -20   71.90    5.51
  -2   4 -20   54.00    5.74
   2  -4 -22  120.82    6.24
  -2   4 -22  117.20    7.41
  -2   4 -22  117.72    7.71
  -4   2 -22  126.76    7.28
   2  -4 -24   27.64    4.63
  -2   4 -24   30.53    6.34
  -4   2 -24   24.06    6.48
  -2   4 -24   33.36    6.78
   4  -2 -24   23.17    4.85
   2  -4 -26   57.04    5.66
   4  -2 -26   51.18    5.73
  -4   2 -26   51.72    7.93
  -2   4 -26   49.19    8.17
  -4   2 -28   -2.47    7.57
  -2   4 -28    0.33    8.13
   2  -4 -28    4.03    5.07
   4  -2 -28    3.38    5.52
   4  -2 -30    5.10    5.18
  -2   4 -30    1.94    8.06
   2  -4 -30    5.31    5.16
  -4   2 -30   13.10    7.37
  -4   2 -30    0.76    7.81
  -2   4 -32   30.73    8.27
  -4   2 -32   38.55    7.39
  -2   4 -32   33.46    7.31
  -4   2 -32   29.60    7.92
  -2   4 -34    6.81    6.23
   4   3 -35   17.11    5.72
   3   4 -35   14.02    5.98
   4   3 -33    8.32    6.57
   3   4 -33   11.57    7.06
   3   4 -31   17.44    7.29
   4   3 -31   22.04    7.09
   4   3 -29    5.66    6.95
   3   4 -29    8.59    7.62
   3   4 -29    7.99    6.98
  -4  -3 -27  121.39    8.37
   4   3 -27  119.59    8.61
   3   4 -27  118.96    8.43
   4   3 -25   36.59    6.91
   3   4 -25   39.79    7.30
   3   4 -25   47.22    6.30
  -4  -3 -25   38.36    5.81
   4   3 -25   42.94    6.35
  -4  -3 -25   46.22    6.54
  -3  -4 -25   45.19    6.06
   4   3 -23   37.55    5.79
   3   4 -23   34.40    6.07
  -3  -4 -23   43.95    5.62
   3   4 -23   37.11    5.63
  -3  -4 -23   42.40    5.24
  -4  -3 -23   46.70    5.89
   4   3 -23   40.06    5.74
  -4  -3 -23   38.59    5.61
   4   3 -21   22.56    5.39
   3   4 -21   40.93    5.12
  -3  -4 -21   45.71    4.82
  -4  -3 -21   22.66    4.68
  -4  -3 -21   25.49    4.63
   4   3 -21   22.77    4.90
   3   4 -21   46.10    5.08
  -3  -4 -21   44.76    4.73
   4   3 -19  124.16    6.81
   3   4 -19  102.81    6.90
  -4  -3 -19  132.06    6.98
  -4  -3 -19  132.94    6.31
  -3  -4 -19  112.58    6.02
   4   3 -19  134.99    6.40
  -4  -3 -19  129.38    6.15
  -3  -4 -19  111.49    5.97
   3   4 -19  114.20    6.40
  -4  -3 -17  486.73   20.13
   3   4 -17  539.53   20.01
   4   3 -17  484.65   19.86
  -4  -3 -17  526.53   20.06
  -4  -3 -17  480.65   19.68
   3   4 -17  534.88   19.75
  -3  -4 -17  545.91   19.72
  -4  -3 -17  487.83   19.70
  -3  -4 -17  565.17   19.70
   4   3 -17  481.12   19.74
   4   3 -15   32.09    3.35
  -4  -3 -15   34.56    3.81
  -3  -4 -15   18.17    3.65
  -4  -3 -15   31.92    3.63
  -3   4  15   11.69    6.43
  -3   4  15   18.32    7.17
  -3  -4 -15   21.68    3.53
  -4   3  15   31.66    6.06
  -4   3  15   40.77    7.74
  -3  -4 -15   16.78    2.84
  -4  -3 -15   32.36    2.89
  -3  -4 -15   13.42    2.72
  -4  -3 -15   32.97    2.74
   4   3 -15   31.88    2.93
   3   4 -15   18.42    2.73
   4   3 -13  293.24   12.92
  -4   3  13  289.98   15.08
  -3   4  13  387.49   16.39
  -3  -4 -13  299.26   12.86
   3   4 -13  330.68   16.26
  -4   3  13  308.27   16.09
   4   3 -13  357.06   16.05
  -3   4  13  415.01   15.90
  -4  -3 -13  335.06   12.98
   4   3 -13  297.16   12.66
  -3  -4 -13  378.21   12.70
  -4  -3 -13  288.65   12.68
  -3  -4 -13  391.38   12.74
  -4  -3 -13  295.45   12.62
   3   4 -13  378.34   12.77
  -3  -4 -11  448.52   19.38
  -3   4  11  500.38   21.91
  -4   3  11  550.14   21.46
  -4   3  11  575.99   22.34
  -3   4  11  479.96   21.35
  -3  -4 -11  518.48   19.31
   3   4 -11  584.90   22.31
  -4  -3 -11  477.77   19.31
   4   3 -11  517.64   21.88
  -4  -3 -11  574.74   19.23
  -3  -4 -11  487.39   19.18
   4   3  -9  167.30    8.27
  -4   3   9  151.85    9.25
   3   4  -9  166.50    7.59
  -3   4   9  149.79    8.39
  -3   4   9  152.14    9.21
   3   4  -9  161.53    9.26
  -4   3   9  137.15    8.13
  -4   3   7  933.51   33.10
   4   3  -7  909.73   33.02
   4   3  -7  859.73   33.51
  -4   3   7  981.01   33.92
   3   4  -7  978.04   32.76
   4  -3   5  118.35    5.13
  -4   3   5  111.71    6.13
   4  -3   3  586.90   22.67
   4  -3   1  125.28    6.14
  -3   4   1  126.33    6.14
  -4   3   1  132.84    6.59
  -3   4  -1   93.13    5.47
   4  -3  -1  155.34    6.30
   4   3   9  149.46    6.38
  -3   4 -11  527.08   19.03
   4   3  11  468.73   19.44
  -3   4 -11  457.46   19.11
   3   4  11  549.00   20.21
  -4   3 -11  514.70   19.15
  -4   3 -11  563.01   20.27
  -3   4 -13  287.73   12.87
  -4   3 -13  373.99   12.90
  -3   4 -13  299.93   13.07
  -4   3 -13  357.12   13.12
  -4   3 -13  353.00   14.22
  -4   3 -13  288.19   13.04
  -3   4 -13  370.30   15.08
  -3   4 -13  353.56   13.01
   3   4  13  287.36   14.03
  -4   3 -13  385.91   13.08
  -4   3 -15   16.40    2.90
   4  -3 -15   16.87    2.35
  -3   4 -15   34.67    2.67
  -3   4 -15   35.50    2.96
  -4   3 -15   15.67    3.14
  -4   3 -15   20.68    4.48
  -4   3 -15   19.29    3.44
  -3   4 -15   27.79    5.40
  -3   4 -15   28.42    3.41
  -3   4 -15   33.13    3.56
  -4   3 -15   17.18    3.30
  -4   3 -17  548.55   19.60
   4  -3 -17  587.73   19.38
   3  -4 -17  463.20   19.25
  -4   3 -17  551.45   19.49
  -3   4 -17  441.44   19.32
  -3   4 -17  526.38   19.75
  -4   3 -17  484.00   19.70
  -3   4 -17  454.85   19.77
  -4   3 -17  532.08   19.79
  -4   3 -19  111.23    6.10
  -3   4 -19  120.47    5.57
   3  -4 -19  126.45    5.44
  -4   3 -19  100.08    5.80
  -4   3 -19   98.65    6.79
  -4   3 -19  108.43    6.67
  -3   4 -19  117.86    6.76
   3  -4 -21   26.41    3.82
   4  -3 -21   40.33    4.03
  -4   3 -21   45.36    4.88
  -4   3 -21   42.73    4.52
  -4   3 -21   41.98    5.60
  -3   4 -21   21.45    5.28
  -3   4 -21   23.62    5.71
   4  -3 -23   38.26    4.42
   3  -4 -23   42.16    4.49
  -4   3 -23   42.66    5.66
  -4   3 -23   29.54    6.44
  -3   4 -23   34.50    6.78
  -3   4 -23   40.69    5.95
   3  -4 -25   42.96    4.92
  -4   3 -25   43.55    7.57
  -3   4 -25   39.93    7.78
  -4   3 -25   50.07    7.14
   4  -3 -25   35.99    4.91
  -3   4 -25   43.39    6.77
   4  -3 -27  116.51    6.90
  -3   4 -27  100.18    9.54
  -4   3 -27  102.57    9.45
   3  -4 -27  106.68    6.69
   3  -4 -29    1.78    4.95
  -3   4 -29    3.83    8.45
  -4   3 -29    4.24    8.48
   4  -3 -29   10.52    5.03
  -4   3 -31   17.96    8.11
  -3   4 -31   13.54    8.64
  -4   3 -33   17.77    7.65
  -3   4 -33   19.21    8.05
  -4   3 -33   15.12    6.83
  -3   4 -35   17.00    6.13
   4   4 -34   -1.10    6.28
   4   4 -32    4.28    6.92
   4   4 -30    0.49    7.30
   4   4 -28   99.21    8.15
   4   4 -26  270.87   13.54
   4   4 -26  294.53   12.86
   4   4 -24   11.46    6.01
  -4  -4 -24   13.54    5.40
   4   4 -24    7.53    5.54
  -4  -4 -24    5.81    5.67
   4   4 -22   25.24    5.76
  -4  -4 -22   28.10    4.56
   4   4 -22   23.78    5.12
  -4  -4 -22   26.77    5.14
   4   4 -20   94.02    6.84
  -4  -4 -20  100.95    5.77
  -4  -4 -20  110.33    5.87
   4   4 -20  109.39    6.04
   4   4 -18  593.97   23.00
  -4  -4 -18  601.62   23.08
  -4  -4 -18  588.52   22.78
   4   4 -18  616.28   22.79
  -4  -4 -18  573.72   22.73
   4   4 -16  530.65   20.03
  -4  -4 -16  513.32   20.17
  -4  -4 -16  497.68   20.04
   4   4 -16  527.82   19.77
  -4  -4 -16  521.81   19.75
  -4  -4 -16  503.34   19.68
   4   4 -14  948.91   35.86
  -4  -4 -14  950.40   35.84
  -4   4  14  915.21   38.94
  -4   4  14  935.55   38.15
  -4  -4 -14  977.42   35.63
   4   4 -14  935.46   35.60
  -4  -4 -14  942.28   35.59
  -4  -4 -12  412.27   16.19
  -4   4  12  432.34   18.48
  -4  -4 -12  416.51   16.08
   4  -4  12  383.79   15.84
   4   4 -12  423.08   19.32
  -4   4  12  430.66   19.48
   4   4 -12  426.10   15.85
  -4  -4 -12  443.29   15.90
  -4  -4 -10  309.37   12.10
   4   4 -10  311.15   13.47
  -4   4  10  300.57   14.13
   4  -4  10  307.98   11.99
  -4   4  10  295.34   14.93
  -4   4   8  960.86   38.95
  -4   4   8 1000.38   39.60
   4   4  -8 1013.34   38.72
   4  -4   8 1004.60   37.59
  -4   4   6 2803.95  107.66
   4  -4   6 2870.75  106.73
   4   4  -6 2896.75  107.49
   4  -4   4  241.13    9.92
  -4   4   2  910.26   36.12
   4  -4   2  960.51   35.81
  -4   4   0 2266.46   85.36
   4   4  10  302.28   12.41
   4   4  12  410.69   16.21
  -4   4 -12  402.09   15.63
  -4   4 -14  940.65   35.95
  -4   4 -14  983.40   37.45
  -4   4 -14  941.77   35.90
  -4   4 -14  963.64   35.84
  -4   4 -16  511.36   19.39
  -4   4 -16  496.61   19.67
  -4   4 -16  497.20   19.54
  -4   4 -16  508.55   19.39
  -4   4 -18  589.88   22.35
   4  -4 -18  598.40   22.07
  -4   4 -18  550.25   22.21
  -4   4 -18  598.50   22.56
  -4   4 -18  562.25   22.71
   4  -4 -20  100.67    5.04
  -4   4 -20   96.70    5.50
  -4   4 -20   95.60    6.13
  -4   4 -20  103.01    7.10
  -4   4 -22   25.60    5.50
  -4   4 -22   20.28    6.17
   4  -4 -22   24.89    3.84
  -4   4 -24    5.52    7.13
   4  -4 -24   15.82    4.24
  -4   4 -24   16.42    5.93
  -4   4 -26  319.53   13.76
   4  -4 -26  287.62   12.39
  -4   4 -26  302.11   14.30
  -4   4 -28  104.28    8.75
  -4   4 -28  102.30    9.68
  -4   4 -30    6.52    8.82
  -4   4 -32    3.63    8.31
  -4   4 -34    9.87    7.38
  -5   0  -1  557.77   21.19
  -5   0   1  540.91   21.45
   5   0  -1  546.49   21.38
  -5   0   3 1223.92   47.45
   5   0  -3 1264.78   47.43
   5   0  -5  884.73   33.17
   5   0  -5  818.76   33.01
   5   0  -7  472.43   19.67
  -5   0   7  450.18   19.86
   5   0  -7  505.08   19.88
  -5   0   9  828.35   32.86
  -5   0   9  858.67   33.65
  -5   0 -11  898.11   34.08
   0   5 -11  936.64   34.15
   0   5 -11  932.45   34.21
   5   0 -11  881.42   34.08
  -5   0  11  942.03   35.80
   5   0 -11  925.56   36.38
   0   5  11  910.36   36.30
  -5   0 -11  914.17   34.37
  -5   0 -13  171.84    7.08
   0   5 -13  183.39    7.22
   5   0 -13  175.98    7.15
   5   0 -13  169.38    7.08
   0   5 -13  178.20    7.27
  -5   0 -13  178.12    7.16
   0   5  13  168.37   10.14
  -5   0  13  183.19    9.70
  -5   0 -13  156.35    7.47
   0   5 -13  177.19   10.69
  -5   0 -13  162.74    7.52
   0   5 -15    9.12    3.09
   5   0 -15    9.64    2.85
  -5   0 -15   12.39    3.42
  -5   0 -15   10.84    3.82
   0   5  15    6.39    6.25
  -5   0  15    7.11    5.54
   0   5 -15   10.07    6.62
  -5   0 -15    8.44    2.86
  -5   0 -15    9.92    2.70
   0  -5 -15    9.50    2.12
   5   0 -15    7.21    2.57
   0   5 -15   11.18    3.29
   5   0 -17  140.49    6.43
   0   5 -17  144.52    6.60
   0  -5 -17  138.91    6.07
  -5   0 -17  141.94    7.12
  -5   0 -17  153.38    7.35
  -5   0  17  132.37    9.59
   5   0 -17  135.37    6.52
   0   5 -17  143.03    6.87
  -5   0 -17  137.33    6.65
  -5   0 -19 1594.17   61.25
   5   0 -19 1605.88   60.97
   0   5 -19 1598.92   61.02
   0  -5 -19 1655.87   60.83
  -5   0 -19 1628.62   61.33
  -5   0 -19 1607.31   61.01
   0   5 -19 1629.93   61.17
   5   0 -19 1680.87   61.00
   5   0 -21  333.89   14.07
  -5   0 -21  343.43   14.67
   0   5 -21  340.43   14.42
  -5   0 -21  349.31   14.82
  -5   0 -21  342.14   14.27
   0  -5 -21  363.37   13.82
   0   5 -21  345.61   14.55
   5   0 -23   70.19    5.83
  -5   0 -23   66.25    6.35
   0  -5 -23   63.67    5.17
   0   5 -23   62.82    6.57
  -5   0 -25  132.87    8.51
   0   5 -25  108.49    8.94
  -5   0 -25  130.51    8.56
   0  -5 -25  132.38    7.28
  -5   0 -27   -0.96    7.03
   5   0 -27    0.83    5.96
  -5   0 -27   -3.82    6.84
   0  -5 -27   -3.38    5.54
   0   5 -27   -3.03    7.72
   5   0 -29  322.21   14.78
  -5   0 -29  333.36   15.37
  -5   0 -29  382.17   15.65
   0   5 -29  369.36   15.98
   0   5 -31  308.57   14.22
   5   0 -31  291.43   13.21
   0   5 -31  310.19   14.37
  -5   0 -31  305.37   13.96
   0   5 -33    3.48    7.69
   0   5 -33    2.17    6.80
   0   5 -35   38.85    6.51
   1   5 -34    2.90    6.48
   1   5 -32   19.59    7.86
   5   1 -32   23.01    6.10
   1   5 -32   19.92    7.42
   5   1 -30  212.52   10.95
   1   5 -30  231.81   11.70
   1   5 -30  236.32   11.99
  -5  -1 -30  228.35   11.66
   5   1 -28   93.45    7.81
   1   5 -28  105.95    8.74
  -5  -1 -28   92.84    8.06
   1   5 -28  113.50    8.77
  -5  -1 -28  101.85    8.21
  -1  -5 -26   67.78    6.20
  -5  -1 -26   78.68    7.57
  -5  -1 -26   72.48    7.34
   1   5 -26   79.54    8.08
   5   1 -24   74.49    6.76
   1   5 -24   92.32    7.26
  -5  -1 -24   73.63    6.76
  -5  -1 -24   82.09    6.57
  -1  -5 -24   79.89    5.98
   5   1 -22    5.97    4.70
   1   5 -22    4.28    5.16
  -5  -1 -22    4.30    5.09
  -5  -1 -22    6.83    5.14
   5   1 -22    8.21    5.16
  -1  -5 -22    9.38    4.33
  -5  -1 -20  583.47   23.26
   5   1 -20  547.22   22.75
   1   5 -20  569.76   22.92
   5   1 -20  588.26   22.69
  -1  -5 -20  594.59   22.50
  -5  -1 -20  620.93   22.73
  -5  -1 -20  604.68   22.77
  -5  -1 -18  400.92   14.92
   5   1 -18  420.24   14.58
   1   5 -18  336.27   14.58
  -1  -5 -18  311.87   14.15
   5   1 -18  392.60   14.44
  -5  -1 -18  386.20   14.39
   1   5 -18  334.40   14.50
  -5  -1 -16  146.60    7.25
   1   5 -16  160.62    6.86
   5   1 -16  143.35    6.76
   1   5 -16  161.17    6.94
  -1  -5 -16  158.89    6.43
   5   1 -16  139.80    6.54
  -5  -1 -16  139.56    6.65
  -1   5  16  159.37   11.32
  -5   1  16  148.07    9.96
   5   1 -14   30.34    2.91
   1   5 -14   25.50    3.15
   5   1 -14   29.69    2.56
  -1  -5 -14   24.09    2.36
   1   5 -14   22.35    2.86
  -5  -1 -14   29.81    2.79
   1   5 -14   22.76    6.35
   5   1 -14   19.75    6.71
  -5   1  14   27.39    6.55
  -1   5  14   19.84    6.65
  -5  -1 -14   31.84    3.46
   1   5 -12  211.79    8.47
   5   1 -12  206.90    8.44
   1   5 -12  214.14    8.43
  -5  -1 -12  209.90    8.28
   5   1 -12  199.94    8.24
   5   1 -12  212.51   11.58
  -5   1  12  220.00   12.19
   1   5 -12  223.41   11.56
  -1   5  12  213.88   11.46
  -5  -1 -12  196.80    8.65
   1   5 -10   77.38    3.91
  -5  -1 -10   84.51    3.74
  -5   1  10   96.29    6.86
  -5   1  10   82.59    7.40
  -5  -1 -10   79.45    4.15
   5   1  -8  489.87   21.89
   5   1  -8  508.69   21.94
  -5   1   8  574.34   22.42
  -5   1   8  574.80   21.95
   5   1  -6  128.40    8.48
  -5   1   6  125.88    8.38
   5   1  -6  128.12    8.47
   5   1  -4 1155.73   46.08
   5   1  -4 1276.15   46.38
   5   1  -2  186.66    7.48
  -5   1   2  131.75    7.17
   5  -1   0  709.13   23.17
  -5   1   0  684.40   23.00
   5  -1  -2  135.29    7.84
  -5   1  -2  142.86    6.93
  -5   1  -4 1250.33   47.43
  -1   5  -4 1279.89   47.33
  -5   1 -10   77.11    3.52
  -5   1 -12  211.85    8.43
  -1   5 -12  211.24    8.57
  -5   1 -12  215.19    8.60
  -1   5 -12  209.53    8.68
  -5   1 -12  211.76    8.79
   1   5  12  219.76   11.10
  -5   1 -12  226.67    8.93
  -1   5 -14   30.94    2.88
  -5   1 -14   22.79    3.38
  -5   1 -14   19.39    2.67
   1  -5 -14   31.17    2.26
   5  -1 -14   23.73    2.59
  -1   5 -14   31.56    3.17
  -5   1 -14   20.59    3.04
  -5   1 -14   27.49    3.43
   1   5  14   25.74    5.63
  -1   5 -14   25.85    6.63
   1  -5 -16  149.71    6.42
  -1   5 -16  143.93    6.78
   5  -1 -16  166.45    6.76
  -5   1 -16  151.97    6.73
  -5   1 -16  156.76    6.92
  -1   5 -16  143.38    7.17
  -1   5 -16  138.06   10.33
  -5   1 -16  162.53    7.48
  -5   1 -16  167.67    7.22
   5  -1 -18  321.68   13.64
  -5   1 -18  315.31   14.02
   1  -5 -18  401.93   13.49
  -1   5 -18  388.84   13.93
  -5   1 -18  321.69   13.69
  -5   1 -18  318.13   14.25
  -5   1 -18  323.01   13.92
  -5   1 -20  553.07   22.58
   1  -5 -20  581.35   22.04
  -1   5 -20  585.62   22.56
   5  -1 -20  562.10   22.18
  -5   1 -20  634.08   22.97
  -5   1 -20  565.44   22.44
  -1   5 -22   10.62    5.62
  -5   1 -22    9.81    5.38
   5  -1 -22    7.36    4.21
   1  -5 -22    4.27    3.81
  -5   1 -22   13.50    5.26
   1  -5 -24   81.71    5.67
  -5   1 -24   93.65    7.45
   5  -1 -26   58.93    6.13
  -5   1 -26   70.89    7.87
   1  -5 -26   82.97    5.83
   5  -1 -28  105.44    7.21
  -5   1 -28  126.91    8.53
   1  -5 -28   97.77    6.79
  -5   1 -28  107.82    8.80
   5  -1 -30  207.15   10.29
  -5   1 -30  214.31   11.73
  -5   1 -30  239.73   11.65
  -5   1 -32   19.02    7.28
  -1   5 -34   15.61    6.50
   2   5 -35    8.33    6.12
   2   5 -33    6.02    7.11
   5   2 -33    4.00    5.99
   2   5 -31   12.58    7.32
   2   5 -31    9.45    7.38
   5   2 -31   12.18    6.39
   5   2 -29   50.21    6.95
   2   5 -29   39.26    7.98
   2   5 -29   44.31    7.61
  -5  -2 -27   12.07    6.20
   2   5 -27   11.61    6.85
  -5  -2 -27   -3.20    6.83
   5   2 -25   27.69    6.07
   2   5 -25   28.53    7.25
  -5  -2 -25   29.60    6.10
  -2  -5 -25   33.41    5.51
  -5  -2 -25   37.67    6.64
   2   5 -25   37.66    6.96
   5   2 -23   49.56    5.61
  -2  -5 -23   50.91    5.21
   2   5 -23   48.20    6.34
   5   2 -23   59.16    5.79
  -5  -2 -23   55.93    5.90
  -5  -2 -23   56.57    6.15
   5   2 -21    6.98    4.46
  -5  -2 -21    5.58    4.51
  -2  -5 -21   12.67    4.28
  -5  -2 -21    6.61    4.80
   2   5 -21   12.83    4.83
   5   2 -21    7.77    4.36
   5   2 -19  123.60    6.94
  -5  -2 -19  128.11    7.40
  -5  -2 -19  117.64    7.41
  -2  -5 -19  132.75    6.28
  -5  -2 -19  138.94    6.56
   5   2 -19  137.14    6.55
   2   5 -19  130.77    6.58
  -5  -2 -19  133.19    6.68
  -5  -2 -17   23.12    4.33
   5   2 -17   21.39    3.96
  -5  -2 -17   17.53    4.39
  -5  -2 -17   24.78    3.65
   5   2 -17   25.03    3.20
  -5  -2 -17   25.54    3.38
  -2  -5 -17   25.80    2.95
  -2  -5 -17   20.04    3.28
   2   5 -17   22.93    3.39
   2   5 -15  111.13    5.95
  -5  -2 -15  132.61    6.41
   5   2 -15  138.74    5.93
  -2  -5 -15  114.28    5.40
  -5  -2 -15  125.64    5.51
   2   5 -15  113.14    5.76
  -2  -5 -15  106.95    5.57
   5   2 -15  137.21    5.54
  -5  -2 -15  139.51    5.65
  -5   2  15  136.64    9.58
   2   5 -15  117.47   10.24
  -2   5  15   89.70    9.84
  -5  -2 -15  120.93    6.38
   5   2 -13  379.39   13.47
   2   5 -13  335.36   13.42
   2   5 -13  315.30   13.28
  -5  -2 -13  367.93   13.24
  -2  -5 -13  318.38   13.23
   5   2 -13  373.14   13.24
  -2  -5 -13  328.15   13.18
  -5  -2 -13  384.60   13.67
  -2  -5 -13  285.57   13.33
   5   2 -13  409.81   17.10
  -2   5  13  304.53   16.58
  -5   2  13  387.19   17.38
   2   5 -13  301.16   16.63
  -5   2  13  391.58   16.29
  -5  -2 -13  384.08   13.71
   2   5 -11  702.13   26.28
  -2  -5 -11  707.71   26.38
  -5   2  11  661.39   28.95
  -2   5  11  692.67   28.82
  -5   2  11  664.24   28.13
   2   5 -11  693.23   26.18
  -5   2   9  176.29    9.38
  -5   2   9  170.58   10.05
   5   2  -9  196.10    9.76
   5   2  -7   67.26    5.73
  -5   2   7  104.77    6.34
   2   5  -7   47.70    4.09
   5   2  -7   69.59    5.55
  -5   2   7   96.87    6.59
   5   2  -5  545.22   22.95
   5   2  -5  556.02   23.14
  -5   2   3  134.37    6.81
   5   2  -3  111.28    6.49
   5  -2   1  288.33   12.11
  -5   2   1  277.33   12.07
   5   2  -1  291.33   11.95
   5   2   1  292.90   11.79
   5  -2  -1  285.19   12.34
  -2   5  -3  110.30    5.18
   5   2   3  116.72    5.22
   5  -2  -5  565.19   20.56
   5   2   5  486.04   18.69
  -5   2  -9  158.30    6.70
  -2   5 -11  612.35   24.13
  -5   2 -11  641.59   24.12
  -5   2 -11  666.35   24.30
   2   5  11  647.44   25.89
  -5   2 -11  665.16   24.45
  -2   5 -13  368.49   12.86
  -5   2 -13  306.12   12.76
  -5   2 -13  314.55   13.00
   2   5  13  373.39   15.19
  -5   2 -13  271.77   12.99
  -2   5 -13  398.51   12.95
  -5   2 -13  321.98   13.11
  -5   2 -15  111.77    5.48
   2  -5 -15  132.08    5.18
   5  -2 -15  122.08    5.52
  -2   5 -15  142.42    5.64
  -5   2 -15  112.64    5.87
   2   5  15  117.73    8.12
  -2   5 -15  125.36    9.07
  -5   2 -15  110.77    6.13
  -5   2 -15  120.66    6.03
   5  -2 -17   23.44    2.97
  -2   5 -17   24.65    3.56
  -5   2 -17   23.24    4.11
  -2   5 -17   34.27    7.10
  -5   2 -17   28.21    4.68
  -5   2 -17   20.43    3.26
   2  -5 -17   20.31    2.55
  -5   2 -17   24.90    3.92
   2  -5 -19  138.92    5.96
   5  -2 -19  124.11    6.18
  -5   2 -19  121.04    6.46
  -2   5 -19  138.87    6.88
  -5   2 -19  121.25    6.62
  -5   2 -19  140.93    7.62
  -5   2 -19  125.88    6.88
  -5   2 -21    6.83    4.80
   5  -2 -21    8.20    3.78
  -5   2 -21    5.75    5.60
   2  -5 -21    5.67    3.46
  -5   2 -21    9.52    5.29
  -5   2 -21   13.34    4.93
   2  -5 -23   51.41    4.53
  -5   2 -23   46.60    6.00
  -2   5 -23   54.45    6.48
  -5   2 -23   49.72    6.20
   5  -2 -25   34.14    5.10
  -2   5 -25   31.58    6.97
   2  -5 -25   30.85    4.76
  -5   2 -25   38.60    6.98
  -5   2 -27   16.64    7.57
   2  -5 -27    5.84    4.86
   5  -2 -27   16.93    5.10
  -2   5 -27    4.65    7.14
  -5   2 -29   34.88    8.01
   5  -2 -29   35.44    5.59
  -5   2 -31    3.61    7.71
  -5   2 -33   14.09    7.47
  -2   5 -35    9.70    6.07
   3   5 -34    6.65    6.43
   5   3 -34    0.67    5.77
   5   3 -32   11.93    6.59
   3   5 -32    4.44    6.77
   5   3 -30   16.88    7.11
   3   5 -30   -0.79    7.11
   3   5 -30    9.81    7.54
   3   5 -28   20.07    6.85
   3   5 -26   76.34    8.00
   5   3 -26   70.91    7.47
   3   5 -26   79.96    7.23
  -5  -3 -26   80.24    7.02
   5   3 -24    7.63    5.87
   3   5 -24   10.26    6.60
  -5  -3 -24    5.95    5.58
   3   5 -24   13.02    5.91
   5   3 -24    7.98    5.22
  -5  -3 -24    2.38    5.41
   3   5 -22    1.19    5.59
   5   3 -22   10.78    5.54
   3   5 -22    7.05    5.00
  -5  -3 -22    7.85    4.48
  -3  -5 -22    5.25    4.51
   5   3 -22    8.95    4.84
  -5  -3 -22   10.68    5.28
   5   3 -20   31.09    5.04
  -5  -3 -20   36.61    5.63
  -5  -3 -20   29.06    6.10
  -3  -5 -20   30.62    4.52
  -3  -5 -20   31.55    4.29
  -5  -3 -20   31.23    4.54
   3   5 -20   31.05    4.70
  -5  -3 -20   33.59    4.26
   5   3 -20   35.05    4.37
   5   3 -18   24.27    4.57
  -5  -3 -18   30.10    5.00
  -5  -3 -18   32.21    5.12
  -5  -3 -18   21.80    3.81
   3   5 -18   23.90    3.89
   5   3 -18   24.82    3.70
  -5  -3 -18   22.32    3.97
  -3  -5 -18   28.48    3.65
  -3  -5 -18   29.91    3.47
   5   3 -16   94.75    6.08
  -5  -3 -16   93.48    6.33
  -3  -5 -16  110.06    6.32
  -5  -3 -16  141.59    6.78
  -3  -5 -16  163.15    5.64
  -5  -3 -16   96.51    5.54
   5   3 -16   92.46    5.71
   3   5 -16  160.36    5.84
  -3  -5 -16  166.67    5.71
  -5  -3 -16   95.99    5.82
   5   3 -14  217.71    9.54
   3   5 -14  226.78    9.34
  -3  -5 -14  196.70    9.23
   3   5 -14  200.63   13.16
  -3   5  14  201.25   13.36
  -5   3  14  236.41   12.33
  -3  -5 -14  222.89    9.09
  -5  -3 -14  223.25    9.00
  -3  -5 -14  226.70    8.99
   3   5 -14  223.18    9.15
   5   3 -14  242.35    9.05
  -5  -3 -14  233.27    9.22
  -3  -5 -12  192.28    7.68
   3   5 -12  205.25    7.58
  -3  -5 -12  208.17    7.28
  -3  -5 -12  199.86    7.20
   3   5 -12  196.91    7.28
   5   3 -12  150.28    7.17
  -5  -3 -12  146.11    7.32
  -3   5  12  192.68   10.40
  -3   5  12  188.32   11.51
   3   5 -12  183.17   11.04
  -3  -5 -12  155.48    7.41
  -5   3  12  146.10   10.77
  -5  -3 -12  168.82    7.67
   5   3 -12  196.05   11.02
  -5   3  12  161.96   10.04
  -3  -5 -10  125.85    6.17
  -5  -3 -10  160.31    6.02
  -5   3  10  157.12    8.69
  -3   5  10  134.59    9.52
   5   3 -10  116.34    8.37
  -5   3  10  166.95    9.72
  -5  -3 -10  151.64    6.32
   5   3  -8  740.70   27.67
   3   5  -8  616.94   26.08
  -5   3   8  658.30   27.53
  -5   3   8  636.95   26.91
   5   3  -8  754.00   27.08
   5   3  -6  319.20   12.63
   5   3  -6  303.57   12.96
   5   3  -4   62.65    5.50
   5  -3   4   82.97    4.63
  -3   5   2  141.33    6.89
   5  -3   2  132.69    6.77
   5  -3   0  312.79   10.66
  -3   5   0  191.43    9.89
  -3   5  -2  170.85    6.92
   5  -3  -2  117.31    7.53
   5   3   8  613.30   23.05
  -5   3 -10  118.23    4.88
  -5   3 -12  184.30    6.77
  -3   5 -12  137.47    6.73
  -5   3 -12  193.33    7.28
   3   5  12  147.97    8.59
  -3   5 -12  186.02    6.97
  -5   3 -12  171.37    7.90
  -5   3 -12  149.82    7.08
   5  -3 -14  225.38    8.75
  -3   5 -14  225.58    9.03
  -5   3 -14  209.12    8.90
  -3   5 -14  218.35    9.46
  -5   3 -14  219.69    9.25
  -5   3 -14  188.00    9.26
  -3   5 -14  299.28   12.44
  -3   5 -14  268.95    9.25
   3   5  14  225.36   10.78
  -5   3 -14  202.97    9.79
  -5   3 -14  228.48    9.38
  -5   3 -16  152.05    5.89
   3  -5 -16   87.08    5.21
   5  -3 -16  162.50    5.56
  -3   5 -16  100.30    5.90
  -3   5 -16   98.50    6.47
  -5   3 -16  152.74    6.62
  -3   5 -16  144.91    9.33
  -5   3 -16  110.31    6.38
  -3   5 -16  142.35    6.28
  -5   3 -16  164.60    6.42
  -5   3 -18   28.14    3.96
  -5   3 -18   26.05    3.94
   5  -3 -18   26.99    3.11
   3  -5 -18   24.64    2.74
  -5   3 -18   21.07    4.75
  -5   3 -18   24.62    4.41
  -3   5 -18   26.71    4.68
  -5   3 -20   33.81    4.69
   3  -5 -20   31.37    3.40
  -5   3 -20   30.50    4.49
  -5   3 -20   34.26    5.65
  -3   5 -20   32.80    5.73
  -5   3 -20   36.47    5.23
  -5   3 -22    6.63    4.82
   5  -3 -22    9.32    3.79
  -3   5 -22   11.67    6.27
  -3   5 -22    9.98    5.24
  -5   3 -22    9.65    5.55
  -5   3 -22    8.77    6.01
   3  -5 -22    8.13    3.55
  -5   3 -24    9.04    6.31
   3  -5 -24   10.69    4.07
  -3   5 -24    9.55    6.13
  -5   3 -24   11.21    6.29
  -3   5 -24   12.20    7.38
   5  -3 -24   11.38    4.21
  -3   5 -26   72.65    7.35
   5  -3 -26   66.66    5.45
  -5   3 -26   78.78    7.58
  -3   5 -26   67.25    9.07
  -5   3 -26   68.69    8.02
  -5   3 -28   29.98    7.51
  -3   5 -28   16.90    7.23
   5  -3 -28   19.78    4.81
  -5   3 -28   16.94    8.68
  -3   5 -28   23.82    8.84
  -3   5 -30   -2.47    9.18
  -3   5 -30    1.76    7.45
  -5   3 -30    1.23    8.23
  -3   5 -32   13.98    8.76
  -5   3 -32    5.81    7.73
  -3   5 -34    0.65    7.36
   4   5 -35    5.32    5.82
   5   4 -33   19.76    6.57
   4   5 -33   12.63    6.70
   5   4 -31    2.68    6.89
   4   5 -31   14.39    7.11
   4   5 -27  169.11   10.22
   4   5 -27  180.72    9.30
   5   4 -25   25.79    6.83
   4   5 -25   22.86    7.01
   5   4 -25   28.47    5.95
   4   5 -25   35.80    5.82
   4   5 -23   99.87    7.85
   5   4 -23   94.23    7.55
   5   4 -23  117.10    6.93
  -5  -4 -23  108.06    6.81
   4   5 -23  107.97    6.89
   5   4 -21  269.24   12.69
   4   5 -21  310.53   12.91
  -5  -4 -21  271.10   12.01
  -5  -4 -21  278.29   12.16
  -4  -5 -21  324.06   12.28
   4   5 -21  333.07   12.45
   5   4 -21  264.44   12.14
   4   5 -19   31.61    5.41
  -5  -4 -19   40.75    6.04
   5   4 -19   43.35    5.42
  -5  -4 -19   34.73    5.32
  -5  -4 -19   43.14    4.53
   4   5 -19   34.14    4.25
  -5  -4 -19   44.52    3.96
   5   4 -19   43.74    4.26
  -4  -5 -19   35.17    4.04
  -5  -4 -17  723.89   29.23
   5   4 -17  693.53   29.02
  -4  -5 -17  739.92   29.00
  -5  -4 -17  789.42   29.15
  -5  -4 -17  727.83   28.68
  -4  -5 -17  804.28   28.70
  -5  -4 -17  773.59   28.74
   5   4 -17  770.26   28.74
   4   5 -17  773.46   28.75
  -4  -5 -17  755.64   28.67
   5   4 -15  856.17   33.27
   5   4 -15  882.37   32.98
  -5  -4 -15  922.46   33.03
   4   5 -15  884.25   32.95
  -4  -5 -15  876.88   32.93
  -5  -4 -15  839.73   32.94
  -4  -5 -13  735.03   28.57
  -4  -5 -13  734.12   28.14
   5   4 -13  757.04   28.19
  -5  -4 -13  773.65   28.18
   4   5 -13  757.12   28.21
  -4   5  13  685.15   31.40
  -5  -4 -13  766.49   28.46
  -5   4  13  738.93   30.87
  -4  -5 -13  714.34   28.42
  -5   4  13  783.07   31.98
  -4   5  13  784.34   31.05
  -4  -5 -11 1948.35   70.65
   5  -4  11 1773.90   70.74
  -4  -5 -11 1811.59   70.53
  -4   5  11 2029.19   72.70
  -4   5  11 2018.42   73.70
  -5   4  11 1873.93   73.30
  -5   4  11 1900.27   72.47
   4   5 -11 2025.35   73.52
  -5  -4 -11 1951.35   70.58
  -5  -4 -11 1903.12   70.71
  -4  -5  -9  281.21   10.43
   5   4  -9  299.83   12.80
   5  -4   9  238.67   10.68
  -5   4   9  233.22   12.37
  -5   4   9  240.48   13.43
  -4   5   9  298.55   12.60
   4   5  -9  305.58   12.12
  -4   5   9  301.89   13.60
   5   4  -9  272.14   13.35
  -5  -4  -9  235.79   10.42
   4   5  -7 2389.29   95.46
  -5   4   7 2487.97   96.47
  -5   4   7 2367.77   95.77
   5  -4   7 2470.42   94.79
   5   4  -7 2725.74   96.59
   5  -4   5  842.11   32.20
  -5   4   3  374.28   14.07
   5  -4   3  375.95   13.30
  -4   5   1  815.56   30.34
   5  -4   1  791.83   30.27
  -5   4   1  731.85   30.34
  -4   5  -1  945.98   36.52
  -4   5 -11 1843.02   70.70
  -5   4 -11 1943.56   70.69
  -4   5 -11 1989.47   70.79
  -5   4 -11 1820.05   70.79
   4   5  11 1960.56   71.82
   5   4  11 1869.98   70.97
  -5   4 -13  735.94   28.43
  -5   4 -13  744.62   28.82
  -4   5 -13  754.38   28.86
  -5   4 -13  723.67   28.64
  -4   5 -13  784.87   28.61
  -5   4 -13  775.07   29.81
  -5   4 -13  802.17   28.77
   5  -4 -15  928.93   33.75
  -5   4 -15  888.48   33.87
  -4   5 -15  877.71   34.21
  -5   4 -15  895.22   34.16
  -4   5 -15 1039.95   36.40
  -5   4 -15  738.82   34.02
  -4   5 -15 1062.13   34.16
  -4   5 -15  899.92   33.95
  -5   4 -15  891.03   34.11
  -4   5 -17  726.52   28.36
  -5   4 -17  726.20   28.38
  -4   5 -17  734.81   28.82
  -5   4 -17  773.57   28.81
  -5   4 -17  733.59   28.70
  -4   5 -17  785.40   28.62
  -5   4 -17  779.60   28.61
   5  -4 -19   34.86    3.41
  -5   4 -19   38.22    4.14
  -5   4 -19   31.66    4.44
  -4   5 -19   40.06    4.69
  -5   4 -19   41.15    5.38
  -5   4 -19   33.19    5.40
  -4   5 -19   44.80    5.38
  -4   5 -21  274.02   12.64
  -5   4 -21  331.47   12.68
   5  -4 -21  302.95   11.94
  -5   4 -21  292.02   12.48
  -5   4 -21  316.61   13.29
  -4   5 -21  270.07   13.37
  -5   4 -23  118.48    7.34
   5  -4 -23   96.18    5.66
  -4   5 -23  110.14    6.93
  -4   5 -23  106.07    8.37
  -5   4 -23   89.12    8.25
  -4   5 -25   17.80    8.09
  -5   4 -25   30.74    7.43
  -5   4 -25   37.87    6.87
  -4   5 -25   25.62    6.37
  -4   5 -27  165.90   10.13
  -5   4 -27  184.09    9.99
  -5   4 -27  171.98   11.21
  -4   5 -27  149.35   11.11
  -4   5 -29    4.56    7.09
  -5   4 -29    2.44    9.04
  -5   4 -29    3.65    7.24
  -4   5 -29    4.01    9.46
  -5   4 -31    5.15    7.12
  -4   5 -31    9.17    9.14
  -4   5 -31   13.36    7.15
  -5   4 -31    7.04    8.53
  -4   5 -33    8.86    6.33
  -4   5 -33   15.07    7.97
  -5   4 -33   11.42    7.73
   5   5 -34   32.06    6.39
   5   5 -32   44.03    7.14
   5   5 -30   14.16    7.68
   5   5 -28   47.69    8.31
   5   5 -26   48.94    7.81
   5   5 -26   52.51    6.20
   5   5 -24   93.58    8.17
   5   5 -24  103.99    6.85
   5   5 -22  648.09   27.30
   5   5 -22  716.25   26.63
   5   5 -20  258.52   12.12
   5   5 -20  276.56   11.23
  -5  -5 -20  264.44   11.22
   5   5 -18  337.68   14.63
  -5  -5 -18  350.09   14.70
   5   5 -18  368.62   14.07
  -5  -5 -18  348.98   13.90
   5   5 -16  976.78   37.09
  -5  -5 -16  942.32   37.04
   5   5 -16 1006.77   36.73
  -5  -5 -16  968.24   36.66
  -5  -5 -14  376.33   15.05
  -5  -5 -14  363.31   14.90
  -5  -5 -14  371.00   14.40
   5   5 -14  388.48   14.48
  -5  -5 -12 1075.62   40.77
  -5   5  12 1141.67   43.23
  -5   5  12 1106.38   44.17
  -5  -5 -12 1102.99   40.68
   5   5 -12 1065.14   40.42
  -5  -5 -10 4337.03  160.95
  -5   5  10 4306.52  163.70
   5   5 -10 4559.41  162.54
   5  -5  10 4273.65  160.87
  -5   5  10 4317.69  162.72
   5   5  -8   44.02    6.30
  -5   5   8   31.60    5.83
   5  -5   8   33.51    2.92
  -5   5   8   32.04    6.41
   5   5  -8   39.46    6.23
  -5  -5  -8   33.39    2.77
   5  -5   6 1064.19   40.35
  -5   5   4  943.63   36.89
  -5   5   2  682.70   27.13
  -5   5   0 4101.65  153.47
  -5   5 -10 4119.89  153.01
  -5   5 -12 1080.12   41.01
  -5   5 -12 1124.13   41.23
  -5   5 -14  366.35   15.01
  -5   5 -14  390.39   15.67
  -5   5 -14  392.76   15.23
  -5   5 -14  382.36   17.03
  -5   5 -14  419.11   15.35
  -5   5 -16  987.28   37.71
  -5   5 -16 1005.65   38.15
  -5   5 -16  994.28   37.98
  -5   5 -16 1027.99   37.89
  -5   5 -18  359.32   14.18
  -5   5 -18  345.46   14.15
  -5   5 -18  358.09   14.62
  -5   5 -18  360.34   14.80
  -5   5 -20  244.15   10.67
  -5   5 -20  267.43   10.90
  -5   5 -20  252.80   11.98
  -5   5 -22  723.41   27.61
  -5   5 -22  695.83   28.31
  -5   5 -24  107.36    7.87
  -5   5 -24   95.69    9.36
  -5   5 -26   58.53    7.36
  -5   5 -26   41.92    8.84
  -5   5 -28   46.74    7.63
  -5   5 -28   40.41    9.35
  -5   5 -30   18.70    7.28
  -5   5 -30   18.97    9.31
  -5   5 -32   50.33    7.04
  -5   5 -32   44.32    9.06
  -5   5 -34   38.91    7.82
  -6   0   0    3.77    2.81
   6   0  -2  226.90   10.84
  -6   0  -2  243.81    9.92
  -6   0   2  242.60   10.59
  -6   0   4  753.70   29.43
   6   0  -4  734.47   29.16
   6   0  -6 3697.46  140.40
   6   0  -6 3783.32  140.52
   6   0  -8  155.01    8.82
   6   0  -8  172.24    9.40
  -6   0 -10   48.46    2.80
   0   6 -10   48.14    2.93
   6   0 -12  272.00   10.75
   0   6 -12  279.56   10.79
   0   6 -12  267.26   10.86
  -6   0 -12  273.62   10.68
  -6   0 -12  277.30   10.71
   0   6  12  286.39   14.20
  -6   0 -12  266.59   11.13
  -6   0 -14   92.98    4.59
   6   0 -14   91.88    4.78
   0   6 -14   95.32    4.73
  -6   0 -14   92.15    4.72
   0   6 -14   90.71    4.98
   0  -6 -14   96.58    4.20
  -6   0 -14   90.55    5.33
   0   6  14   92.03    8.89
   0   6 -14   93.62    9.42
  -6   0 -14   87.10    5.38
  -6   0 -16  195.78    8.36
   6   0 -16  202.70    8.39
   0   6 -16  206.00    8.64
   0  -6 -16  193.63    7.99
   0   6 -16  202.28    8.64
  -6   0 -16  200.25    8.42
   0   6  16  195.42   12.97
  -6   0 -16  198.39    9.20
  -6   0 -16  202.98    9.19
   6   0 -18 1703.94   63.32
   0   6 -18 1685.78   63.35
  -6   0 -18 1706.25   63.64
  -6   0 -18 1712.49   63.71
   0  -6 -18 1674.26   63.09
   0   6 -18 1732.12   63.43
  -6   0 -18 1648.86   63.32
  -6   0 -18 1690.66   63.26
   0   6 -20  427.29   17.34
   6   0 -20  434.29   17.17
  -6   0 -20  424.16   17.65
  -6   0 -20  446.40   18.05
  -6   0 -20  418.54   17.25
   0   6 -20  441.87   17.59
   0  -6 -20  445.51   16.87
   0   6 -22   11.65    5.78
   6   0 -22    9.76    4.46
  -6   0 -22   17.96    5.99
  -6   0 -22   15.09    7.65
  -6   0 -22    9.96    5.28
   0  -6 -22   12.34    3.82
   0   6 -22   10.31    5.94
   0   6 -24   70.42    7.43
  -6   0 -24   66.75    6.56
   0  -6 -24   70.13    5.33
   6   0 -24   64.64    5.89
   0   6 -24   67.10    7.51
  -6   0 -26    2.27    6.85
   0   6 -26    3.77    7.27
  -6   0 -28  164.60   10.12
  -6   0 -28  204.32   10.63
   0   6 -28  206.05   11.19
   6   0 -28  174.11    9.36
  -6   0 -30  388.53   16.57
   6   0 -30  360.03   15.85
   0   6 -32   11.74    7.56
   0   6 -34    1.62    6.31
   1   6 -35   13.33    6.07
   1   6 -33    3.37    6.76
   6   1 -31   30.56    6.04
   1   6 -31   21.85    7.22
   1   6 -31   22.71    7.47
  -6  -1 -29  231.87   11.04
   1   6 -29  208.85   11.77
   6   1 -29  213.43   10.76
  -6  -1 -27   77.98    7.67
  -6  -1 -27   91.12    8.16
  -6  -1 -25    2.61    6.52
   1   6 -25    8.62    6.88
  -6  -1 -25    2.57    6.13
   6   1 -25    1.70    5.86
  -1  -6 -23   90.43    5.66
  -6  -1 -23   75.08    6.57
  -6  -1 -23   80.67    6.83
   1   6 -23   89.07    6.96
   6   1 -23   66.73    6.25
   1   6 -23   92.87    6.97
   1   6 -21   12.76    5.16
  -1  -6 -21   13.90    3.89
  -6  -1 -21    9.74    4.56
  -6  -1 -21   10.48    5.64
   1   6 -21   10.37    5.33
   6   1 -21    8.22    4.42
  -6  -1 -19  658.06   25.81
  -1  -6 -19  676.42   25.56
   1   6 -19  702.31   26.02
  -6  -1 -19  630.45   26.26
   6   1 -19  675.22   25.92
   1   6 -19  688.83   25.94
  -6  -1 -17  926.63   34.12
   1   6 -17  880.09   34.22
  -1  -6 -17  848.65   33.89
   6   1 -17  952.68   34.09
   6   1 -17  911.03   34.19
  -6  -1 -17  951.99   34.52
   1   6 -17  888.73   34.25
   6   1 -15  245.30   10.80
   1   6 -15  285.40   10.82
   1   6 -15  283.02   10.75
   6   1 -15  259.94   10.59
  -6  -1 -15  255.65   10.65
  -1  -6 -15  269.91   10.40
  -6   1  15  264.03   13.43
  -1   6  15  238.95   14.50
  -6  -1 -15  268.94   11.27
   6   1 -13  160.57    7.22
   1   6 -13  182.76    7.34
   1   6 -13  177.22    7.31
  -6  -1 -13  169.54    7.07
  -1  -6 -13  180.63    6.87
   6   1 -13  161.09    6.99
  -6  -1 -13  170.98    7.07
   1   6 -13  141.58   11.05
  -6   1  13  172.46    9.90
  -1   6  13  179.97   11.44
  -6  -1 -13  160.97    7.54
   1   6 -11 1174.62   37.56
   1   6 -11 1126.23   37.53
   6   1 -11  921.07   37.38
  -6  -1 -11  908.77   37.44
  -6   1  11  925.86   39.30
  -6   1  11 1012.69   40.63
  -6  -1 -11  937.38   37.70
   6   1  -9   71.12    7.03
   6   1  -9   84.09    7.29
  -6   1   9  107.73    8.05
  -6   1   9  113.89    6.93
  -6  -1  -9  103.67    4.38
   1   6  -7 1118.09   41.10
   6   1  -7 1028.64   42.65
   6   1  -7 1064.20   42.69
   6   1  -5 2253.38   82.32
   6   1  -5 2147.81   82.18
  -6   1   5 2109.85   82.33
   6   1  -3  212.37    9.92
  -6   1   3  222.66   10.15
  -6   1   1  223.19    9.21
   6   1  -1  181.95    8.88
   6  -1  -1  150.13    7.29
  -6   1  -1  142.22    6.28
   6  -1  -3  140.40    7.51
  -6   1  -3  136.06    6.10
  -6   1  -5 2340.87   83.16
  -1   6  -5 2152.78   83.03
   6  -1  -7 1176.91   45.86
  -6   1  -9   64.71    3.16
  -6   1 -11 1111.80   39.62
  -6   1 -11 1102.42   39.53
   6  -1 -13  184.76    7.32
  -1   6 -13  170.03    7.39
  -6   1 -13  173.83    7.26
  -1   6 -13  184.01    7.64
  -6   1 -13  169.98    7.48
  -6   1 -13  179.33    7.87
   6  -1 -15  271.18   10.63
  -6   1 -15  265.56   10.66
  -1   6 -15  265.74   10.71
  -1   6 -15  278.80   10.97
   1  -6 -15  261.24   10.31
  -6   1 -15  265.59   10.81
   1   6  15  259.67   13.89
  -6   1 -15  251.79   11.14
  -6   1 -15  263.71   11.18
   6  -1 -17  891.36   33.63
  -1   6 -17  925.83   33.72
  -6   1 -17  866.49   33.60
  -1   6 -17  950.87   33.96
  -6   1 -17  831.90   33.75
   1  -6 -17  914.35   33.41
  -6   1 -17  865.60   34.06
  -6   1 -17  856.42   34.02
  -6   1 -19  670.46   25.93
  -6   1 -19  678.09   25.47
   6  -1 -19  653.93   25.35
  -1   6 -19  674.88   25.56
  -6   1 -19  733.77   26.05
   1  -6 -19  644.03   25.16
  -1   6 -19  651.32   25.87
  -6   1 -19  654.50   25.63
   6  -1 -21    8.08    4.08
  -6   1 -21   13.82    5.65
  -1   6 -21    8.70    5.11
  -6   1 -21    2.97    6.06
  -6   1 -21   14.06    4.73
  -1   6 -21   15.88    5.69
  -6   1 -21    8.75    5.04
   1  -6 -21    9.71    3.48
  -6   1 -23   90.25    7.27
   6  -1 -23   85.25    5.97
  -6   1 -23   84.47    7.02
   1  -6 -23   79.44    5.28
  -1   6 -23   73.96    7.56
  -1   6 -25    1.13    6.59
  -6   1 -25   -3.06    6.69
   1  -6 -25    1.86    4.41
  -1   6 -25   -3.96    7.58
  -1   6 -27   88.13    8.22
   6  -1 -27   90.23    6.53
  -1   6 -27   81.76    9.32
  -6   1 -27  107.46    8.28
  -1   6 -29  237.57   11.37
   6  -1 -29  192.32    9.96
  -1   6 -29  242.22   12.30
  -6   1 -29  205.49   11.32
  -6   1 -31   30.02    7.32
  -1   6 -31   36.17    8.69
  -1   6 -33   -3.01    7.67
   2   6 -34    3.53    6.50
   6   2 -32   15.62    5.94
   2   6 -32   27.49    7.33
   6   2 -30    0.18    6.44
   2   6 -30    1.40    7.49
   2   6 -30    0.58    6.95
   2   6 -28   56.94    7.42
  -6  -2 -28   72.08    7.30
   6   2 -26   66.71    7.04
  -6  -2 -26   74.36    7.00
   2   6 -26   76.31    7.75
   6   2 -24    9.11    5.56
  -6  -2 -24    7.71    5.95
   2   6 -24    8.85    6.16
  -6  -2 -24   12.62    5.36
  -6  -2 -22  101.71    8.00
   6   2 -22   95.34    6.98
  -6  -2 -22   84.48    8.32
  -6  -2 -22  104.47    6.92
  -6  -2 -22  106.99    6.70
  -6  -2 -20   28.78    5.64
   6   2 -20   19.30    4.92
   2   6 -20   17.35    5.39
  -6  -2 -20   19.65    6.44
  -2  -6 -20   12.71    3.91
  -6  -2 -20   22.22    4.91
  -6  -2 -20   23.89    4.48
   2   6 -20   14.46    4.48
   6   2 -20   20.90    4.12
  -6  -2 -18  250.22   11.30
   6   2 -18  259.25   10.97
   2   6 -18  237.84   10.94
  -6  -2 -18  238.11   11.30
  -6  -2 -18  289.41   10.62
   6   2 -18  276.58   10.58
   2   6 -18  230.48   10.58
  -2  -6 -18  231.08   10.34
  -6  -2 -18  281.17   10.67
  -6  -2 -16  781.51   28.21
   2   6 -16  676.56   27.86
   6   2 -16  760.94   27.87
  -6  -2 -16  777.45   27.63
   6   2 -16  772.27   27.61
   2   6 -16  698.97   27.75
  -2  -6 -16  667.20   27.54
  -6  -2 -16  734.81   28.15
   6   2 -14   88.55    4.87
   2   6 -14   92.92    4.97
  -6  -2 -14   89.45    4.32
   6   2 -14   85.63    4.28
   2   6 -14   97.36    4.56
  -6   2  14   89.64    8.56
  -2   6  14   77.08    9.58
  -6  -2 -14   76.12    5.36
  -6  -2 -14   88.39    5.23
   2   6 -12  698.36   30.01
  -2   6  12  722.17   32.93
  -6   2  12  983.78   32.85
  -2  -6 -12  759.02   29.92
  -6   2  12  905.80   33.82
   6   2 -12  853.09   29.84
   2   6 -12  731.78   29.91
  -6  -2 -12  871.09   29.88
   6   2 -10 1041.85   42.33
  -6   2  10 1055.63   41.95
   6   2 -10 1076.82   42.25
  -6   2  10 1105.72   43.01
  -6   2   8  174.67   10.16
   6   2  -8  192.85    9.73
   2   6  -8  155.62    7.36
  -6   2   8  175.80    9.25
   6   2  -8  173.49    9.29
  -6   2   6 2488.20   93.76
   6   2  -6 2453.68   93.99
   6   2  -6 2501.27   94.00
   6   2  -4 1587.17   62.42
   6   2  -4 1671.48   62.55
  -6   2   4 1672.55   62.79
   6  -2   2  374.95   16.49
  -6   2   2  405.20   16.88
   6  -2   0   95.60    5.99
  -6   2   0   90.79    5.44
   6   2   0   84.24    5.04
  -2   6  -2  438.58   18.92
   6  -2  -2  482.12   20.00
  -6   2  -2  491.04   19.21
  -2   6  -4 1704.50   66.87
   6   2   4 1826.08   66.84
   6  -2  -4 1933.90   68.27
  -2   6 -10 1038.24   39.87
  -6   2 -10 1094.57   39.86
  -6   2 -12  676.21   28.50
  -2   6 -12  877.64   28.60
  -6   2 -12  694.47   28.68
  -2   6 -12  803.71   28.61
  -2   6 -14   85.12    4.61
   6  -2 -14   99.40    4.45
  -6   2 -14   91.87    4.68
  -6   2 -14   92.31    4.99
  -2   6 -14   86.91    5.38
  -6   2 -14  103.39    5.32
   2   6  14   94.98    7.92
  -6   2 -14   93.13    5.56
  -2   6 -16  759.97   26.62
  -6   2 -16  672.67   26.52
   2  -6 -16  725.38   26.30
   6  -2 -16  666.40   26.47
  -6   2 -16  685.93   26.74
  -6   2 -16  680.77   26.92
  -2   6 -16  737.88   30.19
  -6   2 -16  678.06   26.96
   6  -2 -18  224.68   10.13
   2  -6 -18  265.48    9.93
  -2   6 -18  290.02   10.60
  -6   2 -18  223.66   10.40
  -6   2 -18  249.48   11.06
  -6   2 -18  287.63   11.38
  -6   2 -18  225.05   10.65
   6  -2 -20   16.20    3.72
  -6   2 -20   16.85    4.96
  -2   6 -20   23.66    4.98
  -6   2 -20   16.60    6.02
  -6   2 -20   15.46    4.75
  -6   2 -20   12.72    5.10
   2  -6 -20   19.54    3.09
  -6   2 -22  135.01    7.16
   6  -2 -22  132.21    6.57
  -6   2 -22  133.43    7.68
  -6   2 -22  147.54    9.14
  -6   2 -22  128.14    7.71
   6  -2 -24    7.51    4.55
  -2   6 -24    4.43    6.40
   2  -6 -24   10.14    3.99
  -6   2 -24   11.52    6.59
  -6   2 -24    9.29    6.30
   6  -2 -26   73.15    5.72
  -2   6 -26   74.96    7.78
  -6   2 -26   79.41    8.24
  -6   2 -26   78.56    7.59
   6  -2 -28   41.07    5.31
  -6   2 -28   36.62    8.24
  -6   2 -30    9.14    7.51
  -2   6 -30   -1.59    7.16
  -2   6 -32   10.34    6.97
  -6   2 -32   21.38    7.07
   3   6 -35   17.72    6.06
   3   6 -33    9.91    6.94
   6   3 -33    1.84    6.02
   3   6 -31   36.91    7.59
   6   3 -31   27.39    6.76
   3   6 -29   10.68    7.93
   3   6 -29    2.43    6.63
   6   3 -27    6.51    7.30
   3   6 -27   12.83    8.03
   3   6 -27    7.77    6.50
  -6  -3 -27    3.38    6.50
   6   3 -25   57.53    6.98
   3   6 -25   72.26    6.88
  -6  -3 -25   65.64    6.30
   6   3 -23   18.46    5.83
   6   3 -23   18.97    5.36
  -6  -3 -23   23.78    5.31
   3   6 -23   11.31    5.75
   6   3 -21   36.46    5.87
  -6  -3 -21   29.14    6.85
  -6  -3 -21   30.37    6.84
  -6  -3 -21   40.66    5.39
   6   3 -21   36.09    4.71
   3   6 -21   17.64    4.78
  -6  -3 -21   34.95    4.73
  -6  -3 -19   38.62    5.83
   6   3 -19   34.62    5.33
  -6  -3 -19   36.22    5.96
   6   3 -19   40.33    4.14
   3   6 -19   30.11    4.15
  -6  -3 -19   41.28    4.16
  -6  -3 -19   40.76    4.53
   3   6 -17   54.08    5.08
   6   3 -17   66.74    4.99
  -6  -3 -17   57.10    5.20
  -6  -3 -17   44.18    5.83
  -6  -3 -17   66.35    4.59
  -6  -3 -17   71.32    4.06
   3   6 -17   50.83    4.28
   6   3 -17   61.24    3.98
   6   3 -15  119.43    6.14
   3   6 -15   93.70    5.95
  -6  -3 -15   80.87    6.47
  -3  -6 -15  125.08    5.74
  -6  -3 -15  123.62    5.34
   3   6 -15   96.54    5.52
  -6  -3 -15  129.44    5.66
   6   3 -15  127.95    5.31
   3   6 -13  224.77    7.71
  -6  -3 -13  146.68    6.92
   6   3 -13  150.05    6.95
   3   6 -13  204.50    7.19
  -6  -3 -13  216.17    7.89
  -6   3  13  170.50   11.07
  -3  -6 -13  149.43    7.28
  -3   6  13  198.84   12.45
  -3  -6 -11   74.49    4.65
   3   6 -11   75.51    4.05
  -6   3  11  135.17    8.29
  -3  -6 -11   93.74    4.36
  -3   6  11   83.96    8.79
  -6   3  11  124.85    9.42
  -6  -3 -11  117.09    4.83
  -3  -6  -9  334.84   13.32
   6   3  -9  281.08   15.39
   3   6  -9  425.64   14.36
  -6   3   9  364.05   16.71
   6   3  -9  307.24   15.74
  -6   3   9  395.93   16.36
  -6  -3  -9  328.03   13.40
   6   3  -7  351.30   14.92
   6   3  -7  325.43   14.87
  -6   3   5 1701.52   62.20
   6   3  -5 1596.48   62.28
   6  -3   5 1717.89   61.50
  -6   3   5 1635.86   62.56
  -6   3   3  413.42   17.83
   6   3  -3  387.08   17.38
  -3   6   1   99.54    5.68
   6  -3   1   83.33    5.91
   6  -3  -1   91.74    6.13
  -3   6  -1  103.21    5.34
   6   3   1   98.11    5.53
   6  -3  -3  470.42   18.50
   6   3   3  435.32   17.13
  -3   6  -3  415.82   17.13
   6   3   5 1623.84   60.86
  -6   3 -11   68.01    3.95
  -3   6 -11  106.74    4.01
  -6   3 -11  101.88    4.72
  -3   6 -11   75.73    4.13
  -3   6 -13  151.99    7.29
  -6   3 -13  204.11    7.32
  -6   3 -13  205.51    7.92
  -3   6 -13  226.69    7.50
  -6   3 -13  141.61    7.69
  -6   3 -13  146.77    7.40
   3   6  13  167.04   10.01
  -6   3 -15   87.95    5.00
  -3   6 -15  134.70    5.25
   6  -3 -15   92.92    4.60
  -6   3 -15   96.84    5.69
  -6   3 -15  137.37    5.99
  -3   6 -15   86.40    9.00
  -3   6 -15   81.79    5.28
  -6   3 -15  102.95    5.95
  -6   3 -17   49.79    4.04
   6  -3 -17   45.14    3.41
  -6   3 -17   50.52    5.13
  -6   3 -17   52.16    5.21
  -6   3 -19   28.45    4.90
   6  -3 -19   31.43    3.44
  -6   3 -19   28.94    5.86
  -6   3 -19   23.02    4.98
  -6   3 -19   26.37    4.61
  -6   3 -21   11.31    5.02
  -6   3 -21   16.37    6.37
  -6   3 -21   15.85    4.81
  -6   3 -21   10.86    5.68
  -6   3 -23   12.18    5.53
  -6   3 -23   12.68    5.57
  -3   6 -23   20.39    5.99
  -6   3 -23    7.50    6.69
   6  -3 -23   11.47    3.99
  -3   6 -25   68.95    6.99
   6  -3 -25   65.24    5.09
  -6   3 -25   68.65    7.61
  -6   3 -25   72.57    7.56
  -3   6 -27    7.87    6.90
  -6   3 -27   20.18    8.11
  -6   3 -27   16.31    7.05
  -6   3 -29    7.38    7.19
  -3   6 -29   11.39    7.45
  -3   6 -29    4.26    9.29
  -6   3 -29   -3.85    8.09
  -3   6 -31   42.64    7.11
  -3   6 -31   21.39    8.90
  -6   3 -31   37.36    7.97
  -3   6 -33    7.90    6.29
  -6   3 -33    1.91    7.24
  -3   6 -33    1.79    8.18
   6   4 -34   21.32    6.06
   4   6 -34   24.53    6.45
   4   6 -32    4.07    7.10
   6   4 -32   -0.26    6.60
   6   4 -30   10.80    7.61
   4   6 -30    7.20    7.67
   6   4 -28    0.49    7.60
   4   6 -28   12.16    5.94
   6   4 -26   15.78    7.12
   4   6 -26   13.02    7.62
   4   6 -26    8.19    6.05
   4   6 -24  134.41    9.20
  -6  -4 -24  143.64    7.74
   4   6 -24  147.35    7.80
   6   4 -24  128.58    7.74
   6   4 -22   55.86    7.25
   6   4 -22   61.12    5.54
  -6  -4 -22   59.13    5.46
   6   4 -20  188.13    9.98
  -6  -4 -20  195.42   10.56
  -6  -4 -20  214.51   10.32
  -6  -4 -20  209.70    9.05
   6   4 -20  211.71    9.03
   4   6 -20  194.51    9.15
  -6  -4 -18   77.59    6.29
   6   4 -18   70.36    6.04
  -6  -4 -18   93.15    6.36
   4   6 -18   72.22    4.88
  -6  -4 -18   75.47    4.72
   6   4 -18   78.92    4.58
   6   4 -16  390.39   15.62
  -4  -6 -16  357.11   15.44
  -6  -4 -16  369.05   15.04
   6   4 -16  371.25   15.07
   4   6 -16  414.42   15.11
  -4  -6 -14  197.34    7.90
   4   6 -14  196.13    7.63
  -6  -4 -14  146.00    6.81
   6   4 -14  144.37    6.84
   4   6 -14  184.77    6.97
  -6  -4 -14  181.03    7.82
  -4  -6 -14  150.40    7.37
  -4  -6 -12  667.48   26.18
   6   4 -12  691.99   25.75
   4   6 -12  685.81   25.81
  -6  -4 -12  765.52   26.14
  -6   4  12  731.55   28.78
  -4   6  12  686.07   28.60
  -4  -6 -12  602.34   25.94
  -4   6  12  639.32   29.70
  -6   4  12  735.85   29.92
  -6  -4 -12  712.79   26.24
  -4  -6 -10  336.37   11.15
  -4   6  10  375.80   14.21
  -4   6  10  337.57   15.12
  -6   4  10  250.68   13.37
   6  -4  10  218.01   11.34
   4   6 -10  294.38   12.53
  -6   4  10  229.47   14.07
   6   4 -10  316.90   14.07
   6   4 -10  301.59   14.40
  -6  -4 -10  241.91   11.08
  -4  -6  -8   80.23    4.10
  -6   4   8   91.07    7.16
   6  -4   8   90.03    5.27
  -6   4   8   87.79    7.75
   6   4  -8   71.27    7.43
   6   4  -8   78.50    7.38
  -6  -4  -8   79.66    4.23
   6   4  -6  534.78   21.36
   6  -4   6  485.51   20.28
   6   4  -6  550.78   21.83
  -4   6   4  485.16   21.25
   6   4  -4  416.92   21.63
  -4   6   2  298.22   13.40
   6  -4   2  335.54   13.48
  -6   4   2  311.01   13.78
  -4   6   0  658.93   26.00
   6  -4   0  664.36   26.27
  -4   6  -2  383.15   15.77
  -6   4 -10  325.06   10.91
  -4   6 -10  305.82   11.03
  -4   6 -12  698.42   26.13
  -6   4 -12  651.87   26.10
  -4   6 -12  773.55   26.30
   4   6  12  735.69   28.00
  -6   4 -12  620.80   27.03
  -6   4 -14  184.76    7.29
  -4   6 -14  149.15    7.33
  -6   4 -14  187.34    8.15
  -4   6 -14  150.79    8.34
  -6   4 -14  145.93    7.87
  -4   6 -14  196.86    7.57
  -6   4 -14  193.68    8.08
  -6   4 -16  412.74   16.10
  -4   6 -16  387.24   16.81
  -6   4 -16  420.01   16.69
  -6   4 -16  365.25   16.50
  -4   6 -16  462.36   16.35
  -6   4 -16  429.15   16.57
  -4   6 -18   81.29    4.96
  -6   4 -18   73.55    4.91
  -4   6 -18   76.76    6.48
  -6   4 -18   72.62    6.36
  -6   4 -18   59.91    6.10
  -6   4 -18   78.82    5.53
  -4   6 -20  223.08    9.24
  -6   4 -20  210.62    9.36
  -6   4 -20  194.27    9.31
  -6   4 -20  178.59   10.20
  -4   6 -20  211.79   10.63
  -6   4 -20  192.14   10.00
  -6   4 -22   93.99    6.43
  -6   4 -22  120.44    6.69
  -4   6 -22   66.08    6.64
  -6   4 -22  101.51    8.00
  -4   6 -22   72.86    8.52
  -4   6 -24  135.84    8.39
  -6   4 -24  150.32    8.54
  -4   6 -24  118.07   10.29
  -6   4 -24  141.05    9.37
  -4   6 -26   19.90    8.56
  -6   4 -26   16.75    8.32
  -4   6 -26   12.01    6.95
  -6   4 -26   10.72    6.86
  -6   4 -28   10.20    7.26
  -6   4 -28    5.83    8.88
  -4   6 -28   15.68    9.35
  -4   6 -28   16.13    7.17
  -6   4 -30    4.99    6.83
  -4   6 -30   12.54    7.20
  -4   6 -30   15.01    9.52
  -6   4 -30    2.18    8.94
  -4   6 -32   -2.63    6.67
  -4   6 -32   -1.22    8.75
  -6   4 -32    8.15    8.05
  -4   6 -34   33.94    7.83
  -4   6 -34   27.21    6.08
  -6   4 -34   16.72    7.35
   6   5 -33   27.08    6.78
   5   6 -33   40.33    6.87
   6   5 -31   13.16    7.54
   5   6 -31   11.32    7.69
   5   6 -27   21.04    7.79
   6   5 -27    7.60    7.28
   5   6 -27   25.10    5.91
   6   5 -25   96.85    8.78
   5   6 -25  103.45    8.64
   6   5 -25  115.93    7.15
   5   6 -25  117.75    7.20
   6   5 -23  354.93   16.94
   5   6 -23  395.07   16.83
   6   5 -23  388.52   15.73
   5   6 -23  407.38   15.92
   6   5 -21  261.81   12.78
   5   6 -21  278.09   12.86
   6   5 -21  265.56   11.68
   5   6 -21  296.45   11.75
  -6  -5 -21  281.73   11.64
   6   5 -19   42.75    5.94
  -6  -5 -19   62.31    6.33
   5   6 -19   70.13    4.67
  -6  -5 -19   47.00    4.20
   6   5 -19   49.32    4.38
   6   5 -17  663.21   26.19
  -5  -6 -17  648.44   26.00
  -6  -5 -17  701.44   26.21
   5   6 -17  715.07   25.65
  -6  -5 -17  646.82   25.54
   6   5 -17  671.13   25.58
   6   5 -15   58.53    5.11
  -6  -5 -15   60.42    5.17
  -5  -6 -15   69.84    5.16
  -6  -5 -15   58.05    5.07
  -5  -6 -15   59.21    4.47
  -6  -5 -15   53.30    3.49
   6   5 -15   58.47    3.59
   5   6 -15   69.08    3.61
  -5  -6 -13  708.89   24.48
  -6  -5 -13  575.00   24.38
  -6  -5 -13  550.19   24.21
  -5  -6 -13  714.18   24.26
   5   6 -13  675.83   23.89
   6   5 -13  591.63   23.87
  -6  -5 -11 1859.09   72.56
  -5  -6 -11 2040.18   72.52
   5   6 -11 1951.08   72.19
  -5  -6 -11 1847.18   72.36
   5   6 -11 2067.98   74.15
  -5   6  11 2068.24   76.10
  -6   5  11 1808.80   75.60
  -6   5  11 1855.46   74.60
  -5   6  11 2145.53   74.94
   6   5 -11 2043.01   74.71
  -5  -6  -9  633.79   24.07
  -5   6   9  596.12   26.16
  -6   5   9  647.95   26.30
   6   5  -9  849.01   27.34
   5   6  -9  589.03   26.08
   5   6  -9  530.43   26.71
  -5   6   9  638.67   27.15
  -6   5   9  666.08   27.51
   6   5  -9  781.19   27.54
   6  -5   9  596.79   24.37
  -6  -5  -9  629.90   24.13
   6   5  -7  145.71    8.38
   6   5  -7  135.38    8.95
   6  -5   7  142.15    5.86
  -6  -5  -7  125.61    5.01
   6  -5   5  514.23   21.34
  -6   5   5  533.27   22.46
  -6   5   3   17.15    5.35
   6  -5   3   16.38    3.83
  -5   6   3    5.35    4.48
  -6   5   1 1927.29   68.98
  -5   6   1 1710.63   68.77
  -5   6  -1 2135.75   80.64
  -6   5  -9  604.37   22.71
  -6   5 -11 2032.65   74.90
  -5   6 -11 1982.77   75.02
  -6   5 -13  693.66   24.03
  -5   6 -13  574.58   23.99
  -5   6 -13  565.35   24.17
  -6   5 -13  742.12   24.36
  -6   5 -15   68.40    3.91
  -5   6 -15   60.39    4.19
  -6   5 -15   70.35    5.81
  -5   6 -15   61.51    6.08
  -6   5 -15   58.91    5.04
  -5   6 -15   68.04    4.83
  -5   6 -15   64.18    4.23
  -6   5 -15   73.86    5.01
  -6   5 -17  735.69   27.23
  -5   6 -17  682.31   27.20
  -6   5 -17  698.81   27.86
  -5   6 -17  681.81   27.95
  -5   6 -17  765.86   27.56
  -6   5 -17  691.72   27.59
  -6   5 -17  748.84   27.57
  -6   5 -19   74.23    5.08
  -6   5 -19   74.07    5.25
  -5   6 -19   49.55    4.96
  -6   5 -19   51.20    6.15
  -5   6 -19   50.20    7.36
  -6   5 -19   67.74    6.99
  -5   6 -21  286.66   12.26
  -6   5 -21  266.60   12.04
  -6   5 -21  308.68   12.18
  -5   6 -21  267.60   13.41
  -6   5 -21  286.17   13.12
  -6   5 -23  443.21   17.05
  -5   6 -23  403.50   17.01
  -5   6 -23  387.14   18.38
  -6   5 -23  402.49   18.03
  -5   6 -25  115.87    8.04
  -6   5 -25  125.24    8.21
  -5   6 -25   99.31   10.41
  -6   5 -25  117.04    9.73
  -5   6 -27   21.71    9.56
  -6   5 -27   33.49    7.12
  -6   5 -27   11.32    8.78
  -5   6 -27   18.86    6.85
  -6   5 -29  -10.61    9.24
  -6   5 -29    6.83    6.90
  -5   6 -29   -2.51   10.01
  -5   6 -29   10.91    7.12
  -5   6 -31   12.16    6.70
  -5   6 -31   13.42    9.89
  -6   5 -31   22.19    9.12
  -6   5 -31   15.27    6.60
  -5   6 -33   58.91    6.63
  -5   6 -33   40.52    8.72
  -6   5 -33   40.35    8.19
   6   6 -34   48.61    6.47
   6   6 -32    7.87    6.94
   6   6 -28    9.98    8.30
   6   6 -26   33.80    7.57
   6   6 -24  573.78   24.25
   6   6 -24  606.15   23.24
   6   6 -22  298.60   13.69
   6   6 -22  280.62   12.06
   6   6 -20   98.05    7.81
   6   6 -20   98.57    5.66
   6   6 -18  610.87   24.16
  -6  -6 -18  603.77   24.00
   6   6 -18  618.91   23.46
  -6  -6 -16   45.24    5.32
  -6  -6 -16   47.44    4.97
   6   6 -16   45.03    3.56
  -6  -6 -14  765.44   29.19
   6   6 -14  759.97   28.62
  -6  -6 -14  755.25   29.05
  -6  -6 -12 1433.11   52.35
   6   6 -12 1356.82   51.92
  -6  -6 -12 1375.93   52.21
   6   6 -12 1559.23   54.68
  -6  -6 -12 1417.97   52.34
  -6  -6 -10  788.52   29.61
  -6   6  10  744.89   33.22
   6   6 -10  817.48   32.12
  -6  -6 -10  767.54   29.66
  -6   6   8   26.22    7.08
   6   6  -8   32.26    7.17
   6   6  -8   43.67    7.06
  -6  -6  -8   35.96    3.32
  -6  -6  -8   32.62    3.23
  -6   6   6   39.22    5.82
  -6  -6  -6   44.39    3.38
  -6  -6  -6   37.80    2.95
  -6   6   4  158.24    9.35
  -6  -6  -4  164.72    7.08
  -6   6   2  104.56    7.25
  -6   6   0 1372.07   53.56
  -6  -6   0 1406.09   52.43
  -6  -6   2   98.97    4.95
  -6  -6   4  173.29    7.48
  -6  -6   6   44.23    3.55
  -6  -6   8   32.68    3.34
  -6   6 -10  719.40   27.51
  -6  -6  10  763.89   27.94
  -6   6 -12 1361.18   52.11
  -6   6 -12 1452.00   52.34
  -6   6 -14  761.72   28.97
  -6   6 -14  779.71   29.26
  -6   6 -16   43.44    3.71
  -6   6 -16   42.96    6.40
  -6   6 -16   42.40    4.83
  -6   6 -16   45.92    4.37
  -6   6 -18  600.12   23.74
  -6   6 -18  613.32   24.65
  -6   6 -18  642.78   24.15
  -6   6 -18  624.23   23.95
  -6   6 -20  106.56    6.45
  -6   6 -20  103.75    7.70
  -6   6 -20  109.53    8.49
  -6   6 -22  323.99   13.55
  -6   6 -22  293.65   15.05
  -6   6 -24  683.68   25.91
  -6   6 -24  612.95   27.06
  -6   6 -26   48.02    7.13
  -6   6 -26   47.95    9.60
  -6   6 -28    9.10    7.06
  -6   6 -28    8.71    9.48
  -6   6 -30   16.08   10.18
  -6   6 -30   13.32    6.95
  -6   6 -32    1.14    8.74
  -6   6 -32   10.82    6.07
  -6   6 -34   57.61    7.81
   7   0  -1  452.59   19.59
  -7   0   1  497.34   19.47
  -7   0  -1  481.88   19.06
  -7   0   3   58.14    5.09
  -7   0   5 2815.33  106.52
   7   0  -7 1038.60   40.94
  -7   0   7 1027.58   40.89
   0   7  -9  490.34   18.29
  -7   0  -9  469.04   18.27
  -7   0 -11   12.83    2.50
  -7   0 -11   12.65    2.18
   0   7 -11   13.23    2.41
   7   0 -13  167.23    7.25
   0   7 -13  165.16    7.35
   0   7 -13  172.00    7.49
  -7   0 -13  175.62    7.33
  -7   0 -13  177.63    7.19
   0   7  13  168.78   12.13
  -7   0 -13  173.30    7.99
   7   0 -15  261.57   10.66
   0   7 -15  283.27   10.78
   0   7 -15  279.53   10.89
  -7   0 -15  255.91   10.69
  -7   0 -15  254.90   10.72
  -7   0 -15  273.47   11.49
   0   7  15  270.80   15.96
  -7   0 -15  243.50   11.39
   0   7 -17  765.88   28.26
   7   0 -17  723.84   28.12
  -7   0 -17  747.53   28.16
   0   7 -17  742.51   28.34
  -7   0 -17  727.04   28.09
  -7   0 -17  747.16   28.67
  -7   0 -17  717.26   28.65
   7   0 -19  223.80    9.78
  -7   0 -19  215.33   10.82
   0   7 -19  211.43   10.03
  -7   0 -19  241.40   11.25
  -7   0 -19  222.87    9.80
  -7   0 -19  228.14    9.95
   0   7 -19  241.87   10.37
   0   7 -21   23.45    5.45
  -7   0 -21   21.24    6.44
   7   0 -21   21.60    4.56
  -7   0 -21   19.84    7.30
  -7   0 -21   18.17    5.35
  -7   0 -21   18.47    5.04
   0   7 -21   20.41    5.66
  -7   0 -23   97.99    8.56
   7   0 -23   88.43    6.29
   0   7 -23  106.85    7.64
  -7   0 -23  102.86    9.45
  -7   0 -23  112.54    7.11
   0   7 -23  105.50    7.60
  -7   0 -25   15.21    6.64
   0   7 -25   17.42    7.22
   7   0 -25   10.36    5.53
   0   7 -27   35.86    8.17
  -7   0 -27   36.39    7.00
   7   0 -27   31.93    5.89
   0   7 -27   28.24    7.87
  -7   0 -29  355.96   15.27
   0   7 -29  390.52   16.23
   0   7 -29  372.97   15.43
   0   7 -31   34.06    8.00
  -7   0 -31   50.66    7.12
   0   7 -33   -4.17    7.08
   1   7 -34   11.20    6.26
   1   7 -32    8.79    6.77
   1   7 -30   64.04    8.25
  -7  -1 -30   79.66    7.55
   7   1 -30   71.46    6.45
  -7  -1 -28  133.74    8.46
   1   7 -28  129.59    9.52
   7   1 -28  127.07    8.26
   1   7 -28  135.53    9.52
  -7  -1 -26   49.64    6.75
   7   1 -26   38.43    6.53
  -7  -1 -24    4.96    5.89
   1   7 -24    4.77    6.53
   7   1 -24    5.04    5.33
   1   7 -24    7.24    6.72
   1   7 -22  126.33    7.60
  -7  -1 -22  120.06    7.26
   7   1 -22  108.55    6.88
   1   7 -22  128.08    7.79
  -7  -1 -22  117.53    8.79
  -7  -1 -20    1.80    4.42
   1   7 -20    4.65    4.83
  -7  -1 -20    6.56    5.66
   1   7 -20   10.06    4.81
   7   1 -20    2.40    4.50
   1   7 -18  315.99   13.48
  -7  -1 -18  332.39   13.13
  -7  -1 -18  330.62   14.11
   7   1 -18  334.81   13.36
   1   7 -18  314.81   13.49
  -7  -1 -16 1069.26   40.43
   1   7 -16 1106.28   40.50
  -7  -1 -16 1074.14   40.39
   1   7 -16 1099.42   40.58
   7   1 -16 1058.80   40.54
  -7  -1 -16 1017.62   40.92
   1   7 -14   99.46    4.44
   7   1 -14   56.69    4.26
  -7  -1 -14   55.95    3.94
   1   7 -14   88.70    4.41
  -7  -1 -14   55.96    3.94
  -1   7  14   97.68   10.37
  -7  -1 -14   50.68    5.02
   1   7 -12  570.82   20.45
   1   7 -12  551.00   20.39
  -7  -1 -12  513.77   20.30
  -7  -1 -12  524.18   20.24
  -7   1  12  538.39   24.13
  -7  -1 -12  514.85   20.71
   1   7 -10  197.43    7.79
   7   1 -10  192.04   10.90
   7   1 -10  176.96   11.03
   1   7 -10  189.22    7.75
   7   1  -8 1135.17   44.92
   7   1  -8 1147.11   44.93
   7   1  -6 1733.98   68.22
  -7   1   6 1832.91   68.63
   7   1  -6 1794.39   68.40
   7   1  -4 1208.39   47.44
  -7   1   4 1257.69   47.81
   7   1  -2  195.62    9.10
  -7   1   2  181.30    9.18
   7  -1   0  538.02   23.75
  -7   1   0  533.03   23.49
   7  -1  -2  175.39    9.24
  -7   1  -2  167.65    7.76
   7  -1  -4 1123.87   44.18
  -7   1  -4 1142.07   42.97
   7  -1  -8 1331.82   45.91
  -7   1  -8 1141.16   43.18
  -7   1 -10  201.22    6.96
  -7   1 -10  195.09    7.06
  -7   1 -12  554.74   20.64
  -7   1 -12  542.47   20.52
   7  -1 -12  541.87   20.56
  -1   7 -12  527.59   20.58
  -1   7 -14   61.33    4.31
   7  -1 -14   92.49    4.19
  -1   7 -14   55.77    4.86
  -7   1 -14   95.72    4.63
  -7   1 -14   92.65    4.30
   1   7  14   62.77    9.42
  -7   1 -14   65.47    5.49
  -7   1 -14   82.42    5.46
   7  -1 -16 1064.53   39.97
  -1   7 -16 1066.13   40.07
  -7   1 -16 1078.61   40.10
   1  -7 -16 1035.31   39.74
  -1   7 -16 1110.32   40.30
  -7   1 -16 1081.30   40.02
  -7   1 -16 1090.48   40.50
  -7   1 -16 1013.69   40.48
   7  -1 -18  300.62   12.83
  -1   7 -18  325.67   13.02
   1  -7 -18  321.52   12.45
  -1   7 -18  351.45   13.53
  -7   1 -18  310.70   13.15
  -7   1 -18  320.43   12.96
  -7   1 -18  327.21   14.05
  -7   1 -18  310.91   13.82
   7  -1 -20    3.60    3.66
  -1   7 -20    4.97    4.79
  -7   1 -20    8.70    5.90
  -7   1 -20    8.94    6.68
  -7   1 -20   10.59    4.50
   1  -7 -20    2.16    3.07
  -1   7 -20    3.88    5.71
  -7   1 -20    7.99    4.70
   7  -1 -22  121.32    6.77
  -1   7 -22  130.31    7.97
  -7   1 -22  116.81    8.29
  -7   1 -22  119.90    9.56
  -7   1 -22  125.62    7.48
  -1   7 -22  124.70    8.29
  -7   1 -22  131.78    7.61
   7  -1 -24    5.29    4.81
  -1   7 -24    9.67    7.26
  -7   1 -24   10.62    6.24
  -7   1 -24   10.49    6.54
  -1   7 -26   47.40    7.75
   7  -1 -26   58.32    5.79
  -7   1 -26   63.33    7.45
  -1   7 -26   42.26    8.51
  -1   7 -28  139.44    9.11
   7  -1 -28  121.96    7.28
  -7   1 -28  126.85    9.15
  -1   7 -30   77.12    7.88
  -7   1 -30   58.57    7.75
  -1   7 -30   73.91    9.38
  -1   7 -32    8.33    6.74
  -1   7 -32    7.90    7.90
  -7   1 -32    7.36    6.93
  -1   7 -34    1.19    7.09
   2   7 -35    6.33    5.59
   2   7 -33   19.02    6.92
   2   7 -31   37.42    6.88
   7   2 -31   24.55    6.00
   7   2 -29    3.00    6.42
   2   7 -29    9.92    7.04
   7   2 -27   75.48    7.41
  -7  -2 -27   74.71    6.98
   2   7 -27   63.24    7.67
   7   2 -25  115.66    8.09
   2   7 -25  121.71    9.32
   2   7 -25  121.05    8.37
  -7  -2 -25  136.15    7.96
   7   2 -23   41.09    5.98
   2   7 -23   41.43    6.91
   2   7 -23   47.26    6.17
  -7  -2 -23   50.01    5.71
  -7  -2 -21  224.81   12.48
   7   2 -21  220.30   11.45
   2   7 -21  291.47   11.86
  -7  -2 -21  263.50   13.13
   2   7 -21  294.71   11.36
  -7  -2 -21  247.57   11.29
  -7  -2 -19   24.21    5.89
   7   2 -19   20.93    4.97
   2   7 -19   16.31    5.33
  -7  -2 -19   16.01    6.46
   2   7 -19   13.17    4.34
  -7  -2 -19   20.43    4.21
  -7  -2 -17  628.27   25.03
   7   2 -17  627.78   24.57
   2   7 -17  635.26   24.58
  -7  -2 -17  648.13   24.27
   2   7 -17  639.10   24.38
  -7  -2 -17  627.02   25.05
   7   2 -15  883.53   35.74
   2   7 -15 1030.87   35.78
   2   7 -15 1004.27   35.64
  -7  -2 -15  898.40   35.49
  -7  -2 -15  945.30   36.00
  -7  -2 -15  917.08   36.02
   2   7 -13  170.60    6.66
  -2   7  13  155.71   12.28
   2   7 -13  160.74    6.46
   2   7 -11 1954.23   72.63
  -7   2  11 1937.43   74.72
   7   2 -11 2107.87   75.58
  -7   2  11 2053.04   75.96
   2   7 -11 1914.16   72.55
  -7   2   9  233.89   13.16
   7   2  -9  344.69   14.53
   2   7  -9  273.95   11.10
   7   2  -9  329.24   14.18
   7   2  -7  320.67   14.90
   7   2  -7  317.64   14.83
  -7   2   5 2885.48  105.45
   7   2  -5 2835.62  105.13
   7   2  -5 2652.99  104.80
  -7   2   3  321.14   14.19
   7  -2   3  289.51   13.75
  -7   2   1  933.93   36.23
   7   2  -1  879.90   35.88
   7  -2   1  989.18   36.36
  -7   2  -1 1067.86   41.06
   7   2   1 1039.18   40.79
   7  -2  -1 1122.64   41.64
   7   2   3  370.94   13.78
  -7   2  -3  300.21   13.89
  -2   7  -3  372.66   13.80
   7  -2  -3  303.06   14.91
   7  -2  -5 3109.38  111.73
  -2   7  -5 2896.17  110.08
  -7   2  -5 2975.57  110.28
  -7   2  -7  337.55   13.08
  -7   2  -9  333.98   12.80
  -2   7 -11 1940.09   69.85
  -7   2 -11 1812.17   69.83
   7  -2 -13  164.06    6.19
  -2   7 -13  114.56    6.27
  -7   2 -13  158.28    6.27
  -7   2 -13  157.02    6.54
  -2   7 -13  125.22    7.14
   2   7  13  131.62   10.59
   7  -2 -15 1010.95   36.51
  -2   7 -15  902.86   36.54
  -7   2 -15 1002.07   36.54
  -2   7 -15  925.12   36.83
  -7   2 -15 1012.29   36.75
  -7   2 -15  957.26   36.98
  -7   2 -15  982.71   37.11
  -2   7 -17  667.49   24.19
  -7   2 -17  605.71   24.10
   7  -2 -17  614.37   23.98
  -2   7 -17  674.01   24.61
  -7   2 -17  599.80   24.32
  -7   2 -17  663.62   24.69
  -7   2 -17  612.13   24.74
  -2   7 -19   22.66    4.44
  -7   2 -19   14.08    5.73
   7  -2 -19   12.07    3.34
  -7   2 -19   23.64    6.20
  -2   7 -19   16.25    5.65
  -7   2 -19   11.71    4.36
  -7   2 -19   13.66    4.90
  -7   2 -21  271.31   12.72
   7  -2 -21  295.82   11.56
  -2   7 -21  245.72   12.18
  -7   2 -21  267.04   13.11
  -2   7 -21  242.86   12.79
  -7   2 -21  297.71   12.50
  -7   2 -21  313.06   12.19
  -7   2 -23   35.42    6.85
  -7   2 -23   52.83    7.96
  -7   2 -23   46.86    6.00
  -2   7 -23   42.60    7.69
  -7   2 -23   46.96    6.44
   7  -2 -25  107.62    6.59
  -2   7 -25  133.97    8.64
  -2   7 -25  127.87    9.63
  -7   2 -25  112.29    8.56
  -7   2 -25  127.01    8.45
  -2   7 -27   88.29    7.77
  -7   2 -27   67.57    7.98
  -2   7 -27   87.58    9.40
  -7   2 -27   60.69    8.49
  -2   7 -29    9.29    6.81
  -2   7 -29    6.48    9.58
  -7   2 -29   13.48    7.49
  -2   7 -31   33.52    7.17
  -7   2 -31   33.84    7.29
  -2   7 -31   29.44    9.25
  -2   7 -33   25.89    6.53
  -7   2 -33   28.23    6.99
  -2   7 -33   23.63    7.88
  -2   7 -35    5.67    5.52
   3   7 -34   16.26    6.59
   3   7 -32   79.27    7.90
   7   3 -32   72.83    6.81
   7   3 -30   48.05    7.05
   3   7 -30   51.99    8.05
   3   7 -30   56.92    7.00
   7   3 -28    2.33    6.99
   3   7 -28    3.13    6.53
   7   3 -26   36.78    6.76
   3   7 -26   31.77    6.36
  -7  -3 -26   40.70    6.10
   7   3 -24   37.22    6.61
  -7  -3 -24   42.85    5.86
   3   7 -24   48.98    6.17
   3   7 -22   94.89    7.91
  -7  -3 -22  117.42    9.10
   7   3 -22  116.52    7.96
  -7  -3 -22  113.35    8.86
   3   7 -22  103.10    6.81
  -7  -3 -22  131.82    6.80
  -7  -3 -20   52.88    6.89
   7   3 -20   54.43    6.35
   3   7 -20   60.98    6.36
  -7  -3 -20   43.18    7.03
   3   7 -20   62.99    4.91
  -7  -3 -20   61.67    5.04
  -7  -3 -18   49.71    6.02
   7   3 -18   56.22    5.17
   3   7 -18   41.52    5.22
  -7  -3 -18   41.03    6.76
  -7  -3 -18   56.65    4.17
   3   7 -18   37.23    4.27
   7   3 -18   59.84    4.05
   3   7 -16  348.59   13.85
  -7  -3 -16  333.39   14.31
   7   3 -16  335.00   13.98
   7   3 -16  341.99   13.31
   3   7 -16  352.56   13.53
  -7  -3 -16  360.58   13.40
   3   7 -14  115.45    6.51
  -7  -3 -14  145.29    5.82
   3   7 -14  118.06    5.93
   7   3 -14  138.04    5.73
  -7  -3 -14  149.01    7.07
  -7  -3 -12  502.03   18.49
   3   7 -12  443.92   18.58
   7   3 -12  509.36   18.50
  -3  -7 -12  489.95   18.66
  -3   7  12  432.00   22.69
  -7  -3 -12  504.18   19.05
   7   3 -10  338.39   17.06
  -7   3  10  416.93   17.12
  -7   3  10  429.46   18.41
   3   7 -10  310.97   14.59
   7   3 -10  383.21   17.36
  -7  -3 -10  390.32   14.46
  -3  -7  -8  983.90   37.90
   7   3  -8  977.43   40.24
   7   3  -8 1043.62   40.40
   3   7  -8 1100.21   39.04
  -7   3   8  999.72   39.83
  -7   3   6  280.78   12.94
   7   3  -6  203.32   12.23
   7  -3   6  267.68   11.00
  -7   3   6  271.67   12.21
   7   3  -6  203.96   11.97
   7  -3   4 1847.00   71.39
  -7   3   4 1885.20   72.26
   7   3  -4 1941.41   72.01
   7   3  -2   26.21    4.50
   7  -3   2   19.44    4.41
  -7   3   2   21.24    4.68
  -3   7   0  362.56   16.51
  -7   3   0  451.99   17.18
   7   3   0  366.43   16.67
   7  -3   0  487.08   17.41
   7  -3  -2   35.42    5.17
   7   3   2   29.41    3.42
   7  -3  -4 1868.78   74.50
   7   3   4 1983.65   73.17
  -3   7  -4 1948.03   73.19
   7   3   6  130.43    5.48
  -3   7 -10  371.12   11.97
  -7   3 -10  260.28   11.88
  -7   3 -12  395.89   16.84
  -3   7 -12  422.52   16.90
  -7   3 -14  109.35    5.62
   7  -3 -14  117.91    5.35
  -7   3 -14  116.25    6.17
  -7   3 -14  123.16    6.38
  -3   7 -16  362.80   13.88
   7  -3 -16  322.45   13.47
  -7   3 -16  335.83   13.75
  -7   3 -16  332.25   14.17
  -7   3 -16  355.87   14.49
  -7   3 -18   37.51    4.34
   7  -3 -18   32.58    3.37
  -3   7 -18   59.64    4.59
  -7   3 -18   38.78    5.42
  -7   3 -18   59.89    5.73
  -7   3 -18   40.27    5.69
  -7   3 -20   63.27    6.29
   7  -3 -20   62.33    4.32
  -7   3 -20   67.58    5.33
  -7   3 -20   64.12    6.24
  -7   3 -22   93.17    7.53
  -3   7 -22  132.54    7.16
  -7   3 -22  122.40    9.05
  -7   3 -22   86.25    7.77
  -7   3 -22  106.39    7.21
  -7   3 -24   35.13    6.79
  -7   3 -24   45.81    7.39
  -7   3 -24   45.37    6.55
  -3   7 -24   41.17    6.71
  -7   3 -26   32.36    7.22
  -7   3 -26   27.71    7.67
  -3   7 -26   41.53    7.11
  -3   7 -28    2.97    7.18
  -7   3 -28   -1.29    6.84
  -7   3 -28    6.70    8.29
  -7   3 -30   54.98    8.51
  -3   7 -30   47.56    7.49
  -7   3 -32   79.67    8.02
  -3   7 -32   82.41    7.56
  -3   7 -34   16.65    5.75
   4   7 -33   -0.07    6.37
   7   4 -33    1.62    5.88
   4   7 -31   25.00    7.39
   7   4 -31   33.84    7.11
   4   7 -29   11.96    6.12
   7   4 -27   -0.04    7.41
   4   7 -27    6.27    5.93
   7   4 -25    5.20    6.98
   4   7 -25   27.49    5.78
   7   4 -23   35.01    7.13
  -7  -4 -23   31.59    5.18
   4   7 -23   48.33    5.42
  -7  -4 -21   38.64    7.62
   7   4 -21   27.52    6.27
  -7  -4 -21   36.09    4.67
   7   4 -21   34.39    4.92
   4   7 -21   52.20    5.16
   7   4 -19   37.68    5.95
  -7  -4 -19   38.20    6.36
   4   7 -19   15.11    5.57
  -7  -4 -19   31.37    6.29
   4   7 -19   10.01    3.91
   7   4 -19   46.06    4.11
  -7  -4 -19   40.03    3.94
   7   4 -17  170.66    9.00
   4   7 -17  218.00    9.28
  -7  -4 -17  207.79    9.78
   4   7 -17  212.34    8.21
   7   4 -17  177.87    8.00
  -7  -4 -17  175.84    8.06
   4   7 -15    4.78    4.13
  -7  -4 -15    6.55    2.68
   7   4 -15   10.28    2.57
   4   7 -15    5.12    2.78
  -4  -7 -15    8.52    3.63
  -7  -4 -15    9.65    4.90
   7   4 -13  144.70    6.64
   4   7 -13  195.28    6.95
  -7  -4 -13  194.21    7.84
  -4  -7 -13  150.61    7.14
  -7  -4 -13  152.94    7.85
  -4  -7 -11  373.74   12.82
   4   7 -11  352.56   12.20
   4   7 -11  250.96   13.30
  -7  -4 -11  365.76   12.61
  -4   7  11  346.69   17.02
   7   4 -11  454.19   16.70
  -4  -7 -11  244.88   12.23
  -7  -4 -11  275.42   12.72
  -4  -7 -11  320.77   12.68
  -4  -7  -9   74.62    4.43
   7   4  -9   73.63    8.25
  -7  -4  -9   79.61    4.42
   7  -4   9  101.36    5.67
   7   4  -9   69.94    7.95
  -7   4   9  103.91    8.15
  -7  -4  -9   92.29    4.65
  -4  -7  -7  409.02   16.10
   7   4  -7  482.25   19.45
   7   4  -7  429.70   18.78
  -4   7   7  436.90   18.45
   7  -4   7  435.49   17.29
  -7   4   7  420.09   18.33
  -7  -4  -7  409.67   16.16
  -7   4   5  144.56    9.14
  -4   7   5  110.98    8.02
   7   4  -5  109.61    8.12
   7  -4   5  156.09    7.38
  -7   4   3  333.69   15.21
   7  -4   3  332.01   14.47
  -4   7   3  345.71   14.65
   7   4  -3  343.95   15.21
   7  -4   1  108.53    6.81
  -4   7   1   89.66    6.45
   7  -4  -1   60.78    6.34
   7   4   1   86.75    6.02
  -4   7  -3  352.11   14.58
   7   4   3  355.47   14.57
   7   4   5  121.17    5.97
   7   4   7  422.54   16.32
  -7   4  -9   76.07    3.79
  -4   7  -9   87.81    3.74
  -7   4 -11  367.15   13.39
  -4   7 -11  446.06   13.63
  -7   4 -13  200.73    7.53
  -4   7 -13  194.81    7.79
  -4   7 -15   10.98    3.28
  -7   4 -15    9.93    5.13
  -7   4 -15    5.37    4.14
  -7   4 -15    4.22    2.93
  -4   7 -15    8.16    3.48
  -7   4 -15    4.68    4.56
  -7   4 -17  231.21    9.32
  -7   4 -17  217.12   10.31
  -7   4 -17  200.63   10.29
  -7   4 -17  227.77   10.21
  -7   4 -19   10.24    5.44
  -7   4 -19   17.88    6.11
  -7   4 -19   13.56    4.20
  -7   4 -19   11.83    5.94
  -7   4 -21   49.16    5.18
  -7   4 -21   43.58    5.82
  -4   7 -21   41.73    5.56
  -7   4 -21   33.56    7.19
  -4   7 -21   39.73    7.83
  -7   4 -21   48.36    6.61
  -7   4 -23   42.08    6.15
  -4   7 -23   34.36    9.02
  -7   4 -23   48.51    7.32
  -7   4 -23   47.26    6.43
  -4   7 -23   30.60    5.88
  -4   7 -25   15.39    6.55
  -7   4 -25   32.86    6.48
  -7   4 -25   29.26    7.63
  -4   7 -25   14.38    9.34
  -4   7 -27   -3.58    6.89
  -7   4 -27   -1.38    6.92
  -7   4 -27    5.46    8.45
  -4   7 -27   -4.18    9.42
  -4   7 -29    7.02    6.63
  -7   4 -29    8.70    7.00
  -7   4 -29    1.57    9.04
  -4   7 -29   -3.80   10.08
  -4   7 -31   39.06    7.02
  -4   7 -31   18.58    9.60
  -7   4 -31   44.54    8.28
  -4   7 -33    1.96    6.08
  -4   7 -33   -5.08    8.14
  -7   4 -33    4.79    6.94
   5   7 -34   38.16    6.13
   7   5 -32    1.91    6.52
   5   7 -32    6.56    6.81
   5   7 -28    6.10    8.10
   7   5 -28    7.05    7.78
   5   7 -28    6.39    5.69
   7   5 -26   16.81    7.66
   5   7 -26   21.97    7.95
   5   7 -26   23.57    5.52
   7   5 -24  146.46   10.84
   5   7 -24  220.85    9.35
   7   5 -22  154.93    9.59
   5   7 -22  162.36    7.98
   7   5 -22  163.24    7.93
   7   5 -20   17.98    6.31
  -7  -5 -20   24.67    6.50
   7   5 -20   17.48    3.86
   5   7 -20   18.73    4.30
  -7  -5 -20   18.93    4.03
   7   5 -18  228.86   11.07
  -7  -5 -18  259.81   10.93
   7   5 -18  227.25    9.55
  -7  -5 -18  232.14    9.57
   5   7 -18  225.55    9.74
   5   7 -16  107.69    7.05
   7   5 -16  136.35    7.40
  -7  -5 -16  130.02    7.30
  -7  -5 -16   92.08    7.16
  -5  -7 -16  149.66    6.60
   7   5 -16  126.46    5.58
   5   7 -16  110.65    5.67
  -7  -5 -14  464.51   18.34
  -5  -7 -14  531.37   18.47
   7   5 -14  423.20   17.52
   5   7 -14  470.01   17.56
  -7  -5 -14  533.60   18.29
  -5  -7 -14  421.81   17.95
  -5  -7 -12  561.82   21.13
   7   5 -12  537.14   20.46
   5   7 -12  529.82   20.50
  -5  -7 -12  483.13   20.74
   7   5 -12  639.19   24.74
  -7  -5 -12  574.30   21.00
  -7  -5 -12  609.24   21.17
  -5  -7 -12  550.50   21.08
  -5  -7 -10  647.00   25.14
  -5  -7 -10  618.28   24.92
   5   7 -10  695.68   27.15
  -5  -7 -10  661.58   25.25
  -7  -5 -10  696.70   25.20
  -7  -5 -10  663.62   25.18
  -5  -7  -8   48.71    3.73
   7   5  -8   66.51    8.67
   7  -5   8   73.82    4.84
  -7  -5  -8   64.08    4.03
   7   5  -8   55.92    7.72
  -7  -5  -8   75.09    4.10
  -5  -7  -8   67.41    4.19
  -5  -7  -6   99.74    5.60
  -5   7   6  101.39    8.10
  -7   5   6  150.85    9.65
  -7  -5  -6  157.46    6.14
   7   5  -6  152.14    9.35
   7  -5   6  154.57    7.05
  -7  -5  -6  160.51    5.84
  -5  -7  -6  108.94    6.04
   7  -5   4  199.43    8.83
  -7  -5  -4  171.93    7.41
  -5   7   4  142.82    9.21
   7   5  -4  158.95    9.72
  -7   5   4  181.26    9.94
  -5  -7  -4  183.10    7.60
  -5   7   2  133.14    6.98
   7  -5   2   72.58    6.30
  -7  -5   0  613.94   23.86
  -5  -7   0  605.50   23.91
  -5   7  -2   64.24    5.70
  -5  -7   2   73.02    4.73
  -7  -5   4  168.79    7.55
  -5  -7   4  189.45    7.71
  -7  -5   6  113.92    5.89
  -5  -7   6  153.88    6.18
  -7  -5   8   61.51    3.95
  -5  -7   8   71.09    4.18
  -7   5 -10  631.14   25.24
  -5   7 -10  726.12   25.42
  -7  -5  10  700.59   25.70
  -5  -7  10  652.16   25.64
  -7   5 -12  553.26   21.91
  -5   7 -12  616.14   22.12
  -7   5 -14  528.93   18.83
  -5   7 -14  444.05   18.81
  -7   5 -14  503.47   19.56
  -7   5 -14  420.64   19.17
  -5   7 -14  568.66   19.15
  -7   5 -16  111.90    6.07
  -5   7 -16  130.56    6.15
  -5   7 -16  118.07    8.34
  -7   5 -16  111.94    7.53
  -5   7 -16  107.52    6.54
  -7   5 -16  126.28    7.27
  -5   7 -18  230.93    9.77
  -7   5 -18  222.78    9.80
  -5   7 -18  232.08   11.29
  -7   5 -18  215.50   11.05
  -7   5 -18  210.36   10.48
  -7   5 -18  245.94   10.61
  -7   5 -20   26.18    5.46
  -7   5 -20   22.40    6.23
  -5   7 -20   12.04    7.52
  -7   5 -20   25.32    4.84
  -7   5 -20   21.74    7.08
  -5   7 -20   20.27    4.78
  -7   5 -22  148.44    8.34
  -7   5 -22  158.56    8.30
  -5   7 -22  159.53    8.43
  -5   7 -22  155.76   10.83
  -7   5 -22  150.09   10.00
  -5   7 -24  185.76   10.35
  -7   5 -24  239.06   10.47
  -5   7 -24  176.59   12.99
  -7   5 -24  233.57   12.04
  -5   7 -26   23.71    6.69
  -7   5 -26   26.14    8.38
  -7   5 -26   26.48    6.81
  -5   7 -26   21.77    9.89
  -5   7 -28   15.31    6.96
  -5   7 -28   10.82    9.72
  -7   5 -28    8.01    7.12
  -7   5 -28    6.81    9.26
  -5   7 -30  -14.26   10.29
  -5   7 -30    0.36    6.77
  -7   5 -30   -2.26    9.44
  -7   5 -30   -1.08    6.87
  -5   7 -32   -1.68    6.16
  -5   7 -32    1.41    8.73
  -7   5 -32    1.82    8.15
  -7   5 -34   45.85    7.10
  -5   7 -34   36.80    7.53
   7   6 -33    7.03    6.31
   6   7 -33    9.95    6.36
   7   6 -31    7.48    7.37
   6   7 -31    1.52    7.58
   7   6 -29   -0.63    8.12
   6   7 -29   12.85    8.36
   7   6 -27   24.48    7.84
   6   7 -27   25.19    7.97
   6   7 -25  354.03   16.17
   6   7 -25  389.51   14.67
   6   7 -23  415.27   18.89
   7   6 -23  417.26   18.94
   6   7 -23  421.55   17.25
   7   6 -23  458.62   17.34
   7   6 -21   55.39    7.56
   7   6 -21   55.99    4.79
   7   6 -19  102.88    8.01
  -7  -6 -19  121.46    7.98
   7   6 -19  100.23    5.82
  -7  -6 -17   78.46    6.63
   7   6 -17   84.22    7.19
  -7  -6 -17   75.95    6.45
  -6  -7 -17   77.14    5.83
   7   6 -17   77.82    4.46
   6   7 -17   85.25    4.64
  -7  -6 -15  665.25   25.29
  -6  -7 -15  645.94   25.27
   6   7 -15  631.90   24.47
   7   6 -15  653.05   24.44
  -7  -6 -15  663.03   25.07
  -6  -7 -15  634.28   24.89
  -6  -7 -13  588.75   21.62
  -7  -6 -13  586.17   21.60
   7   6 -13  533.01   20.85
   6   7 -13  554.80   20.89
  -6  -7 -13  577.28   21.36
  -7  -6 -13  500.05   21.36
  -6  -7 -13  584.34   21.52
  -7  -6 -13  536.26   21.38
  -6  -7 -11  431.96   17.33
  -7  -6 -11  479.23   17.42
   6   7 -11  420.18   16.68
   6   7 -11  523.31   20.32
  -6  -7 -11  447.37   17.08
   7   6 -11  422.92   20.59
  -6  -7 -11  475.50   17.44
  -7  -6 -11  426.06   17.29
  -6  -7  -9  171.76    7.18
  -6  -7  -9  163.61    7.46
  -7  -6  -9  145.91    7.25
  -7  -6  -9  161.58    7.38
  -6  -7  -7   48.41    3.46
  -6   7   7   49.97    6.74
   7   6  -7   45.76    7.49
  -7   6   7   53.10    7.11
   7   6  -7   38.37    7.25
  -7  -6  -7   45.03    3.52
  -7  -6  -7   45.99    3.90
  -6  -7  -7   59.31    3.84
  -6  -7  -5  246.82    9.24
  -7  -6  -5  265.57    9.75
  -6   7   5  252.82   11.98
  -7   6   5  237.34   12.42
   7   6  -5  304.26   12.97
  -6  -7  -5  207.52    9.59
  -7  -6  -5  197.77    9.21
  -7   6   3   68.73    6.36
  -6   7   3   13.85    5.61
  -7  -6  -3   65.71    3.66
  -6   7   1  471.45   19.99
  -7  -6   1  456.43   15.21
  -6  -7   1  322.15   15.09
  -7  -6   3   20.90    3.41
  -6  -7   3   72.61    3.89
  -7  -6   5  239.71   10.22
  -6  -7   5  252.24   10.22
  -6  -7   7   45.25    4.02
  -7  -6   7   58.01    3.99
  -7   6  -9  174.39    6.31
  -6   7  -9  133.86    6.22
  -7  -6   9  166.64    7.15
  -6  -7   9  148.19    7.08
  -7   6 -11  443.47   16.30
  -6   7 -11  424.31   16.23
  -6   7 -11  398.77   16.48
  -6  -7  11  418.13   16.71
  -7  -6  11  442.98   16.82
  -7   6 -13  586.44   21.76
  -6   7 -13  544.74   21.71
  -6   7 -13  566.19   22.07
  -7   6 -13  611.08   22.14
  -7   6 -15  650.20   26.05
  -6   7 -15  666.29   26.04
  -6   7 -15  676.81   27.33
  -7   6 -15  668.43   27.06
  -7   6 -15  687.46   26.47
  -6   7 -15  723.03   26.42
  -7   6 -15  695.92   26.73
  -6   7 -15  745.56   26.42
  -7   6 -17   82.88    5.25
  -6   7 -17   79.99    5.05
  -6   7 -17   81.71    7.96
  -7   6 -17   79.15    7.43
  -6   7 -17   86.89    6.12
  -7   6 -17   86.74    6.46
  -7   6 -17   90.98    6.14
  -7   6 -19  145.63    6.93
  -6   7 -19  104.48    6.83
  -6   7 -19  112.21    9.56
  -7   6 -19  137.36    9.40
  -6   7 -19  140.20    7.71
  -7   6 -19  136.75    8.17
  -7   6 -19  139.74    7.46
  -7   6 -21   80.94    6.09
  -6   7 -21   65.36    5.97
  -7   6 -21   69.41    7.55
  -7   6 -21   76.63    8.57
  -6   7 -21   67.31    9.32
  -7   6 -23  449.10   18.66
  -6   7 -23  486.25   18.72
  -6   7 -23  444.67   20.50
  -7   6 -23  445.36   20.40
  -6   7 -25  364.55   16.41
  -6   7 -25  344.04   18.39
  -7   6 -25  402.03   18.34
  -6   7 -27   15.02    9.97
  -6   7 -27   31.56    6.83
  -7   6 -27   33.27    6.96
  -7   6 -27   17.89    9.07
  -7   6 -29    7.85    6.71
  -6   7 -29    4.34    6.69
  -6   7 -29    6.32   10.23
  -7   6 -29    5.32   10.21
  -6   7 -31    1.15    9.98
  -7   6 -31    9.53    9.36
  -6   7 -31   13.39    6.27
  -7   6 -33   10.61    7.81
  -6   7 -33    9.73    8.08
   7   7 -32    2.40    6.84
   7   7 -28   11.15    7.91
   7   7 -26  206.52   12.00
   7   7 -24  410.28   18.33
   7   7 -22    4.22    7.82
   7   7 -22    4.66    4.19
   7   7 -20   51.24    8.00
   7   7 -20   52.51    4.34
  -7  -7 -18   65.22    6.31
   7   7 -18   65.29    4.33
  -7  -7 -16  232.45   11.03
  -7  -7 -16  233.96   10.39
   7   7 -16  228.79    9.35
  -7  -7 -14  564.39   21.65
   7   7 -14  545.44   20.76
  -7  -7 -14  540.05   21.38
  -7  -7 -12   98.73    5.88
  -7  -7 -12   97.92    5.54
  -7  -7 -12  101.27    5.62
  -7  -7 -10   32.83    3.66
   7   7 -10   37.75    8.97
  -7  -7 -10   29.35    4.03
  -7  -7  -8   28.60    3.41
   7   7  -8   28.17    8.16
  -7  -7  -8   28.13    3.86
  -7   7   6  157.23    9.92
  -7  -7  -6  145.44    6.52
  -7  -7  -6  144.23    6.92
  -7   7   4 1758.48   63.41
  -7  -7  -4 1687.77   61.31
  -7  -7  -4 1582.64   60.96
  -7   7   2   65.11    6.67
  -7  -7   0   36.36    3.77
  -7  -7   2   67.85    4.49
  -7  -7   4 1666.92   62.62
  -7  -7   6  150.43    7.12
  -7   7  -8   29.01    2.37
  -7  -7   8   28.74    3.90
  -7   7 -10   34.03    2.75
  -7  -7  10   31.41    4.05
  -7   7 -12  109.08    4.96
  -7   7 -12  107.51    5.63
  -7  -7  12  102.97    5.89
  -7   7 -14  559.50   21.96
  -7   7 -14  604.54   22.41
  -7   7 -16  238.69   10.53
  -7   7 -16  262.04   12.76
  -7   7 -16  270.04   11.32
  -7   7 -16  264.68   11.30
  -7   7 -18   70.68    5.28
  -7   7 -18   73.04    6.38
  -7   7 -18   72.46    8.57
  -7   7 -20   56.02    5.54
  -7   7 -20   63.83    6.94
  -7   7 -20   48.06    8.90
  -7   7 -22    6.54    5.54
  -7   7 -22   -0.17    9.30
  -7   7 -24  469.10   18.62
  -7   7 -24  427.94   20.77
  -7   7 -26  271.24   12.05
  -7   7 -26  227.17   14.95
  -7   7 -28   15.86   10.21
  -7   7 -28   18.79    6.74
  -7   7 -30   58.17   10.54
  -7   7 -30   58.20    6.91
  -7   7 -32    5.88    8.72
   8   0  -2  274.47   13.03
  -8   0   2  284.60   12.81
  -8   0   4   58.18    5.86
  -8   0   6  209.99   11.01
   8   0  -6  199.61   11.24
   0   8  -8  486.29   18.36
   8   0  -8  462.53   21.16
   0   8 -10  808.38   29.98
  -8   0 -10  786.12   29.95
   0   8 -12    6.11    2.83
  -8   0 -12    6.81    2.67
  -8   0 -12    4.73    2.58
   0   8 -12    5.74    3.14
  -8   0 -12    6.39    2.63
   0   8 -14    4.78    3.11
   8   0 -14    5.68    3.18
  -8   0 -14    5.02    4.93
   0   8  14   14.69    9.78
  -8   0 -14    5.81    3.07
  -8   0 -14    6.31    3.08
   0   8 -14    5.46    3.66
   8   0 -16   19.81    3.77
  -8   0 -16   21.18    5.32
   0   8 -16   20.35    4.21
  -8   0 -16   17.08    5.99
  -8   0 -16   21.26    3.81
  -8   0 -16   21.53    3.80
   0   8 -16   15.11    4.51
  -8   0 -18   14.83    6.22
   0   8 -18   11.81    4.53
   8   0 -18   13.32    3.90
  -8   0 -18    9.40    6.27
   0   8 -18   11.90    4.87
  -8   0 -18   10.21    4.40
  -8   0 -18   10.98    3.94
  -8   0 -20   69.66    7.49
   0   8 -20   71.92    6.12
   8   0 -20   66.64    5.28
  -8   0 -20   77.52    5.66
   0   8 -20   78.31    6.73
  -8   0 -20   77.57    6.08
   8   0 -22   20.27    4.71
   0   8 -22   16.16    6.28
  -8   0 -22   23.41    7.04
  -8   0 -22   22.44    8.57
  -8   0 -22   19.47    5.97
  -8   0 -22   19.26    5.61
   0   8 -22   21.07    6.28
   0   8 -24    3.33    6.72
  -8   0 -24    0.14    6.15
  -8   0 -24    1.84    7.87
   8   0 -24    8.39    5.20
   0   8 -24    8.45    7.10
  -8   0 -26    5.29    6.39
   0   8 -26    9.26    7.60
   0   8 -28  131.82    9.82
  -8   0 -28  115.73    8.27
   8   0 -28  100.10    7.09
   0   8 -28  122.38    8.81
  -8   0 -30   78.06    7.51
   0   8 -30   92.52    8.63
   0   8 -30   83.03    7.80
   0   8 -32   54.11    7.43
   0   8 -32   51.83    7.32
   0   8 -34    3.69    5.83
   1   8 -33    7.39    6.43
   1   8 -31   20.01    7.29
   1   8 -31   19.70    6.92
  -8  -1 -29   60.95    6.92
   1   8 -29   75.02    8.10
   1   8 -29   69.07    8.05
   8   1 -29   56.33    6.41
   1   8 -27   23.43    7.52
  -8  -1 -27   28.70    6.52
  -8  -1 -25   30.86    6.38
   1   8 -25   15.89    6.65
   1   8 -25   11.60    7.46
   8   1 -25   13.72    5.69
  -8  -1 -23   27.34    5.89
   1   8 -23   32.17    5.95
   8   1 -23   26.13    5.20
  -8  -1 -23   19.69    7.85
   1   8 -23   33.78    6.17
  -8  -1 -21   22.00    4.95
   1   8 -21   18.52    5.43
  -8  -1 -21   17.92    6.92
   8   1 -21   15.05    5.04
   1   8 -21   17.75    5.78
  -8  -1 -19   61.24    4.63
   1   8 -19   37.41    5.46
   1   8 -19   37.89    5.29
  -8  -1 -19   55.58    7.03
   8   1 -19   64.18    5.37
   1   8 -17   15.48    4.10
  -8  -1 -17   10.77    3.74
   8   1 -17   12.71    3.95
  -8  -1 -17   14.55    5.46
   1   8 -17   17.06    4.55
   1   8 -15  184.53    7.54
  -8  -1 -15  155.17    7.13
   1   8 -15  184.41    7.68
   8   1 -15  149.21    7.40
  -8  -1 -15  142.12    8.04
   1   8 -13   55.36    3.85
  -8  -1 -13   46.44    3.35
   1   8 -13   52.52    3.85
  -1   8  13   52.86   10.32
  -8  -1 -13   48.23    4.95
   1   8 -11   89.58    4.22
   1   8 -11   80.83    4.26
  -8  -1 -11   75.59    4.21
  -1  -8 -11   79.75    4.57
   8   1  -9  371.17   18.77
   8   1  -9  371.05   18.36
  -8  -1  -9  423.69   15.88
   8   1  -7  709.38   29.77
   8   1  -7  761.69   29.76
  -8   1   7  703.01   30.01
   8   1  -5  219.19   11.38
   8   1  -5  202.54   10.68
  -8   1   5  220.50   11.24
   8   1  -3  550.62   21.99
  -8   1   3  517.47   22.09
   8   1  -1  129.93    6.69
  -8   1   1  113.42    6.90
   8  -1  -1   93.92    7.03
  -8   1  -1   90.62    5.84
   8  -1  -3  542.98   22.87
  -8   1  -3  548.02   21.55
  -1   8  -5  212.05    8.79
   8  -1  -7  664.58   27.62
  -1   8  -9  427.16   16.29
  -8   1 -11   86.37    3.96
  -8   1 -11   85.19    4.05
  -8   1 -13   54.10    3.70
  -1   8 -13   50.85    4.28
  -8   1 -13   50.65    3.84
   8  -1 -13   49.60    3.51
  -1   8 -13   54.17    3.81
   8  -1 -15  174.95    7.35
  -1   8 -15  159.44    7.46
  -8   1 -15  174.63    7.50
  -1   8 -15  169.83    7.94
  -8   1 -15  173.56    7.67
  -8   1 -15  145.18    8.55
  -8   1 -15  174.67    8.73
  -1   8 -17   10.81    4.03
   8  -1 -17   19.65    3.47
  -8   1 -17   13.21    5.96
  -8   1 -17   17.94    6.23
  -8   1 -17   17.51    3.87
  -1   8 -17   13.68    5.02
  -8   1 -17   17.48    3.94
   8  -1 -19   30.49    4.22
  -8   1 -19   36.45    6.84
  -1   8 -19   61.70    5.07
  -8   1 -19   34.81    7.41
  -8   1 -19   33.62    4.76
  -1   8 -19   62.04    6.12
  -8   1 -19   31.32    5.08
   8  -1 -21   21.62    4.19
  -8   1 -21   18.83    6.57
  -1   8 -21   15.69    5.29
  -8   1 -21   24.10    8.11
  -8   1 -21   16.64    5.55
  -1   8 -21   18.17    6.67
  -8   1 -21   26.83    5.42
  -1   8 -23   28.71    6.82
   8  -1 -23   40.47    4.94
  -8   1 -23   33.26    7.59
  -8   1 -23   33.88    9.52
  -8   1 -23   35.38    6.24
  -1   8 -23   25.97    7.48
  -8   1 -23   35.68    6.55
  -1   8 -25   32.45    7.43
  -8   1 -25   17.73    6.72
  -8   1 -25   12.50    6.81
  -1   8 -27   24.60    6.92
  -8   1 -27   23.50    7.19
  -1   8 -27   17.14    8.57
   8  -1 -27   16.74    4.88
  -1   8 -29   67.40    7.97
  -1   8 -29   71.09    9.55
  -8   1 -29   70.15    7.73
  -8   1 -31   16.47    6.58
  -1   8 -31   36.78    7.05
  -1   8 -31   27.81    8.20
  -1   8 -33   -0.06    6.14
  -1   8 -33    9.84    6.81
   2   8 -32   36.12    6.50
   2   8 -30   22.57    6.40
   8   2 -30   11.36    6.02
  -8  -2 -28    3.67    6.17
   2   8 -28    7.06    6.67
   8   2 -26   -0.26    6.07
   2   8 -26    2.51    7.55
   2   8 -26    6.19    6.69
  -8  -2 -26    1.35    5.89
   2   8 -24   20.52    7.13
   8   2 -24   19.16    5.77
   2   8 -24   20.89    6.07
  -8  -2 -24   38.82    5.77
   8   2 -22  208.09   10.74
  -8  -2 -22  213.42   12.10
   2   8 -22  221.56   11.09
   2   8 -22  211.88   10.43
  -8  -2 -22  245.98   10.48
   2   8 -20   74.26    6.57
  -8  -2 -20   43.86    7.29
   8   2 -20   47.76    5.98
  -8  -2 -20   59.84    8.07
  -8  -2 -20   57.64    5.01
   2   8 -20   66.76    5.55
   8   2 -18    6.23    4.92
  -8  -2 -18    4.43    6.03
   2   8 -18    2.26    4.98
  -8  -2 -18    0.02    3.74
   2   8 -18    6.76    4.40
  -8  -2 -18    5.11    7.01
   8   2 -16  117.24    6.60
   2   8 -16  130.44    6.54
  -8  -2 -16  120.13    5.73
   2   8 -16  125.37    6.19
  -8  -2 -16  117.36    7.62
  -8  -2 -16  117.18    7.53
   2   8 -14   27.45    3.58
  -8  -2 -14   33.96    3.04
   2   8 -14   27.97    3.96
   2   8 -12  556.75   19.02
   2   8 -12  515.54   18.79
  -8  -2 -12  493.13   18.97
  -2  -8 -12  518.35   19.14
   2   8 -10  830.85   30.98
   8   2 -10  816.26   34.07
   8   2 -10  801.01   34.06
  -8  -2 -10  791.82   31.17
  -2  -8 -10  859.07   31.39
   8   2  -8   94.78    9.02
   2   8  -8  165.99    6.69
   8   2  -8   92.20    8.53
  -8   2   8  141.04    9.71
  -8  -2  -8  115.12    5.80
  -2  -8  -8  144.57    6.28
   8   2  -6  252.51   12.84
   8   2  -6  254.47   12.18
  -8  -2  -6  263.06    9.81
  -8   2   6  286.09   13.30
   8   2  -4   51.96    6.04
   8   2  -4   55.69    5.85
   8  -2   2  702.45   27.72
  -8   2   2  704.86   27.99
   8   2  -2  675.88   27.67
   8  -2   0  179.19    9.35
   8   2   0  164.02    8.32
  -8   2   0  165.17    8.58
  -8   2  -2  674.30   27.15
   8  -2  -2  712.41   28.16
   8   2   2  699.29   27.03
   8  -2  -4  138.44    7.88
  -8   2  -4  138.39    5.66
  -8   2  -6  204.18    8.64
  -2  -8   8  128.87    6.14
  -8   2 -10  820.62   28.58
  -8  -2  10  787.57   28.83
  -2  -8  10  752.33   28.92
  -8   2 -12  536.68   19.83
  -8   2 -12  546.01   19.63
   8  -2 -12  549.53   19.56
  -2   8 -14   29.94    4.65
  -8   2 -14   26.12    3.59
  -8   2 -14   27.18    3.14
  -2   8 -14   34.11    3.28
   8  -2 -14   25.03    2.83
  -2   8 -16  117.35    6.10
   8  -2 -16  123.59    5.72
  -2   8 -16  122.96    7.07
  -8   2 -16  122.04    6.63
  -8   2 -16  123.78    6.04
  -8   2 -16  137.80    7.80
  -8   2 -16  118.82    7.56
  -2   8 -18    1.34    4.06
  -8   2 -18    5.03    6.35
   8  -2 -18    9.99    3.33
  -8   2 -18    7.70    6.13
  -2   8 -18    8.64    5.53
  -8   2 -18    9.30    4.28
  -8   2 -18   12.68    4.44
  -8   2 -20   66.95    7.12
   8  -2 -20   63.67    4.47
  -2   8 -20   50.90    5.89
  -8   2 -20   52.33    7.89
  -2   8 -20   56.51    7.16
  -8   2 -20   75.32    6.08
  -8   2 -20   77.24    5.67
  -8   2 -22  198.07   11.43
   8  -2 -22  210.68    9.41
  -8   2 -22  236.22   12.20
  -2   8 -22  250.63   12.00
  -8   2 -22  221.51   10.43
  -8   2 -22  205.49   10.71
  -8   2 -24   21.91    7.70
  -2   8 -24   32.09    6.85
  -8   2 -24   26.38    6.50
  -8   2 -24   28.02    6.49
  -2   8 -24   31.47    8.40
  -2   8 -26    2.39    8.32
  -8   2 -26   -0.69    6.75
  -8   2 -26    3.85    7.22
  -2   8 -26   11.46    6.92
  -8   2 -28    8.88    7.60
  -2   8 -28    3.03    8.86
  -2   8 -28    1.35    7.13
  -2   8 -30   13.57    7.22
  -2   8 -30   12.23    9.04
  -8   2 -30   24.34    7.22
  -2   8 -32   32.43    8.38
  -2   8 -32   33.20    6.63
  -8   2 -32   26.15    6.74
  -2   8 -34    1.99    5.62
  -2   8 -34   -3.67    6.84
   3   8 -33   -0.04    6.30
   8   3 -31   48.64    6.58
   3   8 -31   62.20    6.61
   3   8 -29   17.31    6.13
   8   3 -27   15.17    7.24
   3   8 -27   20.12    6.02
   3   8 -25    4.24    7.50
   8   3 -25    3.35    6.64
  -8  -3 -25    8.95    5.42
   3   8 -25    4.77    6.00
   3   8 -23   15.56    6.69
  -8  -3 -23    8.71    8.62
   8   3 -23    5.56    6.62
  -8  -3 -23    5.14    8.23
  -8  -3 -23    3.80    5.05
   3   8 -23   15.98    5.39
  -8  -3 -21  104.69    8.09
   3   8 -21   83.52    7.62
   8   3 -21  107.49    7.45
  -8  -3 -21   91.04    8.83
   3   8 -21   80.33    6.22
  -8  -3 -21  111.35    6.06
   8   3 -19   20.00    5.69
   3   8 -19   40.83    6.04
  -8  -3 -19   19.02    6.49
  -8  -3 -19   25.21    7.52
  -8  -3 -19   28.25    4.18
   3   8 -19   43.54    4.57
  -8  -3 -17   31.17    5.67
   3   8 -17   33.31    5.12
   8   3 -17   30.55    5.32
  -8  -3 -17   48.61    6.84
  -8  -3 -17   34.60    3.59
   3   8 -17   29.47    3.79
   3   8 -15   14.24    4.48
   3   8 -15   16.19    3.17
  -8  -3 -15   16.09    2.80
  -8  -3 -15   12.02    5.08
   3   8 -13  191.95    8.69
   3   8 -13  185.79    8.20
  -8  -3 -13  212.24    8.51
  -8  -3 -13  210.48    9.23
  -3  -8 -13  211.26    8.80
   3   8 -11  534.31   21.10
   8   3 -11  505.20   24.97
  -8  -3 -11  515.63   21.38
  -3  -8 -11  585.18   21.15
  -8  -3 -11  538.21   21.63
   3   8  -9  453.32   19.33
  -8  -3  -9  496.97   18.65
   8   3  -9  493.15   21.55
   8   3  -9  509.11   22.03
  -3  -8  -9  472.69   18.77
  -8  -3  -7  242.62    9.44
   8   3  -7  241.22   12.00
  -8   3   7  231.58   13.01
  -3  -8  -7  222.30    9.59
   8  -3   5   56.03    5.37
   8   3  -5   40.85    6.09
  -8  -3  -5   52.55    3.40
  -8   3   5   61.89    6.51
   8   3  -5   38.18    5.82
  -3  -8  -5   57.50    3.84
   8  -3   3  197.32    9.24
  -8   3   3  169.45    9.46
   8   3  -3  130.97    8.76
  -8  -3  -3  145.81    6.80
  -3  -8  -3  179.36    7.21
   8  -3   1  360.38   14.18
  -8   3   1  351.69   14.26
   8   3  -1  315.24   13.77
   8  -3  -1  266.77   13.20
  -3   8  -1  307.47   12.25
  -8   3  -1  272.90   12.55
  -8  -3   1  254.35   11.09
   8   3   1  247.33   12.13
  -3  -8   1  332.72   11.45
   8  -3  -3  197.15    9.53
  -3   8  -3  135.18    7.45
   8   3   3  146.71    7.34
  -8   3  -3  180.68    8.15
  -8  -3   3  158.87    6.76
  -3  -8   3  159.84    7.08
   8   3   5   46.29    3.46
  -8   3  -5   59.00    4.32
  -8  -3   5   54.58    3.42
  -3  -8   5   52.11    3.85
  -8  -3   7  223.12    8.78
  -3  -8   7  233.09    9.09
  -3   8  -9  468.41   16.07
  -8   3  -9  419.03   16.11
  -8  -3   9  439.96   16.46
  -3  -8   9  495.53   16.67
  -3   8 -11  519.04   19.94
  -8   3 -11  530.60   19.95
  -8  -3  11  559.51   20.29
  -3   8 -11  492.63   19.95
  -3  -8  11  555.56   20.38
  -8   3 -13  188.50    8.80
  -8   3 -13  183.24    8.15
  -3   8 -15   13.04    3.31
  -8   3 -15   12.85    5.69
  -8   3 -15   15.32    5.07
  -8   3 -15   12.33    3.28
  -3   8 -15   13.33    5.33
  -8   3 -15   13.13    4.05
  -3   8 -17   37.68    4.30
  -8   3 -17   34.06    6.19
  -8   3 -17   32.16    5.15
  -8   3 -17   34.56    4.01
  -3   8 -17   42.56    6.50
  -8   3 -17   26.03    5.85
  -8   3 -19   38.14    5.63
  -8   3 -19   48.02    4.81
  -8   3 -19   47.29    6.92
  -8   3 -19   51.29    6.69
  -8   3 -21   77.77    7.57
  -8   3 -21   85.12    6.49
  -8   3 -21   83.14    7.35
  -8   3 -23   13.94    6.62
  -8   3 -23   20.13    8.51
  -8   3 -23   16.24    6.27
  -8   3 -23   16.89    6.81
  -3   8 -23    6.12    6.25
  -8   3 -25   -4.01    6.64
  -8   3 -25   -0.96    6.89
  -3   8 -25    1.94    6.40
  -3   8 -27   20.92    7.11
  -8   3 -27   25.75    7.08
  -8   3 -27   18.93    7.96
  -3   8 -29   23.73    6.94
  -8   3 -29   13.98    8.16
  -3   8 -31   62.24    7.04
  -8   3 -31   59.97    7.87
  -3   8 -33   11.61    5.79
  -8   3 -33   -1.36    6.42
   4   8 -34   -0.03    5.85
   8   4 -32    1.77    6.02
   4   8 -32    3.50    6.76
   8   4 -28   34.07    7.45
   4   8 -28   29.83    5.95
   8   4 -26   14.23    6.84
   4   8 -26   11.93    5.54
   4   8 -24   26.90    7.61
   8   4 -24   29.19    7.00
   4   8 -24   26.25    5.50
  -8  -4 -24   35.26    5.55
   8   4 -22   40.48    6.98
   4   8 -22   49.58    7.31
  -8  -4 -22   36.60    8.31
   4   8 -22   45.08    5.22
  -8  -4 -22   40.98    4.94
   8   4 -20   24.88    6.79
   4   8 -20   44.77    6.70
  -8  -4 -20   25.19    7.39
  -8  -4 -20   37.75    7.37
  -8  -4 -20   24.85    4.26
   4   8 -20   39.87    4.70
   8   4 -18   50.89    6.57
   4   8 -18   95.95    6.69
  -8  -4 -18   67.90    7.51
   4   8 -18   84.70    4.88
   4   8 -16  437.53   16.83
   4   8 -16  413.13   16.19
  -8  -4 -16  465.29   17.32
   4   8 -14   38.76    4.77
   4   8 -14   36.95    3.24
  -4  -8 -14   46.24    3.71
  -8  -4 -14   43.52    5.34
   4   8 -12   88.30    3.91
  -8  -4 -12   66.61    4.39
  -4  -8 -12   63.92    4.15
   8   4 -12   85.36   10.28
  -8  -4 -12   61.31    5.25
  -4  -8 -12   87.88    4.92
   4   8 -10  217.79    7.81
   4   8 -10  155.42    9.49
  -8  -4 -10  247.75    8.56
   8  -4  10  204.75    9.63
  -4  -8 -10  152.65    7.84
  -4  -8 -10  196.38    8.67
  -8  -4 -10  187.52    8.58
  -4  -8  -8  546.65   22.61
   8   4  -8  621.50   26.09
  -4   8   8  580.31   25.15
   8  -4   8  678.20   24.29
   4   8  -8  661.30   24.54
  -8   4   8  591.88   25.13
  -8  -4  -8  590.60   22.77
  -8   4   8  621.83   26.18
   8   4  -8  575.62   25.60
  -8  -4  -8  581.96   22.72
  -4  -8  -8  616.99   22.95
  -4  -8  -6  181.10    7.28
  -8  -4  -6  154.81    7.53
   8  -4   6  179.58    8.91
  -4   8   6  186.78   10.20
   8   4  -6  133.20   10.39
  -8   4   6  181.04   11.25
   8   4  -6  152.67   10.15
  -4  -8  -6  201.78    7.85
  -8  -4  -4  577.15   23.30
   8  -4   4  580.47   24.55
  -8   4   4  587.06   25.58
  -4   8   4  659.19   25.12
   8   4  -4  614.18   25.31
  -4  -8  -4  656.48   23.51
  -4   8   2   10.88    4.42
   8  -4   2   13.32    4.58
   8   4  -2    5.88    4.63
  -8   4   2   10.64    5.07
  -8   4   0  112.98    7.63
  -8  -4   0  121.31    5.68
   8  -4   0  115.41    8.02
   8   4   0  142.22    7.43
  -4   8   0  127.34    7.33
  -4  -8   0  121.96    5.92
  -4   8  -2   11.19    4.16
  -8  -4   2    8.61    2.70
   8   4   2    8.71    3.80
   8  -4  -2   16.33    5.36
  -4  -8   2   10.82    2.91
  -8  -4   4  664.11   24.11
   8   4   4  671.40   24.77
  -8  -4   6  198.00    7.84
   8   4   6  171.61    7.76
  -4  -8   6  174.88    7.94
  -8   4  -8  565.73   21.79
  -8  -4   8  592.22   22.25
  -4  -8   8  596.16   22.37
  -8   4 -10  231.41    9.04
  -8  -4  10  206.23    9.50
  -4  -8  10  229.10    9.70
  -4   8 -12   63.53    3.98
  -4   8 -12   78.06    4.29
  -4   8 -14   44.19    3.61
  -8   4 -14   34.44    4.93
  -8   4 -14   40.38    3.49
  -4   8 -14   29.74    3.64
  -8   4 -16  428.51   17.09
  -8   4 -16  436.31   16.45
  -8   4 -16  383.17   17.21
  -8   4 -16  421.63   17.69
  -8   4 -18   87.26    7.03
  -8   4 -18   93.58    5.72
  -8   4 -18   75.55    7.32
  -8   4 -18   86.84    7.46
  -4   8 -20   29.70    5.12
  -8   4 -20   40.19    6.91
  -8   4 -20   30.15    6.96
  -8   4 -20   42.68    6.47
  -8   4 -20   44.01    5.35
  -4   8 -22   45.37    6.05
  -8   4 -22   38.97    6.51
  -8   4 -22   41.29    8.13
  -8   4 -22   42.67    5.90
  -8   4 -22   47.40    7.69
  -8   4 -24   27.40    6.74
  -8   4 -24   29.70    6.29
  -8   4 -24   24.83    7.98
  -4   8 -24   23.78    6.44
  -4   8 -26   15.85    6.34
  -8   4 -26   15.51    8.35
  -8   4 -26   25.23    6.95
  -4   8 -28   44.80    7.05
  -8   4 -28   44.54    7.39
  -8   4 -28   40.18    8.82
  -4   8 -30   19.62    6.74
  -8   4 -30   17.72    8.27
  -4   8 -32    2.60    5.88
  -8   4 -32    1.01    7.29
  -4   8 -34    4.82    5.23
   5   8 -33    7.33    6.29
   8   5 -33    7.30    5.79
   5   8 -31   -3.42    7.24
   8   5 -31   -1.22    6.82
   8   5 -29    3.47    7.76
   8   5 -27   39.99    7.42
   5   8 -27   25.70    5.30
   8   5 -25   12.54    7.21
   5   8 -25   20.71    5.25
   8   5 -23   38.14    7.59
   5   8 -23   49.87    5.28
   8   5 -21   56.46    7.55
   5   8 -21   63.79    7.53
   5   8 -21   69.69    5.33
   8   5 -19   15.60    6.91
   5   8 -19   34.50    6.05
  -8  -5 -19   27.32    7.21
   5   8 -19   34.70    4.20
   5   8 -17  250.55   11.85
   8   5 -17  273.10   12.07
  -8  -5 -17  271.87   12.00
  -8  -5 -17  241.42   11.82
   5   8 -17  256.77   10.51
   5   8 -15   71.85    6.21
  -8  -5 -15  100.91    6.34
   8   5 -15  104.70    4.42
   5   8 -15   70.71    4.30
  -8  -5 -15   61.76    6.63
  -5  -8 -15   93.11    5.28
   5   8 -13  234.26    8.90
   8   5 -13  217.72    8.81
  -5  -8 -13  227.80    9.83
  -8  -5 -13  229.18    9.99
  -5  -8 -11  291.09   12.09
   5   8 -11  281.76   11.37
   8   5 -11  369.92   16.90
  -5  -8 -11  275.07   11.66
  -5  -8 -11  302.82   12.27
  -8  -5 -11  313.76   12.30
  -8  -5 -11  336.94   12.16
  -5  -8  -9  151.70    6.74
   5   8  -9  205.53   11.49
  -5  -8  -9  128.59    6.17
  -8  -5  -9  157.33    6.90
   8   5  -9  183.27   11.97
  -8  -5  -9  153.97    6.86
  -5  -8  -9  151.75    7.15
  -5  -8  -7  294.04   12.83
   8  -5   7  349.46   14.23
  -8  -5  -7  331.26   13.10
   8   5  -7  347.20   16.48
  -8   5   7  371.02   16.97
   8   5  -7  318.87   16.08
  -5   8   7  314.87   15.35
  -5  -8  -7  336.91   13.26
  -8  -5  -7  353.04   13.08
  -5  -8  -5   99.57    5.51
  -5   8   5   91.84    8.20
  -8   5   5  204.52   10.42
  -8  -5  -5  166.36    6.22
   8   5  -5  155.07    9.17
   8  -5   5  199.03    7.94
  -5  -8  -5  129.98    6.32
  -5   8   3  285.78   14.37
  -8   5   3  345.80   15.39
  -8  -5  -3  313.72   12.84
   8   5  -3  281.41   14.63
   8  -5   3  353.64   14.45
  -5  -8  -3  341.91   12.97
   8  -5   1  511.45   20.11
   8   5  -1  506.29   20.01
  -8  -5   1  403.29   17.71
   8   5   1  413.92   19.01
  -8  -5   3  309.44   12.61
   8   5   3  294.27   13.58
  -5  -8   3  336.04   12.79
  -8  -5   5  108.94    6.01
   8   5   5   95.60    6.49
  -8  -5   7  328.61   12.66
  -5  -8   7  337.06   12.82
  -8   5  -9  154.06    6.42
  -8  -5   9  155.11    7.06
  -5   8  -9  160.58    6.57
  -5  -8   9  152.92    7.26
  -8   5 -11  294.41   12.21
  -5   8 -11  343.12   12.43
  -8  -5  11  300.16   12.81
  -5  -8  11  332.29   12.95
  -8   5 -13  254.20   11.40
  -5   8 -13  337.18   11.71
  -8   5 -15   73.89    5.06
  -5   8 -15  111.70    4.99
  -5   8 -15   79.46    7.83
  -8   5 -15   82.63    7.19
  -8   5 -15  119.81    6.62
  -5   8 -15   71.54    5.42
  -8   5 -17  267.52   11.56
  -5   8 -17  287.72   11.74
  -8   5 -17  264.96   12.83
  -5   8 -17  261.85   13.47
  -8   5 -17  282.09   13.00
  -8   5 -19   34.08    6.38
  -8   5 -19   24.96    6.68
  -5   8 -19   21.62    4.54
  -8   5 -19   32.84    7.11
  -8   5 -19   36.08    4.86
  -5   8 -19   15.71    7.50
  -5   8 -21   52.14    5.99
  -8   5 -21   67.29    6.82
  -8   5 -21   76.94    7.56
  -5   8 -21   52.73    9.39
  -8   5 -21   68.56    7.76
  -8   5 -21   78.41    5.86
  -8   5 -23   41.70    6.38
  -5   8 -23   45.01    6.22
  -8   5 -23   51.28    8.93
  -5   8 -23   30.87    9.84
  -8   5 -23   62.12    6.47
  -5   8 -25   13.82    6.70
  -8   5 -25   12.97    6.62
  -5   8 -25   21.73   10.26
  -8   5 -25   12.15    8.91
  -5   8 -27   55.18   10.22
  -5   8 -27   50.19    6.81
  -8   5 -27   37.48    7.19
  -8   5 -27   32.64    9.06
  -5   8 -29   -1.05    6.55
  -8   5 -29   15.68    9.10
  -5   8 -29    0.25   10.47
  -5   8 -31    9.69    6.19
  -5   8 -31    8.09    9.75
  -8   5 -31   -1.16    8.27
  -5   8 -33    7.77    5.40
  -8   5 -33    3.70    7.08
  -5   8 -33    7.14    8.23
   8   6 -32    1.93    6.54
   6   8 -32    6.91    6.68
   8   6 -28    0.77    8.07
   6   8 -28    6.16    8.46
   6   8 -26   44.95    8.09
   6   8 -26   50.09    5.42
   8   6 -24  119.13   10.39
   6   8 -24  147.34    7.36
   8   6 -22   12.13    7.99
   6   8 -22    9.10    4.24
   8   6 -20   44.03    7.78
  -8  -6 -20   32.35    7.14
   6   8 -20   47.31    4.42
   6   8 -18   45.04    6.72
  -8  -6 -18   22.43    6.58
   8   6 -18   20.38    6.94
  -8  -6 -18   28.39    6.17
   6   8 -18   47.79    3.85
   8   6 -18   25.78    3.63
   6   8 -16   15.90    5.67
  -8  -6 -16   17.19    5.57
   6   8 -16   15.46    3.04
   8   6 -16   16.97    2.79
  -8  -6 -16   14.52    5.57
  -6  -8 -16   17.14    4.39
  -8  -6 -14  284.31   12.82
  -6  -8 -14  337.47   12.93
   6   8 -14  301.41   11.64
  -8  -6 -14  349.83   12.67
  -6  -8 -14  241.75   12.14
  -8  -6 -14  300.67   12.38
  -6  -8 -12  225.14    9.99
  -8  -6 -12  267.70   10.11
  -6  -8 -12  187.60    9.34
   8   6 -12  283.83   15.05
  -8  -6 -12  248.80    9.82
  -6  -8 -12  210.91    9.95
  -6  -8 -10  205.55    9.16
  -6  -8 -10  206.05    8.69
   8   6 -10  237.51   14.42
  -8  -6 -10  203.79    9.23
  -8  -6 -10  208.65    9.33
  -6  -8 -10  218.64    9.33
  -6  -8  -8   47.27    3.74
   6   8  -8   36.92    7.56
  -8  -6  -8   44.48    4.02
  -6  -8  -8   38.40    4.17
  -6  -8  -6  204.68    7.75
  -8   6   6  158.97   11.90
  -8   6   6  159.95   10.52
   8   6  -6  225.23   11.57
   8  -6   6  157.70    9.07
  -8  -6  -6  195.58    8.21
  -6   8   6  228.84   11.01
  -6  -8  -6  200.62    8.42
  -8  -6  -6  156.81    7.74
  -8  -6  -4   69.05    4.42
  -8   6   4   63.82    6.83
  -6   8   4   77.95    7.15
   8   6  -4   71.95    7.15
  -8  -6  -4   67.17    3.82
  -6  -8  -4   66.57    4.56
  -6   8   2  268.80   12.52
   8   6  -2  239.00   12.41
  -6   8   0  117.84    7.98
  -8  -6   0  128.49    6.34
  -8  -6   2  230.13    8.99
  -6  -8   2  187.04    9.10
  -8  -6   4   64.33    4.49
  -6  -8   4   74.79    4.70
  -8  -6   6  224.71    8.85
  -6  -8   6  177.76    8.86
  -8   6  -8   52.82    3.05
  -8  -6   8   47.98    4.41
  -6  -8   8   55.63    4.36
  -6   8 -10  195.06    8.38
  -8   6 -10  231.91    8.50
  -6   8 -10  211.57    8.70
  -8  -6  10  220.09    9.37
  -6  -8  10  198.37    9.25
  -8   6 -12  226.07    9.59
  -6   8 -12  233.82    9.49
  -8  -6  12  212.57   10.20
  -6  -8  12  239.09   10.28
  -6   8 -14  270.98   11.97
  -8   6 -14  253.33   12.65
  -8   6 -16   17.26    6.31
  -6   8 -16   18.86    3.56
  -8   6 -16   19.52    3.69
  -8   6 -16   19.01    7.08
  -6   8 -16    9.90    7.33
  -8   6 -16   18.45    4.98
  -6   8 -16   13.28    4.45
  -8   6 -18   43.59    4.37
  -8   6 -18   50.12    7.32
  -6   8 -18   25.76    8.64
  -6   8 -18   24.41    4.43
  -6   8 -18   38.58    5.70
  -8   6 -18   36.50    6.28
  -8   6 -18   47.94    6.17
  -6   8 -20   55.78    5.45
  -8   6 -20   55.99    6.51
  -8   6 -20   73.39    7.20
  -8   6 -20   56.98    8.29
  -6   8 -20   38.64    9.31
  -8   6 -20   53.74    5.54
  -8   6 -22    8.04    5.59
  -6   8 -22   13.53    9.72
  -8   6 -22    9.28    8.49
  -6   8 -22   12.50    5.33
  -6   8 -24  146.21    8.57
  -6   8 -24  139.80   12.43
  -8   6 -24  158.23   11.48
  -8   6 -24  168.92    8.81
  -6   8 -26   36.99    6.81
  -8   6 -26   52.65    6.91
  -8   6 -26   51.11    9.94
  -6   8 -26   39.43   10.73
  -6   8 -28    2.24    6.48
  -8   6 -28   -3.55    6.49
  -6   8 -28    3.38   10.38
  -8   6 -28    6.45    9.48
  -6   8 -30    0.47    6.25
  -6   8 -30   -2.42   10.32
  -6   8 -32    5.15    5.77
  -6   8 -32    1.60    9.06
  -8   6 -32    6.54    7.83
   7   8 -33   -0.34    5.76
   8   7 -29   15.25    7.56
   7   8 -29   11.37    8.01
   7   8 -27   31.57    7.85
   8   7 -27   17.18    8.06
   7   8 -25  134.67   10.32
   8   7 -25  119.48    9.90
   8   7 -23   -8.36    8.67
   7   8 -23    7.41    4.35
   8   7 -21   12.57    8.31
   7   8 -21   18.31    4.01
   8   7 -19   31.94    8.13
  -8  -7 -19   34.06    6.53
   8   7 -19   37.51    3.83
   7   8 -19   18.63    3.60
  -8  -7 -17    6.97    6.06
   8   7 -17    7.46    6.65
  -7  -8 -17    5.69    4.78
  -8  -7 -17    6.35    5.66
   7   8 -17    9.45    3.01
   8   7 -17    5.81    2.91
  -8  -7 -15  131.60    8.02
  -8  -7 -15  145.43    7.96
  -7  -8 -15  137.49    7.46
  -8  -7 -13  105.69    6.11
  -7  -8 -13   83.78    6.06
  -8  -7 -13   92.29    5.60
  -7  -8 -13   84.21    5.38
  -8  -7 -13  103.71    5.72
  -7  -8 -13   77.24    5.97
  -7  -8 -11   75.16    5.62
  -8  -7 -11   94.75    5.94
  -7  -8 -11   83.41    4.97
  -7  -8 -11   93.25    5.86
  -8  -7 -11   94.58    5.59
  -7  -8  -9   72.41    4.48
   8   7  -9   74.83   11.12
   7   8  -9   75.96   11.16
  -8  -7  -9   53.17    4.56
  -8  -7  -9   60.00    4.96
  -7  -8  -9   68.68    5.10
  -7  -8  -7   66.79    4.19
   8   7  -7   62.62    8.93
  -7  -8  -7   71.94    5.11
  -8  -7  -7   72.89    4.37
  -8  -7  -7   76.47    5.15
  -7  -8  -5  169.65    8.04
   8   7  -5  210.15   12.10
  -7   8   5  182.03   11.24
  -8   7   5  224.23   11.51
  -8  -7  -5  215.59    8.20
  -7  -8  -5  177.59    8.79
  -8  -7  -5  221.69    8.86
  -7  -8  -3  203.07    7.93
  -7   8   3  224.95   11.39
  -7  -8  -3  194.55    8.78
  -8  -7  -3  205.22    8.70
  -8  -7  -3  176.30    7.94
  -7   8   1   29.44    5.87
  -7  -8   1   34.27    4.16
  -8  -7   1   31.22    4.16
  -8  -7   3  205.66    9.06
  -7  -8   3  202.14    9.13
  -8  -7   5  197.97    9.32
  -7  -8   5  224.66    9.37
  -7  -8   7   73.43    5.12
  -8  -7   7   76.16    5.26
  -8   7  -9   78.80    3.75
  -8  -7   9   69.26    5.23
  -7   8 -11   97.02    4.57
  -8   7 -11   87.57    4.59
  -7   8 -11  103.10    5.22
  -7  -8  11   93.71    5.90
  -8  -7  11   83.54    5.58
  -7   8 -13  105.68    4.84
  -8   7 -13   82.10    4.95
  -7   8 -13  115.39    5.72
  -8   7 -13   88.63    5.91
  -8   7 -15  180.05    7.25
  -8   7 -15  155.07    7.99
  -7   8 -15  175.36    7.97
  -8   7 -17    8.20    5.56
  -7   8 -17    7.22    5.09
  -8   7 -17    7.69    5.57
  -7   8 -17    7.49    3.86
  -8   7 -17   13.52    4.04
  -7   8 -17    3.74    8.90
  -8   7 -17   15.16    8.15
  -7   8 -19   38.78    5.06
  -8   7 -19   20.17    5.58
  -8   7 -19   19.67    6.16
  -7   8 -19   41.17    6.13
  -8   7 -19   18.23    4.76
  -7   8 -19   38.41    9.09
  -8   7 -19   15.38    8.64
  -8   7 -21   30.55    6.96
  -7   8 -21   12.53    9.93
  -8   7 -21   24.41    9.51
  -7   8 -21   12.41    5.13
  -8   7 -21   27.77    5.22
  -7   8 -23    2.24    5.67
  -8   7 -23    7.33    5.94
  -7   8 -23   10.40   10.49
  -8   7 -23   13.54    9.41
  -7   8 -25  138.40   12.61
  -8   7 -25  130.12   12.16
  -7   8 -25  148.61    8.75
  -8   7 -25  167.68    8.81
  -8   7 -27   27.44    9.92
  -7   8 -27   26.47   10.98
  -8   7 -27   26.33    6.53
  -7   8 -27   26.33    6.54
  -7   8 -29    7.22    6.07
  -7   8 -29   15.39   10.60
  -8   7 -29   10.84    6.17
  -8   7 -29   20.84    9.93
  -7   8 -31   28.71   10.07
  -8   7 -31   34.32    9.34
  -8   7 -33   10.81    7.14
  -7   8 -33   10.69    7.59
   8   8 -32    0.42    6.17
   8   8 -28   12.55    8.04
   8   8 -26    6.26    8.20
   8   8 -24   13.78    8.61
   8   8 -22   15.60    8.91
  -8  -8 -18   16.85    5.73
  -8  -8 -16    4.13    6.27
  -8  -8 -16    7.32    5.21
  -8  -8 -14   16.37    5.62
  -8  -8 -14   10.84    4.38
  -8  -8 -14   13.57    4.78
  -8  -8 -12   15.20    4.81
  -8  -8 -12   12.29    4.00
  -8  -8 -12   15.37    4.35
  -8  -8 -10   31.15    4.27
  -8  -8 -10   32.42    4.82
  -8  -8  -8  284.86   11.97
  -8  -8  -8  299.52   12.46
  -8  -8  -6  290.57   11.56
  -8  -8  -6  278.70   12.06
  -8  -8  -4   61.15    4.93
  -8  -8  -4   55.87    3.68
  -8  -8  -2   95.16    4.56
  -8  -8   0  180.10    8.48
  -8  -8   2   96.71    5.97
  -8  -8   4   59.83    5.01
  -8  -8   6  296.57   12.49
  -8  -8   8  296.40   12.65
  -8  -8  10   28.56    4.50
  -8   8 -12   14.06    2.85
  -8   8 -12   14.22    4.05
  -8  -8  12   13.42    4.36
  -8   8 -14   14.27    4.61
  -8   8 -14   15.65    3.46
  -8   8 -16    9.00    5.69
  -8   8 -16    1.88    3.83
  -8   8 -16    2.61    8.93
  -8   8 -16    3.34    5.20
  -8   8 -18   21.09    4.40
  -8   8 -18   20.44    9.68
  -8   8 -18   27.92    5.84
  -8   8 -20   33.87    5.26
  -8   8 -20   25.41   10.14
  -8   8 -20   33.65    6.58
  -8   8 -22   25.97   10.58
  -8   8 -22   23.41    5.78
  -8   8 -24   14.10    6.02
  -8   8 -24    6.18   10.71
  -8   8 -26    4.05    6.26
  -8   8 -26   -1.99   10.50
  -8   8 -28    5.89   10.23
  -8   8 -28   18.38    6.05
  -8   8 -30   42.21   10.00
  -8   8 -32   11.36    8.21
   9   0  -1  137.70    8.79
   0  -9   1  160.70    7.11
   9   0  -3   46.51    6.64
   0  -9   3   49.06    3.95
   0  -9  -3   47.57    4.01
   0  -9   5 1429.19   53.73
   0  -9  -5 1426.72   53.76
   0   9  -7  292.72    9.70
   9   0  -7  294.95   13.45
   0  -9   7  304.91   10.46
   0  -9  -7  309.13   10.49
   0   9  -9 1278.66   49.01
   9   0  -9 1322.58   52.19
   0  -9   9 1326.52   49.42
   0  -9  -9 1359.71   49.47
   0   9 -11 1590.70   59.70
  -9   0 -11 1608.14   59.67
  -9   0  11 1572.13   59.84
   0  -9 -11 1623.32   60.04
   0   9 -13   69.13    4.29
   0   9 -13   68.52    4.60
  -9   0 -13   64.58    4.13
  -9   0 -13   63.96    4.31
   0   9 -15  812.57   29.96
  -9   0 -15  773.08   29.72
   9   0 -15  757.21   29.76
   0   9 -15  817.58   29.85
  -9   0 -15  748.26   30.48
   9   0 -17  424.22   17.92
   0   9 -17  485.27   18.27
   0   9 -17  477.50   18.43
  -9   0 -17  477.20   18.10
  -9   0 -17  481.78   19.52
  -9   0 -17  416.86   19.10
   0   9 -19   61.00    5.83
   9   0 -19   67.21    5.24
   0   9 -19   61.87    6.12
  -9   0 -19   64.83    5.52
  -9   0 -19   80.06    8.76
  -9   0 -19   55.30    7.58
   0   9 -21   77.92    6.73
   9   0 -21   67.11    5.75
  -9   0 -21   76.93    8.28
  -9   0 -21   96.48   10.21
  -9   0 -21   78.65    6.17
   0   9 -21   78.94    7.37
  -9   0 -23   15.62    8.21
   0   9 -23   12.78    6.79
   9   0 -23    8.93    4.74
  -9   0 -23   12.67    9.46
  -9   0 -23    9.81    6.07
   0   9 -23   13.90    6.71
  -9   0 -25   42.49    6.85
   0   9 -25   38.12    7.48
  -9   0 -25   27.77    9.29
   9   0 -25   32.20    5.35
  -9   0 -27   11.60    6.64
   0   9 -27   17.38    7.81
   0   9 -27   14.25    7.25
   0   9 -29    2.10    7.54
  -9   0 -29    0.88    6.15
   0   9 -29    6.15    7.10
   0   9 -31   30.39    6.82
   0   9 -31   35.54    7.31
   0   9 -33   35.42    6.19
   0   9 -33   40.12    6.51
   1   9 -34   11.96    5.54
   1   9 -32   -0.72    5.95
   1   9 -32    6.33    6.33
   1   9 -30   13.72    6.89
   1   9 -30   14.14    7.14
   1   9 -28    6.01    7.29
  -9  -1 -28    5.45    5.93
   1   9 -28    1.67    7.57
  -9  -1 -26   20.29    6.18
   9   1 -26   19.82    5.91
   1   9 -24   10.46    6.19
  -9  -1 -24    4.41    5.80
   1   9 -24    4.55    6.72
  -9  -1 -24    4.71    8.45
   9   1 -24    3.79    5.16
   1   9 -22   20.35    6.02
  -9  -1 -22   32.67    5.56
   1   9 -22   27.79    6.36
  -9  -1 -22   26.81    7.93
   9   1 -22   26.83    5.61
   1   9 -20   39.24    5.93
  -9  -1 -20   60.43    5.33
   1   9 -20   36.66    5.84
  -9  -1 -20   46.47    7.79
   9   1 -20   54.85    5.40
   1   9 -18   42.35    4.99
  -9  -1 -18   44.72    4.39
  -9  -1 -18   42.92    6.66
   9   1 -18   41.48    5.02
   1   9 -18   40.49    5.55
   1   9 -16  340.95   14.89
  -9  -1 -16  410.09   14.69
   9   1 -16  378.04   14.93
   1   9 -16  332.14   14.82
  -9  -1 -16  392.98   15.83
   1   9 -14   69.14    4.90
  -9  -1 -14   95.95    4.66
   1   9 -14   76.70    4.90
  -9  -1 -14   86.31    6.51
   1   9 -12   83.36    5.74
   1   9 -12   97.67    5.69
  -9  -1 -12  124.13    5.89
  -1  -9 -12  112.77    6.10
   1   9 -10  990.27   39.39
  -9  -1 -10 1024.07   39.56
  -1  -9  -8   78.36    4.87
   1  -9   8   71.30    4.49
   9   1  -6  299.76   16.85
   9   1  -6  313.70   16.32
  -9   1   6  412.26   17.36
  -1  -9  -6  377.85   14.54
   1  -9   6  364.48   14.48
  -1  -9  -4  703.36   26.56
   1  -9   4  714.94   26.55
   9   1  -2   63.14    6.57
   9  -1   2   60.69    6.22
  -9   1   2   60.98    6.39
   9  -1   0  220.15   12.11
  -9   1   0  239.08   11.56
  -1  -9   0  247.84   10.36
   1  -9   0  259.39   10.39
   9  -1  -2  109.75    7.72
  -9   1  -2   99.70    6.03
  -1  -9   2   75.52    4.86
   1  -9  -2   72.91    4.97
   9  -1  -4  624.54   26.46
   1  -9  -4  648.27   24.39
  -1  -9   4  619.39   24.37
  -1  -9   6  396.69   13.87
   1  -9  -6  395.04   13.83
  -1   9  -8   54.66    3.19
  -9  -1   8   68.92    3.96
   9  -1  -8   76.03    8.09
   1  -9  -8   50.67    4.15
  -1  -9   8   53.58    4.14
  -1   9 -10 1057.72   39.43
  -9  -1  10 1087.38   39.67
  -1  -9  10  996.45   39.82
  -9   1 -12   80.44    5.33
  -1   9 -12  147.74    5.51
  -1   9 -14   93.80    5.46
  -9   1 -14   76.19    4.71
  -1   9 -14   92.51    4.75
   9  -1 -14   69.17    4.50
  -9   1 -14   64.76    6.52
   9  -1 -16  299.80   13.61
  -1   9 -16  405.63   13.97
  -9   1 -16  322.66   13.77
  -1   9 -16  402.76   14.55
  -9   1 -16  328.30   13.88
  -9   1 -16  423.86   15.08
  -9   1 -16  294.55   14.97
  -1   9 -18   42.31    4.71
   9  -1 -18   27.76    4.02
  -9   1 -18   30.60    6.90
  -9   1 -18   42.43    8.04
  -9   1 -18   37.29    4.86
  -1   9 -18   51.25    6.18
  -9   1 -18   36.24    4.92
  -1   9 -20   58.45    5.68
   9  -1 -20   30.11    4.40
  -9   1 -20   27.89    7.73
  -9   1 -20   65.68    9.25
  -1   9 -20   55.08    6.57
  -9   1 -20   31.69    5.45
  -9   1 -22   16.95    7.98
  -1   9 -22   35.81    6.34
   9  -1 -22   26.67    4.45
  -9   1 -22   20.42    8.88
  -9   1 -22   31.22    5.64
  -1   9 -22   41.62    7.40
  -9   1 -24    1.85    8.46
   9  -1 -24    4.02    4.56
  -9   1 -24    8.74   10.15
  -9   1 -24    5.24    6.47
  -1   9 -24    6.87    7.81
  -1   9 -26   27.27    6.90
  -1   9 -26   25.63    8.32
  -9   1 -26   49.37    7.32
  -9   1 -28   12.36    6.90
  -1   9 -28    4.87    8.49
  -1   9 -28    3.97    6.81
  -1   9 -30   12.85    6.84
  -1   9 -30    8.50    8.20
  -9   1 -30    9.69    6.44
  -1   9 -32   16.42    6.01
  -1   9 -32   25.80    7.17
  -1   9 -34   13.82    6.14
  -1   9 -34   12.70    5.43
   2   9 -33    5.06    6.05
   2   9 -31   10.47    5.99
   2   9 -31    5.96    6.63
   2   9 -29   17.52    7.35
   2   9 -29   32.04    6.67
   9   2 -27   30.03    6.55
   2   9 -27   43.36    6.81
  -9  -2 -27   34.83    6.22
   9   2 -25    6.25    5.85
   2   9 -25    9.77    7.57
  -9  -2 -25    2.76    5.68
   2   9 -25   10.35    6.05
   2   9 -23   11.92    6.52
  -9  -2 -23   20.16    8.75
   9   2 -23   16.47    6.10
  -9  -2 -23   29.10    9.87
   2   9 -23    9.20    5.51
  -9  -2 -23   26.96    5.49
   2   9 -21  113.46    8.02
  -9  -2 -21  120.58    9.48
   9   2 -21  120.43    7.52
  -9  -2 -21  151.67   10.81
  -9  -2 -21  145.39    7.35
   2   9 -21  113.49    7.26
   9   2 -19   20.32    5.24
  -9  -2 -19   22.44    7.06
   2   9 -19   34.48    5.60
   2   9 -19   25.82    4.60
  -9  -2 -19   21.23    4.25
  -9  -2 -19   13.06    8.11
   9   2 -17  140.56    7.83
   2   9 -17  143.20    7.73
  -9  -2 -17  156.31    6.91
   2   9 -17  140.28    7.18
  -9  -2 -17  154.72    9.36
  -9  -2 -17  154.65    8.81
   2   9 -15   22.36    3.56
  -9  -2 -15   24.28    3.23
   2   9 -15   20.18    4.51
   2   9 -13  204.22    8.51
   2   9 -13  198.06    8.13
  -9  -2 -13  171.41    8.36
  -2  -9 -13  192.90    8.74
   2   9 -11  104.01    5.15
   2   9 -11   91.74    4.70
  -9  -2 -11  103.33    5.16
  -2  -9 -11   98.13    5.68
   2   9  -9   61.08    3.49
   9   2  -9   76.80    8.54
  -9  -2  -9   78.25    4.50
   9   2  -7  212.18   11.99
   9   2  -7  200.10   10.98
  -9  -2  -7  205.72    8.10
  -9   2   7  199.31   11.90
   9   2  -5  142.12   10.01
   9   2  -5  123.46    8.90
  -9  -2  -5  125.97    6.25
  -9   2   5  116.11    9.21
   9  -2   3  903.20   36.81
   9   2  -3  927.00   37.04
  -9  -2  -3  934.76   35.29
  -9   2   3  910.81   37.35
  -2  -9  -3  937.59   35.49
   2  -9   3  956.22   35.56
   9  -2   1   90.01    8.10
   9   2  -1   76.36    6.64
  -9   2   1   83.03    6.89
   9   2   1  119.42    6.55
  -9  -2   1  113.96    5.23
   9  -2  -1  125.85    7.96
  -9   2  -1  119.59    6.96
  -2   9  -3  917.71   35.17
  -9   2  -3  858.98   35.36
  -9  -2   3  868.78   34.45
   9  -2  -3  817.51   36.39
   2  -9  -3  980.85   34.78
  -2  -9   3  972.60   34.71
  -2   9  -5  127.08    6.78
   9  -2  -5  160.22   10.08
  -9  -2   5  166.50    6.62
  -9   2  -5  155.66    7.23
  -2  -9   5  137.43    6.86
  -9  -2   7  148.89    7.30
  -2  -9   7  200.52    7.88
  -2   9  -9   66.48    3.74
  -2  -9   9   80.75    4.74
  -2   9 -11  103.73    4.72
  -9  -2  11   89.70    5.16
  -2  -9  11  100.96    5.54
  -9   2 -13  201.27    7.96
  -9   2 -13  204.68    8.19
   9  -2 -13  191.83    7.64
  -9   2 -15   14.50    3.72
  -2   9 -15   33.61    5.30
  -9   2 -15   16.31    4.25
  -2   9 -15   27.72    3.53
  -9   2 -15   11.72    6.58
   9  -2 -15   15.88    3.00
  -2   9 -17  160.88    7.10
   9  -2 -17  133.29    6.51
  -9   2 -17  130.23    6.93
  -2   9 -17  172.48    8.61
  -9   2 -17  136.01    7.53
  -9   2 -17  146.94    9.37
  -9   2 -17  129.88    8.78
  -2   9 -19   24.65    4.82
  -9   2 -19   28.33    7.78
   9  -2 -19   27.95    3.66
  -9   2 -19   35.61    7.71
  -2   9 -19   25.17    7.07
  -9   2 -19   32.62    5.12
  -9   2 -19   34.37    5.28
  -9   2 -21  111.50    9.71
  -2   9 -21  140.82    7.82
  -9   2 -21  130.29   10.60
  -9   2 -21  128.72    7.50
  -2   9 -21  136.88    9.20
  -9   2 -21  117.13    7.81
  -9   2 -23   14.23    7.68
  -9   2 -23   18.83    8.93
  -9   2 -23   13.45    6.33
  -2   9 -23   25.36    8.15
  -9   2 -25    6.63    8.33
  -2   9 -25   10.98    6.50
  -9   2 -25   12.20    6.94
  -2   9 -25    0.70    8.39
  -9   2 -27   49.47    7.65
  -2   9 -27   41.03    7.27
  -2   9 -27   47.38    9.20
  -2   9 -29   10.77    8.98
  -2   9 -29   18.33    6.88
  -9   2 -29   28.46    7.13
  -2   9 -31    9.11    6.50
  -2   9 -31   17.37    8.42
  -9   2 -31   12.88    6.46
  -2   9 -33    6.60    7.01
  -2   9 -33    0.96    5.73
   9   3 -30   16.10    6.23
   3   9 -30   13.36    7.52
   3   9 -30    9.09    5.53
   9   3 -28   84.97    7.98
   3   9 -28   95.80    7.29
   9   3 -26   70.69    7.45
   3   9 -26   75.46    8.24
   3   9 -26   74.98    6.93
   3   9 -24   25.32    7.33
   9   3 -24   23.28    6.74
  -9  -3 -24   24.82    9.69
   3   9 -24   21.61    5.63
  -9  -3 -24   24.97    5.37
  -9  -3 -22   41.81    8.92
   3   9 -22   68.67    7.49
   9   3 -22   44.91    6.87
  -9  -3 -22   50.94    9.68
   3   9 -22   64.93    5.81
  -9  -3 -22   54.21    5.52
  -9  -3 -20   62.75    7.51
   9   3 -20   60.54    6.65
   3   9 -20   48.60    6.65
  -9  -3 -20   60.45    8.66
  -9  -3 -20   56.50    4.98
   3   9 -20   38.16    4.91
  -9  -3 -18   68.40    7.85
   9   3 -18   80.11    6.82
   3   9 -18   82.39    6.52
  -9  -3 -18   75.59    8.42
   3   9 -18   83.56    5.21
   9   3 -16   72.29    6.73
   3   9 -16  114.85    6.25
   3   9 -16  109.15    5.46
  -9  -3 -16   74.84    7.54
   3   9 -14  197.02    8.31
   3   9 -14  206.61    8.90
  -9  -3 -14  194.63    9.64
   3   9 -12  415.06   16.54
   3   9 -12  403.02   16.19
  -9  -3 -12  424.84   16.66
  -3  -9 -12  458.64   16.96
  -9  -3 -12  436.75   17.01
  -9  -3 -10   29.10    4.41
   3   9 -10   21.88    2.53
  -9  -3 -10   27.34    3.64
   9   3 -10   26.82    8.16
  -3  -9 -10   28.47    3.90
   9   3  -8  172.95   12.20
  -9  -3  -8  190.60    8.08
   9  -3   8  191.93    9.67
   9   3  -8  180.96   11.52
  -9   3   8  207.89   12.81
  -3  -9  -8  178.07    8.44
  -9  -3  -6 1058.46   38.92
   9   3  -6 1116.10   41.43
  -9   3   6  970.29   41.45
   9  -3   6  874.66   39.98
  -3  -9  -6 1004.96   39.09
   9   3  -4  200.59   11.25
   9   3  -4  202.07   10.94
  -9   3   4  188.99   11.48
  -9  -3  -4  202.17    8.60
   9  -3   4  224.50   11.07
  -3  -9  -4  202.77    8.89
   9  -3   2  326.62   15.14
   9   3  -2  336.80   14.83
  -9   3   2  325.95   15.21
   9  -3   0   54.64    6.70
   9   3   0   78.22    5.82
  -9   3   0   60.05    5.90
  -9  -3   0   71.54    4.08
  -3   9   0   74.92    5.89
  -3  -9   0   68.79    4.64
   9   3   2  296.87   13.31
  -9   3  -2  272.79   13.61
   9  -3  -2  284.47   14.51
  -9  -3   2  310.10   12.42
  -3   9  -2  331.11   13.47
  -3  -9   2  346.39   12.80
   9   3   4  206.80    8.71
  -9   3  -4  169.01    9.05
  -9  -3   4  199.67    8.24
  -3   9  -4  194.77    8.96
   9  -3  -4  177.19   10.84
  -3  -9   4  198.49    8.58
  -9  -3   6 1016.35   36.71
  -3  -9   6 1003.56   36.89
  -3   9  -8  196.02    7.20
  -9  -3   8  159.78    7.81
  -9   3  -8  158.69    7.63
  -3  -9   8  194.13    8.08
  -3   9 -10   28.71    2.46
  -9  -3  10   26.37    3.60
  -3  -9  10   33.23    4.05
  -9   3 -12  395.16   15.96
  -3   9 -12  428.93   15.97
  -3  -9  12  425.02   16.52
  -9   3 -14  207.64    8.55
  -9   3 -14  203.78    9.18
  -3   9 -14  202.64    8.52
  -3   9 -16   89.98    5.62
  -9   3 -16  114.75    5.55
  -3   9 -16   87.39    7.53
  -9   3 -16  104.91    6.55
  -9   3 -16   95.77    7.58
  -9   3 -16  105.54    7.98
  -3   9 -18   84.80    5.60
  -9   3 -18   82.88    5.43
  -3   9 -18   82.94    7.61
  -9   3 -18   83.18    6.65
  -9   3 -18   88.67    8.02
  -9   3 -18   74.18    7.82
  -9   3 -20   44.36    7.82
  -9   3 -20   51.16    8.49
  -9   3 -20   44.83    5.46
  -9   3 -20   38.96    6.27
  -3   9 -20   59.44    7.70
  -3   9 -22   61.88    6.50
  -9   3 -22   60.68    8.24
  -9   3 -22   63.26    8.75
  -9   3 -22   68.78    6.59
  -3   9 -22   59.19    9.01
  -9   3 -22   62.55    7.19
  -9   3 -24   10.30    7.83
  -9   3 -24   18.21    9.57
  -9   3 -24   22.54    7.06
  -9   3 -24   26.75    6.54
  -3   9 -24   24.06    6.31
  -3   9 -24   23.20    9.31
  -3   9 -26   87.91    7.66
  -9   3 -26   70.64    8.22
  -3   9 -26   76.15   10.14
  -3   9 -28  111.17    8.07
  -3   9 -28   94.32   10.63
  -9   3 -28   94.15    9.25
  -3   9 -30    9.60    9.52
  -3   9 -30   13.20    6.48
  -9   3 -30    9.93    7.36
  -3   9 -32   18.10    5.92
  -3   9 -32   14.34    8.22
  -9   3 -32    8.89    6.34
   9   4 -31    7.69    6.22
   4   9 -29    0.30    5.34
   4   9 -27  266.32   13.12
   9   4 -27  257.70   12.91
   4   9 -27  260.19   11.77
   4   9 -25   87.72    8.55
   9   4 -25   69.03    8.08
   4   9 -25   92.99    6.56
   4   9 -23   38.77    7.48
   9   4 -23   36.22    7.82
  -9  -4 -23   43.84    9.33
   4   9 -23   41.13    5.50
  -9  -4 -21   62.32    8.62
   9   4 -21   61.94    7.59
   4   9 -21   84.37    7.82
  -9  -4 -21   81.79    9.51
   4   9 -21   73.46    5.55
   4   9 -19   46.22    6.57
   9   4 -19   37.81    6.96
  -9  -4 -19   43.18    7.45
   4   9 -19   39.20    4.23
   4   9 -17  390.10   15.25
   4   9 -17  371.58   14.29
  -9  -4 -17  385.74   15.77
   4   9 -15  317.93   12.74
   4   9 -15  297.18   11.94
  -9  -4 -15  295.05   13.33
  -9  -4 -15  285.92   13.09
  -9  -4 -13  288.36   11.47
  -4  -9 -13  290.00   11.76
  -9  -4 -13  311.27   12.01
   4   9 -11  106.02    4.36
  -4  -9 -11   73.61    4.38
  -9  -4 -11   89.66    5.15
  -9  -4 -11   74.35    5.74
  -4  -9 -11  107.64    5.78
  -9  -4  -9   32.58    4.13
   4   9  -9   23.67    2.26
   9  -4   9   27.15    5.46
   4   9  -9   34.84    6.83
  -9  -4  -9   42.46    4.00
  -4  -9  -9   29.18    4.09
   9  -4   7  794.21   32.95
  -9  -4  -7  814.78   31.76
  -4   9   7  852.86   34.12
   9   4  -7  745.37   34.14
  -9   4   7  817.64   35.05
  -4  -9  -7  882.20   32.03
   9  -4   5 1384.56   51.19
  -9  -4  -5 1358.81   49.75
  -4   9   5 1243.99   51.50
   9   4  -5 1415.99   52.21
  -9   4   5 1337.45   52.28
   9   4  -5 1441.60   52.09
  -4  -9  -5 1219.92   49.84
   9  -4   3  521.70   23.06
  -4   9   3  665.92   23.59
  -9   4   3  505.04   23.93
   9   4  -3  489.59   23.39
  -9  -4  -3  506.37   21.56
  -4  -9  -3  674.77   21.95
   9  -4   1   34.90    5.99
   9   4  -1   44.95    5.61
  -9   4   1   33.92    6.02
  -9   4  -1   58.85    5.90
  -4   9  -1   42.88    5.19
   9   4   1   75.21    5.51
  -9  -4   1   67.26    3.92
   9  -4  -1   60.72    6.63
  -4  -9   1   43.37    4.22
  -9  -4   3  632.98   23.15
  -4   9  -3  566.41   24.17
  -9   4  -3  650.23   24.50
   9   4   3  660.88   24.04
   9  -4  -3  681.71   25.93
  -4  -9   3  516.07   23.20
  -9  -4   5 1214.82   46.47
  -9   4  -5 1165.19   47.27
   9   4   5 1159.39   46.74
  -9  -4   7  846.08   31.32
  -9   4  -7  793.88   31.78
  -4  -9   7  813.37   31.46
  -4   9  -9   31.27    2.36
  -9   4  -9   22.06    3.16
  -9  -4   9   23.33    3.56
  -4   9 -11   79.32    4.55
  -4  -9  11   88.02    5.53
  -4   9 -13  315.59   11.51
  -9   4 -13  260.71   11.50
  -4   9 -15  307.45   12.51
  -4   9 -15  302.74   14.28
  -9   4 -15  318.61   13.20
  -9   4 -15  312.53   12.52
  -9   4 -15  307.03   13.49
  -9   4 -17  400.75   16.26
  -9   4 -17  402.53   15.56
  -9   4 -17  372.93   16.53
  -9   4 -17  365.42   17.24
  -9   4 -19   47.04    7.59
  -4   9 -19   48.61    5.17
  -9   4 -19   41.27    7.37
  -9   4 -19   45.81    6.76
  -9   4 -19   48.10    5.06
  -9   4 -21   79.82    8.48
  -4   9 -21   80.11    6.45
  -9   4 -21   66.77    8.54
  -9   4 -21   78.71    6.06
  -9   4 -21   83.36    7.86
  -9   4 -23   39.08    7.35
  -9   4 -23   53.52    8.60
  -9   4 -23   39.11    6.35
  -9   4 -23   39.17    7.90
  -4   9 -23   46.36    6.26
  -9   4 -25   96.33    8.38
  -4   9 -25   81.46    7.52
  -9   4 -25  101.38    7.68
  -9   4 -25   92.19    8.81
  -4   9 -27  316.70   13.71
  -9   4 -27  271.68   14.46
  -4   9 -29    1.79    6.17
  -9   4 -29    2.06    8.31
  -4   9 -31    6.46    6.11
  -9   4 -31   25.29    7.43
  -9   4 -33   -2.31    6.10
  -4   9 -33    1.88    5.21
   9   5 -32   19.89    5.98
   5   9 -32   15.96    6.48
   9   5 -28   18.93    7.86
   5   9 -28    8.43    5.13
   9   5 -26  186.37   10.68
   5   9 -26  180.81    8.93
   5   9 -24   18.20    7.69
   9   5 -24    7.80    7.95
   5   9 -24   21.04    4.95
  -9  -5 -22   29.81    8.95
   9   5 -22   24.54    8.21
   5   9 -22   50.87    7.84
  -9  -5 -22   41.28    8.76
   5   9 -22   51.89    4.99
   5   9 -20  179.58   10.02
   9   5 -20  159.85   10.41
   5   9 -20  171.01    8.15
  -9  -5 -18   15.71    6.71
   9   5 -18   14.00    7.12
   5   9 -18   15.78    5.95
  -9  -5 -18    9.19    7.17
   5   9 -18   15.01    3.57
   5   9 -16  188.69    9.24
   5   9 -16  172.37    7.67
  -9  -5 -16  171.99    9.85
   5   9 -14  269.03   11.82
   5   9 -14  264.98   10.89
  -9  -5 -14  231.16   12.31
  -5  -9 -14  297.15   11.31
  -5  -9 -14  327.67   12.17
  -9  -5 -14  299.53   12.39
  -9  -5 -14  259.81   11.64
  -9  -5 -12   34.61    5.18
   5   9 -12   51.26    3.03
  -5  -9 -12   44.72    3.54
  -9  -5 -12   39.15    4.39
  -5  -9 -12   54.39    4.92
  -9  -5 -10  352.48   13.49
  -9  -5 -10  346.47   13.46
  -5  -9 -10  361.74   13.88
  -9  -5  -8   53.24    4.30
  -5  -9  -8   51.71    4.83
  -9  -5  -8   42.47    4.37
   9  -5   6  937.23   37.43
   9   5  -6  980.46   38.97
  -9   5   6  977.85   39.47
   9   5  -6  960.09   38.85
  -9  -5  -6  938.03   36.30
  -5   9   6  924.29   38.34
  -9  -5  -6  960.16   36.11
  -5  -9  -6  976.84   36.45
  -5   9   4  307.11   16.37
  -9   5   4  424.57   18.12
  -9  -5  -4  373.12   14.75
   9  -5   4  418.11   16.48
   9   5  -4  328.31   16.96
  -5  -9  -4  373.10   14.95
   9  -5   2   92.89    6.94
  -9   5   2   94.15    7.80
   9   5  -2   58.36    6.76
  -5   9   2   65.19    6.70
  -5   9   0  543.56   19.92
  -9  -5   0  452.48   18.12
  -9   5   0  400.86   19.80
   9   5   0  498.71   19.78
   9  -5   0  435.56   19.99
  -5  -9   0  464.11   18.24
  -5   9  -2   68.18    5.97
  -9  -5   2   76.04    4.75
   9   5   2   64.07    5.72
  -5  -9   2   81.64    5.01
  -9  -5   4  347.30   14.08
   9   5   4  298.77   14.68
  -9  -5   6  987.34   37.19
  -5  -9   6  970.69   37.30
  -9  -5   8   52.65    4.37
  -5  -9   8   51.55    4.66
  -9   5 -10  354.14   13.62
  -9  -5  10  344.40   14.20
  -5  -9  10  349.61   14.29
  -9   5 -12   54.12    3.68
  -5  -9  12   41.86    4.45
  -9  -5  12   50.21    4.58
  -9   5 -14  295.18   11.67
  -5   9 -14  285.61   11.86
  -5   9 -16  214.16    8.91
  -9   5 -16  184.25   10.36
  -9   5 -16  190.26    8.83
  -9   5 -16  189.81   11.26
  -9   5 -18   15.59    7.02
  -9   5 -18   18.67    4.55
  -9   5 -18   14.57    6.65
  -5   9 -18   12.30    4.47
  -9   5 -18   15.71    6.83
  -5   9 -20  184.58    8.66
  -9   5 -20  171.26   10.61
  -9   5 -20  185.88    8.74
  -9   5 -20  169.20   10.36
  -9   5 -20  172.87   10.38
  -9   5 -22   53.84    7.13
  -9   5 -22   51.07    8.46
  -5   9 -22   35.83    5.95
  -9   5 -22   58.50    8.44
  -9   5 -22   55.37    6.24
  -9   5 -24   20.94    6.72
  -5   9 -24    9.33    6.01
  -9   5 -24   20.80    5.94
  -9   5 -24   17.10    8.49
  -5   9 -26  228.25   10.81
  -9   5 -26  188.83   12.03
  -5   9 -28   12.49    6.50
  -9   5 -28   13.53    9.00
  -5   9 -30   30.29    6.15
  -9   5 -30   31.98    8.68
  -9   5 -32   10.66    7.24
  -5   9 -32   22.43    5.73
   6   9 -33   -3.86    5.60
   6   9 -31   -1.93    7.07
   9   6 -29   13.11    7.85
   9   6 -27   10.45    7.94
   9   6 -25   16.58    8.44
   6   9 -25   15.24    4.54
   9   6 -23    3.29    8.51
   6   9 -23    1.47    4.38
   6   9 -21   20.95    7.95
   9   6 -21   21.02    8.39
  -9  -6 -21   30.33    7.86
   6   9 -21   24.15    4.22
   6   9 -19   24.87    7.28
  -9  -6 -19   38.82    7.85
   9   6 -19   38.37    7.60
  -9  -6 -19   24.56    7.37
   6   9 -19   21.72    3.79
   6   9 -17   12.69    6.01
  -9  -6 -17    7.83    6.34
   9   6 -17   11.20    7.17
  -9  -6 -17   16.82    6.56
   6   9 -17   13.06    3.22
  -9  -6 -15   28.40    5.62
   6   9 -15   19.75    5.48
   6   9 -15   22.98    2.88
  -6  -9 -15   25.35    4.22
  -9  -6 -15   27.31    6.05
  -9  -6 -13   36.19    5.61
  -6  -9 -13   28.14    3.73
  -9  -6 -13   29.46    4.59
  -6  -9 -13   29.37    4.95
  -9  -6 -11   29.34    4.65
  -6  -9 -11   18.54    4.20
  -6  -9 -11   22.07    3.21
  -6  -9 -11   20.54    4.51
  -9  -6 -11   27.96    4.48
  -6  -9  -9  118.38    6.45
  -6  -9  -9  136.86    5.77
  -9  -6  -9  114.65    6.65
  -9  -6  -9  119.54    6.68
  -6  -9  -7   55.24    3.86
   9   6  -7   55.06    9.29
  -9  -6  -7   63.06    4.60
  -6  -9  -7   61.99    5.06
  -9  -6  -7   62.32    4.16
  -6  -9  -5   37.66    3.09
  -9  -6  -5   25.18    3.53
   9  -6   5   23.52    5.30
   9   6  -5   29.85    7.14
  -6   9   5   44.99    6.65
  -9   6   5   23.59    7.97
  -6  -9  -5   35.19    4.20
  -9  -6  -5   26.77    3.85
  -6   9   3   48.71    6.88
  -9  -6  -3   55.82    4.25
   9   6  -3   56.44    6.86
  -9   6   3   43.97    7.54
  -6  -9  -3   41.76    4.53
  -6   9   1   82.72    7.81
   9   6  -1   88.58    7.18
  -9  -6   1   67.87    4.70
  -6   9  -1   80.30    6.46
   9   6   1   72.93    6.46
  -6  -9   1   70.21    5.09
  -9  -6   3   52.31    4.30
   9   6   3   54.23    5.42
  -6  -9   3   48.95    4.70
  -9  -6   5   35.90    4.13
  -6  -9   5   30.05    4.49
  -9  -6   7   57.49    4.72
  -6  -9   7   56.39    5.05
  -9   6  -9  133.48    5.80
  -9  -6   9  139.85    6.78
  -9   6 -11   19.45    3.06
  -6   9 -11   25.93    2.71
  -6  -9  11   26.08    4.74
  -9  -6  11   20.10    4.38
  -6   9 -13   31.43    3.06
  -6   9 -13   23.73    4.05
  -9   6 -13   25.05    3.44
  -6   9 -15   32.10    3.70
  -9   6 -15   34.01    5.56
  -6   9 -15   25.15    4.49
  -9   6 -15   21.66    3.66
  -9   6 -15   32.66    7.57
  -9   6 -17   20.42    7.30
  -9   6 -17   15.71    6.45
  -9   6 -17   16.15    4.00
  -6   9 -17    9.18    8.60
  -9   6 -17   18.56    7.43
  -6   9 -17   10.57    4.00
  -6   9 -19   39.26    5.04
  -9   6 -19   31.38    6.98
  -9   6 -19   42.14    6.95
  -9   6 -19   29.47    4.75
  -9   6 -19   27.52    8.17
  -6   9 -19   33.18    9.69
  -9   6 -21   30.50    6.64
  -9   6 -21   22.54    7.64
  -6   9 -21   20.07   10.32
  -6   9 -21   26.46    5.42
  -9   6 -21   27.38    8.74
  -9   6 -21   28.25    5.38
  -6   9 -23   -3.13    6.06
  -9   6 -23    2.06    5.68
  -6   9 -23   -4.03   10.39
  -9   6 -23    2.81    8.76
  -9   6 -25    8.78    6.00
  -6   9 -25   26.66    6.02
  -6   9 -25   28.57   11.35
  -9   6 -25    9.16    9.43
  -6   9 -27    3.80    6.12
  -9   6 -27    2.84    8.74
  -6   9 -27    4.44   10.54
  -6   9 -29   23.86    6.31
  -6   9 -29   12.54   10.74
  -9   6 -29   17.86    9.18
  -6   9 -31    2.70    9.69
  -6   9 -31    6.69    5.71
  -9   6 -31   -5.38    8.20
  -6   9 -33    5.12    7.49
   7   9 -32    8.93    5.92
   9   7 -32   16.19    6.17
   9   7 -30   -3.83    7.26
   9   7 -28   -1.25    7.77
   7   9 -28    6.27    7.81
   9   7 -26   11.59    8.16
   9   7 -24   -1.53    8.70
   7   9 -24    1.74    4.34
   9   7 -22   17.54    8.63
   7   9 -22   17.47    4.00
   9   7 -20    9.84    8.38
  -9  -7 -20    8.29    6.83
   7   9 -20    5.36    3.63
   7   9 -18   41.57    7.16
   9   7 -18   33.54    8.49
  -9  -7 -18   42.31    7.88
  -9  -7 -18   51.83    6.89
   7   9 -16   60.18    6.73
  -9  -7 -16   55.40    6.51
  -9  -7 -16   52.14    6.37
  -7  -9 -16   55.66    5.18
  -9  -7 -14   12.57    5.15
  -7  -9 -14   11.89    4.01
  -9  -7 -14   15.83    5.39
  -7  -9 -14   21.26    5.06
  -9  -7 -14    9.19    4.71
  -9  -7 -12   77.93    5.86
  -7  -9 -12   64.97    5.45
  -7  -9 -12   57.34    4.53
  -9  -7 -12   73.53    5.45
  -7  -9 -12   67.82    5.95
  -9  -7 -10   14.85    4.42
  -7  -9 -10   11.11    4.05
  -7  -9 -10    9.76    3.17
  -9  -7 -10   14.28    4.67
  -7  -9 -10   12.74    4.65
  -7  -9  -8   63.92    4.15
   7   9  -8   40.99    8.62
  -9  -7  -8   51.81    4.98
  -9  -7  -8   42.44    4.44
  -7  -9  -8   51.21    5.15
  -7  -9  -6   53.43    3.80
  -7  -9  -6   49.96    4.94
  -9  -7  -6   55.80    4.94
  -9  -7  -6   47.23    3.93
  -9  -7  -4    2.27    2.69
  -7  -9  -4    2.57    2.60
  -7   9   4   -2.51    7.03
  -7  -9  -4    6.02    4.20
  -9  -7  -4    9.38    4.03
  -7   9   2   60.90    7.31
   9   7  -2   62.57    7.34
  -9  -7  -2   61.55    3.73
  -7   9   0   59.37    6.63
  -9  -7   0   56.49    4.65
   9   7   0   60.10    6.58
  -7  -9   0   51.11    4.91
  -9  -7   2   64.26    4.97
   9   7   2   67.47    6.36
  -7  -9   2   64.47    5.27
  -7  -9   4    5.86    4.28
  -9  -7   4    3.72    4.02
  -9  -7   6   56.89    5.10
  -7  -9   6   51.36    5.07
  -7  -9   8   45.18    5.04
  -9  -7   8   59.28    5.14
  -9   7 -10   13.33    2.81
  -7  -9  10    9.09    4.76
  -9  -7  10    9.34    4.16
  -7   9 -12   79.52    4.23
  -9   7 -12   65.94    4.39
  -7   9 -12   80.00    4.96
  -7  -9  12   67.15    5.91
  -9  -7  12   59.19    5.40
  -9   7 -14   23.25    3.53
  -7   9 -14   15.07    3.35
  -7   9 -14   20.65    4.56
  -9   7 -14   15.98    5.09
  -7   9 -16   57.35    4.64
  -7   9 -16   50.79    9.91
  -9   7 -16   64.51    9.33
  -9   7 -16   63.08    4.60
  -9   7 -16   60.67    6.30
  -7   9 -16   58.95    5.65
  -9   7 -16   61.45    8.02
  -9   7 -18   45.41    6.87
  -7   9 -18   45.45    4.99
  -9   7 -18   52.66    6.52
  -7   9 -18   48.36   10.32
  -9   7 -18   47.78    8.94
  -9   7 -18   46.48    4.99
  -9   7 -20   10.63    6.15
  -9   7 -20    4.62    6.99
  -7   9 -20    5.22    5.08
  -9   7 -20    6.93    5.11
  -7   9 -20   11.00   10.56
  -9   7 -20   13.98    8.80
  -7   9 -22   16.58    5.65
  -7   9 -22   24.19   11.10
  -9   7 -22   17.22    5.40
  -9   7 -22   14.78    9.54
  -7   9 -24    6.45    5.79
  -9   7 -24    3.66    5.95
  -7   9 -24   14.19   10.99
  -9   7 -24    1.62   10.20
  -7   9 -26   14.90    6.33
  -9   7 -26   14.13    6.10
  -7   9 -26    4.70   11.26
  -9   7 -26   11.61    9.86
  -7   9 -28   10.06   10.36
  -7   9 -28    8.68    6.25
  -9   7 -28    2.05    9.44
  -9   7 -30    4.89    8.83
  -7   9 -30   18.63    5.92
  -7   9 -30   -1.01   10.00
  -7   9 -32    4.92    8.21
  -9   7 -32   17.89    7.51
   9   8 -29   -5.49    7.71
   8   9 -29   13.91    7.45
   8   9 -27  116.03    8.97
   9   8 -27   94.50    9.34
   8   9 -25   22.19    8.62
   9   8 -25   30.80    9.09
   9   8 -23    9.27    8.71
   9   8 -21   12.94    8.37
   9   8 -19   60.13    8.50
  -9  -8 -19   61.16    6.96
  -9  -8 -17   60.93    7.44
   8   9 -17   25.40    7.68
  -9  -8 -17   64.70    6.43
  -8  -9 -17   22.49    5.28
  -9  -8 -15   82.26    7.33
  -8  -9 -15  111.47    7.69
  -9  -8 -15   74.11    6.60
  -8  -9 -15   99.85    6.08
  -8  -9 -13  198.55    9.22
  -9  -8 -13  180.28    8.91
  -9  -8 -13  172.20    8.60
  -8  -9 -13  161.76    8.25
  -8  -9 -13  189.65    9.31
  -9  -8 -13  182.23    8.97
  -8  -9 -11   67.87    5.58
  -9  -8 -11   66.92    5.44
  -8  -9 -11   61.88    4.66
  -8  -9 -11   69.03    5.94
  -9  -8 -11   69.02    5.72
  -9  -8  -9   12.06    4.31
  -8  -9  -9   15.05    3.76
  -9  -8  -9   12.67    4.73
  -8  -9  -9    6.23    4.86
  -8  -9  -7  379.31   13.66
  -8  -9  -7  364.10   14.30
  -9  -8  -7  344.52   14.40
  -8  -9  -5  424.98   16.00
  -9  -8  -5  384.16   16.07
  -8  -9  -5  394.70   16.68
  -8  -9  -3  241.11   10.10
  -9  -8  -3  252.56   10.24
  -8  -9  -3  234.78   11.18
  -9  -8   1  184.37    8.72
  -8  -9   1  172.23    8.64
  -8  -9   3  287.93   11.93
  -9  -8   3  255.30   11.72
  -8  -9   5  434.72   17.59
  -9  -8   5  428.71   17.50
  -8  -9   7  329.21   14.54
  -9  -8   7  372.70   14.76
  -9  -8   9   13.54    4.91
  -8  -9   9   10.80    4.79
  -8   9 -11   67.46    4.99
  -8  -9  11   63.11    5.79
  -9  -8  11   69.97    5.82
  -8   9 -13  185.79    8.14
  -9   8 -13  197.03    8.22
  -9   8 -13  194.08    9.16
  -8   9 -13  206.66    8.91
  -8  -9  13  171.33    9.50
  -9  -8  13  185.53    9.38
  -9   8 -15  120.47    7.01
  -9   8 -15  120.06    5.71
  -9   8 -17   31.17    6.81
  -8   9 -17   69.85    4.80
  -9   8 -17   27.11    6.39
  -8   9 -17   64.56    6.02
  -9   8 -17   26.65    4.57
  -8   9 -17   65.86   10.76
  -9   8 -17   34.69    9.88
  -8   9 -19   69.74    5.59
  -9   8 -19   71.44    7.09
  -8   9 -19   69.61   11.38
  -9   8 -19   62.84   10.11
  -9   8 -19   63.74    5.68
  -8   9 -21   21.59   11.38
  -9   8 -21   26.82   10.27
  -8   9 -21   13.08    5.35
  -9   8 -21   24.55    5.58
  -8   9 -23    5.78    5.68
  -9   8 -23    9.36    5.82
  -8   9 -23    3.76   10.60
  -9   8 -23    5.72   10.27
  -8   9 -25   44.05    6.42
  -9   8 -25   26.90    6.27
  -8   9 -25   25.73   11.59
  -9   8 -25   18.32   10.97
  -8   9 -27  144.20    8.41
  -8   9 -27  119.51   12.78
  -9   8 -27  144.18   12.11
  -8   9 -29   -2.54   10.13
  -9   8 -29   14.18    9.76
  -9   8 -31    5.77    8.42
  -8   9 -31    2.07    8.90
   9   9 -30   -4.31    6.58
   9   9 -28   93.15    8.71
   9   9 -26  137.20   10.04
   9   9 -24   24.32    8.99
   9   9 -22   23.79    9.14
  -9  -9 -18   13.84    5.76
  -9  -9 -16  308.26   13.29
  -9  -9 -16  256.96   12.15
  -9  -9 -14  199.39    9.94
  -9  -9 -14  169.54    8.70
  -9  -9 -14  186.47    9.61
  -9  -9 -12  482.89   18.52
  -9  -9 -12  438.15   18.12
  -9  -9 -12  460.96   18.78
  -9  -9 -10  112.97    6.54
  -9  -9 -10  116.50    7.37
  -9  -9  -8  164.07    7.95
  -9  -9  -8  188.97    9.04
  -9  -9  -6  825.67   31.77
  -9  -9  -6  859.23   32.44
  -9  -9  -4 1891.82   71.59
  -9  -9  -4 1965.88   72.19
  -9  -9   0  859.61   33.19
  -9  -9   2   75.38    6.23
  -9  -9   4 2036.67   76.66
  -9  -9   6  893.55   34.56
  -9  -9   8  188.36    9.60
  -9  -9  10  116.88    7.44
  -9   9 -12  535.28   19.98
  -9  -9  12  465.39   20.47
  -9   9 -14  204.98    9.02
  -9   9 -14  219.62    9.99
  -9   9 -16  271.56   16.79
  -9   9 -16  294.31   12.26
  -9   9 -16  314.24   13.21
  -9   9 -18   20.55    4.64
  -9   9 -18   12.75   10.69
  -9   9 -18   16.79    6.21
  -9   9 -20   33.56    5.22
  -9   9 -20   36.30   11.00
  -9   9 -22   28.17   11.53
  -9   9 -22   32.07    5.71
  -9   9 -24   36.15    6.07
  -9   9 -24   26.58   11.51
  -9   9 -26  161.83   13.08
  -9   9 -28  124.07   11.18
  -9   9 -30    4.41    8.66
  10   0   0  461.36   21.88
   0 -10   0  536.92   20.26
  10   0  -2   88.54    8.47
   0 -10   2   92.06    5.47
   0 -10   4  519.34   20.58
   0 -10  -4  532.26   20.65
   0 -10  -6 1601.98   60.36
   0 -10   6 1600.96   60.30
   0  10  -8    3.38    2.57
   0 -10  -8    5.40    3.76
   0 -10   8    5.35    3.67
   0  10 -10 1999.83   74.49
 -10   0  10 2039.30   74.74
   0 -10  10 1901.01   74.86
   0 -10 -10 2042.06   75.00
   0  10 -12  646.90   24.56
 -10   0 -12  640.83   24.46
 -10   0 -12  664.39   24.85
 -10   0  12  624.80   24.73
  10   0 -14   66.78    4.69
   0  10 -14   79.04    4.86
   0  10 -14   76.11    5.37
 -10   0 -14   78.44    4.59
 -10   0 -14   68.92    4.97
 -10   0 -14   69.72    7.39
  10   0 -16  625.81   26.21
   0  10 -16  727.58   26.38
   0  10 -16  692.12   26.52
 -10   0 -16  712.25   26.27
 -10   0 -16  767.54   27.64
 -10   0 -16  608.10   27.19
   0  10 -18  144.31    7.35
  10   0 -18  129.32    7.15
   0  10 -18  148.01    7.98
 -10   0 -18  140.67    7.12
 -10   0 -18  145.22   10.63
 -10   0 -18  128.60    9.63
 -10   0 -20  106.71    9.85
  10   0 -20  105.48    6.69
   0  10 -20  119.81    7.27
 -10   0 -20  137.24   11.30
   0  10 -20  121.28    8.00
 -10   0 -20  126.12    6.88
  10   0 -22   25.68    4.72
 -10   0 -22   19.58    8.23
   0  10 -22   28.96    6.32
 -10   0 -22   20.25    9.86
 -10   0 -22   29.18    5.71
   0  10 -22   27.79    6.61
  10   0 -24   71.73    5.89
 -10   0 -24   63.58    9.87
   0  10 -24   93.13    7.90
 -10   0 -24   91.97   11.80
 -10   0 -24   93.12    7.25
   0  10 -24   87.11    7.77
   0  10 -26    4.01    7.26
 -10   0 -26   17.78    6.46
   0  10 -28   62.16    8.30
 -10   0 -28   59.46    6.75
   0  10 -28   51.46    7.56
   0  10 -30    6.00    6.45
 -10   0 -30   -5.05    5.78
   0  10 -30   -3.60    6.88
   0  10 -32   19.26    6.15
   0  10 -32   20.25    6.20
   1  10 -33   15.38    5.65
   1  10 -31   19.86    6.28
   1  10 -31   12.27    6.13
   1  10 -29   29.22    6.93
   1  10 -29   34.83    7.24
   1  10 -27   14.26    7.05
 -10  -1 -27   29.38    6.09
   1  10 -25   19.00    6.59
 -10  -1 -25   22.49    5.94
  10   1 -25   19.31    5.40
 -10  -1 -25   25.66    9.52
   1  10 -25   20.12    7.29
   1  10 -23   29.17    6.18
 -10  -1 -23   16.02    5.96
  10   1 -23    9.35    5.25
   1  10 -23   33.18    6.70
 -10  -1 -23   10.36    8.76
 -10  -1 -21   57.02    5.43
   1  10 -21   20.14    5.76
   1  10 -21   20.38    6.08
 -10  -1 -21   43.31    8.83
  10   1 -21   44.61    5.63
 -10  -1 -19    4.76    4.36
   1  10 -19   10.86    5.13
 -10  -1 -19    4.66    8.00
  10   1 -19   10.26    4.82
   1  10 -19   15.55    5.83
 -10  -1 -17  328.53   12.99
   1  10 -17  326.78   13.26
  10   1 -17  300.18   13.32
   1  10 -17  329.19   13.36
 -10  -1 -17  305.85   14.63
   1  10 -15   84.88    5.63
  10   1 -15  101.56    5.98
   1  10 -15   86.77    5.89
 -10  -1 -15  101.80    7.72
   1  10 -13   14.10    3.94
   1  10 -13   13.80    3.63
 -10  -1 -13    6.33    3.79
  -1 -10 -13   17.00    4.15
   1  10 -11  584.60   23.09
   1  10 -11  586.04   23.16
 -10  -1 -11  627.68   23.40
  -1 -10 -11  651.86   23.76
   1  10  -9  242.54   10.50
 -10  -1  -9  263.56   10.90
 -10   1   7  595.72   26.12
  -1 -10  -7  606.67   23.10
   1 -10   7  573.54   23.01
  10   1  -5  711.79   34.15
 -10   1   5  769.40   34.10
   1 -10   5  853.54   31.98
  -1 -10  -5  875.37   32.02
  10  -1   3  260.84   13.04
 -10   1   3  274.42   13.60
   1 -10   3  268.66   11.46
  -1 -10  -3  276.03   11.47
  10  -1   1  471.68   18.41
  10   1  -1  380.05   18.07
 -10   1   1  446.05   18.17
   1 -10   1  384.37   16.30
  10  -1  -1  371.08   19.86
  -1 -10   1  478.69   17.90
  -1 -10   3  291.40   11.99
   1 -10  -3  294.18   12.01
  10  -1  -5  776.65   32.06
   1 -10  -5  851.70   29.79
  -1 -10   5  783.99   29.77
  -1  10  -7  621.62   22.88
 -10  -1   7  565.82   23.31
  -1 -10   7  591.98   23.62
   1 -10  -7  633.59   23.67
  -1  10  -9  298.58   11.09
 -10  -1   9  263.41   11.54
  -1 -10   9  267.31   11.91
  -1  10 -11  666.92   23.63
 -10   1 -11  589.52   23.67
 -10  -1  11  610.43   23.89
  -1 -10  11  603.60   24.13
  -1  10 -13    5.55    3.37
 -10   1 -13   17.62    3.43
 -10   1 -13   16.47    3.84
  -1  10 -15  109.81    6.53
 -10   1 -15   86.09    5.48
  10  -1 -15   74.83    5.07
  -1  10 -15  113.52    5.75
 -10   1 -15   79.53    7.86
  -1  10 -17  315.46   12.77
  10  -1 -17  280.59   12.42
  -1  10 -17  335.04   13.45
 -10   1 -17  301.05   12.79
 -10   1 -17  273.00   14.30
 -10   1 -19   13.08    8.39
  -1  10 -19    7.06    4.56
  10  -1 -19   11.70    3.97
 -10   1 -19    7.27    8.08
  -1  10 -19   14.52    6.49
 -10   1 -19   13.05    5.19
  10  -1 -21   19.62    4.17
 -10   1 -21   22.27    8.51
  -1  10 -21   49.95    6.22
 -10   1 -21   21.74    9.56
  -1  10 -21   48.38    7.30
 -10   1 -21   20.27    5.80
 -10   1 -23   32.65    9.10
  -1  10 -23   15.54    6.68
 -10   1 -23   49.66   10.96
 -10   1 -23   33.43    6.29
  -1  10 -23   11.39    7.65
 -10   1 -25   20.34    9.46
 -10   1 -25   34.77   11.04
  -1  10 -25   30.30    7.97
 -10   1 -25   12.14    6.63
  -1  10 -27   33.90    7.17
 -10   1 -27   17.37    6.80
  -1  10 -27   29.79    8.30
  -1  10 -29   26.85    6.59
  -1  10 -29   30.99    8.49
 -10   1 -29   29.75    6.63
  -1  10 -31    6.46    5.95
  -1  10 -31   17.11    7.35
 -10   1 -31    0.62    5.80
  -1  10 -33   24.00    5.34
  -1  10 -33   24.56    6.11
   2  10 -32   20.39    5.99
   2  10 -32   22.01    5.42
   2  10 -30   53.86    7.31
   2  10 -30   61.22    6.37
   2  10 -28   30.91    6.44
  10   2 -26    6.78    5.86
   2  10 -26   11.48    7.72
   2  10 -26    5.22    6.22
  10   2 -24   13.77    5.79
   2  10 -24    9.34    7.05
 -10  -2 -24   15.55    9.46
 -10  -2 -24    7.83   10.82
   2  10 -24    6.62    5.88
   2  10 -22   53.02    6.83
 -10  -2 -22   22.50    8.82
  10   2 -22   21.66    6.39
 -10  -2 -22   53.69   10.71
   2  10 -22   36.61    5.64
   2  10 -20   62.71    6.62
 -10  -2 -20   56.33    8.78
  10   2 -20   51.91    6.36
   2  10 -20   55.02    5.66
  10   2 -18  117.05    7.44
   2  10 -18  136.65    7.46
   2  10 -18  129.51    6.85
 -10  -2 -18  123.83   10.30
 -10  -2 -18  120.22    9.38
   2  10 -16   13.01    4.70
  10   2 -16   12.05    4.98
   2  10 -16   12.49    4.02
 -10  -2 -16   16.56    7.40
   2  10 -14   35.84    3.66
   2  10 -14   39.49    4.65
   2  10 -12   87.35    5.00
   2  10 -12   73.63    4.25
 -10  -2 -12   76.42    5.17
  -2 -10 -12   75.49    5.68
 -10  -2 -12   64.98    5.98
   2  10 -10   59.69    3.79
 -10  -2 -10   74.77    4.77
  -2 -10 -10   62.01    5.22
 -10  -2  -8  318.23   13.73
  -2 -10  -8  376.34   14.17
  10  -2   6  147.56    8.86
  10   2  -6  146.00    9.46
 -10  -2  -6  148.53    6.72
 -10   2   6  153.01   10.65
  -2 -10  -6  123.99    7.31
  10  -2   4  160.13   10.20
  10   2  -4  170.34   11.30
  10   2  -4  186.66   10.78
 -10  -2  -4  187.13    8.32
 -10   2   4  175.99   11.25
  10   2  -2   65.30    6.30
  10  -2   2   69.19    7.31
 -10   2   2   57.92    6.85
  10  -2   0  208.05   10.74
 -10   2   0  193.35    9.92
   2 -10   0  181.00    8.28
  -2 -10   0  189.05    8.25
  10  -2  -2   74.31    7.59
  -2  10  -2   61.77    5.50
 -10  -2   2   80.84    4.50
 -10   2  -2   74.64    5.94
  -2 -10   2   62.75    4.99
  10  -2  -4  207.33   11.82
 -10  -2   4  225.21    8.68
 -10   2  -4  217.34    9.73
  -2 -10   4  192.44    9.04
  -2  10  -6  114.01    5.64
 -10  -2   6  107.28    6.00
  -2  10  -8  284.70   11.69
  -2 -10   8  297.11   12.63
  -2  10 -10   58.35    3.55
 -10  -2  10   61.44    4.52
  -2 -10  10   62.71    4.78
  10  -2 -12   71.22    3.95
  -2  10 -12   67.59    4.17
 -10   2 -12   79.24    4.84
 -10  -2  12   64.54    4.88
  -2 -10  12   74.28    5.13
  -2  10 -14   26.24    3.70
 -10   2 -14   38.48    4.45
  -2  10 -14   29.53    5.90
  -2  10 -16   12.54    4.02
 -10   2 -16   13.58    7.64
 -10   2 -16   10.62    4.63
  -2  10 -16   11.75    5.95
 -10   2 -16    8.79    7.01
  -2  10 -18  134.18    6.93
  -2  10 -18  129.42    8.67
 -10   2 -18  120.67    7.36
 -10   2 -18  121.65    9.66
 -10   2 -18  110.60    9.44
 -10   2 -20   54.77    8.94
  -2  10 -20   74.34    6.15
 -10   2 -20   51.10    9.48
  -2  10 -20   67.65    7.90
 -10   2 -20   64.78    6.62
 -10   2 -22   39.87    8.71
 -10   2 -22   35.03    9.34
  -2  10 -22   28.97    8.33
 -10   2 -22   45.57    6.59
 -10   2 -24    1.67    8.71
  -2  10 -24   11.03    6.67
 -10   2 -24    4.15   10.49
 -10   2 -24    7.72    6.63
  -2  10 -24   13.60    8.40
  -2  10 -26   12.10    6.58
  -2  10 -26   13.14    8.21
 -10   2 -26    1.10    7.13
 -10   2 -28   28.63    7.27
  -2  10 -28   27.20    6.65
  -2  10 -28   18.66    8.74
  -2  10 -30   46.36    6.84
 -10   2 -30   48.20    6.85
  -2  10 -30   66.43    9.13
  -2  10 -32   18.86    5.80
 -10   2 -32   18.97    5.79
  -2  10 -32   29.87    7.29
   3  10 -33   21.36    5.56
   3  10 -31   17.90    6.33
   3  10 -31   28.21    5.35
   3  10 -29   15.90    5.32
   3  10 -27   68.61    7.88
  10   3 -27   58.67    7.19
   3  10 -27   76.73    6.53
  10   3 -25   22.18    6.44
   3  10 -25   33.68    7.58
   3  10 -25   35.31    6.11
 -10  -3 -23   27.59    9.11
   3  10 -23   24.73    7.18
  10   3 -23   19.37    6.99
 -10  -3 -23   23.84    9.62
   3  10 -23   28.66    5.42
 -10  -3 -21   64.79    9.07
  10   3 -21   72.18    7.60
   3  10 -21   88.01    7.79
 -10  -3 -21   77.21   10.54
   3  10 -21   76.16    5.55
 -10  -3 -19   48.56    8.10
   3  10 -19   43.81    6.30
  10   3 -19   62.71    6.83
 -10  -3 -19   44.93    9.17
   3  10 -19   40.39    4.78
   3  10 -17   76.04    6.27
 -10  -3 -17   62.07    8.71
   3  10 -17   71.85    4.85
   3  10 -15   29.04    3.49
   3  10 -15   28.23    4.83
   3  10 -13  245.23   10.07
   3  10 -13  221.38    9.45
 -10  -3 -13  244.51   10.11
 -10  -3 -13  227.44   10.62
  -3 -10 -13  226.77   10.55
   3  10 -11  350.21   14.39
 -10  -3 -11  383.67   15.12
 -10  -3 -11  381.36   15.44
   3  10  -9   31.71    2.79
 -10  -3  -9   42.37    4.08
  10  -3   9   31.18    5.66
  -3 -10  -9   34.41    4.67
  10  -3   7   59.69    6.53
 -10  -3  -7   68.28    4.88
  10  -3   5  182.29   11.38
  10   3  -5  232.73   12.61
  10   3  -5  218.59   11.72
 -10   3   5  172.24   12.06
 -10  -3  -5  204.49    8.87
  -3 -10  -5  198.73    9.22
  10  -3   3  243.67   13.15
  10   3  -3  250.53   13.10
 -10   3   3  250.62   13.61
 -10  -3  -3  266.62   10.99
  -3 -10  -3  285.31   11.35
  10  -3   1   56.07    7.59
 -10   3   1   69.76    7.29
  -3  10  -1   98.74    7.42
  10  -3  -1  125.02    9.01
 -10   3  -1  140.87    8.34
  10   3   1  190.70    8.19
 -10  -3   1  165.84    6.50
  -3 -10   1   88.84    6.60
  10  -3  -3  270.09   13.77
  -3  10  -3  245.00   11.74
 -10   3  -3  275.60   12.23
 -10  -3   3  271.92   11.02
  -3 -10   3  268.72   11.33
 -10  -3   5  200.93    8.54
  -3  10  -5  216.10    8.96
  -3 -10   5  197.58    8.88
 -10  -3   7   79.95    4.85
 -10   3  -7   74.98    4.83
  -3 -10   7   78.26    5.26
  -3  10  -9   32.06    2.62
 -10  -3   9   31.33    3.99
  -3 -10   9   40.84    4.52
  -3  10 -11  372.75   14.50
 -10  -3  11  378.22   15.19
  -3 -10  11  385.81   15.45
 -10   3 -13  232.56   10.11
  -3  10 -13  223.38    9.28
 -10   3 -15   34.41    5.17
  -3  10 -15   31.31    6.98
  -3  10 -15   32.26    3.75
  -3  10 -17   45.71    5.12
 -10   3 -17   75.28    5.94
  -3  10 -17   49.70    7.64
 -10   3 -17   56.69    7.27
 -10   3 -17   63.54    8.28
 -10   3 -19   35.93    8.52
 -10   3 -19   58.66    8.41
 -10   3 -19   31.90    6.20
  -3  10 -19   64.15    8.20
 -10   3 -21   77.71    9.71
 -10   3 -21   96.07    9.45
  -3  10 -21   84.62    8.84
 -10   3 -21   73.27    7.33
 -10   3 -23   21.04    8.24
 -10   3 -23   29.85    9.82
  -3  10 -23   27.99    9.33
 -10   3 -23   39.95    6.88
  -3  10 -23   26.62    6.21
 -10   3 -25   23.82    8.55
 -10   3 -25   29.85    7.02
  -3  10 -25   31.31    9.54
  -3  10 -25   20.47    6.44
  -3  10 -27   69.13    7.11
  -3  10 -27   75.53    9.66
 -10   3 -27   76.86    8.31
  -3  10 -29   19.10    6.65
 -10   3 -29   12.97    7.20
  -3  10 -29   17.02    9.42
  -3  10 -31   43.89    6.14
 -10   3 -31   22.76    6.57
  -3  10 -31   37.67    8.66
  -3  10 -33   12.64    5.07
  -3  10 -33    8.92    6.80
   4  10 -30   36.28    7.43
  10   4 -28   15.99    7.05
   4  10 -28   13.16    7.79
   4  10 -28   12.42    5.01
   4  10 -26  172.34   10.49
   4  10 -26  178.45    8.56
   4  10 -24   58.20    7.37
  10   4 -24   42.93    7.87
 -10  -4 -24   62.03   10.62
   4  10 -24   59.77    5.72
 -10  -4 -22   45.63    8.91
  10   4 -22   34.22    7.72
   4  10 -22   32.68    7.80
 -10  -4 -22   34.84    9.43
   4  10 -22   28.93    4.87
  10   4 -20   33.21    7.36
   4  10 -20   37.54    6.43
   4  10 -20   26.08    4.50
  10   4 -18   29.95    7.04
   4  10 -18   29.55    6.35
   4  10 -18   22.25    3.87
 -10  -4 -18   33.02    8.32
   4  10 -16  234.46   10.33
   4  10 -16  217.76    8.94
 -10  -4 -16  201.49   11.04
   4  10 -14   65.86    5.69
   4  10 -14   60.79    3.80
 -10  -4 -14   44.78    4.97
 -10  -4 -14   42.83    6.19
  -4 -10 -14   57.44    5.61
 -10  -4 -12  354.72   14.12
 -10  -4 -12  363.04   14.39
  -4 -10 -12  388.41   14.61
   4  10 -10   14.05    2.26
 -10  -4 -10   19.33    4.68
 -10  -4 -10   23.15    4.16
  -4 -10 -10   15.28    4.83
  10  -4   8   74.41    6.99
 -10  -4  -8   85.75    5.38
 -10  -4  -6   98.01    5.46
  10  -4   6   82.41    7.23
  -4  10   6   84.59    8.46
  -4 -10  -6   84.97    5.98
  10  -4   4  633.11   26.36
  -4  10   4  608.06   26.59
  10   4  -4  673.17   26.90
 -10  -4  -4  662.57   24.75
 -10   4   4  647.00   27.63
  -4 -10  -4  617.78   24.96
  10  -4   2  150.89    9.33
  -4  10   2  168.42    8.96
  10   4  -2  119.12    8.64
 -10   4   2  134.50    9.12
  10  -4   0   26.11    6.28
  -4  10   0   30.66    5.38
 -10  -4   0   30.02    3.77
  10   4   0   31.67    5.17
 -10   4   0   31.13    5.74
  -4 -10   0   29.10    4.40
  10  -4  -2  176.45   10.69
 -10  -4   2  176.23    7.45
  10   4   2  160.63    8.60
 -10   4  -2  174.02    9.23
  -4 -10   2  153.34    7.94
  -4  10  -4  656.66   23.99
 -10  -4   4  566.98   23.21
 -10   4  -4  509.90   24.12
  -4 -10   4  669.41   23.60
 -10   4  -6   65.08    5.48
 -10  -4   6   80.61    5.30
 -10  -4   8   95.72    5.76
  -4 -10   8   88.19    5.78
  -4  10 -10   16.93    2.54
  -4 -10  10   19.31    4.68
 -10  -4  10   13.21    3.70
  -4  10 -12  376.05   14.07
 -10  -4  12  338.67   14.59
  -4 -10  12  352.91   14.86
 -10   4 -14   68.23    6.04
  -4  10 -14   45.98    3.90
 -10   4 -16  239.44    9.97
  -4  10 -16  208.40   12.38
 -10   4 -16  242.02   10.97
 -10   4 -16  229.24   11.54
 -10   4 -16  212.08   13.17
 -10   4 -18   14.13    8.21
 -10   4 -18   18.57    7.67
 -10   4 -18   26.14    6.29
 -10   4 -18   25.87    4.88
  -4  10 -18   34.33    8.26
  -4  10 -20   38.25    5.58
 -10   4 -20   26.08    8.43
 -10   4 -20   30.00    8.68
 -10   4 -20   18.43    6.76
  -4  10 -20   43.77    9.09
 -10   4 -22   30.77    8.42
  -4  10 -22   51.18    5.80
 -10   4 -22   44.80    8.87
  -4  10 -22   42.65    9.81
 -10   4 -22   34.57    7.44
 -10   4 -24   48.98    8.30
  -4  10 -24   51.53    6.58
 -10   4 -24   43.15    9.74
  -4  10 -24   56.04   10.60
 -10   4 -24   54.36    8.12
  -4  10 -26  183.99    9.88
 -10   4 -26  178.48   10.86
  -4  10 -26  179.95   12.70
  -4  10 -28    9.51    6.34
 -10   4 -28   16.48    8.01
  -4  10 -28   16.90   10.03
  -4  10 -30   36.51    9.68
  -4  10 -30   30.96    6.27
 -10   4 -30   35.66    7.56
  -4  10 -32   -2.91    5.42
 -10   4 -32    6.76    6.06
  -4  10 -32    6.71    7.96
  10   5 -31   31.00    6.37
  10   5 -29   45.06    7.37
  10   5 -27   17.46    7.25
   5  10 -27   24.11    7.90
   5  10 -27   17.43    4.74
  10   5 -25   69.07    8.78
   5  10 -25   87.41    8.69
   5  10 -25   79.34    5.88
   5  10 -23   57.98    8.50
  10   5 -23   62.99    8.46
 -10  -5 -23   61.39    9.70
   5  10 -23   60.82    5.26
  10   5 -21   14.83    8.06
   5  10 -21   22.76    7.40
 -10  -5 -21   20.61    8.89
   5  10 -21   17.67    4.49
 -10  -5 -19   64.96    7.78
   5  10 -19   48.15    6.95
  10   5 -19   57.09    8.29
 -10  -5 -19   57.79    8.48
   5  10 -19   43.75    4.35
 -10  -5 -17   15.13    7.07
   5  10 -17   10.34    5.91
  10   5 -17    6.20    7.26
 -10  -5 -17    9.27    7.18
   5  10 -17   11.46    3.29
   5  10 -15   86.81    6.85
   5  10 -15   73.87    4.40
 -10  -5 -15   93.10    7.49
   5  10 -13  155.10    6.63
 -10  -5 -13  146.93    7.89
 -10  -5 -13  155.81    8.49
 -10  -5 -11    6.54    4.85
 -10  -5 -11   11.36    4.29
  -5 -10 -11    6.73    4.71
 -10  -5  -9  205.48    8.84
  -5 -10  -9  190.75    9.29
 -10  -5  -9  177.92    8.83
 -10  -5  -7   16.70    3.81
 -10  -5  -7   16.16    3.99
  -5 -10  -7   16.25    4.43
  -5  10   5   17.41    6.60
  10  -5   5   30.78    5.62
 -10  -5  -5   33.02    4.16
  -5 -10  -5   23.29    4.63
  10  -5   3   89.08    7.42
  -5  10   3   90.51    7.58
 -10  -5  -3   85.07    5.49
 -10   5   3   90.40    8.63
  10   5  -3   79.00    7.51
  -5 -10  -3   95.87    5.92
  10  -5   1   67.00    6.84
 -10   5   1   64.35    7.23
  10   5  -1   67.07    6.64
  -5  10   1   56.98    6.68
  -5  10  -1   77.47    6.66
 -10  -5   1   59.74    4.90
  10  -5  -1   51.70    7.68
 -10   5  -1   53.26    6.54
  10   5   1   60.80    6.05
  -5 -10   1   73.67    5.33
  -5  10  -3   73.14    6.19
 -10  -5   3   89.46    5.45
 -10   5  -3   92.25    6.95
  -5 -10   3   94.24    5.91
 -10   5  -5   25.16    4.85
 -10  -5   5   18.60    4.18
 -10   5  -7   14.71    4.38
  -5 -10   7   19.09    4.61
 -10  -5   7   19.92    4.17
 -10  -5   9  199.22    8.89
  -5 -10   9  186.55    9.33
 -10  -5  11    4.51    4.10
  -5 -10  11    8.48    4.65
  -5  10 -15  103.54    5.40
 -10   5 -15  102.44    7.29
 -10   5 -15   87.41    5.54
 -10   5 -15   80.75    7.40
 -10   5 -17   10.53    8.68
 -10   5 -17    8.96    6.55
 -10   5 -17   14.63    4.39
 -10   5 -17   14.67    6.91
  -5  10 -17   13.14    4.16
  -5  10 -19   68.42    5.50
 -10   5 -19   40.94    8.80
 -10   5 -19   66.12    8.09
 -10   5 -19   45.39    7.84
 -10   5 -19   51.03    5.40
 -10   5 -21   19.87    8.13
 -10   5 -21   17.28    8.07
 -10   5 -21   11.07    7.73
 -10   5 -21   20.40    5.51
  -5  10 -21   21.03    5.31
 -10   5 -23   57.72    7.88
  -5  10 -23   72.85    6.67
 -10   5 -23   72.94    9.02
 -10   5 -23   64.04    8.72
 -10   5 -25   81.13    8.18
  -5  10 -25   94.09    7.65
 -10   5 -25   93.90    9.58
  -5  10 -27   35.67    6.32
 -10   5 -27   23.87    8.29
 -10   5 -29   90.10    8.90
  -5  10 -29   65.99    7.03
  -5  10 -31   39.17    5.94
 -10   5 -31   49.97    7.44
  10   6 -28   39.74    7.74
   6  10 -26   -1.26    7.79
  10   6 -26    8.28    7.79
   6  10 -26    2.15    4.35
   6  10 -24   61.80    8.66
  10   6 -24   57.28    9.19
   6  10 -24   56.18    4.88
  10   6 -22   34.94    9.05
   6  10 -22   49.96    8.55
 -10  -6 -22   47.33    8.37
   6  10 -22   38.54    4.43
  10   6 -20   30.68    8.34
   6  10 -20   36.00    7.68
 -10  -6 -20   38.36    8.48
 -10  -6 -20   33.41    8.23
   6  10 -20   31.57    4.10
 -10  -6 -18   88.60    7.74
   6  10 -18   55.80    7.20
  10   6 -18   76.12    9.09
 -10  -6 -18   87.70    7.98
   6  10 -18   52.27    4.34
 -10  -6 -16   33.69    6.68
   6  10 -16   34.97    6.51
 -10  -6 -16   17.33    6.70
 -10  -6 -14   51.51    6.59
 -10  -6 -14   45.61    6.09
  -6 -10 -14   28.90    4.07
  -6 -10 -14   34.68    5.75
 -10  -6 -14   39.85    5.05
 -10  -6 -12  302.71   13.53
 -10  -6 -12  306.90   13.60
 -10  -6 -10   15.39    4.84
 -10  -6 -10   14.25    4.80
  -6 -10 -10   25.65    5.35
 -10  -6  -8   55.48    5.19
 -10  -6  -8   49.26    4.69
 -10  -6  -6  427.55   17.04
  -6 -10  -6  441.22   17.33
 -10  -6  -6  411.49   16.70
 -10  -6  -4  254.12   10.74
  10  -6   4  265.62   12.66
 -10  -6  -4  260.10   10.28
  -6  10   2  252.07   13.15
 -10   6   2  276.67   13.98
  10   6  -2  250.69   13.29
 -10  -6   0  168.57    8.16
  -6  10   0  186.41   10.51
 -10   6   0  166.76   10.53
  10   6   0  160.95    9.96
  -6 -10   0  187.38    8.57
 -10  -6   2  264.01   11.49
 -10   6  -2  249.59   13.23
 -10  -6   4  208.79   10.19
  -6 -10   4  267.52   10.78
 -10  -6   6  459.60   18.01
  -6 -10   6  439.01   18.28
 -10  -6   8   73.36    5.26
  -6 -10   8   53.87    5.53
 -10  -6  10   29.41    4.70
  -6 -10  10   16.50    4.91
  -6  10 -12  283.19   11.66
  -6 -10  12  285.87   12.84
  -6  10 -14   48.62    3.83
 -10   6 -14   35.57    4.22
  -6  10 -16   35.78    4.27
 -10   6 -16   42.00    6.85
 -10   6 -16   38.30    4.46
 -10   6 -16   40.07    7.42
 -10   6 -18   53.96    8.46
 -10   6 -18   59.23    7.78
 -10   6 -18   56.89    5.54
 -10   6 -18   62.32    8.65
 -10   6 -20   41.79    8.03
 -10   6 -20   58.19    8.04
  -6  10 -20   32.95    5.41
 -10   6 -20   39.00    5.48
 -10   6 -20   33.34    8.85
  -6  10 -22   52.45    6.04
 -10   6 -22   42.42    7.48
 -10   6 -22   50.52    8.25
 -10   6 -22   50.19    5.93
 -10   6 -22   42.16    8.82
  -6  10 -24   78.64    6.61
 -10   6 -24   65.91    9.58
 -10   6 -26    4.22    9.01
  -6  10 -26   -4.21    6.08
 -10   6 -28   41.17    9.16
  -6  10 -28   56.30    6.73
 -10   6 -30   43.12    8.64
  -6  10 -30   41.05    6.07
 -10   6 -32    5.96    6.51
  10   7 -29   31.92    7.71
  10   7 -27   20.65    8.03
  10   7 -25    2.09    8.90
  10   7 -23   54.18    9.01
   7  10 -23   55.54    9.03
  10   7 -21   45.85    9.04
   7  10 -21   35.74    8.28
 -10  -7 -21   45.45    7.82
 -10  -7 -19   77.63    9.03
  10   7 -19   64.31    9.38
   7  10 -19   58.42    7.92
 -10  -7 -19   69.16    7.95
  10   7 -17   75.89    8.76
   7  10 -17   96.21    8.34
 -10  -7 -17  108.31    8.06
 -10  -7 -17   81.21    7.67
 -10  -7 -15  164.95    8.59
 -10  -7 -15  120.22    8.49
  -7 -10 -15  148.27    7.10
 -10  -7 -15  130.34    7.80
 -10  -7 -13  126.10    7.55
  -7 -10 -13  114.53    7.45
 -10  -7 -13  134.13    7.13
  -7 -10 -11  414.59   16.36
 -10  -7 -11  363.35   15.91
 -10  -7 -11  385.68   15.77
 -10  -7  -9   22.20    4.72
  -7 -10  -9   18.85    4.23
 -10  -7  -9   25.46    4.93
  -7 -10  -9   24.17    5.24
  -7 -10  -7  137.03    7.44
 -10  -7  -7  155.98    8.35
  -7 -10  -7  192.68    8.68
 -10  -7  -7  189.78    7.72
 -10  -7  -5  419.08   15.33
  -7 -10  -5  363.33   15.38
  -7 -10  -3  120.10    7.29
 -10  -7  -3  108.90    5.73
  -7  10   1  259.46   15.52
  10   7  -1  275.69   15.63
 -10  -7   1  285.36   13.01
  -7 -10   1  346.26   13.43
 -10  -7   3  125.63    7.18
  -7 -10   3  133.98    7.59
 -10  -7   5  321.52   15.55
  -7 -10   5  455.48   16.04
 -10  -7   7  173.95    8.62
  -7 -10   7  181.75    8.99
  -7 -10   9   16.76    5.15
 -10  -7   9   16.52    4.74
  -7 -10  11  356.05   15.96
 -10  -7  11  393.62   15.74
 -10   7 -13  125.65    6.12
  -7  10 -13  123.35    5.86
  -7 -10  13  119.44    7.57
 -10  -7  13  122.62    7.33
  -7  10 -15  179.10    7.64
 -10   7 -15  191.08    8.96
  -7  10 -17  101.85    6.13
 -10   7 -17  119.28    6.26
  -7  10 -17   75.16   12.07
 -10   7 -17  105.56   10.06
 -10   7 -17  128.37    8.09
 -10   7 -17   98.60    9.73
  -7  10 -19   81.49    5.79
 -10   7 -19   51.38    5.70
  -7  10 -19   80.55   11.18
 -10   7 -19   46.65    9.16
 -10   7 -19   75.19    7.41
 -10   7 -19   56.76    8.08
 -10   7 -21   42.96    7.15
  -7  10 -21   69.94    5.93
 -10   7 -21   57.10    8.13
  -7  10 -21   53.16   11.69
 -10   7 -21   47.19    5.97
 -10   7 -21   48.11    9.65
  -7  10 -23   68.33    6.41
  -7  10 -23   57.69   11.92
 -10   7 -23   48.25   10.32
  -7  10 -25    5.26    6.18
  -7  10 -25    5.38   11.48
 -10   7 -25    0.71    9.74
 -10   7 -27   24.70    9.20
  -7  10 -27   41.81    6.38
  -7  10 -27   39.46   10.71
  -7  10 -29   46.82    5.88
  -7  10 -29   36.75   10.09
 -10   7 -29   25.06    8.96
  -7  10 -31    3.15    8.66
 -10   7 -31    4.67    7.67
  10   8 -30    2.90    6.66
  10   8 -28   29.78    7.68
   8  10 -28   23.11    7.24
  10   8 -26   25.41    8.39
  10   8 -24    2.74    8.75
  10   8 -22   40.62    9.25
  10   8 -20   18.29    8.63
   8  10 -20    7.38    8.35
 -10  -8 -20   19.31    7.12
 -10  -8 -18   21.76    7.98
  10   8 -18    9.65    8.74
   8  10 -18   12.86    7.59
 -10  -8 -18   24.92    6.52
 -10  -8 -16   71.35    7.48
   8  10 -16   54.24    7.82
 -10  -8 -16   77.50    6.79
  -8 -10 -16   51.33    5.39
 -10  -8 -14  129.73    8.52
 -10  -8 -14  152.92    8.02
  -8 -10 -14  122.99    6.90
  -8 -10 -14  143.44    8.51
 -10  -8 -14  133.80    7.98
 -10  -8 -12  132.43    7.25
  -8 -10 -12  116.74    7.82
 -10  -8 -12  126.65    7.61
  -8 -10 -10  101.91    6.48
 -10  -8 -10  113.32    6.69
  -8 -10 -10  118.02    7.31
  -8 -10  -8   60.99    5.11
 -10  -8  -8   92.84    6.46
 -10  -8  -8  102.01    5.71
  -8 -10  -8   69.32    6.49
  -8 -10  -6  238.41    9.10
  -8 -10  -6  213.10   10.23
 -10  -8  -6  220.07   10.33
 -10  -8  -4  138.80    6.90
  -8 -10  -4  152.09    8.25
 -10  -8  -2  144.41    6.44
 -10  -8   0  210.07    9.76
  -8 -10   0  189.05    9.66
 -10  -8   2  137.86    7.91
  -8 -10   2  140.71    8.01
 -10  -8   4  165.52    9.11
  -8 -10   4  189.21    9.12
 -10  -8   6  235.40   10.40
  -8 -10   6  201.27   10.58
 -10  -8   8   70.29    6.46
  -8 -10   8  100.01    6.96
  -8 -10  10  104.99    7.26
 -10  -8  10  113.98    7.30
  -8 -10  12  132.49    8.26
 -10  -8  12  117.53    7.49
 -10   8 -14  147.87    8.94
 -10   8 -14  178.38    7.72
  -8  10 -16   78.99    5.03
 -10   8 -16   83.32    7.22
 -10   8 -16   67.80   10.89
 -10   8 -16   61.01    5.32
 -10   8 -18   13.02    7.07
 -10   8 -18   19.38    6.87
  -8  10 -18   26.48    4.74
 -10   8 -18    8.01    4.80
  -8  10 -18   17.47   11.46
 -10   8 -18    3.12    9.24
 -10   8 -20   11.49    6.93
  -8  10 -20   24.33    5.23
 -10   8 -20   12.30    5.30
  -8  10 -20   14.70   11.35
 -10   8 -20   12.29    9.82
  -8  10 -22   46.34   12.11
 -10   8 -22   36.46   10.54
 -10   8 -22   46.58    5.90
  -8  10 -22   60.37    5.89
  -8  10 -24    3.52    5.70
  -8  10 -24    3.53   11.41
 -10   8 -24   17.94   10.67
  -8  10 -26   36.78    6.08
  -8  10 -26   23.89   10.99
  -8  10 -28   26.61   10.13
  -8  10 -28   39.05    5.95
 -10   8 -28   28.76    9.25
  -8  10 -30   -1.85    8.88
 -10   8 -30    3.09    8.28
  10   9 -29   10.14    7.11
   9  10 -29    1.30    6.79
  10   9 -27   53.10    8.01
   9  10 -27   69.99    7.86
  10   9 -25   20.95    8.96
  10   9 -23    6.95    9.09
  10   9 -21    5.47    8.97
 -10  -9 -19    9.29    6.20
 -10  -9 -17  112.05    9.20
   9  10 -17  123.56    9.58
 -10  -9 -17  130.04    7.65
  -9 -10 -17   95.76    6.90
 -10  -9 -15  126.98    8.70
 -10  -9 -15  166.46    7.74
  -9 -10 -15   89.64    6.90
 -10  -9 -15  142.19    8.31
  -9 -10 -15  111.62    8.31
 -10  -9 -13  148.37    8.38
  -9 -10 -13  160.70    8.70
  -9 -10 -13  144.47    7.43
 -10  -9 -13  137.31    7.80
 -10  -9 -13  149.54    8.87
  -9 -10 -13  160.02    9.21
 -10  -9 -11   36.52    5.35
  -9 -10 -11   20.11    5.37
  -9 -10 -11   23.66    4.04
 -10  -9 -11   22.53    4.62
 -10  -9 -11   29.76    6.10
  -9 -10 -11   28.60    6.15
  -9 -10  -9   88.99    6.27
 -10  -9  -9  111.36    6.28
 -10  -9  -9  100.04    7.36
  -9 -10  -9  104.75    7.50
  -9 -10  -7  276.62   11.05
 -10  -9  -7  239.99   11.06
 -10  -9  -7  262.26   12.10
  -9 -10  -7  275.09   12.20
  -9 -10  -5  801.30   28.96
 -10  -9  -5  809.08   29.77
  -9 -10  -5  786.77   29.76
 -10  -9  -3  383.28   15.90
  -9 -10  -3  372.01   15.90
  -9 -10   1  329.13   15.10
 -10  -9   1  381.24   15.17
  -9 -10   3  373.72   15.58
 -10  -9   3  356.20   15.53
 -10  -9   5  814.44   31.00
  -9 -10   5  770.45   30.96
  -9 -10   7  270.10   12.72
 -10  -9   7  285.74   12.74
  -9 -10   9  112.97    7.66
 -10  -9   9   98.86    7.46
 -10  -9  11   22.73    6.17
  -9 -10  11   32.88    6.49
 -10  -9  13  149.39    9.10
  -9 -10  13  140.89    9.42
 -10   9 -15  110.07    7.54
 -10   9 -17  121.31    8.29
 -10   9 -17  150.54    7.00
  -9  10 -17  103.96   12.80
 -10   9 -17  125.26   12.80
  -9  10 -17  118.69    6.79
 -10   9 -19    5.58    6.81
  -9  10 -19    1.74    4.92
 -10   9 -19    5.56    4.85
  -9  10 -19    0.14   10.87
 -10   9 -19    7.58   10.86
 -10   9 -21   12.80   11.40
  -9  10 -21   11.10    5.36
 -10   9 -21   16.82    5.33
  -9  10 -21   14.02   11.32
  -9  10 -23    4.37   10.93
  -9  10 -23    2.28    5.40
 -10   9 -23   20.16   10.79
  -9  10 -25   34.78    5.83
  -9  10 -25   22.42   11.57
 -10   9 -25   46.94   11.11
  -9  10 -27   58.52   10.84
 -10   9 -27   89.43   10.58
  -9  10 -29    0.23    8.93
 -10   9 -29   15.92    8.59
  10  10 -30   19.11    6.14
  10  10 -28   23.77    6.60
  10  10 -26   47.41    8.00
  10  10 -24   -3.73    8.77
 -10 -10 -18  118.29    7.50
 -10 -10 -16   37.38    5.52
 -10 -10 -14   79.92    7.58
 -10 -10 -14   75.64    5.90
 -10 -10 -14   69.34    7.64
 -10 -10 -12   25.56    5.99
 -10 -10 -12   24.16    4.57
 -10 -10 -12   21.72    6.77
 -10 -10 -10   22.66    5.23
 -10 -10 -10   15.73    4.06
 -10 -10 -10   20.38    6.52
 -10 -10  -8   11.54    4.38
 -10 -10  -8    8.33    6.25
 -10 -10  -6  386.51   15.83
 -10 -10  -6  424.80   17.09
 -10 -10  -4  420.75   17.63
 -10 -10   0  808.22   31.58
 -10 -10   2   58.01    6.49
 -10 -10   4  446.21   18.58
 -10 -10   6  420.08   17.81
 -10 -10   8   12.10    5.84
 -10 -10  10   10.66    6.15
 -10 -10  12   22.23    6.37
 -10  10 -18  109.91   12.23
 -10  10 -20   19.26   11.07
 -10  10 -22    3.01   11.00
 -10  10 -24    6.54   10.67
 -10  10 -26   61.23   10.39
 -10  10 -28   35.34    8.68
 -10  10 -30   18.18    7.72
   0 -11   1 2104.39   79.05
   0 -11   3   22.33    4.52
   0 -11  -3   21.34    4.65
   0 -11  -5  364.94   14.65
   0 -11   5  336.11   14.59
   0  11  -7  443.15   16.87
   0 -11  -7  435.17   17.80
   0 -11   7  431.58   17.72
   0  11  -9  157.28    6.81
   0 -11   9  142.00    8.01
   0 -11  -9  165.91    8.30
   0  11 -11  549.24   22.07
 -11   0 -11  626.42   22.50
 -11   0  11  567.82   22.40
   0  11 -13  168.89    7.97
 -11   0 -13  170.01    8.40
   0  11 -13  177.47    8.22
   0  11 -15    3.28    4.80
   0  11 -15    4.84    4.53
  11   0 -15    6.31    4.17
 -11   0 -15    0.96    7.60
  11   0 -17   66.15    5.41
   0  11 -17   80.48    5.99
   0  11 -17   76.99    6.27
 -11   0 -17   76.91    5.35
 -11   0 -17   86.65    9.80
 -11   0 -17   67.59    8.79
   0  11 -19   13.81    5.07
 -11   0 -19   10.10    9.10
  11   0 -19   12.41    4.58
 -11   0 -19    5.66   10.53
   0  11 -19   11.72    5.82
 -11   0 -19   10.54    4.76
   0  11 -21   23.55    6.03
 -11   0 -21   29.13    9.69
  11   0 -21   21.26    4.98
 -11   0 -21   33.43   11.53
 -11   0 -21   29.17    5.56
   0  11 -21   33.43    6.66
 -11   0 -23  245.07   15.22
  11   0 -23  247.32   11.95
   0  11 -23  316.25   13.22
 -11   0 -23  339.03   16.52
 -11   0 -23  313.17   12.83
   0  11 -23  296.03   13.31
 -11   0 -25  259.55   15.41
   0  11 -25  228.93   11.48
 -11   0 -25  241.49   11.08
   0  11 -27   38.60    7.31
   0  11 -27   36.12    7.62
   0  11 -29   54.61    6.65
   0  11 -29   57.95    7.40
   0  11 -31    4.19    5.85
   0  11 -31    4.99    6.00
   1  11 -32    5.63    5.45
   1  11 -32    6.18    4.99
   1  11 -30   64.67    6.90
   1  11 -30   53.89    6.35
   1  11 -28   50.63    7.11
   1  11 -28   56.45    7.09
  11   1 -26   28.74    5.49
   1  11 -26   56.42    7.01
 -11  -1 -24  229.12   14.12
  11   1 -24  218.95   10.54
   1  11 -24  247.63   11.95
   1  11 -24  238.69   11.19
   1  11 -22   79.78    6.92
 -11  -1 -22   65.15    9.88
  11   1 -22   68.16    6.51
   1  11 -22   86.25    6.72
   1  11 -20   30.99    6.02
 -11  -1 -20   36.74    9.20
  11   1 -20   40.11    5.48
   1  11 -20   31.01    5.99
  11   1 -18   35.80    5.40
   1  11 -18   37.64    6.04
 -11  -1 -18   38.78    8.44
   1  11 -18   34.00    5.26
 -11  -1 -16   19.24    7.41
   1  11 -16   25.71    4.95
  11   1 -16   20.07    4.98
   1  11 -16   25.20    4.66
   1  11 -14  259.36   11.18
   1  11 -14  257.17   10.97
 -11  -1 -14  262.87   11.31
   1  11 -12   73.71    4.89
   1  11 -12   72.94    4.78
 -11   1  12   57.21    5.00
 -11  -1 -12   56.07    5.23
  -1 -11 -12   90.03    6.09
 -11  -1 -10  305.09   12.19
  -1 -11 -10  312.49   12.52
 -11  -1  -8  126.08    6.32
  -1 -11  -8   91.52    6.45
  -1 -11  -6  285.03   12.23
   1 -11   6  280.21   12.12
  -1 -11  -4  222.88   10.33
   1 -11   4  228.08   10.21
   1 -11   2  429.36   17.34
   1 -11   0 1443.30   55.12
  -1 -11   0 1471.98   55.16
  -1 -11   2  496.39   19.78
  -1 -11   4  197.21    9.50
   1 -11  -4  207.95    9.52
  -1 -11   6  207.12    9.42
   1 -11  -6  225.64    9.35
  -1  11  -8  110.18    5.05
  -1 -11   8  124.54    6.49
 -11   1 -10  257.53   11.84
 -11  -1  10  284.85   12.42
  -1 -11  10  301.19   12.74
  -1  11 -12   64.73    4.33
 -11   1 -12   75.53    4.57
 -11  -1  12   68.59    5.05
  -1  11 -14  274.87   10.94
 -11   1 -14  259.32   11.18
  -1  11 -14  284.36   11.41
 -11   1 -14  269.58   10.86
  11  -1 -16   21.22    3.75
 -11   1 -16   21.73    8.32
  -1  11 -16   17.22    4.59
 -11   1 -16   21.60    4.37
  -1  11 -16   24.63    5.75
 -11   1 -18   13.70    8.62
  11  -1 -18   25.94    4.21
  -1  11 -18   45.98    5.38
 -11   1 -18   49.98    9.48
  -1  11 -18   47.01    6.57
 -11   1 -18   30.86    5.20
 -11   1 -20   19.91    9.50
  -1  11 -20   37.02    5.98
 -11   1 -20   38.44   10.38
  -1  11 -20   36.90    6.83
 -11   1 -20   26.52    5.61
 -11   1 -22   74.57   10.38
  -1  11 -22   75.14    6.95
 -11   1 -22   73.93    6.77
  -1  11 -22   80.08    8.14
 -11   1 -24  254.41   12.11
  -1  11 -24  276.53   12.83
 -11   1 -26   30.67   10.10
  -1  11 -26   32.97    7.77
  -1  11 -26   34.17    7.26
  -1  11 -28   56.02    7.03
 -11   1 -28   53.48    6.53
  -1  11 -28   48.38    8.21
  -1  11 -30   46.81    6.55
  -1  11 -30   47.30    7.34
  -1  11 -32   12.37    5.33
  -1  11 -32    4.25    5.98
   2  11 -31  130.09    8.07
   2  11 -31  131.42    7.35
   2  11 -29   30.69    6.96
   2  11 -29   37.78    5.78
  11   2 -27    9.92    5.69
   2  11 -27    9.58    5.94
  11   2 -25  133.91    8.26
 -11  -2 -25  133.38   12.07
   2  11 -25  152.66    9.49
 -11  -2 -25  132.44   12.85
   2  11 -25  157.86    8.55
   2  11 -23   17.95    6.63
 -11  -2 -23   20.97    9.39
  11   2 -23   17.95    6.17
 -11  -2 -23   15.16   11.50
   2  11 -23   17.54    5.46
   2  11 -21   93.62    7.43
 -11  -2 -21   52.03    9.34
  11   2 -21   59.29    6.98
 -11  -2 -21   95.95   11.96
   2  11 -21   93.20    6.39
 -11  -2 -19   69.37    9.25
   2  11 -19   87.56    7.14
  11   2 -19   61.75    6.57
 -11  -2 -19  102.64   10.73
   2  11 -19   82.16    5.95
   2  11 -17    3.30    5.10
  11   2 -17   -0.25    5.72
 -11  -2 -17   10.26    9.11
   2  11 -17    0.39    4.31
   2  11 -15  369.86   15.00
   2  11 -15  385.43   15.31
   2  11 -13   25.53    3.61
   2  11 -13   25.89    4.69
 -11  -2 -13   22.82    6.35
 -11  -2 -13   17.29    4.69
  -2 -11 -13   38.77    5.31
   2  11 -11  274.47   11.65
 -11  -2 -11  285.47   12.32
  -2 -11 -11  290.75   12.66
 -11  -2  -9  137.97    7.16
  -2 -11  -9  122.63    7.50
 -11  -2  -7   12.06    4.10
  -2 -11  -7    8.41    5.07
 -11  -2  -5  132.39    6.38
  -2 -11  -5  123.63    7.07
 -11  -2  -3   19.22    3.77
  11  -2   3   15.55    7.12
 -11   2   3   20.14    6.58
  -2 -11  -3   23.03    4.84
 -11   2   1  153.25    9.53
 -11  -2   1  129.65    6.85
 -11   2  -1  108.02    8.52
  -2  11  -3   23.73    4.55
 -11  -2   3   20.06    3.84
 -11   2  -3   20.05    4.96
  -2 -11   3   20.73    4.78
  -2  11  -5  126.32    6.71
 -11  -2   5  131.91    6.43
  -2 -11   5  112.78    7.05
 -11  -2   7    8.64    4.02
  -2 -11   7    9.90    4.65
  -2  11  -9  122.40    5.43
 -11  -2   9  112.46    6.35
  -2 -11   9  119.89    7.04
  -2  11 -11  243.13   10.74
 -11  -2  11  277.50   11.51
  -2 -11  11  261.33   11.75
 -11   2 -13   27.67    4.13
  -2  11 -13   24.95    3.64
 -11   2 -15  380.82   15.44
  -2  11 -15  371.97   15.18
 -11   2 -15  348.71   17.52
 -11   2 -17    5.33    8.56
  -2  11 -17    2.57    4.27
 -11   2 -17    0.55    5.10
  -2  11 -17    5.34    6.74
 -11   2 -17   -6.90    8.27
  -2  11 -19   75.28    6.54
  -2  11 -19   73.34    8.27
 -11   2 -19   90.76    6.52
 -11   2 -19   77.75   10.35
 -11   2 -19   75.69    9.56
 -11   2 -21   82.77   10.26
 -11   2 -21   97.18   11.34
  -2  11 -21   66.75    8.53
 -11   2 -21  100.13    7.11
 -11   2 -23   12.59    8.96
 -11   2 -23   21.28    9.97
 -11   2 -23   14.36    6.06
  -2  11 -23   30.50    8.35
  -2  11 -25  155.35    9.40
 -11   2 -25  131.02   11.79
 -11   2 -25  192.93   13.30
 -11   2 -25  161.94    9.47
  -2  11 -25  165.02   10.96
 -11   2 -27    4.07    6.84
  -2  11 -27   24.49    8.49
  -2  11 -27   10.73    6.47
  -2  11 -29   40.01    6.66
 -11   2 -29   30.05    6.40
  -2  11 -29   48.31    8.29
  -2  11 -31  129.83    8.04
  -2  11 -31  149.54    9.44
   3  11 -32   38.87    5.78
   3  11 -30   33.14    4.99
   3  11 -30   30.55    6.63
  11   3 -28    1.94    6.10
   3  11 -28    3.55    5.15
   3  11 -26   14.91    7.40
  11   3 -26   17.64    6.18
   3  11 -26   13.52    5.57
   3  11 -24   24.24    6.88
 -11  -3 -24   15.06    9.64
  11   3 -24   19.79    6.52
 -11  -3 -24   10.70   10.65
   3  11 -24   21.47    5.43
   3  11 -22   87.00    7.64
 -11  -3 -22   90.12   10.00
  11   3 -22   75.11    7.86
 -11  -3 -22   87.55   11.54
   3  11 -22   90.19    6.19
  11   3 -20   18.64    6.95
 -11  -3 -20   23.34    8.87
   3  11 -20   48.28    6.96
 -11  -3 -20   38.07   10.09
   3  11 -20   42.05    4.82
  11   3 -18   22.24    6.49
   3  11 -18   26.03    6.20
 -11  -3 -18   23.73    9.18
   3  11 -18   25.20    4.27
   3  11 -16  132.96    7.74
   3  11 -16  136.47    6.54
   3  11 -14   71.94    5.72
   3  11 -14   76.88    4.60
 -11  -3 -14   75.10    5.63
  -3 -11 -14   79.42    6.41
 -11  -3 -14   88.93    7.12
   3  11 -12  348.00   12.83
   3  11 -12  292.83   12.24
 -11  -3 -12  320.82   13.20
  -3 -11 -12  321.86   13.50
 -11  -3 -12  279.72   13.56
 -11  -3 -10  420.93   15.85
  -3 -11 -10  438.94   16.27
 -11  -3  -8   44.68    4.64
  11  -3   8   43.54    6.92
  -3 -11  -8   31.98    5.13
  11  -3   6  179.98   11.20
 -11  -3  -6  188.75    8.47
  -3 -11  -6  171.59    8.83
  11  -3   4  171.64   10.14
  11   3  -4  124.73    9.61
 -11   3   4  168.56   10.59
 -11  -3  -4  145.10    7.25
  -3 -11  -4  140.45    7.86
  11   3  -2  320.22   14.82
 -11   3   2  330.31   15.30
  -3  11   0  150.68    9.17
  11   3   0  149.56    8.95
 -11   3   0  150.25    9.62
 -11  -3   0  160.57    7.61
  -3 -11   0  177.54    8.25
  -3  11  -2  329.65   13.81
 -11   3  -2  261.76   13.97
 -11  -3   2  276.47   12.49
  -3 -11   2  353.05   13.12
  -3  11  -4  116.25    7.45
 -11   3  -4  140.70    8.11
 -11  -3   4  138.58    6.98
 -11  -3   6  163.01    7.92
  -3 -11   6  182.43    8.64
 -11  -3   8   24.20    4.47
  -3 -11   8   41.46    5.11
  -3  11 -10  417.04   15.89
 -11  -3  10  398.98   16.69
  -3 -11  10  420.59   17.02
  -3  11 -12  271.45   11.32
 -11  -3  12  299.88   12.13
  -3 -11  12  300.87   12.47
 -11   3 -14   65.88    5.61
  -3  11 -14   83.35    4.81
  -3  11 -16  179.97    7.88
  -3  11 -16  184.36   10.08
 -11   3 -16  136.28    8.59
 -11   3 -16  195.91   10.37
 -11   3 -16  125.39   11.91
 -11   3 -18   24.93    9.06
  -3  11 -18   31.89    5.35
 -11   3 -18   39.15    8.80
 -11   3 -18   29.98    6.05
  -3  11 -18   39.43    7.73
 -11   3 -20   42.36    9.65
 -11   3 -20   50.86    9.54
  -3  11 -20   27.21    8.46
 -11   3 -20   50.48    6.65
 -11   3 -22   66.93   10.55
  -3  11 -22   85.76    7.12
 -11   3 -22   88.51   10.03
  -3  11 -22   94.58    9.68
 -11   3 -22   83.70    7.78
 -11   3 -24   30.23    8.89
 -11   3 -24   36.06   10.20
 -11   3 -24   30.82    6.98
  -3  11 -24   25.16    9.21
  -3  11 -24   17.80    6.44
 -11   3 -26   16.13    8.81
  -3  11 -26   30.62    6.75
 -11   3 -26   15.36    7.20
  -3  11 -26   40.83    9.34
  -3  11 -28    7.50    6.29
 -11   3 -28    5.24    7.06
  -3  11 -30   39.22    8.72
  -3  11 -30   41.64    6.17
 -11   3 -30   31.37    6.36
  -3  11 -32   60.66    7.44
  -3  11 -32   63.57    5.87
   4  11 -31   -2.20    5.73
   4  11 -29   46.21    5.15
   4  11 -27    0.04    7.37
  11   4 -27   -4.43    6.76
   4  11 -27    6.77    4.86
  11   4 -25   16.42    7.21
   4  11 -25   23.22    7.38
   4  11 -25   17.57    5.04
   4  11 -23   85.15    8.15
 -11  -4 -23   61.76   10.28
  11   4 -23   60.84    8.56
 -11  -4 -23   72.74   10.70
   4  11 -23   84.13    5.95
  11   4 -21   45.32    8.00
   4  11 -21   23.86    7.19
 -11  -4 -21   37.21    9.95
   4  11 -21   19.92    4.65
   4  11 -19   32.92    6.84
  11   4 -19   23.16    7.67
   4  11 -19   25.78    4.07
 -11  -4 -17   55.05    8.17
  11   4 -17   55.51    7.86
 -11  -4 -17   64.78    9.34
   4  11 -17   77.73    4.85
   4  11 -15   23.51    3.45
   4  11 -15   29.84    5.52
 -11  -4 -13   38.14    6.36
   4  11 -13   62.69    5.47
   4  11 -13   55.09    3.62
 -11  -4 -13   46.20    5.22
  -4 -11 -13   69.85    6.19
 -11  -4 -11  269.94   11.38
  -4 -11 -11  287.89   11.81
 -11  -4 -11  278.70   11.71
 -11  -4  -9  150.09    7.96
 -11  -4  -9  162.53    7.97
  -4 -11  -9  137.87    8.37
 -11  -4  -7  129.00    6.61
  -4 -11  -7   97.04    6.78
 -11  -4  -5  345.69   14.28
  -4 -11  -5  373.95   14.73
  -4  11   3  203.19   11.68
 -11  -4  -3  215.19    9.38
  11   4  -3  217.85   11.67
 -11   4   3  198.53   12.06
  -4 -11  -3  194.19    9.82
  11   4  -1  164.61    9.29
 -11   4   1  158.01   10.02
 -11  -4   1  119.50    7.02
  -4  11  -1  180.37    8.98
 -11   4  -1  109.31    8.70
  -4 -11   1  165.77    7.91
 -11  -4   3  199.73    9.17
  -4  11  -3  247.11   10.89
 -11   4  -3  162.77   10.38
  -4 -11   3  211.72    9.78
 -11  -4   5  352.09   14.05
 -11   4  -5  321.24   14.84
  -4 -11   5  338.65   14.43
 -11  -4   7   97.03    6.21
  -4 -11   7  127.38    6.90
 -11  -4   9  121.74    7.15
  -4 -11   9  151.42    7.78
  -4  11 -11  290.59   11.10
  -4 -11  11  288.95   12.28
  -4  11 -13   45.34    3.94
  -4 -11  13   40.07    5.36
 -11   4 -15   26.91    5.57
 -11   4 -17   79.40   10.71
 -11   4 -17  100.79    8.71
 -11   4 -17   92.20    7.26
 -11   4 -19   15.31    9.56
  -4  11 -19   34.38    5.26
 -11   4 -19   19.93    8.48
 -11   4 -19   28.85    6.90
  -4  11 -19   30.44    9.18
 -11   4 -21   15.62    9.34
  -4  11 -21   45.03    5.89
 -11   4 -21   31.49    9.33
  -4  11 -21   33.69    9.68
 -11   4 -21   17.92    6.94
  -4  11 -23   68.93    6.84
 -11   4 -23   79.84    9.47
 -11   4 -23   84.91    9.99
  -4  11 -23   65.96   10.11
 -11   4 -23   92.02    8.33
 -11   4 -25   10.79    8.32
  -4  11 -25   21.93    6.48
 -11   4 -25   23.59    7.21
  -4  11 -25   22.20   10.16
  -4  11 -27    7.97    9.13
  -4  11 -27   12.13    6.63
 -11   4 -27    6.74    7.65
  -4  11 -29   45.37    6.31
 -11   4 -29   48.39    7.50
  -4  11 -29   36.43    9.32
 -11   4 -31    6.11    5.93
  -4  11 -31    5.85    5.36
  -4  11 -31   11.41    7.98
   5  11 -32   -1.45    5.13
  11   5 -28   81.26    7.88
   5  11 -28   88.72    8.33
  11   5 -26    7.39    7.41
   5  11 -26   12.30    7.04
   5  11 -26    2.42    4.39
   5  11 -24   36.53    7.72
  11   5 -24   35.64    8.11
 -11  -5 -24   23.98    9.80
   5  11 -24   33.34    4.63
   5  11 -22  153.08   10.26
  11   5 -22  148.01   10.65
   5  11 -22  154.82    7.71
  11   5 -20   62.34    9.15
   5  11 -20   80.32    7.83
 -11  -5 -20   91.14    9.91
   5  11 -20   74.15    5.16
  11   5 -18  123.12   10.32
   5  11 -18  162.91    8.99
 -11  -5 -18  130.56    9.57
 -11  -5 -18  140.53   10.30
   5  11 -18  137.44    6.60
 -11  -5 -16  228.72   11.50
   5  11 -16  211.08   10.36
   5  11 -16  190.07    8.56
   5  11 -14   59.61    6.22
 -11  -5 -14   64.38    5.80
 -11  -5 -14   69.14    6.86
  -5 -11 -14   56.37    6.59
 -11  -5 -12   96.47    6.77
 -11  -5 -12  104.09    7.22
 -11  -5 -10  106.19    6.37
 -11  -5 -10  106.69    6.70
 -11  -5  -8  143.29    7.41
  -5 -11  -8  134.81    7.80
 -11  -5  -8  129.93    7.43
 -11  -5  -6  491.75   19.74
  -5 -11  -6  504.37   20.18
 -11  -5  -4  643.40   24.72
  -5 -11  -4  621.79   25.04
  -5  11   2  418.71   18.35
  11   5  -2  404.00   18.29
 -11   5   2  387.36   18.68
  -5  11   0  489.99   19.79
 -11  -5   0  452.20   17.82
  -5 -11   0  456.17   18.22
  -5  11  -2  421.59   18.63
 -11  -5   2  422.58   17.32
 -11   5  -2  399.16   18.96
  -5 -11   2  471.91   17.84
 -11  -5   4  619.84   23.40
  -5 -11   4  631.91   23.83
 -11  -5   6  524.57   20.37
  -5 -11   6  501.99   20.66
 -11  -5   8  129.44    7.17
  -5 -11   8  139.47    7.93
 -11  -5  10   57.63    5.41
  -5 -11  10  107.47    6.52
  -5 -11  12   97.71    7.36
 -11  -5  12  123.24    6.88
  -5  11 -14   71.92    4.69
 -11   5 -14   67.24    7.38
  -5  11 -16  232.70    9.82
  -5  11 -16  241.90   13.80
 -11   5 -16  222.39   11.04
 -11   5 -16  205.39   11.53
  -5  11 -18  138.77    7.47
  -5  11 -18  119.65   11.19
 -11   5 -18  166.97    9.56
 -11   5 -18  152.90    9.97
 -11   5 -18  133.72   11.33
  -5  11 -20   81.12    6.05
  -5  11 -20   80.77   10.91
 -11   5 -20   82.78    8.36
 -11   5 -20   73.79    9.26
 -11   5 -20   69.98    9.92
  -5  11 -22  183.74    8.85
 -11   5 -22  139.65   11.24
 -11   5 -22  154.34   11.39
  -5  11 -22  162.99   12.78
 -11   5 -22  177.28   10.61
 -11   5 -24   38.82    7.93
 -11   5 -24   41.77    9.06
  -5  11 -24   38.44    6.41
  -5  11 -24   38.95   10.64
 -11   5 -24   40.65    8.28
  -5  11 -26   11.42    6.01
 -11   5 -26    8.93    7.66
  -5  11 -26    4.65   10.52
  -5  11 -28  115.08    7.56
  -5  11 -28   94.25   10.82
 -11   5 -28  108.83    9.24
 -11   5 -30   80.54    7.87
  -5  11 -30   61.08    9.38
  -5  11 -30   65.95    6.26
  -5  11 -32   -0.81    7.01
  11   6 -29   96.97    8.19
   6  11 -29  103.33    8.00
  11   6 -27   88.92    8.77
   6  11 -27  110.35    8.65
   6  11 -25   16.89    7.48
  11   6 -25   10.52    8.14
   6  11 -23  182.95   11.08
 -11  -6 -23  201.26   11.75
  11   6 -21   88.65    9.77
   6  11 -21  104.48    9.01
 -11  -6 -21  105.62   10.54
 -11  -6 -21  120.54   10.05
 -11  -6 -19  250.76   12.67
   6  11 -19  236.55   11.96
 -11  -6 -19  239.80   12.77
 -11  -6 -17  356.73   15.35
   6  11 -17  327.62   15.02
   6  11 -15  380.11   15.39
 -11  -6 -15  365.44   15.95
 -11  -6 -15  359.74   15.78
 -11  -6 -15  333.84   15.09
 -11  -6 -13   44.33    6.34
 -11  -6 -13   36.85    5.48
  -6 -11 -13   23.93    6.07
 -11  -6 -11  435.22   17.71
 -11  -6 -11  406.81   17.54
  -6 -11 -11  449.52   17.87
 -11  -6  -9    8.55    4.70
  -6 -11  -9   19.07    5.68
 -11  -6  -9    9.31    5.08
 -11  -6  -7  732.62   28.28
 -11  -6  -7  680.15   27.95
 -11  -6  -5 2189.62   82.77
 -11  -6  -5 2240.53   82.50
  -6 -11  -5 2164.81   82.97
 -11  -6  -3  122.61    7.36
  -6 -11  -3  165.30    8.28
  -6  11   1 1222.87   48.55
 -11  -6   1 1126.68   41.53
  -6  11  -1  991.09   42.77
 -11   6  -1 1072.39   43.55
  -6 -11   1 1109.66   41.77
 -11  -6   3  162.49    7.85
 -11   6  -3  155.80    9.54
  -6 -11   3  134.53    8.57
 -11  -6   5 2159.29   82.68
  -6 -11   5 2264.92   83.04
 -11  -6   7  771.76   29.16
  -6 -11   7  725.45   29.43
 -11  -6   9   15.33    5.08
  -6 -11   9    9.11    5.78
 -11  -6  11  430.86   17.34
  -6 -11  11  410.36   17.56
 -11  -6  13   16.50    5.36
  -6 -11  13   41.60    6.15
  -6  11 -15  349.11   14.25
 -11   6 -15  392.44   16.42
 -11   6 -15  364.19   15.48
 -11   6 -17  340.80   16.22
 -11   6 -17  347.75   16.12
  -6  11 -19  258.67   11.43
 -11   6 -19  263.15   13.34
  -6  11 -21  121.15    7.20
 -11   6 -21  122.74    9.58
 -11   6 -21  108.89    9.57
 -11   6 -21  104.06    9.82
  -6  11 -23  215.09    9.82
 -11   6 -23  201.06   11.67
 -11   6 -23  183.84   11.94
  -6  11 -25   20.00    6.06
 -11   6 -25   18.92    8.77
 -11   6 -27  136.78   10.35
  -6  11 -27  135.18    8.28
 -11   6 -29  121.81    9.63
  -6  11 -29  132.53    7.91
  -6  11 -31   11.72    4.89
 -11   6 -31    2.05    6.43
  11   7 -28   85.05    8.31
  11   7 -26   88.86    9.14
   7  11 -26   93.57    8.25
   7  11 -24    1.93    8.16
  11   7 -24    7.99    8.40
   7  11 -22  244.86   12.15
 -11  -7 -22  230.90   12.30
  11   7 -20   24.79    9.32
   7  11 -20   37.15    8.16
 -11  -7 -20   23.86    9.12
 -11  -7 -20   43.23    7.77
  11   7 -18  267.82   15.12
   7  11 -18  265.59   13.91
 -11  -7 -18  291.08   14.05
 -11  -7 -16  668.28   26.09
   7  11 -16  648.73   25.77
 -11  -7 -16  626.31   25.86
  -7 -11 -14  162.49    9.44
 -11  -7 -14  148.23    8.44
 -11  -7 -12  418.31   16.56
  -7 -11 -12  394.38   16.63
 -11  -7 -12  358.36   16.36
 -11  -7 -10  356.93   14.88
 -11  -7 -10  351.11   15.09
  -7 -11 -10  349.06   15.53
 -11  -7  -8  151.85    7.33
 -11  -7  -8  139.64    8.12
 -11  -7  -6 1578.10   62.89
  -7 -11  -6 1752.90   63.20
 -11  -7  -6 1682.19   62.57
 -11  -7  -4  801.20   32.44
 -11  -7  -4  846.27   32.02
  -7 -11  -4  888.32   32.80
 -11  -7  -2  297.36   12.03
 -11  -7   0 1265.04   48.15
  -7 -11   0 1369.18   48.51
 -11   7  -2  289.04   15.04
 -11  -7   2  299.07   12.93
  -7 -11   2  312.22   13.38
 -11   7  -4  769.25   33.87
 -11  -7   4  841.31   32.32
  -7 -11   4  870.65   32.66
  -7 -11   6 1660.01   63.34
 -11  -7   6 1679.60   63.15
 -11  -7   8  110.62    7.55
  -7 -11   8  136.92    8.19
 -11  -7  10  340.83   14.98
  -7 -11  10  364.81   15.40
 -11  -7  12  368.45   15.59
  -7 -11  12  361.62   15.86
 -11   7 -14  195.99   10.03
  -7  11 -16  738.37   28.53
 -11   7 -16  713.11   30.15
 -11   7 -16  789.90   29.33
  -7  11 -18  384.17   14.26
 -11   7 -18  286.08   16.57
 -11   7 -18  379.17   15.48
 -11   7 -18  261.29   16.27
 -11   7 -20   30.16    8.10
 -11   7 -20   30.73    7.76
 -11   7 -20   33.95    9.64
  -7  11 -20   33.16    5.23
  -7  11 -20   37.29   11.54
  -7  11 -22  259.80   11.65
 -11   7 -22  301.50   13.43
 -11   7 -22  262.85   14.24
  -7  11 -24    1.40    6.03
  -7  11 -24    6.32   11.19
 -11   7 -24    4.38    9.42
  -7  11 -26  102.70   12.02
 -11   7 -26  111.34   10.47
  -7  11 -28  103.93   11.10
 -11   7 -28  106.91    9.95
 -11   7 -30   13.58    7.40
  -7  11 -30   -0.55    8.66
  11   8 -29   21.35    7.00
  11   8 -27   27.00    7.68
  11   8 -25   19.17    8.66
   8  11 -25   31.38    7.98
  11   8 -23   20.48    8.99
   8  11 -23   14.61    8.55
   8  11 -21   99.03    8.93
 -11  -8 -21   84.42    8.36
  11   8 -19   40.61    9.44
 -11  -8 -19   51.85    9.03
   8  11 -19   44.76    8.19
 -11  -8 -19   50.83    7.47
   8  11 -17  141.33   10.75
 -11  -8 -17  156.31    9.90
 -11  -8 -15  198.08   10.08
 -11  -8 -15  134.54    8.93
  -8 -11 -15  200.49   10.01
 -11  -8 -15  150.35    9.10
 -11  -8 -13  132.98    8.31
 -11  -8 -13  142.39    8.08
 -11  -8 -13  146.65    8.42
  -8 -11 -13  134.66    8.76
  -8 -11 -11   55.55    7.71
 -11  -8 -11   84.39    7.30
 -11  -8  -9    3.07    4.90
  -8 -11  -9   19.68    6.22
 -11  -8  -9    6.13    5.91
  -8 -11  -7  265.02   12.12
 -11  -8  -7  259.60   10.99
  -8 -11  -5  762.58   30.87
 -11  -8  -5  836.99   30.12
 -11  -8  -5  728.86   30.66
 -11  -8  -3   21.65    3.46
 -11  -8  -3   21.35    5.82
  -8 -11  -3   20.83    6.25
  -8 -11   1  455.34   19.48
 -11  -8   1  489.35   19.29
  -8 -11   3   26.78    6.22
 -11  -8   3   24.29    5.90
  -8 -11   5  828.67   30.12
 -11  -8   5  708.67   29.86
  -8 -11   7  248.74   12.15
 -11  -8   7  256.22   11.95
 -11  -8   9   19.61    5.57
  -8 -11   9    5.78    6.29
  -8 -11  11   99.51    7.46
 -11  -8  11   52.80    6.49
 -11   8 -13  127.07    7.79
 -11  -8  13  131.84    8.18
  -8 -11  13  140.46    8.73
 -11   8 -15  281.35   12.92
  -8  11 -17  182.92   15.12
 -11   8 -17  144.18   13.01
 -11   8 -17  171.09   12.34
 -11   8 -19   38.13    7.79
 -11   8 -19   62.85    7.48
  -8  11 -19   43.19   12.02
 -11   8 -19   43.31   10.26
  -8  11 -19   51.07    5.39
 -11   8 -21  134.52    9.12
 -11   8 -21  108.38   11.69
  -8  11 -21  110.50    7.04
  -8  11 -23   36.33    5.66
  -8  11 -23   23.33   11.40
 -11   8 -23   20.90   10.18
  -8  11 -25   43.14    6.00
  -8  11 -25   24.41   11.09
 -11   8 -25   35.03    9.83
  -8  11 -27   49.17    5.88
 -11   8 -27   27.36    8.91
  -8  11 -27   27.92   10.32
  -8  11 -29   20.10    8.83
 -11   8 -29   12.85    7.92
  11   9 -28    5.92    6.82
  11   9 -26    5.46    7.71
  11   9 -24    0.16    8.87
  11   9 -22    5.96    9.21
   9  11 -22   14.98    8.43
  11   9 -20    2.15    9.23
   9  11 -20   -2.56    7.71
 -11  -9 -20   12.93    6.53
  11   9 -18   22.79    9.59
   9  11 -18   18.05    8.12
 -11  -9 -18   20.69    6.55
 -11  -9 -16   54.74    8.13
   9  11 -16   62.38    7.96
 -11  -9 -16   75.71    6.75
 -11  -9 -14   12.06    6.70
 -11  -9 -14   10.03    5.53
 -11  -9 -14    8.32    6.18
  -9 -11 -14   23.46    6.65
 -11  -9 -12   92.44    6.88
 -11  -9 -12   77.77    6.26
  -9 -11 -12   92.18    7.97
 -11  -9 -12   93.02    7.62
 -11  -9 -10  181.53    8.95
  -9 -11 -10  166.97    9.86
 -11  -9 -10  185.91    9.83
  -9 -11  -8   55.27    5.23
 -11  -9  -8   65.42    5.36
 -11  -9  -8   55.93    7.05
  -9 -11  -8   58.98    7.32
  -9 -11  -6  121.21    6.02
 -11  -9  -6  110.23    8.06
  -9 -11  -6  115.36    8.27
  -9 -11  -4  142.94    8.73
 -11  -9  -4  148.99    8.32
  -9 -11   0  160.43    9.31
 -11  -9   0  146.02    8.83
 -11  -9   2    3.31    5.88
  -9 -11   2    4.33    6.39
 -11  -9   4  149.49    8.67
  -9 -11   4  133.38    9.02
  -9 -11   6  103.70    7.85
 -11  -9   6  110.18    7.79
 -11  -9   8   64.82    6.89
  -9 -11   8   61.09    7.30
  -9 -11  10  191.41   10.45
 -11  -9  10  176.83    9.69
 -11   9 -12  101.59    6.67
 -11  -9  12   77.95    7.46
  -9 -11  12   90.23    8.26
 -11   9 -14   25.90    6.11
 -11   9 -16   54.83    7.01
 -11   9 -16   79.08   11.47
 -11   9 -18   25.24    6.94
  -9  11 -18   19.42   11.75
 -11   9 -18   14.80   10.63
 -11   9 -20   10.30    6.89
  -9  11 -20   15.37   11.38
 -11   9 -20  -11.99   10.59
  -9  11 -22   15.18   11.49
 -11   9 -22    4.52   10.21
  -9  11 -22   21.52    5.43
  -9  11 -24    9.46    5.42
  -9  11 -24    0.62   10.88
 -11   9 -24    9.74   10.13
  -9  11 -26   -1.94   10.13
 -11   9 -26   13.50    9.37
  -9  11 -28    0.33    8.43
 -11   9 -28   14.43    8.34
  -9  11 -30    7.16    7.30
  11  10 -29   23.34    6.33
  10  11 -29   25.24    6.04
  11  10 -27   -4.73    6.52
  10  11 -27    9.09    6.68
  11  10 -25   33.38    8.57
  11  10 -23   20.34    8.82
  11  10 -21    5.84    8.99
  10  11 -19   33.02    8.85
 -11 -10 -19   27.70    6.21
  10  11 -17   68.50    8.79
 -11 -10 -17   68.23    6.56
 -11 -10 -15    4.29    6.98
 -11 -10 -15   -2.49    5.46
 -11 -10 -15   -3.49    7.11
 -10 -11 -15    2.03    7.18
 -11 -10 -13   26.46    6.54
 -11 -10 -13   28.72    5.05
 -11 -10 -13   33.66    7.14
 -10 -11 -13   12.74    7.48
 -11 -10 -11   64.70    6.47
 -11 -10 -11   78.32    5.72
 -11 -10 -11   83.84    7.67
 -10 -11  -9   51.02    5.38
 -11 -10  -9   34.17    5.16
 -10 -11  -9   45.09    7.30
 -11 -10  -9   28.04    7.02
 -10 -11  -7   97.29    6.55
 -11 -10  -7  134.36    6.70
 -11 -10  -7  146.09    8.62
 -10 -11  -7  112.24    8.51
 -11 -10  -5  106.86    5.91
 -11 -10  -5  121.15    8.37
 -10 -11  -5  105.41    8.47
 -10 -11  -3   71.13    7.61
 -11 -10  -3   62.03    7.45
 -10 -11   1   63.05    7.11
 -11 -10   1   60.70    7.16
 -11 -10   3   69.17    7.72
 -10 -11   3   67.35    7.60
 -11 -10   5  113.86    8.51
 -10 -11   5  132.18    8.71
 -11 -10   7  111.44    8.38
 -10 -11   7  146.14    8.91
 -11 -10   9   52.71    7.24
 -10 -11   9   32.97    7.14
 -11 -10  11  102.02    7.78
 -10 -11  11   75.56    8.24
 -10 -11  13   27.79    7.33
 -11 -10  13   15.94    7.16
 -10  11 -17   74.22   12.40
 -11  10 -17   68.86   12.46
 -10  11 -19   24.81   11.14
 -11  10 -19   39.42   11.41
 -11  10 -21   24.39   11.56
 -10  11 -21   24.92   11.20
 -10  11 -23   10.07   10.76
 -11  10 -23   27.43   10.55
 -10  11 -25   40.96   10.88
 -11  10 -25   51.19   10.51
 -10  11 -27    7.05    8.65
 -11  10 -27   13.25    8.65
 -10  11 -29   31.40    7.59
 -11  10 -29   17.97    7.47
  11  11 -28   10.79    5.71
  11  11 -26   32.46    7.07
  11  11 -24  160.71   10.42
 -11 -11 -14   89.43    8.65
 -11 -11 -12   52.22    8.24
 -11 -11 -10   24.29    5.80
 -11 -11 -10   24.35    7.19
 -11 -11  -8   41.74    5.32
 -11 -11  -8   37.50    7.60
 -11 -11  -6    3.41    6.91
 -11 -11  -4    7.56    7.04
 -11 -11   0    4.95    7.20
 -11 -11   2    6.93    7.29
 -11 -11   4   14.58    7.19
 -11 -11   6    3.55    7.27
 -11 -11   8   44.61    7.80
 -11 -11  10   18.96    7.70
 -11 -11  12   56.39    7.83
 -11  11 -16   36.23   12.94
 -11  11 -18   75.97   12.08
 -11  11 -20  117.69   12.69
 -11  11 -22    3.15   10.73
 -11  11 -24  169.17   12.39
 -11  11 -26   46.03    9.05
 -11  11 -28    3.32    7.32
   0 -12   0 5897.70  219.78
   0 -12   2  646.59   25.57
   0 -12   4  204.74   10.18
   0 -12  -4  217.33   10.22
   0  12  -6  163.30    6.93
   0 -12  -6  152.57    8.41
   0 -12   6  154.51    8.64
   0  12  -8   18.54    3.11
   0 -12  -8   23.94    5.33
   0 -12   8   16.70    5.48
   0  12 -10  476.23   18.86
 -12   0 -10  512.09   19.51
 -12   0  10  487.70   19.46
   0  12 -12  434.43   17.67
 -12   0 -12  479.73   18.28
 -12   0  12  456.18   18.24
   0  12 -14  214.15    9.48
   0  12 -14  205.63    9.67
 -12   0 -14  213.46    9.84
 -12   0 -14  188.00   12.07
  12   0 -16   22.45    4.34
 -12   0 -16   26.88    8.74
   0  12 -16   24.76    5.26
   0  12 -16   24.44    5.31
   0  12 -18   24.23    5.29
 -12   0 -18   29.48    8.71
  12   0 -18   26.47    4.68
 -12   0 -18   32.66   10.77
   0  12 -18   28.49    5.83
   0  12 -20    0.52    5.83
 -12   0 -20    0.83    9.73
  12   0 -20    9.11    4.65
 -12   0 -20   12.05   11.52
   0  12 -20    4.38    6.19
   0  12 -22  418.96   16.75
 -12   0 -22  441.60   19.84
   0  12 -22  382.59   16.66
 -12   0 -24  491.94   21.28
   0  12 -24  438.01   18.04
   0  12 -26   15.25    6.97
 -12   0 -26   11.19   10.16
   0  12 -26   19.64    6.65
   0  12 -28   48.44    6.76
   0  12 -28   46.04    7.06
   0  12 -30    8.93    5.80
   0  12 -30   15.47    5.79
   0  12 -32    0.08    4.91
   1  12 -31   28.06    5.59
   1  12 -31   25.88    4.92
   1  12 -29   30.18    5.87
   1  12 -29   31.85    6.31
   1  12 -27    7.53    6.22
 -12  -1 -25  193.23   13.85
   1  12 -25  213.13   10.97
   1  12 -25  192.95   10.15
 -12  -1 -23  267.45   15.44
  12   1 -23  266.62   11.82
   1  12 -23  269.65   12.76
   1  12 -23  274.72   12.23
   1  12 -21   82.42    7.46
 -12  -1 -21   97.80   10.50
  12   1 -21   90.00    6.61
   1  12 -21   93.09    6.99
 -12  -1 -19   37.71    9.69
  12   1 -19   31.98    5.51
   1  12 -19   19.52    5.93
   1  12 -19   15.49    5.43
  12   1 -17    9.29    5.09
 -12  -1 -17   12.99    8.48
   1  12 -17   13.61    5.46
   1  12 -17    9.10    4.92
   1  12 -15  261.37   10.22
   1  12 -15  227.82   10.02
   1  12 -13  272.16   11.89
   1  12 -13  246.84   11.64
   1  12 -11  248.63   10.41
 -12   1  11  240.08   10.99
 -12  -1 -11  216.91   11.12
   1  12  -9  220.80    9.67
  -1 -12  -9  221.28   11.05
 -12  -1  -7   27.91    4.68
  -1 -12  -7   27.43    5.36
 -12  -1  -5   16.42    4.47
  -1 -12  -5   21.60    5.27
   1 -12   5   14.24    4.93
  -1 -12  -3  110.08    7.48
   1 -12   3  119.02    7.30
   1 -12   1 1572.21   59.58
  -1 -12   1 1503.82   57.07
  -1 -12   3  107.42    7.09
   1 -12  -3  108.58    7.38
 -12  -1   5   15.13    4.34
   1 -12  -5   22.05    5.36
  -1 -12   5   17.73    5.06
 -12  -1   7   22.28    4.61
  -1 -12   7   29.96    5.57
 -12  -1   9  217.32   10.92
  -1 -12   9  231.74   11.41
  -1  12 -11  252.98   10.17
 -12  -1  11  275.33   11.07
  -1  12 -13  389.14   13.92
 -12   1 -13  282.00   14.36
  -1  12 -15  180.03    9.12
  12  -1 -15  206.58    8.80
  -1  12 -15  189.10    9.91
 -12   1 -15  228.64    9.86
 -12   1 -15  242.88   12.68
 -12   1 -17   15.49    9.28
  -1  12 -17   10.79    4.98
 -12   1 -17   14.03    9.55
 -12   1 -17    8.30    4.86
  -1  12 -17    8.94    5.92
 -12   1 -19   22.48   10.19
  -1  12 -19   29.59    5.61
 -12   1 -19   25.04   10.01
  -1  12 -19   35.06    6.94
 -12   1 -19    9.80    5.30
 -12   1 -21   77.06   11.64
  -1  12 -21  123.27    7.44
 -12   1 -21   78.75    6.82
  -1  12 -21  109.88    8.43
 -12   1 -23  363.33   16.88
  -1  12 -23  326.52   13.44
  -1  12 -25  251.59   11.10
 -12   1 -25  224.22   14.92
  -1  12 -25  226.20   11.52
  -1  12 -27    9.32    7.26
  -1  12 -27   10.06    6.33
  -1  12 -29   23.75    6.01
  -1  12 -29   38.99    7.26
  -1  12 -31   22.27    5.47
  -1  12 -31   26.60    5.97
   2  12 -32   26.95    5.08
   2  12 -30   58.40    6.04
   2  12 -30   54.76    5.30
   2  12 -28   14.34    6.73
   2  12 -28   -3.86    5.26
  12   2 -26   66.30    6.19
   2  12 -26   71.58    7.63
   2  12 -26   69.83    6.61
   2  12 -24  183.36    9.66
 -12  -2 -24  169.26   12.78
  12   2 -24  150.16    8.83
 -12  -2 -24  139.89   13.41
   2  12 -24  180.37    8.87
   2  12 -22   27.70    6.67
 -12  -2 -22   16.30    9.84
  12   2 -22   24.43    6.29
 -12  -2 -22   32.36   12.02
   2  12 -22   19.96    5.33
 -12  -2 -20   24.49    9.71
  12   2 -20   29.55    6.13
   2  12 -20   29.66    6.51
 -12  -2 -20   27.05   11.86
   2  12 -20   28.95    5.08
  12   2 -18   20.27    6.05
   2  12 -18   34.39    5.99
 -12  -2 -18   12.02   11.05
   2  12 -18   26.27    4.79
   2  12 -16   38.84    4.57
   2  12 -16   46.91    5.93
  12   2 -16   38.73    6.08
   2  12 -14  330.08   13.81
   2  12 -14  313.54   13.24
 -12  -2 -14  346.16   14.14
 -12  -2 -14  360.60   15.00
 -12  -2 -12   37.73    7.00
   2  12 -12   61.34    5.15
   2  12 -12   50.10    3.98
 -12  -2 -12   50.43    5.72
  -2 -12 -12   55.53    6.52
   2  12 -10   95.91    5.24
 -12  -2 -10   99.40    6.92
  -2 -12 -10  102.90    7.47
 -12  -2  -8  151.98    7.78
  -2 -12  -8  129.19    8.39
 -12  -2  -6   37.97    5.17
  -2 -12  -6   35.44    5.90
 -12  -2  -4  272.25   12.28
  -2 -12  -4  311.21   13.07
 -12   2   2   26.12    7.02
 -12  -2   0  177.81    8.49
  -2 -12   0  182.93    9.37
  -2  12  -2   24.31    5.70
 -12  -2   2   19.87    4.32
  -2 -12   2   22.56    5.43
 -12  -2   4  300.30   12.10
  -2 -12   4  257.53   12.63
 -12  -2   6   36.12    4.82
  -2 -12   6   35.51    5.61
 -12  -2   8  120.16    7.14
  -2 -12   8  132.12    7.85
  -2  12 -10   77.76    4.66
  -2 -12  10   83.43    6.58
  -2  12 -12   42.73    3.84
 -12   2 -12   54.07    4.62
 -12  -2  12   50.13    5.12
  -2 -12  12   43.91    5.90
  -2  12 -14  360.98   14.20
 -12   2 -14  356.00   14.95
  -2  12 -14  365.25   15.44
 -12   2 -14  339.36   14.38
 -12   2 -16   36.65   10.32
  -2  12 -16   37.55    4.77
 -12   2 -16   41.67    5.31
  -2  12 -16   37.39    6.81
 -12   2 -18   15.18    9.38
  -2  12 -18   21.65    5.12
 -12   2 -18   41.76    9.71
 -12   2 -18   22.11    5.43
  -2  12 -18   21.52    7.12
 -12   2 -20   23.33   10.57
  -2  12 -20   23.79    6.14
 -12   2 -20   24.67   10.69
  -2  12 -20   27.05    7.90
 -12   2 -20   31.82    5.99
 -12   2 -22   11.94   10.41
 -12   2 -22    3.22   10.28
 -12   2 -22   23.29    6.09
  -2  12 -22   28.55    8.00
  -2  12 -24  199.95   10.33
 -12   2 -24  183.43   10.24
  -2  12 -24  202.86   11.44
  -2  12 -26   94.80    7.03
 -12   2 -26   52.28   10.13
 -12   2 -26   67.02    7.39
  -2  12 -26   81.91    8.63
  -2  12 -28    6.93    5.96
  -2  12 -28    5.62    7.69
  -2  12 -30   60.89    6.26
  -2  12 -30   59.73    7.64
   3  12 -31   27.34    5.44
   3  12 -29   -7.48    6.31
  12   3 -27   13.73    5.80
   3  12 -27   19.78    7.29
   3  12 -27   18.28    4.97
  12   3 -25   62.29    6.76
   3  12 -25   59.53    7.40
 -12  -3 -25   45.74   11.42
   3  12 -25   52.04    5.84
   3  12 -23   19.41    6.41
 -12  -3 -23   19.00    9.79
  12   3 -23   10.79    6.85
 -12  -3 -23   26.74   11.17
   3  12 -23   13.14    5.09
   3  12 -21   80.31    7.22
 -12  -3 -21   79.17    9.60
  12   3 -21   75.60    7.61
 -12  -3 -21   61.59   12.09
   3  12 -21   67.04    5.44
   3  12 -19   10.68    6.24
  12   3 -19    2.25    6.62
 -12  -3 -19   19.77   10.76
   3  12 -19   10.14    4.37
   3  12 -17   18.28    5.66
  12   3 -17    9.07    7.03
   3  12 -17   10.73    4.16
 -12  -3 -17   24.67    9.82
   3  12 -15  193.49    8.90
 -12  -3 -15  181.93    9.01
 -12  -3 -15  201.42   10.41
   3  12 -13   50.85    5.39
 -12  -3 -13   36.38    7.25
   3  12 -13   44.10    3.84
 -12  -3 -13   48.49    5.81
  -3 -12 -13   53.79    6.35
   3  12 -11  180.06    7.91
   3  12 -11  155.20    7.04
 -12  -3 -11  165.43    8.67
 -12  -3 -11  141.37    9.25
  -3 -12 -11  181.53    9.23
   3  12  -9  100.44    4.96
 -12  -3  -9  112.55    6.72
  -3 -12  -9  113.73    7.54
 -12  -3  -7   75.36    6.40
  -3 -12  -7  113.43    7.54
 -12  -3  -5  527.75   20.54
  -3 -12  -5  502.37   21.04
 -12  -3  -3   29.99    5.00
  -3 -12  -3   46.49    5.96
  -3  12   1  260.92   13.40
 -12   3   1  259.23   13.80
  -3  12  -1  247.71   12.79
 -12   3  -1  248.21   13.17
 -12  -3   1  261.45   11.44
  -3 -12   1  283.68   12.19
  -3  12  -3   21.99    5.24
 -12  -3   3   38.47    4.74
 -12   3  -3   33.01    5.85
  -3 -12   3   27.95    5.57
 -12  -3   5  506.18   20.49
  -3 -12   5  536.44   21.04
 -12  -3   7  109.38    6.42
  -3 -12   7   69.96    6.88
 -12  -3   9  106.75    6.78
  -3 -12   9  101.52    7.07
 -12  -3  11  165.14    8.25
  -3 -12  11  151.48    8.71
  -3  12 -13   43.39    4.14
 -12  -3  13   52.45    5.40
  -3 -12  13   40.90    5.77
  -3  12 -15  219.64    9.26
  -3  12 -15  229.27   11.59
 -12   3 -17   -3.05   10.24
  -3  12 -17   12.68    4.96
 -12   3 -17   12.65    8.31
 -12   3 -17   13.82    5.70
  -3  12 -17   13.69    7.65
 -12   3 -19   11.48   10.01
 -12   3 -19    7.51    9.08
 -12   3 -19    8.09    5.96
  -3  12 -19   14.53    8.39
 -12   3 -21   59.10   10.76
  -3  12 -21   81.26    6.91
 -12   3 -21   85.73   10.44
  -3  12 -21   76.73    9.11
 -12   3 -21   66.18    7.15
 -12   3 -23    7.23    9.56
 -12   3 -23    5.97   10.33
 -12   3 -23   15.14    6.63
  -3  12 -23   17.44    9.15
  -3  12 -23   19.14    6.26
  -3  12 -25   78.35    7.13
 -12   3 -25   44.85    9.54
 -12   3 -25   86.70   10.97
 -12   3 -25   51.13    7.36
  -3  12 -25   79.08    9.33
  -3  12 -27   15.66    6.17
 -12   3 -27   18.98    6.79
  -3  12 -27   26.13    8.23
  -3  12 -29    3.01    5.72
 -12   3 -29    3.92    5.91
  -3  12 -29   -3.18    7.88
  -3  12 -31   28.66    5.29
  -3  12 -31   29.11    7.03
   4  12 -30   41.97    6.19
  12   4 -28   35.57    6.21
  12   4 -26   10.61    6.32
   4  12 -26    4.56    6.72
   4  12 -26    0.84    4.44
   4  12 -24   14.73    7.19
 -12  -4 -24   18.55   10.06
  12   4 -24   27.93    7.68
 -12  -4 -24   37.46   10.90
   4  12 -24   22.08    4.88
   4  12 -22   62.69    7.65
  12   4 -22   53.55    8.22
 -12  -4 -22   41.56   10.69
   4  12 -22   57.01    5.18
  12   4 -20   55.34    8.27
   4  12 -20   79.44    7.47
 -12  -4 -20   92.00   10.51
   4  12 -20   67.17    5.08
  12   4 -18   47.14    7.81
 -12  -4 -18   41.20    9.00
   4  12 -18   49.27    6.94
   4  12 -18   45.55    4.34
   4  12 -16  159.52    8.56
   4  12 -16  140.61    6.74
 -12  -4 -16  162.99   10.62
 -12  -4 -16  134.05   10.21
   4  12 -14    6.62    3.11
   4  12 -14    4.48    5.43
 -12  -4 -14    8.35    6.43
  -4 -12 -14    5.18    6.00
 -12  -4 -14    1.50    5.04
   4  12 -12  119.59    6.73
 -12  -4 -12   90.36    7.18
  -4 -12 -12  124.54    7.69
 -12  -4 -12  103.29    7.78
 -12  -4 -10   82.21    6.57
 -12  -4 -10   87.49    7.18
  -4 -12 -10   88.55    7.36
 -12  -4  -8   32.49    5.38
  -4 -12  -8   28.46    6.14
 -12  -4  -6  406.80   16.84
  -4 -12  -6  410.79   17.30
 -12  -4  -4  259.17   11.38
  -4 -12  -4  244.07   11.90
  -4  12   2  122.39    9.44
 -12  -4   0  144.49    7.71
  -4  12   0  140.46    9.30
 -12   4   0  128.94    9.72
  -4 -12   0  162.66    8.60
 -12  -4   2  121.80    6.96
  -4  12  -2  138.15    8.41
  -4 -12   2  130.85    7.92
 -12  -4   4  222.82   10.84
  -4 -12   4  269.98   11.64
 -12  -4   6  403.16   17.22
  -4 -12   6  454.90   17.83
  -4 -12   8   35.11    6.20
 -12  -4   8   27.04    5.23
 -12  -4  10   70.04    6.02
  -4 -12  10   82.22    6.95
 -12  -4  12  117.54    6.89
  -4 -12  12   92.00    7.39
 -12   4 -14    4.54    5.66
  -4  12 -16  164.77   11.05
 -12   4 -16  168.99    9.09
 -12   4 -16  159.94   10.30
 -12   4 -16  142.41   13.35
 -12   4 -18   36.23   10.36
  -4  12 -18   49.33    5.42
 -12   4 -18   48.06    9.31
 -12   4 -18   56.23    6.95
  -4  12 -18   50.65    8.72
 -12   4 -20   58.22   11.07
  -4  12 -20   75.75    6.33
 -12   4 -20   61.36    9.94
  -4  12 -20   84.44    9.78
 -12   4 -20   79.82    7.75
  -4  12 -22   51.93    6.07
 -12   4 -22   48.31   10.21
 -12   4 -22   61.36    9.76
  -4  12 -22   53.70    9.91
 -12   4 -22   56.79    7.54
 -12   4 -24   14.25    8.83
 -12   4 -24   13.64    9.25
 -12   4 -24   18.42    7.06
  -4  12 -24   18.25    6.22
  -4  12 -24   18.77    9.68
 -12   4 -26    2.31    7.84
  -4  12 -26    0.58    6.08
 -12   4 -26   11.92    7.15
  -4  12 -26    0.39    9.35
  -4  12 -28   41.89    6.19
 -12   4 -28   35.75    7.12
  -4  12 -28   33.49    8.78
  -4  12 -30   33.54    5.80
  -4  12 -30   49.95    7.80
 -12   4 -30   55.53    6.12
   5  12 -31   17.14    5.16
  12   5 -29  137.22    8.52
  12   5 -27   26.66    6.83
   5  12 -27   51.99    7.47
   5  12 -25   19.03    7.16
  12   5 -25   34.27    7.54
  12   5 -23   31.79    8.14
 -12  -5 -23   40.29    9.97
  12   5 -21    7.13    7.93
   5  12 -21    6.08    7.54
 -12  -5 -21   16.52    9.66
 -12  -5 -19  297.02   15.54
  12   5 -19  267.24   15.18
   5  12 -19  381.71   14.61
 -12  -5 -19  339.13   16.38
 -12  -5 -17  202.64   12.58
  12   5 -17  179.29   12.04
   5  12 -17  259.89   11.56
 -12  -5 -17  303.06   13.70
   5  12 -15  157.09    8.85
 -12  -5 -15  170.50    8.78
 -12  -5 -15  170.82    9.81
   5  12 -13  104.21    7.19
  -5 -12 -13  105.67    8.08
 -12  -5 -13  122.29    7.72
 -12  -5 -13  122.90    8.31
 -12  -5 -11   31.53    6.14
 -12  -5 -11   47.62    5.83
  -5 -12 -11   44.99    6.94
 -12  -5  -9   25.56    5.72
 -12  -5  -9   33.14    5.72
  -5 -12  -9   34.47    6.28
 -12  -5  -7  341.92   13.13
  -5 -12  -7  247.82   13.28
 -12  -5  -5 1044.34   40.26
  -5 -12  -5 1055.99   40.45
 -12  -5  -3  168.51    8.46
  -5 -12  -3  147.69    9.06
  -5  12   1  507.91   22.35
 -12  -5   1  464.13   18.79
  -5 -12   1  477.42   19.19
 -12  -5   3  148.29    8.19
  -5 -12   3  172.61    9.27
 -12  -5   5 1089.28   40.57
  -5 -12   5 1024.19   40.87
 -12  -5   7  250.35   12.18
  -5 -12   7  322.28   13.07
  -5 -12   9   29.06    6.43
 -12  -5   9   34.61    5.38
  -5 -12  11   45.50    6.70
 -12  -5  11   38.47    5.62
  -5 -12  13  110.45    7.72
 -12  -5  13   92.35    7.08
 -12   5 -15  160.99    9.74
  -5  12 -15  178.07    7.94
  -5  12 -17  226.86   10.08
  -5  12 -17  242.18   13.57
 -12   5 -17  268.37   11.82
 -12   5 -17  197.56   12.35
 -12   5 -17  195.20   14.86
  -5  12 -19  331.50   14.27
  -5  12 -19  329.97   16.88
 -12   5 -19  370.90   15.67
 -12   5 -19  410.22   16.63
 -12   5 -19  280.18   17.22
 -12   5 -21   19.96    9.86
 -12   5 -21   -5.11    8.89
  -5  12 -21   10.22    5.64
  -5  12 -21    3.89    9.95
 -12   5 -21    8.22    7.60
 -12   5 -23   54.89    9.05
 -12   5 -23   71.09    9.02
  -5  12 -23   35.99    6.29
  -5  12 -23   38.72   10.60
 -12   5 -23   64.83    8.12
 -12   5 -25   18.10    7.84
 -12   5 -25   18.84    7.56
  -5  12 -25   44.24    6.25
  -5  12 -25   41.66   10.38
  -5  12 -27   24.13    9.40
  -5  12 -27   32.91    6.11
 -12   5 -27   47.13    7.55
  -5  12 -29  167.38   11.25
 -12   5 -29  171.94    9.88
  -5  12 -29  179.09    8.95
  -5  12 -31   38.33    7.32
   6  12 -28  194.89    9.52
  12   6 -28  130.45    9.55
  12   6 -26   49.24    7.93
   6  12 -26   73.74    7.43
   6  12 -24    5.78    7.17
  12   6 -24   -1.12    8.26
 -12  -6 -22  105.59   11.11
  12   6 -22  101.48   10.27
   6  12 -22  118.74    9.16
  12   6 -20   13.72    9.19
 -12  -6 -20   33.70    8.86
   6  12 -20   20.55    7.48
 -12  -6 -20   12.35    8.76
 -12  -6 -18  558.54   22.82
   6  12 -18  589.22   22.42
 -12  -6 -18  586.03   23.19
 -12  -6 -16  518.78   22.51
   6  12 -16  518.06   22.01
   6  12 -14  138.39    8.60
  -6 -12 -14  130.43    9.29
 -12  -6 -14  149.10    9.46
 -12  -6 -14  155.95    8.71
 -12  -6 -12  242.74   10.57
 -12  -6 -12  217.92   10.86
 -12  -6 -10  196.99    9.73
  -6 -12 -10  214.42   10.39
 -12  -6  -8  361.09   14.30
  -6 -12  -8  328.72   14.69
 -12  -6  -8  310.66   13.91
 -12  -6  -6 2058.51   78.06
  -6 -12  -6 2182.04   78.46
 -12  -6  -6 2026.29   77.77
 -12  -6  -4 1410.55   54.86
  -6 -12  -4 1503.05   55.36
 -12  -6   0  771.66   30.18
  -6  12   0  791.87   32.20
  -6 -12   0  779.86   30.73
 -12   6  -2  109.61    8.89
  -6 -12   2  112.02    8.57
 -12  -6   4 1527.77   56.04
  -6 -12   4 1416.64   56.38
 -12  -6   6 2195.22   81.54
  -6 -12   6 2134.43   81.78
 -12  -6   8  335.97   14.56
  -6 -12   8  342.01   14.94
 -12  -6  10  221.82   10.35
  -6 -12  10  186.42   10.74
 -12  -6  12  155.59    9.50
  -6 -12  12  232.67   10.47
  -6  12 -16  522.10   23.95
 -12   6 -16  572.71   22.22
 -12   6 -16  513.80   21.89
  -6  12 -18  607.71   23.18
  -6  12 -18  522.75   25.51
 -12   6 -18  614.36   24.47
 -12   6 -18  695.07   24.61
 -12   6 -18  477.10   25.48
 -12   6 -20   10.68    9.26
 -12   6 -20   42.82    8.10
  -6  12 -20   32.48    5.43
 -12   6 -20   21.22    8.21
  -6  12 -22  130.33    7.65
 -12   6 -22   98.15   10.01
 -12   6 -22   99.56    9.91
 -12   6 -22  124.90    9.64
 -12   6 -24    2.48    7.14
  -6  12 -24    2.89    5.75
 -12   6 -24    2.50    7.99
 -12   6 -26   83.74    8.43
  -6  12 -26   70.73    6.82
 -12   6 -28  214.77   11.46
  -6  12 -28  208.62   10.12
  -6  12 -30  108.27    6.46
  -6  12 -30   88.95    9.01
 -12   6 -30   84.07    7.52
  12   7 -29   89.39    7.61
   7  12 -29  103.76    7.49
  12   7 -27  102.26    8.43
   7  12 -27   88.57    7.93
   7  12 -25   42.12    7.43
  12   7 -25   34.93    8.88
  12   7 -23   27.59    8.64
   7  12 -23   36.71    7.92
 -12  -7 -21   83.82    9.83
  12   7 -21   58.02   10.09
   7  12 -21   75.79    8.60
 -12  -7 -21   90.05    9.24
  12   7 -19   51.89    9.42
   7  12 -19   50.66    8.16
 -12  -7 -19   74.26    8.48
 -12  -7 -17  467.71   20.09
   7  12 -17  499.52   19.66
 -12  -7 -17  435.87   19.65
   7  12 -15  520.06   22.66
 -12  -7 -15  596.26   22.90
 -12  -7 -15  546.81   22.78
  -7 -12 -15  525.04   23.14
 -12  -7 -13   31.34    7.12
  -7 -12 -13   22.68    7.32
 -12  -7 -13   28.73    6.43
 -12  -7 -11  300.71   14.03
  -7 -12 -11  339.85   14.52
 -12  -7 -11  292.71   13.79
 -12  -7  -9   23.56    5.20
  -7 -12  -9   11.89    6.34
 -12  -7  -9   26.00    6.01
 -12  -7  -7 1397.33   52.27
 -12  -7  -7 1424.73   51.87
  -7 -12  -7 1260.36   52.44
 -12  -7  -5 2142.19   84.55
 -12  -7  -5 2155.42   84.13
 -12  -7  -3  220.99   10.25
 -12  -7  -3  226.84    9.15
 -12  -7  -1  531.35   20.55
 -12  -7   1  503.84   21.55
  -7 -12   1  584.53   22.21
 -12  -7   3  140.82    9.17
  -7 -12   3  243.06   10.31
 -12  -7   5 2540.07   91.64
  -7 -12   5 2316.93   91.90
 -12  -7   7 1193.54   49.19
  -7 -12   7 1430.15   49.71
 -12  -7   9   10.50    6.09
  -7 -12   9   29.98    6.79
 -12  -7  11  317.71   13.93
  -7 -12  11  297.82   14.33
  -7 -12  13   28.88    6.84
 -12  -7  13   28.93    6.22
 -12   7 -15  577.23   25.03
 -12   7 -15  626.99   24.33
 -12   7 -17  519.90   22.83
 -12   7 -17  434.85   23.73
 -12   7 -19   53.26    9.43
  -7  12 -19  103.57    6.10
 -12   7 -19   50.30    9.60
 -12   7 -19   89.58    8.87
  -7  12 -21   94.79    6.46
 -12   7 -21   86.86    9.92
 -12   7 -21   91.64    8.88
 -12   7 -21   76.92    9.11
 -12   7 -23   37.27    8.09
  -7  12 -23   42.29    6.07
 -12   7 -23   39.05    9.30
 -12   7 -25   41.27    8.92
  -7  12 -25   49.92    6.00
  -7  12 -27  160.34    8.21
 -12   7 -27  120.41    9.91
 -12   7 -29  129.81    9.03
  12   8 -28   24.30    6.72
   8  12 -28   30.56    6.56
  12   8 -26   15.26    7.45
   8  12 -26   18.11    6.83
  12   8 -24   -1.44    8.77
   8  12 -24   -3.33    7.57
  12   8 -22   29.36    9.28
   8  12 -22   44.26    7.93
 -12  -8 -22   34.08    7.88
  12   8 -20    0.54    9.54
   8  12 -20   -0.53    7.64
 -12  -8 -20   14.19    7.42
   8  12 -18   42.70    7.99
  12   8 -18   41.26    9.98
 -12  -8 -18   38.70    7.75
   8  12 -16  179.00   10.88
 -12  -8 -16  157.96   10.35
 -12  -8 -14   79.99    7.40
 -12  -8 -14   55.18    7.04
 -12  -8 -14   70.72    7.25
  -8 -12 -14   67.43    7.89
 -12  -8 -12   99.41    7.78
  -8 -12 -12   83.74    8.17
 -12  -8 -12   90.27    7.90
 -12  -8 -10   50.30    6.63
 -12  -8 -10   59.51    7.31
 -12  -8  -8   47.27    7.04
 -12  -8  -8   55.38    5.66
  -8 -12  -8   55.21    7.87
  -8 -12  -6  619.59   25.71
 -12  -8  -6  663.16   24.64
 -12  -8  -6  593.01   25.39
  -8 -12  -4  212.36   11.66
 -12  -8  -4  202.18   11.45
 -12  -8  -2   93.41    5.35
 -12  -8   0  141.31    8.60
  -8 -12   0  138.39    8.83
 -12  -8   2   77.96    7.56
  -8 -12   2   96.39    7.87
  -8 -12   4  232.37   11.31
 -12  -8   4  183.45   10.69
 -12  -8   6  597.79   24.84
  -8 -12   6  643.38   25.17
 -12  -8   8   51.06    7.01
  -8 -12   8   51.32    7.82
  -8 -12  10   59.81    7.82
 -12  -8  10   63.38    7.33
 -12  -8  12   77.51    7.52
  -8 -12  12   92.96    8.26
 -12   8 -14   88.06    7.43
 -12   8 -16  311.76   12.90
 -12   8 -16  193.69   14.81
 -12   8 -18   54.03    9.04
 -12   8 -18   65.03    7.91
  -8  12 -18   42.20   11.74
 -12   8 -18   46.02   10.14
 -12   8 -20   10.28    7.61
 -12   8 -20    5.97    7.52
 -12   8 -20    6.08    9.75
  -8  12 -20    2.13   10.96
 -12   8 -22   59.42    7.82
  -8  12 -22   36.33   11.50
 -12   8 -22   48.95    9.86
  -8  12 -24    8.27    5.48
  -8  12 -24    0.07   10.79
 -12   8 -24   12.99    9.46
  -8  12 -26   28.42    5.54
  -8  12 -26   17.01    9.99
 -12   8 -26   21.13    8.51
  -8  12 -28   33.46    8.22
 -12   8 -28   33.38    7.72
  -8  12 -30   14.93    6.97
  12   9 -29   11.00    5.92
  12   9 -27   -4.26    6.66
  12   9 -25   12.01    7.84
   9  12 -25    6.40    7.14
  12   9 -23    3.38    8.84
   9  12 -23   -7.05    7.93
   9  12 -21    5.61    7.65
  12   9 -21    3.44    9.11
  12   9 -19    2.11    9.14
   9  12 -19   14.28    8.22
 -12  -9 -19    9.92    6.72
   9  12 -17   25.77    8.18
 -12  -9 -17   39.48    8.57
  12   9 -17   25.10    9.26
 -12  -9 -17   32.46    6.63
 -12  -9 -15    4.16    7.36
 -12  -9 -15    3.90    6.03
  -9 -12 -15    0.44    7.29
 -12  -9 -15    2.78    6.68
 -12  -9 -13   24.44    6.80
 -12  -9 -13   25.51    5.70
  -9 -12 -13   31.50    7.24
 -12  -9 -13   21.49    6.93
 -12  -9 -11   66.69    6.54
  -9 -12 -11   66.81    8.12
 -12  -9 -11   69.14    7.77
 -12  -9  -9   53.03    5.93
  -9 -12  -9   45.65    7.71
 -12  -9  -9   45.59    7.52
 -12  -9  -7   49.89    5.38
  -9 -12  -7   56.26    8.12
 -12  -9  -7   49.87    7.12
 -12  -9  -5   59.85    7.44
  -9 -12  -5   45.48    7.27
 -12  -9  -5   46.97    4.77
 -12  -9  -3   22.55    6.99
  -9 -12  -3   25.13    6.90
 -12  -9   1    8.69    6.34
  -9 -12   1   18.76    7.32
  -9 -12   3   19.20    7.15
 -12  -9   3   19.99    6.82
 -12  -9   5   46.38    6.77
  -9 -12   5   55.45    7.87
 -12  -9   7   54.48    7.27
  -9 -12   7   43.65    7.75
  -9 -12   9   54.80    8.22
 -12  -9   9   45.85    6.84
 -12  -9  11   57.24    7.47
  -9 -12  11   68.75    8.01
 -12   9 -13   29.80    6.04
 -12  -9  13   32.31    6.78
  -9 -12  13   32.29    7.72
 -12   9 -15    2.41    6.33
 -12   9 -17   29.97    8.81
 -12   9 -17   26.06    7.06
  -9  12 -17   19.04   12.54
 -12   9 -17   38.91   10.72
 -12   9 -19   21.93    7.21
  -9  12 -19   -0.48   11.63
 -12   9 -19   11.85   10.34
 -12   9 -21    1.68    6.99
 -12   9 -21    5.97   10.14
  -9  12 -21    0.97   10.99
  -9  12 -23   -3.13   10.35
 -12   9 -23    2.17    9.56
  -9  12 -25    3.49    9.93
 -12   9 -25   10.72    9.00
 -12   9 -27   -4.28    7.49
  -9  12 -27   -1.56    8.83
  -9  12 -29    1.58    7.26
 -12   9 -29   14.68    6.73
  12  10 -28    7.70    5.91
  12  10 -26   24.81    7.18
  12  10 -24   69.53    8.68
  12  10 -22   -2.33    8.81
  10  12 -22    2.30    8.05
  12  10 -20   26.61    9.17
  10  12 -20   36.37    8.36
  10  12 -18   43.55    8.03
  12  10 -18   55.49    9.26
 -12 -10 -18   52.42    6.56
  10  12 -16   68.78    8.25
 -12 -10 -16   60.30    6.62
 -12 -10 -14   90.16    8.23
 -12 -10 -14  108.57    7.11
 -12 -10 -14  100.19    8.60
 -10 -12 -14  100.46    8.98
 -12 -10 -12   66.76    6.21
 -10 -12 -12   78.76    8.88
 -12 -10 -12   78.34    8.54
 -12 -10 -10   48.99    6.06
 -10 -12 -10   63.35    8.31
 -12 -10 -10   47.12    7.79
 -12 -10  -8   43.69    5.42
 -12 -10  -8   50.25    7.98
 -10 -12  -8   57.08    8.47
 -12 -10  -6  131.63    6.97
 -10 -12  -6  139.75    9.89
 -12 -10  -6  117.69    9.46
 -12 -10  -4   32.72    7.06
 -10 -12  -4   25.43    7.13
 -10 -12   0  143.09    9.46
 -12 -10   0  131.75    9.55
 -12 -10   2    5.20    6.99
 -10 -12   2    6.70    7.12
 -12 -10   4   26.95    7.04
 -10 -12   4   30.93    7.52
 -10 -12   6  135.83    9.59
 -12 -10   6  136.18    9.52
 -12 -10   8   64.64    7.97
 -10 -12   8   52.73    8.64
 -12 -10  10   67.35    8.10
 -10 -12  10   48.81    8.47
 -12 -10  12   73.92    8.02
 -10 -12  12   85.66    8.89
 -12  10 -16   71.85   12.31
 -12  10 -16   68.39    8.89
 -10  12 -18   47.21   12.05
 -12  10 -18   47.86   11.11
 -10  12 -20   19.04   11.27
 -12  10 -20   22.43   10.57
 -10  12 -22   -0.74   10.61
 -12  10 -22   -5.99   10.23
 -10  12 -24   68.36   10.53
 -12  10 -24  100.86   10.37
 -10  12 -26    9.19    8.74
 -12  10 -26   28.32    8.25
 -10  12 -28    8.82    7.08
 -12  10 -28    3.88    6.89
  12  11 -27    3.53    5.79
  11  12 -27    8.17    5.78
  12  11 -25  152.07    9.83
  12  11 -23  107.84    9.40
  11  12 -21    8.31    8.19
  11  12 -19   53.36    8.83
  11  12 -17   11.68    7.97
 -12 -11 -15  157.55   10.56
 -11 -12 -15  169.02   10.61
 -12 -11 -13  188.51   11.38
 -11 -12 -13  164.40   11.25
 -12 -11 -11   64.33    7.13
 -12 -11 -11   63.33    8.52
 -12 -11  -9   65.57    6.21
 -12 -11  -9   55.35    8.70
 -12 -11  -7  117.68    6.75
 -12 -11  -7  108.52    9.29
 -12 -11  -5   40.40    8.22
 -11 -12  -5   31.18    8.35
 -12 -11  -3   29.42    8.10
 -11 -12  -3   50.92    8.44
 -12 -11   1  158.91   10.36
 -11 -12   1  174.05   10.66
 -12 -11   3   41.90    8.21
 -11 -12   3   22.71    8.14
 -12 -11   5   28.20    7.61
 -11 -12   5   40.01    8.13
 -11 -12   7  114.94    9.64
 -12 -11   7   72.89    9.20
 -12 -11   9   79.65    8.58
 -11 -12   9   49.48    9.17
 -12 -11  11  104.98    8.66
 -11 -12  11   66.39    8.99
 -12 -11  13  160.97   11.16
 -11 -12  13  219.03   11.43
 -11  12 -17   35.62   11.64
 -12  11 -17   22.32   11.77
 -11  12 -19   61.44   11.22
 -12  11 -19   56.53   11.39
 -11  12 -21   17.30   10.88
 -12  11 -21   13.67   10.58
 -11  12 -23  109.01   11.40
 -12  11 -23  161.20   11.23
 -11  12 -25  160.55   11.56
 -12  11 -25  186.89   11.47
 -12  11 -27   12.01    7.03
 -11  12 -27   16.54    7.32
  12  12 -26   52.52    6.18
  12  12 -18   34.44    8.52
  12  12 -16   52.65    8.71
 -12 -12 -14  382.29   17.74
 -12 -12 -12  217.18   12.95
 -12 -12 -10   21.16    8.34
 -12 -12  -8   11.59    8.12
 -12 -12  -6   26.98    8.81
 -12 -12  -4    5.89    8.36
 -12 -12   0  730.73   29.61
 -12 -12   2   81.74    8.98
 -12 -12   4    7.22    8.16
 -12 -12   6   45.75    9.02
 -12 -12   8    8.86    8.13
 -12 -12  10   19.77    8.75
 -12 -12  12  198.67   12.29
 -12  12 -16   53.17   11.95
 -12  12 -18   43.77   10.71
 -12  12 -20    7.30   10.20
 -12  12 -22   76.96   10.27
 -12  12 -24  202.28   12.01
 -12  12 -26   65.18    7.78
   0 -13   1 3132.02  117.44
   0 -13  -3    2.94    5.93
   0 -13   3    6.47    6.07
   0 -13  -5  483.30   19.74
   0 -13   5  463.83   19.65
   0 -13   7  242.43   11.86
   0 -13  -7  249.68   11.91
   0  13  -9  945.46   36.47
 -13   0  -9 1010.42   37.22
 -13   0   9  969.63   37.14
   0  13 -11 1014.18   38.62
 -13   0 -11 1044.64   39.25
 -13   0  11 1011.82   39.13
   0  13 -13  468.05   17.99
 -13   0  13  430.38   18.46
 -13   0 -13  479.41   18.81
   0  13 -13  442.21   18.22
   0  13 -15   20.35    5.12
  13   0 -15   18.15    4.56
 -13   0 -15   14.12    9.11
   0  13 -15   19.94    5.17
 -13   0 -15   18.80    5.64
   0  13 -17  294.69   12.27
  13   0 -17  247.94   11.67
   0  13 -17  289.22   12.43
 -13   0 -17  327.81   16.45
 -13   0 -17  278.23   14.96
 -13   0 -19   21.34   10.46
   0  13 -19   34.30    5.72
 -13   0 -19   35.46   12.16
   0  13 -19   28.02    5.94
   0  13 -21  494.08   19.80
 -13   0 -21  429.02   22.13
 -13   0 -21  507.96   23.40
   0  13 -21  486.58   19.81
   0  13 -23  326.64   13.93
 -13   0 -23  326.37   17.83
   0  13 -23  292.82   13.57
 -13   0 -25   17.89   10.61
 -13   0 -25   33.57   11.77
   0  13 -25   24.41    6.44
   0  13 -27   32.25    6.37
   0  13 -27   30.29    6.37
   0  13 -29    1.70    5.69
   0  13 -29    0.32    5.68
   0  13 -31   11.80    4.91
   1  13 -30    6.81    5.23
   1  13 -30    2.91    4.63
   1  13 -28    7.70    6.00
   1  13 -28    9.90    5.48
   1  13 -26    8.14    5.70
   1  13 -24  112.81    7.57
 -13  -1 -24  117.78   11.53
   1  13 -24  129.01    8.45
   1  13 -22  153.72    8.51
 -13  -1 -22  169.52   12.71
   1  13 -22  155.41    9.28
  13   1 -22  153.43    8.23
   1  13 -20  162.42    8.74
   1  13 -20  163.97    9.12
  13   1 -20  154.08    8.35
 -13  -1 -20  178.82   12.56
   1  13 -18   93.59    6.28
   1  13 -18   93.56    7.07
  13   1 -18   76.17    6.39
 -13  -1 -18   79.62   10.26
   1  13 -16   38.73    5.96
  13   1 -16   30.63    5.67
   1  13 -16   34.35    5.25
   1  13 -14   96.76    6.51
 -13  -1 -14   77.33    6.91
   1  13 -14   90.86    5.83
   1  13 -12  462.64   17.63
   1  13 -12  433.21   17.46
 -13  -1 -12  436.37   18.28
 -13   1  12  432.62   18.12
 -13   1  10  706.82   25.36
 -13  -1 -10  671.63   25.51
  -1 -13 -10  660.02   25.85
   1  13  -8   72.53    4.87
 -13  -1  -8   63.56    6.53
  -1 -13  -8   73.22    6.99
 -13  -1  -6  346.24   14.44
  -1 -13  -6  332.60   15.26
 -13  -1  -4   66.11    5.76
  -1 -13  -4   50.33    6.91
   1 -13   2  315.97   14.23
 -13  -1   0 2053.19   79.06
   1 -13   0 2159.23   79.50
  -1 -13   0 2129.28   79.49
 -13  -1   2  298.89   13.51
  -1 -13   2  348.89   14.30
 -13  -1   4   45.91    5.55
   1 -13  -4   68.25    6.51
  -1 -13   4   60.33    6.74
 -13  -1   6  310.78   13.51
  -1 -13   6  313.93   14.09
 -13  -1   8   78.06    6.45
  -1 -13   8   64.83    7.01
 -13  -1  10  614.96   26.44
  -1 -13  10  647.32   26.79
  -1  13 -12  445.24   18.04
 -13  -1  12  456.70   18.75
 -13   1 -12  493.81   18.97
  -1  13 -14   90.17    5.79
 -13   1 -14   95.96    7.18
  -1  13 -14   86.58    7.05
  -1  13 -16   36.26    6.13
  -1  13 -16   32.89    5.12
 -13   1 -16   37.50   10.24
  -1  13 -18   88.08    6.76
  -1  13 -18   92.17    7.68
 -13   1 -18   96.30   12.05
 -13   1 -18   87.70   11.40
  -1  13 -20  213.25   10.16
  -1  13 -20  182.58   10.33
 -13   1 -20  234.46   14.74
 -13   1 -20  150.19   13.77
 -13   1 -22  144.17   13.96
  -1  13 -22  184.28   10.91
  -1  13 -24  155.92    8.92
 -13   1 -24  148.22   12.80
  -1  13 -24  134.67    9.06
 -13   1 -26    3.34    9.97
  -1  13 -26    1.10    6.76
  -1  13 -26    0.16    6.27
  -1  13 -28    5.31    5.86
  -1  13 -28    7.26    6.42
  -1  13 -30    5.59    5.18
  -1  13 -30    4.43    5.58
   2  13 -31   10.25    4.84
   2  13 -29   -0.57    5.75
   2  13 -27    4.15    5.08
  13   2 -25   44.81    5.46
 -13  -2 -25   43.85   10.64
   2  13 -25   45.98    7.35
 -13  -2 -25   38.80   12.16
   2  13 -25   44.29    5.81
   2  13 -23   20.33    6.68
 -13  -2 -23   18.85   10.17
  13   2 -23   19.13    5.81
 -13  -2 -23   17.26   12.30
   2  13 -23   21.14    5.26
 -13  -2 -21   12.40   10.01
  13   2 -21    7.42    5.84
   2  13 -21   18.59    6.50
 -13  -2 -21    4.00   11.78
   2  13 -21   10.92    5.19
   2  13 -19   12.84    6.55
  13   2 -19   11.30    5.90
 -13  -2 -19   11.52    9.85
 -13  -2 -19    4.30   10.94
   2  13 -19    9.00    4.95
  13   2 -17   49.06    6.46
   2  13 -17   39.08    6.36
   2  13 -17   38.47    4.76
 -13  -2 -17   34.44   10.98
   2  13 -15   24.58    4.35
   2  13 -15   26.33    5.52
 -13  -2 -15    9.48    8.45
 -13  -2 -15   18.20    5.76
   2  13 -13   67.50    5.80
   2  13 -13   66.08    4.59
 -13  -2 -13   62.38    6.59
 -13   2  13   62.96    5.84
 -13  -2 -13   63.15    7.82
  -2 -13 -13   69.42    7.30
   2  13 -11  149.19    7.78
   2  13 -11  140.17    7.02
 -13  -2 -11  180.91    8.93
  -2 -13 -11  182.31    9.55
   2  13  -9   55.01    4.96
 -13  -2  -9   53.91    6.27
  -2 -13  -9   47.52    7.12
 -13  -2  -7  179.99    9.09
  -2 -13  -7  166.35    9.80
 -13  -2  -5   90.66    6.61
  -2 -13  -5   72.84    7.51
 -13  -2  -3   37.41    5.27
  -2 -13  -3   27.52    6.33
 -13  -2   1  107.18    7.14
  -2 -13   1  123.67    8.17
 -13  -2   3   28.63    5.19
  -2 -13   3   45.18    6.44
 -13  -2   5   80.56    6.43
  -2 -13   5   84.39    7.51
 -13  -2   7  175.04    8.79
  -2 -13   7  171.79    9.60
 -13  -2   9   45.43    5.98
  -2 -13   9   55.51    6.75
 -13  -2  11  153.83    8.57
  -2 -13  11  178.40    9.59
  -2  13 -13   68.87    4.89
 -13   2 -13   83.48    6.87
 -13  -2  13   67.05    6.31
  -2  13 -15   16.15    4.43
 -13   2 -15   19.39    5.79
  -2  13 -15   20.09    6.93
  -2  13 -17   54.42    5.67
 -13   2 -17   67.03   10.63
  -2  13 -17   50.82    7.31
 -13   2 -19   14.91   11.06
  -2  13 -19    4.33    5.85
 -13   2 -19    2.89   10.74
  -2  13 -19    7.16    7.53
 -13   2 -19    9.04    5.81
 -13   2 -21   16.41   10.87
 -13   2 -21   24.16   11.36
  -2  13 -21   13.14    7.30
 -13   2 -23   24.17   10.54
  -2  13 -23   26.20    6.46
  -2  13 -23   18.61    8.22
  -2  13 -25   50.19    6.78
 -13   2 -25   64.05   10.88
  -2  13 -25   49.90    7.76
  -2  13 -27   -5.78    6.06
  -2  13 -27   -2.64    6.96
  -2  13 -29    3.48    6.45
  -2  13 -29   -0.09    5.53
   3  13 -30    9.08    5.34
  13   3 -26    6.52    5.41
   3  13 -26    5.33    6.74
   3  13 -26   10.33    4.76
   3  13 -24    6.43    6.81
 -13  -3 -24   18.65    9.98
  13   3 -24    4.15    6.10
 -13  -3 -24    2.97   11.68
   3  13 -24    4.97    4.96
   3  13 -22    9.52    6.70
 -13  -3 -22    8.06    9.23
  13   3 -22   14.82    6.49
 -13  -3 -22   27.98   11.81
   3  13 -22   10.27    4.75
  13   3 -20   17.39    6.96
   3  13 -20   20.13    6.99
 -13  -3 -20   26.71   11.18
   3  13 -20   12.11    4.41
  13   3 -18    3.36    6.58
   3  13 -18    1.61    5.90
 -13  -3 -18   20.48   10.54
   3  13 -18    3.16    4.07
   3  13 -16   49.08    4.44
 -13  -3 -16   55.59    8.53
   3  13 -16   49.76    6.36
   3  13 -14    5.67    3.59
 -13  -3 -14    6.99    7.40
   3  13 -14    6.55    5.45
  -3 -13 -14    7.50    6.68
 -13  -3 -14    6.54    5.60
   3  13 -12   15.92    3.26
 -13  -3 -12   15.75    7.09
   3  13 -12   26.13    5.02
 -13  -3 -12   18.03    6.12
  -3 -13 -12   18.00    6.69
   3  13 -10   21.11    3.03
   3  13 -10   24.16    4.80
  -3 -13 -10   24.69    6.92
 -13  -3 -10   26.60    6.17
 -13  -3  -8  175.99    9.81
  -3 -13  -8  207.52   10.62
 -13  -3  -6    3.58    5.58
  -3 -13  -6    3.21    6.62
 -13  -3  -4   52.07    6.07
  -3 -13  -4   63.33    7.33
  -3  13   0  155.61   10.48
 -13   3   0  158.52   10.74
 -13  -3   0  160.11    8.63
  -3 -13   0  171.53    9.59
 -13  -3   2   12.03    5.18
  -3 -13   2   10.03    6.29
 -13  -3   4   53.66    5.98
  -3 -13   4   54.45    7.11
 -13  -3   6    8.48    5.02
  -3 -13   6    6.97    6.21
 -13  -3   8  187.44    9.32
  -3 -13   8  176.50   10.26
  -3 -13  10   28.24    6.21
 -13  -3  10   24.07    5.80
 -13   3 -12   20.98    5.00
 -13  -3  12   24.27    5.64
  -3 -13  12   18.25    6.12
  -3  13 -14    9.78    4.21
 -13   3 -14   10.48    5.05
 -13   3 -16   57.30   11.70
  -3  13 -16   69.97    5.57
 -13   3 -16   40.57    6.06
  -3  13 -16   59.94    8.36
 -13   3 -18    0.08   11.20
 -13   3 -18    3.57    9.95
 -13   3 -18    6.67    5.74
  -3  13 -18   -2.47    8.02
 -13   3 -20    9.16   11.03
  -3  13 -20   17.40    5.92
 -13   3 -20   21.90   10.54
  -3  13 -20   17.50    8.48
 -13   3 -20   16.29    6.32
 -13   3 -22   12.40   10.80
 -13   3 -22    5.81   10.27
  -3  13 -22   16.75    8.16
  -3  13 -22   15.52    5.87
 -13   3 -22   15.28    6.38
 -13   3 -24   -0.15    9.56
 -13   3 -24   11.85    9.76
 -13   3 -24    5.92    6.25
  -3  13 -24    2.06    8.56
  -3  13 -24    8.24    6.24
 -13   3 -26    5.57    8.90
  -3  13 -26   10.96    7.81
  -3  13 -26    8.91    5.99
  -3  13 -28    2.34    5.75
  -3  13 -28    6.58    6.98
  -3  13 -30    5.30    5.03
  -3  13 -30   11.22    6.61
   4  13 -29   56.78    6.22
  13   4 -27    9.10    5.81
   4  13 -27   14.82    6.42
  13   4 -25   45.20    6.83
   4  13 -25   45.14    7.22
 -13  -4 -25   60.37   10.66
   4  13 -23    9.33    6.69
 -13  -4 -23   11.91    9.95
  13   4 -23   -1.38    7.06
 -13  -4 -23    2.51   10.69
   4  13 -23    2.75    4.44
  13   4 -21   23.79    7.87
   4  13 -21   34.21    7.42
 -13  -4 -21   48.52   11.26
   4  13 -21   34.03    4.47
 -13  -4 -19  112.83   10.83
  13   4 -19  111.76    9.79
   4  13 -19  123.71    6.54
 -13  -4 -17   57.72    9.36
   4  13 -17   56.23    7.07
  13   4 -17   43.20    8.11
   4  13 -17   46.43    4.20
 -13  -4 -17   30.23   10.37
   4  13 -15   13.86    6.09
 -13  -4 -15    2.11    8.21
  -4 -13 -15   21.51    6.97
 -13  -4 -15    3.61    5.98
 -13  -4 -13   21.98    7.00
   4  13 -13   30.50    5.38
 -13  -4 -13   34.45    5.90
  -4 -13 -13   23.34    7.01
 -13  -4 -11   49.20    7.44
 -13  -4 -11   55.23    6.29
  -4 -13 -11   45.60    7.41
 -13  -4  -9  190.20   10.35
 -13  -4  -9  183.24   10.34
  -4 -13  -7   21.29    6.92
 -13  -4  -7   30.66    6.19
 -13  -4  -5   49.75    6.00
  -4 -13  -5   38.86    7.22
 -13  -4  -3   38.77    5.70
  -4 -13  -3   32.84    7.04
 -13  -4   1   19.88    5.20
  -4 -13   1   14.76    6.76
  -4 -13   3   47.21    6.67
 -13  -4   3   31.06    5.78
  -4 -13   5   45.67    6.87
 -13  -4   5   38.26    5.96
  -4 -13   7   41.85    6.58
 -13  -4   7   23.50    6.00
 -13  -4   9  224.12   10.10
  -4 -13   9  170.63   10.88
  -4 -13  11   49.29    7.11
 -13  -4  11   38.43    5.97
 -13   4 -13   23.31    5.85
 -13  -4  13   19.29    5.63
  -4 -13  13   34.63    6.63
 -13   4 -15   17.04    5.89
  -4  13 -17   48.98    5.45
 -13   4 -17   37.91   12.18
 -13   4 -17   53.55    6.69
  -4  13 -17   50.14    8.79
  -4  13 -19  141.31    7.84
  -4  13 -19  146.75   10.55
 -13   4 -19  156.35    8.78
 -13   4 -19  121.94   11.20
 -13   4 -19  105.66   12.43
 -13   4 -21   26.27   10.70
 -13   4 -21   29.64   10.24
  -4  13 -21   28.98    9.35
 -13   4 -21   38.12    7.24
  -4  13 -21   32.63    5.85
 -13   4 -23    8.40    9.40
 -13   4 -23  -10.53   10.05
  -4  13 -23    2.71    5.97
  -4  13 -23    3.92    9.05
 -13   4 -23   11.62    6.73
  -4  13 -25   45.90    6.48
 -13   4 -25   39.09    8.75
 -13   4 -25   54.62    9.90
 -13   4 -25   40.76    6.88
  -4  13 -25   49.26    8.91
 -13   4 -27    7.53    6.35
  -4  13 -27   11.93    7.79
  -4  13 -27    8.78    5.80
  -4  13 -29   63.12    7.92
  -4  13 -29   65.85    6.07
   5  13 -30  124.04    7.39
  13   5 -28   29.71    6.13
   5  13 -28   45.17    6.42
  13   5 -26   27.80    6.65
   5  13 -26   31.53    6.93
   5  13 -24   30.40    6.69
  13   5 -24   45.64    8.03
  13   5 -22   27.29    8.40
   5  13 -22   31.88    7.76
 -13  -5 -22   33.57   10.49
 -13  -5 -20  203.09   12.35
  13   5 -20  167.48   11.65
   5  13 -20  199.37   10.57
 -13  -5 -20  189.13   13.19
  13   5 -18  156.16   11.92
   5  13 -18  236.24   10.78
 -13  -5 -18  159.68   12.07
 -13  -5 -18  240.94   13.11
 -13  -5 -16   46.76    8.98
   5  13 -16   66.39    7.28
 -13  -5 -16   76.54    9.70
 -13  -5 -14   23.23    7.88
   5  13 -14   13.37    5.93
 -13  -5 -14   20.93    6.34
  -5 -13 -14   22.89    6.95
 -13  -5 -12   42.52    7.39
 -13  -5 -12   52.33    6.67
  -5 -13 -12   51.94    7.54
 -13  -5 -10  306.63   14.58
 -13  -5 -10  345.23   14.64
  -5 -13 -10  339.74   15.37
 -13  -5  -8   58.75    6.40
 -13  -5  -8   57.78    6.61
  -5 -13  -8   69.98    7.35
 -13  -5  -6  167.77    9.20
  -5 -13  -6  170.50   10.06
 -13  -5  -4  233.94   10.96
  -5 -13  -4  213.11   11.41
  -5 -13   0   34.61    6.55
 -13  -5   0   25.76    5.59
 -13  -5   2  118.95    7.43
  -5 -13   2   99.49    8.19
 -13  -5   4  206.66   10.39
  -5 -13   4  216.92   11.14
 -13  -5   6  163.08    9.12
  -5 -13   6  166.27    9.99
 -13  -5   8   71.99    6.59
  -5 -13   8   55.56    7.43
 -13  -5  10  299.93   14.00
  -5 -13  10  337.61   14.52
 -13  -5  12   52.13    6.57
  -5 -13  12   54.40    7.36
 -13   5 -14   17.61    6.62
 -13   5 -16   86.66    7.73
  -5  13 -16   62.58   10.13
 -13   5 -16   69.79    8.71
  -5  13 -18  178.94    9.15
  -5  13 -18  186.33   12.61
 -13   5 -18  202.83   11.90
 -13   5 -18  182.47   14.44
  -5  13 -20  203.73    9.40
  -5  13 -20  191.62   12.49
 -13   5 -20  192.37   10.78
 -13   5 -20  198.21   12.30
 -13   5 -22   21.43    9.72
 -13   5 -22   32.92    9.35
  -5  13 -22   39.25    6.00
  -5  13 -22   31.32    9.97
 -13   5 -22   32.77    7.72
 -13   5 -24   28.17    8.51
  -5  13 -24   56.92    6.49
 -13   5 -24   51.44    9.22
  -5  13 -24   50.12   10.09
 -13   5 -24   41.24    7.44
  -5  13 -26   43.34    5.90
 -13   5 -26   29.68    7.07
  -5  13 -26   38.34    9.27
 -13   5 -28   45.90    6.76
  -5  13 -28   37.49    5.67
  -5  13 -28   39.86    8.12
  -5  13 -30  163.54    9.67
  13   6 -27    8.71    6.38
   6  13 -27   19.43    6.14
   6  13 -25   12.83    6.50
  13   6 -25   14.80    7.63
   6  13 -23    8.24    6.81
  13   6 -23    4.02    8.46
 -13  -6 -23    9.61    8.82
  13   6 -21   69.91    9.60
   6  13 -21   68.81    8.21
 -13  -6 -21   65.75   10.03
 -13  -6 -19  166.29   11.30
   6  13 -19  171.22    9.84
 -13  -6 -19  174.07   11.64
   6  13 -17  286.45   13.54
 -13  -6 -17  311.35   14.55
   6  13 -15  268.77   11.99
 -13  -6 -15  209.12   12.76
 -13  -6 -15  292.65   13.11
  -6 -13 -15  228.63   12.42
 -13  -6 -15  226.55   11.91
 -13  -6 -13   12.54    7.11
  -6 -13 -13   19.61    7.24
 -13  -6 -13    7.81    6.57
 -13  -6 -11   39.59    7.12
 -13  -6 -11   55.61    7.03
  -6 -13 -11   39.58    7.51
 -13  -6  -9  159.91    9.65
  -6 -13  -9  130.18   10.31
 -13  -6  -7  471.31   18.85
  -6 -13  -7  516.09   19.38
 -13  -6  -5  877.10   32.30
 -13  -6  -5  778.48   31.68
  -6 -13  -5  841.56   32.65
 -13  -6  -3   76.71    7.38
  -6 -13  -3  119.39    8.27
 -13  -6   1   34.40    6.17
  -6 -13   1   44.72    7.56
 -13  -6   3  111.75    7.33
  -6 -13   3   99.14    8.42
 -13  -6   5  838.93   33.12
  -6 -13   5  865.01   33.66
 -13  -6   7  512.34   20.37
  -6 -13   7  475.28   20.96
 -13  -6   9  115.57    8.39
  -6 -13   9  184.31    9.83
 -13  -6  11   38.47    6.28
  -6 -13  11   47.69    7.81
  -6 -13  13   10.04    7.04
 -13  -6  13   18.03    6.14
 -13   6 -15  306.45   13.51
 -13   6 -15  235.65   12.97
  -6  13 -17  315.57   15.84
 -13   6 -17  302.65   13.79
 -13   6 -17  291.84   14.34
  -6  13 -19  165.84   12.74
 -13   6 -19  182.60   10.73
 -13   6 -21   49.79   10.09
  -6  13 -21  112.14    6.79
 -13   6 -21  125.88    9.68
  -6  13 -21   82.81   11.50
 -13   6 -21   65.23    8.57
 -13   6 -23    8.41    7.79
 -13   6 -23    6.93    7.95
  -6  13 -23    8.85    5.51
  -6  13 -23   -6.96   10.03
 -13   6 -23    8.65    7.83
 -13   6 -25    9.15    7.11
  -6  13 -25   11.72    5.77
  -6  13 -25   15.39    9.65
  -6  13 -27   13.93    5.43
 -13   6 -27   15.92    6.78
  -6  13 -27   12.11    8.53
  -6  13 -29  133.91    9.32
 -13   6 -29  130.83    8.16
  13   7 -28   37.81    6.51
   7  13 -28   42.51    6.15
  13   7 -26   12.29    7.06
   7  13 -26    1.42    6.30
  13   7 -24   11.66    8.58
   7  13 -24    4.42    6.95
  13   7 -22    6.53    9.13
   7  13 -22    4.88    7.64
 -13  -7 -22   19.51    8.35
  13   7 -20   38.08    9.34
 -13  -7 -20   54.56    9.56
   7  13 -20   34.68    7.83
 -13  -7 -20   43.24    8.47
 -13  -7 -18   95.26    9.47
  13   7 -18   74.82   10.61
   7  13 -18   89.44    8.11
 -13  -7 -18  104.15    9.07
 -13  -7 -16  198.03   11.46
   7  13 -16  202.56   10.55
 -13  -7 -16  190.24   11.34
 -13  -7 -14  132.05    9.53
   7  13 -14  139.97    8.79
 -13  -7 -14  138.92    9.01
  -7 -13 -14  141.26    9.83
  -7 -13 -12  341.33   15.20
 -13  -7 -12  323.48   14.44
 -13  -7 -10    2.44    6.48
 -13  -7 -10    7.09    6.95
  -7 -13 -10    3.55    7.52
 -13  -7  -8   87.76    7.13
 -13  -7  -8  101.46    7.97
 -13  -7  -6 1022.08   37.97
 -13  -7  -6 1000.14   37.44
 -13  -7  -4  130.19    8.85
 -13  -7  -4  131.60    7.45
 -13  -7  -2   18.98    4.43
 -13  -7   0   78.28    7.23
  -7 -13   0   84.09    8.10
  -7 -13   2   18.45    6.98
 -13  -7   2    8.42    6.10
 -13  -7   4  154.36    9.14
  -7 -13   4  146.96    9.76
 -13  -7   6  848.26   36.86
  -7 -13   6 1094.98   37.57
  -7 -13   8   94.58    9.10
 -13  -7   8  136.71    8.39
 -13  -7  10    9.89    6.32
  -7 -13  10    1.99    7.68
 -13  -7  12  298.53   13.95
  -7 -13  12  306.41   14.65
 -13   7 -16  228.10   11.78
 -13   7 -16  221.37   12.43
 -13   7 -18   96.30    8.88
 -13   7 -18   89.78    9.36
 -13   7 -20   29.75    9.29
 -13   7 -20   39.34    8.77
 -13   7 -22   -1.69    7.91
 -13   7 -22    5.21    7.80
 -13   7 -22    4.32    8.28
 -13   7 -24   -4.33    7.97
 -13   7 -26   13.72    7.03
 -13   7 -28   51.29    6.95
   8  13 -29   38.20    5.70
  13   8 -27    0.36    6.28
   8  13 -27   -2.13    5.74
   8  13 -25    5.30    6.51
  13   8 -25    3.40    8.09
  13   8 -23    8.10    8.41
   8  13 -23    7.42    7.26
  13   8 -21   -4.08    9.29
   8  13 -21   -2.60    7.32
 -13  -8 -21    1.92    7.58
  13   8 -19   29.22    9.36
   8  13 -19   25.91    7.52
 -13  -8 -19   41.73    9.24
 -13  -8 -19   28.79    7.89
   8  13 -17    7.58    7.38
 -13  -8 -17   10.15    8.23
 -13  -8 -17   19.59    7.55
 -13  -8 -15   75.18    8.43
   8  13 -15   58.21    7.72
 -13  -8 -15   51.23    7.80
 -13  -8 -15   56.61    7.37
  -8 -13 -15   65.39    8.45
 -13  -8 -13   25.17    6.81
 -13  -8 -13   25.88    7.16
  -8 -13 -13   32.79    8.22
 -13  -8 -11   58.48    7.08
 -13  -8 -11   44.99    7.48
  -8 -13 -11   52.28    8.31
 -13  -8  -9  129.10    9.23
  -8 -13  -9  129.43    9.84
 -13  -8  -9  132.94    8.12
 -13  -8  -7   71.89    6.52
  -8 -13  -7   88.85    8.78
 -13  -8  -7   65.20    8.23
 -13  -8  -5   68.47    7.99
 -13  -8  -5   85.49    5.94
 -13  -8  -3   16.02    4.21
 -13  -8  -3   17.19    6.96
  -8 -13  -3   27.83    7.85
  -8 -13   1   28.88    7.77
 -13  -8   1   26.55    7.19
 -13  -8   3   24.51    6.81
  -8 -13   3   17.27    8.02
  -8 -13   5   73.17    8.34
 -13  -8   5   37.31    7.45
  -8 -13   7   68.93    8.47
 -13  -8   7   78.77    7.95
 -13  -8   9  126.32    9.41
  -8 -13   9  149.26    9.67
 -13  -8  11   49.49    7.37
  -8 -13  11   40.56    8.54
 -13  -8  13   28.23    6.94
  -8 -13  13   13.43    7.75
 -13   8 -15   88.06    7.68
 -13   8 -15   55.26   10.20
 -13   8 -17    9.14   10.36
 -13   8 -17    8.61    7.13
 -13   8 -17   13.35    9.09
 -13   8 -19   31.98    8.71
 -13   8 -19   38.09    7.78
 -13   8 -19   28.17    9.25
 -13   8 -21   15.12    7.39
 -13   8 -21   -1.75    7.48
 -13   8 -21    5.76    8.77
 -13   8 -23   16.05    8.84
 -13   8 -25    7.78    7.87
 -13   8 -27   10.53    6.93
  13   9 -28   -4.08    5.78
   9  13 -28   -1.31    5.42
  13   9 -26   22.72    7.05
   9  13 -26   19.88    6.17
  13   9 -24   -5.91    8.12
   9  13 -24    1.21    7.04
  13   9 -22    7.87    8.91
   9  13 -22   20.71    7.64
  13   9 -20   50.55    9.43
   9  13 -20   33.80    7.91
 -13  -9 -20   48.29    7.18
 -13  -9 -18   20.75    8.31
   9  13 -18   24.24    7.95
  13   9 -18   11.74    9.21
 -13  -9 -18   21.33    6.92
 -13  -9 -16  112.87    9.76
   9  13 -16  111.20    9.08
 -13  -9 -16  117.37    8.32
 -13  -9 -14   45.63    7.69
 -13  -9 -14   48.17    6.81
 -13  -9 -14   46.02    7.86
  -9 -13 -14   54.23    8.42
 -13  -9 -12  186.25   10.70
 -13  -9 -12  223.19   11.39
  -9 -13 -12  212.35   12.17
 -13  -9 -10  208.42   10.81
 -13  -9 -10  204.30   12.11
 -13  -9  -8   15.20    5.83
  -9 -13  -8    6.14    8.14
 -13  -9  -8    9.85    7.56
 -13  -9  -6  161.84   10.64
  -9 -13  -6  160.77   11.11
 -13  -9  -6  174.11    8.56
 -13  -9  -4   79.66    8.34
 -13  -9  -4   70.99    5.67
  -9 -13   0  295.55   14.53
 -13  -9   0  292.94   13.80
 -13  -9   2   39.12    7.24
  -9 -13   2   27.13    7.98
  -9 -13   4   79.11    8.64
 -13  -9   4   92.51    8.52
 -13  -9   6  162.66   10.22
  -9 -13   6  175.74   10.87
 -13  -9   8   12.94    7.42
  -9 -13   8   21.09    8.53
  -9 -13  10  207.46   12.55
 -13  -9  10  244.70   11.88
 -13  -9  12  194.96   11.50
  -9 -13  12  228.65   12.46
 -13   9 -14   53.74    6.92
 -13   9 -16  106.83    8.29
 -13   9 -16  108.99   11.15
 -13   9 -18   16.04    8.24
 -13   9 -18   22.23    7.13
  -9  13 -18   20.07   11.49
 -13   9 -18   25.49    9.51
 -13   9 -20   52.26    7.49
 -13   9 -20   51.33    9.78
  -9  13 -20   43.92   11.10
  -9  13 -22   -4.95   10.20
 -13   9 -22   28.13    8.79
  -9  13 -24   -6.46    9.18
 -13   9 -24   -8.46    8.58
  -9  13 -26   21.82    8.60
 -13   9 -26   26.83    7.66
  -9  13 -28   -5.53    6.64
  13  10 -27   15.55    5.91
  10  13 -27    9.90    5.35
  10  13 -25   21.79    6.18
  13  10 -25   25.42    7.42
  13  10 -23   15.96    8.18
  10  13 -23   26.43    7.42
  13  10 -21   26.21    8.93
  10  13 -21   25.79    7.60
  13  10 -19   17.88    9.03
  10  13 -19   30.56    7.99
 -13 -10 -19   10.57    6.13
  13  10 -17  119.37   10.42
  10  13 -17  118.38    9.27
 -13 -10 -17   99.37    7.82
 -13 -10 -15   55.19    6.69
 -13 -10 -15   69.73    8.45
 -10 -13 -15   61.83    8.92
 -13 -10 -13   30.06    7.37
 -13 -10 -13   35.79    6.04
 -10 -13 -13   50.74    8.48
 -13 -10 -13   36.13    7.78
 -13 -10 -11  468.22   17.25
 -13 -10 -11  415.46   18.20
 -10 -13 -11  415.09   18.61
 -13 -10  -9   45.64    6.04
 -13 -10  -9   43.05    8.06
 -13 -10  -7  110.55    7.10
 -10 -13  -7  138.92   10.50
 -13 -10  -7  120.72    9.72
 -10 -13  -5  165.74   10.51
 -13 -10  -5  122.53   10.12
 -10 -13  -3   19.94    8.38
 -13 -10  -3   30.72    8.16
 -13 -10   1  137.52   10.36
 -10 -13   1  185.73   11.52
 -10 -13   3   30.83    8.28
 -13 -10   3   26.20    7.63
 -10 -13   5  145.15   11.03
 -13 -10   5  162.28   10.52
 -10 -13   7  141.40   10.42
 -13 -10   7  147.17   10.42
 -13 -10   9   69.93    8.50
 -10 -13   9   48.02    8.74
 -13 -10  11  387.85   18.75
 -10 -13  11  472.20   19.38
 -13 -10  13   56.36    8.11
 -10 -13  13   37.47    8.80
 -10  13 -17  128.34   13.15
 -13  10 -17  115.81   11.64
 -13  10 -17  105.95    9.45
 -10  13 -19   18.94   10.98
 -13  10 -19   26.73    9.94
 -13  10 -21   21.99    9.77
 -10  13 -21   34.40   10.17
 -10  13 -23   23.84    9.21
 -13  10 -23   30.13    8.93
 -10  13 -25   15.06    8.73
 -13  10 -25   26.71    8.03
 -13  10 -27    8.71    6.35
 -10  13 -27   11.59    7.07
  13  11 -26   15.21    5.85
  13  11 -24  113.88    8.96
  11  13 -24  120.85    8.25
  13  11 -22   33.64    8.15
  11  13 -22   44.30    7.57
  13  11 -20    4.27    8.50
  11  13 -20   13.20    7.46
  11  13 -18   20.58    7.91
  11  13 -16   36.94    8.30
 -11 -13 -14  137.92   10.81
 -13 -11 -14  141.19   10.61
 -13 -11 -12  113.21    8.33
 -13 -11 -12  106.09    9.65
 -11 -13 -12   88.61    9.97
 -13 -11 -10  149.89    8.91
 -13 -11 -10  157.59   10.97
 -11 -13 -10  156.05   11.23
 -13 -11  -8   23.03    5.54
 -11 -13  -8   20.72    8.85
 -13 -11  -8   19.31    8.52
 -13 -11  -6  232.18   13.14
 -11 -13  -6  258.34   13.93
 -11 -13  -4   69.57    9.79
 -13 -11  -4   66.95    9.33
 -13 -11   0  483.05   20.79
 -11 -13   0  480.57   20.94
 -11 -13   2  104.26   10.32
 -13 -11   2  126.39    9.96
 -11 -13   4   79.26    9.74
 -13 -11   4   61.04    8.93
 -13 -11   6  227.51   13.26
 -11 -13   6  248.83   13.90
 -11 -13   8   26.11    9.16
 -13 -11   8   17.20    8.40
 -13 -11  10  151.76   10.93
 -11 -13  10  161.00   11.52
 -13 -11  12   84.52    9.44
 -11 -13  12  103.04    9.83
 -11  13 -16   37.89   12.09
 -13  11 -16   45.68   11.48
 -11  13 -18   32.20   10.69
 -13  11 -18   34.06   10.21
 -11  13 -20    7.26   10.24
 -13  11 -20   16.34    9.52
 -11  13 -22   27.49    9.62
 -13  11 -22   51.99    9.07
 -11  13 -24  102.01   10.09
 -13  11 -24  150.76   10.12
 -11  13 -26   19.91    7.22
 -13  11 -26   28.57    6.88
  13  12 -25   66.30    6.36
  13  12 -23   90.86    8.10
  12  13 -21   64.48    7.89
  12  13 -19    1.67    7.84
  12  13 -17   30.28    8.21
 -13 -12 -15   63.51    8.65
 -12 -13 -15   44.52    8.94
 -13 -12 -13  241.00   13.78
 -12 -13 -13  261.34   13.85
 -13 -12 -11  191.93   11.74
 -12 -13 -11  123.96   11.04
 -12 -13  -9   75.00   10.34
 -13 -12  -9   41.58    9.15
 -12 -13  -7   48.83    9.40
 -13 -12  -7   58.87    9.30
 -12 -13  -5   16.36    8.37
 -13 -12  -5   13.29    8.61
 -13 -12  -3   33.40    8.88
 -12 -13  -3   25.46    9.03
 -12 -13   1  441.59   21.57
 -13 -12   1  533.42   21.64
 -13 -12   3   30.79    9.35
 -12 -13   3   47.08    9.57
 -12 -13   5   15.67    9.38
 -13 -12   5   11.88    8.52
 -12 -13   7   50.19   10.03
 -13 -12   7   54.54    9.64
 -12 -13   9   51.42   10.17
 -13 -12   9   71.59    9.60
 -12 -13  11  180.66   11.65
 -13 -12  11  117.64   11.23
 -13 -12  13  258.31   13.61
 -12 -13  13  227.24   13.62
 -12  13 -17   30.06   10.83
 -13  12 -17   31.62   10.72
 -12  13 -19   -3.95    9.62
 -13  12 -19    4.81    9.71
 -12  13 -21   56.23    9.85
 -13  12 -21   74.14    9.74
 -12  13 -23  104.47    9.41
 -13  12 -23  103.33    9.28
 -12  13 -25   74.38    8.21
 -13  12 -25   94.57    8.02
  13  13 -18    6.92    7.71
  13  13 -16   53.82    8.33
 -13 -13 -14   43.49    8.84
 -13 -13 -12  310.56   15.75
 -13 -13 -10  262.63   14.92
 -13 -13  -8   23.23    9.78
 -13 -13  -6   58.66   10.21
 -13 -13  -4    0.37    9.60
 -13 -13   0  501.66   22.21
 -13 -13   2  101.59   10.82
 -13 -13   4    1.86    9.64
 -13 -13   6   57.09   10.39
 -13 -13   8   18.76    9.66
 -13 -13  10  275.44   14.85
 -13 -13  12  282.56   14.79
 -13  13 -16   54.21   10.79
 -13  13 -18   13.16    9.65
 -13  13 -20   84.43    9.78
 -13  13 -22   71.49    8.49
 -13  13 -24   64.53    7.51
   0 -14   0 1597.34   60.95
   0 -14   2  374.22   16.47
   0 -14  -4  376.66   16.77
   0 -14   4  372.86   16.47
 -14   0  -6  357.93   15.11
 -14   0   6  346.40   15.17
   0 -14  -6  352.34   15.80
   0 -14   6  330.56   15.63
 -14   0  -8   95.88    7.67
 -14   0   8  103.69    7.54
   0  14 -10  568.28   22.24
 -14   0 -10  598.03   23.18
 -14   0  10  569.95   23.24
   0  14 -12  243.89    9.96
 -14   0 -12  222.40   11.25
 -14   0  12  218.18   11.03
   0  14 -12  205.93   10.26
   0  14 -14   11.76    4.89
   0  14 -14   14.85    5.20
 -14   0 -14   13.86    6.29
   0  14 -16  224.86   10.78
   0  14 -16  239.76   10.59
 -14   0 -16  215.24   14.21
 -14   0 -18    5.31   10.72
   0  14 -18   13.56    5.86
   0  14 -18    9.20    5.72
 -14   0 -18   13.18   12.14
   0  14 -20  186.76    9.65
   0  14 -20  174.53    9.54
 -14   0 -20  175.17   15.14
 -14   0 -20  162.70   13.40
 -14   0 -22  119.89   12.74
   0  14 -22  141.69    8.82
 -14   0 -22  129.54   14.04
   0  14 -22  121.95    8.27
 -14   0 -24   13.20   10.47
 -14   0 -24   -2.59   12.00
   0  14 -24   19.45    5.79
   0  14 -26   41.20    6.18
   0  14 -26   52.99    6.56
 -14   0 -26   32.91   10.16
   0  14 -28    5.90    5.33
   0  14 -28   11.75    5.54
   1  14 -29    8.97    5.12
   1  14 -27   13.06    5.21
   1  14 -27   21.50    5.91
   1  14 -25   -0.78    5.43
 -14  -1 -25    3.19   10.51
   1  14 -23   22.19    5.35
 -14  -1 -23   28.34   10.80
   1  14 -23   20.63    6.85
   1  14 -21   54.56    6.02
   1  14 -21   61.51    7.15
   1  14 -19   31.53    5.43
   1  14 -19   31.24    6.39
 -14  -1 -19   28.55   10.29
  14   1 -19   23.62    5.30
   1  14 -17  182.72    8.91
   1  14 -17  199.11    9.63
  14   1 -17  169.97    9.07
   1  14 -15   56.25    5.28
  14   1 -15   24.86    5.66
   1  14 -15   62.74    5.84
 -14  -1 -15   36.16    6.80
   1  14 -13   59.21    5.90
 -14  -1 -13   62.11    9.54
 -14  -1 -13   65.49    7.32
 -14   1  13   60.36    6.51
   1  14 -13   56.83    5.06
   1  14 -11  328.36   13.68
   1  14 -11  300.15   13.45
 -14   1  11  372.34   14.52
 -14  -1 -11  350.97   14.95
   1  14  -9  181.09    8.82
 -14   1   9  208.40   10.01
 -14  -1  -9  200.38   10.45
  -1 -14  -9  198.26   10.91
 -14  -1  -7  125.83    8.06
  -1 -14  -7   90.77    8.57
 -14  -1  -5  236.47   11.97
  -1 -14  -5  301.09   13.28
 -14  -1  -3   47.43    6.32
  -1 -14  -3   52.15    7.55
 -14  -1   1  397.72   17.20
  -1 -14   1  449.09   18.40
 -14  -1   3   55.80    6.45
  -1 -14   3   61.04    7.44
 -14  -1   5  318.69   13.11
  -1 -14   5  254.18   13.93
 -14  -1   7  106.41    7.51
  -1 -14   7  111.24    8.70
 -14  -1   9  188.95   10.03
  -1 -14   9  180.37   10.40
 -14   1 -11  363.53   15.33
 -14  -1  11  327.93   15.08
  -1  14 -13   75.69    5.38
 -14  -1  13   59.18    6.93
 -14   1 -13   72.46    7.39
  -1  14 -13   63.93    6.76
  -1  14 -15   30.72    5.04
 -14   1 -15   52.23   11.31
  -1  14 -15   27.43    6.22
 -14   1 -15   59.32    6.68
  -1  14 -17  200.44    9.61
  -1  14 -17  185.44   10.17
 -14   1 -17  182.63   13.69
 -14   1 -19   24.48   11.09
  -1  14 -19   36.92    6.16
 -14   1 -19   42.23   12.21
  -1  14 -19   36.62    6.70
 -14   1 -21  110.10   12.73
  -1  14 -21   93.52    8.00
 -14   1 -23   11.15   10.26
 -14   1 -23   35.81   11.17
  -1  14 -23   28.75    6.68
 -14   1 -25    2.41   10.18
 -14   1 -25    9.90   10.78
  -1  14 -25    9.20    6.26
  -1  14 -25    3.86    6.20
  -1  14 -27   20.91    5.88
  -1  14 -27   23.52    6.17
  -1  14 -29    6.84    5.24
  -1  14 -29   13.80    5.42
   2  14 -30   -4.28    4.65
   2  14 -28   -1.01    5.61
   2  14 -26    0.99    4.76
 -14  -2 -24   -1.94   10.37
   2  14 -24    1.16    6.54
 -14  -2 -24    0.43   12.05
   2  14 -24    7.54    4.97
   2  14 -22   13.60    6.41
 -14  -2 -22   13.46   10.24
  14   2 -22   15.50    5.74
 -14  -2 -22   19.81   12.63
   2  14 -22    9.05    4.76
   2  14 -20   11.70    6.27
 -14  -2 -20   13.13   10.82
  14   2 -20   14.26    5.98
 -14  -2 -20   28.12   12.20
   2  14 -20   12.78    4.86
  14   2 -18   24.85    6.22
   2  14 -18   28.30    6.73
   2  14 -18   18.66    4.81
 -14  -2 -18   39.71   11.72
   2  14 -16  102.07    6.14
  14   2 -16   95.89    7.65
   2  14 -16  126.06    7.65
 -14  -2 -16  108.04   10.90
   2  14 -14    2.85    4.01
 -14  -2 -14   18.80    8.51
   2  14 -14    4.55    5.50
 -14  -2 -14    7.56    6.45
   2  14 -12   41.63    5.40
 -14  -2 -12   41.57    8.42
   2  14 -12   35.99    4.07
 -14   2  12   37.86    6.44
  -2 -14 -12   39.54    7.61
 -14  -2 -12   46.87    7.05
   2  14 -10  205.28    9.16
 -14  -2 -10  205.01   10.54
  -2 -14 -10  227.24   11.53
   2  14  -8  184.49    8.23
 -14  -2  -8  160.34    9.55
  -2 -14  -8  153.78   10.47
 -14  -2  -6   33.84    6.19
  -2 -14  -6   16.31    7.70
 -14  -2  -4   20.08    6.16
  -2 -14  -4   15.39    7.23
 -14  -2   0   81.26    6.91
  -2 -14   0   75.20    8.15
 -14  -2   2   62.23    6.43
  -2 -14   2   68.96    7.91
 -14  -2   4   12.07    5.90
  -2 -14   4   24.34    7.32
 -14  -2   6   15.12    6.34
  -2 -14   6   31.80    7.10
 -14  -2   8  167.59    9.07
  -2 -14   8  143.25    9.90
 -14  -2  10  207.91   10.57
  -2 -14  10  196.93   11.24
 -14   2 -12   45.55    6.99
 -14  -2  12   38.35    6.44
  -2  14 -14   12.19    4.23
  -2  14 -14    7.94    7.03
 -14   2 -14    3.57    6.38
  -2  14 -16  113.89    8.48
  -2  14 -16  114.39    7.02
 -14   2 -16  120.59   12.68
 -14   2 -18   21.64   11.13
  -2  14 -18   32.85    5.97
 -14   2 -18   14.54   11.22
  -2  14 -18   31.07    7.18
 -14   2 -20   17.55   11.47
 -14   2 -20   13.88   11.60
  -2  14 -20   16.89    7.06
 -14   2 -22    9.31   11.42
  -2  14 -22   16.98    6.36
 -14   2 -22    9.44   11.34
  -2  14 -22   14.01    7.60
 -14   2 -24   11.90   10.03
 -14   2 -24    9.03   10.82
  -2  14 -24    7.79    7.05
  -2  14 -24    5.97    6.12
 -14   2 -26   -8.03    9.22
  -2  14 -26    2.41    5.89
  -2  14 -26    0.34    6.34
  -2  14 -28   -0.42    5.48
  -2  14 -28    4.00    6.07
   3  14 -29    6.55    5.09
 -14  -3 -25   10.78   10.04
   3  14 -25   17.36    6.40
 -14  -3 -25   16.96   11.31
   3  14 -23   14.67    6.58
 -14  -3 -23   14.49   10.04
  14   3 -23   18.28    6.28
 -14  -3 -23    6.40   12.03
   3  14 -23   19.03    4.58
   3  14 -21   13.88    6.30
  14   3 -21   15.46    6.47
 -14  -3 -21   14.75   12.02
   3  14 -21   11.92    4.43
  14   3 -19   20.03    6.84
   3  14 -19   15.90    6.81
   3  14 -19    7.61    4.24
 -14  -3 -19    4.38   11.51
  14   3 -17   99.09    8.72
   3  14 -17  146.68    8.38
   3  14 -17  124.90    6.50
 -14  -3 -17  129.69   12.27
 -14  -3 -17   99.21   11.29
 -14  -3 -15   46.67    9.11
   3  14 -15   31.32    6.04
   3  14 -15   22.52    3.95
 -14  -3 -15   52.00    6.62
 -14  -3 -13   27.08    8.47
   3  14 -13   23.06    5.91
 -14   3  13   22.21    6.26
  -3 -14 -13   21.84    7.69
 -14  -3 -13   20.37    6.77
   3  14 -11  115.98    7.06
 -14  -3 -11   96.52    8.34
 -14  -3 -11   92.57    8.87
  -3 -14 -11   85.28    9.05
   3  14  -9   61.52    5.64
 -14  -3  -9   54.67    7.32
  -3 -14  -9   51.96    7.85
 -14  -3  -7   77.73    7.38
  -3 -14  -7   54.21    8.21
 -14  -3  -5   23.93    6.25
  -3 -14  -5   11.78    7.45
 -14  -3  -3   74.11    6.82
  -3 -14  -3   80.35    8.46
 -14  -3   1   82.13    7.03
  -3 -14   1   88.38    8.42
 -14  -3   3   90.27    7.27
  -3 -14   3   95.45    8.56
 -14  -3   5   16.61    6.16
  -3 -14   5   22.39    7.22
 -14  -3   7   55.92    6.95
  -3 -14   7   69.67    7.98
 -14  -3   9   58.71    7.03
  -3 -14   9   67.25    7.56
 -14  -3  11   84.50    7.64
  -3 -14  11   94.27    8.31
 -14  -3  13   25.67    6.23
  -3 -14  13   16.37    6.80
  -3  14 -15   56.55    7.97
 -14   3 -15   29.58    6.55
  -3  14 -17  107.75    9.20
 -14   3 -17  118.89   11.20
 -14   3 -17  124.08   12.97
 -14   3 -19    7.73   11.80
  -3  14 -19   20.10    5.77
 -14   3 -19    8.95   10.47
  -3  14 -19   29.37    7.84
 -14   3 -21    8.16   10.92
 -14   3 -21   31.90   10.50
  -3  14 -21   20.21    8.15
  -3  14 -21   25.79    5.88
 -14   3 -23    1.06   10.24
 -14   3 -23   17.27    9.80
  -3  14 -23   11.59    8.07
  -3  14 -23   14.44    6.05
 -14   3 -25    3.77    9.07
 -14   3 -25   14.21    9.32
  -3  14 -25   12.67    5.89
  -3  14 -25   13.77    7.30
  -3  14 -27   15.33    5.70
  -3  14 -27   22.79    6.76
  -3  14 -29   12.15    6.02
  -3  14 -29    6.24    4.99
   4  14 -26  111.55    7.94
   4  14 -24   24.64    6.59
 -14  -4 -24   23.71   10.06
  14   4 -24   14.20    6.51
 -14  -4 -24   19.45   10.37
   4  14 -22   22.75    6.45
  14   4 -22   10.20    7.05
 -14  -4 -22   25.70   10.97
 -14  -4 -20  118.75   11.67
  14   4 -20  128.04    9.81
  14   4 -18   44.74    8.15
 -14  -4 -18   58.19   10.12
   4  14 -18   47.70    6.71
 -14  -4 -18   42.47   11.43
 -14  -4 -16  251.53   14.18
 -14  -4 -16  224.66   12.53
 -14  -4 -14   30.25    8.71
   4  14 -14   56.87    6.39
 -14  -4 -14   24.16    6.98
  -4 -14 -14   63.95    8.22
 -14  -4 -12   21.03    7.49
   4  14 -12   42.78    6.07
 -14  -4 -12   24.41    6.76
  -4 -14 -12   22.43    8.02
 -14  -4 -10   48.97    7.63
 -14  -4 -10   50.97    7.09
  -4 -14 -10   46.26    8.08
 -14  -4  -8   72.93    7.73
  -4 -14  -8   69.26    8.49
 -14  -4  -6  136.69    9.32
  -4 -14  -6  159.47   10.38
 -14  -4  -4  100.83    8.00
  -4 -14  -4  102.47    8.81
 -14  -4   0  338.06   15.11
  -4 -14   0  353.66   15.92
 -14  -4   2  107.24    8.20
  -4 -14   2  135.63    9.41
 -14  -4   4   92.27    7.88
  -4 -14   4  105.92    9.13
 -14  -4   6  157.37    8.98
  -4 -14   6  143.36    9.88
 -14  -4   8   57.75    7.33
  -4 -14   8   61.09    8.37
 -14  -4  10   37.14    6.69
  -4 -14  10   43.29    7.71
 -14   4 -12   33.13    6.08
  -4 -14  12   27.73    7.19
 -14  -4  12   35.87    6.44
 -14   4 -14   45.08    6.23
  -4  14 -16  217.34   12.04
 -14   4 -16  183.03    9.87
 -14   4 -16  176.13   15.63
 -14   4 -18   48.95   12.09
 -14   4 -18   48.41    6.64
  -4  14 -18   54.31    9.16
  -4  14 -20  159.38    8.49
  -4  14 -20  166.23   11.24
 -14   4 -20  180.15    9.51
 -14   4 -20  130.80   12.05
 -14   4 -20  133.12   13.21
 -14   4 -22   24.98   10.64
 -14   4 -22   17.90    9.99
  -4  14 -22   17.48    5.77
  -4  14 -22   13.81    8.25
 -14   4 -22   23.43    6.62
 -14   4 -24   16.60    8.57
 -14   4 -24   29.03    9.66
  -4  14 -24   24.43    6.04
  -4  14 -24   21.85    8.54
  -4  14 -26  106.33    7.08
  -4  14 -26  110.52    8.84
  -4  14 -28   13.77    5.19
  -4  14 -28   -3.91    6.59
   5  14 -29   35.60    5.28
   5  14 -27   35.16    6.24
  14   5 -25   57.15    6.99
   5  14 -25   77.96    7.13
   5  14 -23    7.71    6.37
  14   5 -23    7.01    7.60
 -14  -5 -23   18.65    9.96
 -14  -5 -21  146.51   11.52
  14   5 -21  139.08   10.01
   5  14 -21  133.25    9.45
 -14  -5 -21  160.04   12.43
 -14  -5 -19  133.12   11.15
  14   5 -19  121.95   10.36
   5  14 -19  169.77    9.55
 -14  -5 -19  195.43   12.61
   5  14 -17   50.52    7.25
  14   5 -17   66.05    9.03
 -14  -5 -17   39.24   10.50
   5  14 -15   64.14    6.99
  -5 -14 -15   72.47    8.51
 -14  -5 -15   75.79    7.56
 -14  -5 -13    5.06    8.04
   5  14 -13    9.73    6.26
  -5 -14 -13    5.13    7.65
 -14  -5 -13    3.90    7.02
 -14  -5 -11   55.25    7.77
 -14  -5 -11   52.71    7.54
 -14  -5  -9   71.37    7.84
 -14  -5  -9   76.78    7.23
 -14  -5  -7   14.81    6.51
  -5 -14  -7   20.66    8.10
 -14  -5  -7   12.84    6.58
 -14  -5  -5   60.53    7.50
  -5 -14  -5   74.40    8.25
 -14  -5  -3   50.23    7.21
  -5 -14  -3   46.21    7.93
 -14  -5   1  178.62   10.73
  -5 -14   1  255.18   12.09
 -14  -5   3   38.16    6.91
  -5 -14   3   47.63    8.25
 -14  -5   5   55.16    6.75
  -5 -14   5   63.26    8.46
  -5 -14   7   16.22    7.64
 -14  -5   7   16.53    6.61
  -5 -14   9   76.19    8.38
 -14  -5   9   29.71    6.40
 -14  -5  11   76.85    7.29
  -5 -14  11   42.76    8.23
 -14   5 -13   10.36    6.78
  -5 -14  13    0.26    7.28
 -14  -5  13   16.84    6.60
 -14   5 -15   59.07    6.97
 -14   5 -17   37.83   12.69
  -5  14 -17   75.26    9.86
 -14   5 -17   52.87    7.28
 -14   5 -17   81.40    9.40
  -5  14 -19  145.26   11.45
 -14   5 -19  173.22    9.42
 -14   5 -19  142.96   11.31
  -5  14 -21  154.99   11.36
 -14   5 -21  141.34    9.27
 -14   5 -21  159.74   11.19
 -14   5 -23    4.30    8.75
 -14   5 -23    3.23    8.83
  -5  14 -23   13.29    8.55
 -14   5 -23   10.22    6.58
 -14   5 -25   57.56    8.22
  -5  14 -25   68.36    6.35
 -14   5 -25   69.96    7.07
  -5  14 -25   73.90    8.83
  -5  14 -27   43.33    7.53
  -5  14 -29   49.61    6.68
  14   6 -26   19.47    6.31
   6  14 -26   23.76    6.15
   6  14 -24   -0.29    6.45
  14   6 -24    0.75    7.44
  14   6 -22    9.08    8.37
 -14  -6 -22   21.47    9.69
   6  14 -22   11.75    6.97
 -14  -6 -22   18.54    9.14
 -14  -6 -20  202.24   12.26
  14   6 -20  162.84   12.06
   6  14 -20  198.36   10.71
 -14  -6 -20  190.95   12.46
 -14  -6 -18   46.13    8.88
   6  14 -18   46.63    7.03
  14   6 -18   41.80    9.83
 -14  -6 -18   61.81    9.81
   6  14 -16   32.18    7.32
 -14  -6 -16   37.94    8.52
 -14  -6 -16   59.44    9.34
 -14  -6 -14   25.23    8.28
   6  14 -14   31.88    6.78
  -6 -14 -14   19.01    7.90
 -14  -6 -14   28.97    7.23
 -14  -6 -12   30.28    7.39
  -6 -14 -12   34.14    8.21
 -14  -6 -12   15.88    7.41
 -14  -6 -10   28.97    6.76
 -14  -6 -10   36.42    6.88
  -6 -14 -10   36.59    8.45
 -14  -6  -8   78.66    7.94
  -6 -14  -8   56.53    8.59
 -14  -6  -6   65.35    7.49
 -14  -6  -6   65.13    6.89
 -14  -6  -4  132.48    8.80
  -6 -14  -4  121.90   10.17
 -14  -6   0  390.59   17.40
  -6 -14   0  430.13   18.42
 -14  -6   2   10.34    6.21
  -6 -14   2    5.39    8.01
 -14  -6   4  131.76    8.87
  -6 -14   4  142.37   10.33
 -14  -6   6   93.34    7.90
  -6 -14   6   75.95    9.57
 -14  -6   8   52.46    7.29
  -6 -14   8   93.10    9.01
 -14  -6  10   38.56    7.29
  -6 -14  10   29.98    8.41
  -6 -14  12   33.38    7.71
 -14  -6  12   21.43    6.96
 -14   6 -14   27.82    7.54
 -14   6 -16   36.76    8.26
  -6  14 -16   35.05   10.81
 -14   6 -16   35.48    7.59
 -14   6 -18   38.18   11.91
 -14   6 -18   54.62    7.97
  -6  14 -18   54.46   10.20
 -14   6 -18   53.94    8.85
  -6  14 -20  192.34   12.96
 -14   6 -20  197.34   11.05
 -14   6 -22    4.34    9.11
 -14   6 -22   15.05    8.09
  -6  14 -22   21.23    9.25
 -14   6 -22    3.02    7.39
 -14   6 -24    2.53    7.62
  -6  14 -24    0.05    8.95
 -14   6 -24    5.34    6.76
 -14   6 -26   30.55    6.39
  -6  14 -26   19.95    7.79
  -6  14 -28   10.76    6.73
  14   7 -27   12.90    5.72
   7  14 -27    0.77    5.66
   7  14 -25   -1.73    5.76
  14   7 -25   14.15    7.22
  14   7 -23    5.85    8.27
   7  14 -23    7.81    6.47
 -14  -7 -23   10.65    8.14
  14   7 -21   29.29    9.19
 -14  -7 -21   33.90    9.26
   7  14 -21   38.41    7.62
 -14  -7 -21   38.72    8.62
  14   7 -19   38.42    9.19
   7  14 -19   44.44    7.66
 -14  -7 -19   58.21    9.40
 -14  -7 -19   48.24    8.61
   7  14 -17    9.42    6.95
 -14  -7 -17   15.51    8.60
  14   7 -17   11.90    9.18
 -14  -7 -17   20.50    8.27
   7  14 -15   27.49    7.19
 -14  -7 -15   43.23    8.56
 -14  -7 -15   34.04    7.85
  -7 -14 -15   41.26    8.16
 -14  -7 -15   31.24    7.36
 -14  -7 -13   53.19    8.43
   7  14 -13   33.87    6.59
  -7 -14 -13   39.60    8.44
 -14  -7 -13   27.32    7.30
  -7 -14 -11  105.95   10.04
 -14  -7 -11  106.05    8.55
 -14  -7 -11  104.77    9.17
 -14  -7  -9   20.87    6.82
 -14  -7  -9   28.23    7.90
  -7 -14  -9   34.03    8.83
 -14  -7  -7   21.72    5.93
 -14  -7  -7   20.68    7.40
  -7 -14  -7   18.14    8.02
 -14  -7  -5  100.49    8.50
  -7 -14  -5  118.14    9.87
 -14  -7  -5  119.22    7.37
 -14  -7  -3    6.98    5.08
 -14  -7  -3    7.45    6.36
  -7 -14  -3    3.51    8.11
 -14  -7  -1   36.69    4.82
 -14  -7   1   27.25    7.05
  -7 -14   1   41.19    8.00
  -7 -14   3    4.97    8.32
 -14  -7   3    2.97    6.77
 -14  -7   5  102.43    8.64
  -7 -14   5  114.62    9.80
  -7 -14   7   22.37    8.72
 -14  -7   7   22.54    7.08
 -14  -7   9   33.68    7.10
  -7 -14   9   31.77    8.73
 -14  -7  11  103.82    8.71
  -7 -14  11  101.49    9.57
  -7 -14  13   30.13    8.14
 -14  -7  13   24.09    6.92
 -14   7 -15   29.10    7.51
 -14   7 -15   37.68    8.57
 -14   7 -17   17.50   11.57
 -14   7 -17   10.38    7.83
  -7  14 -17   14.38   10.46
 -14   7 -17    6.78    7.94
 -14   7 -19   40.39    9.97
 -14   7 -19   67.38    8.64
 -14   7 -19   43.89    8.28
  -7  14 -19   51.67   10.66
 -14   7 -21   22.57    8.83
 -14   7 -21   34.06    8.15
  -7  14 -21   28.30   10.43
 -14   7 -21   34.66    7.76
 -14   7 -23    8.49    7.47
  -7  14 -23   -0.67    9.08
 -14   7 -23    1.70    7.37
 -14   7 -25    2.03    6.66
  -7  14 -25    9.48    8.62
 -14   7 -27   -0.45    5.95
  -7  14 -27    0.14    7.36
   8  14 -28    3.33    4.95
  14   8 -26   26.56    6.61
   8  14 -26   30.84    5.80
   8  14 -24    7.08    6.19
  14   8 -24   13.52    7.82
  14   8 -22   10.41    8.37
   8  14 -22   11.79    7.05
 -14  -8 -22    3.44    7.22
  14   8 -20   55.14   10.04
 -14  -8 -20   52.69    9.31
   8  14 -20   61.65    7.42
 -14  -8 -20   72.59    8.26
  14   8 -18   20.91    9.34
   8  14 -18   12.70    7.32
 -14  -8 -18   20.43    9.21
 -14  -8 -18   16.33    7.88
   8  14 -16   48.10    7.40
 -14  -8 -16   32.27    8.52
 -14  -8 -16   35.78    7.99
 -14  -8 -14    5.56    7.46
   8  14 -14    3.18    6.54
 -14  -8 -14   13.60    7.23
  -8 -14 -14   -2.43    8.22
 -14  -8 -14    4.03    7.40
 -14  -8 -12   33.08    7.82
  -8 -14 -12   14.43    8.80
 -14  -8 -12   27.00    8.11
 -14  -8 -10   55.26    7.49
  -8 -14 -10   83.44    9.09
 -14  -8 -10   67.23    8.52
 -14  -8  -8    6.63    5.97
  -8 -14  -8   10.37    8.26
 -14  -8  -8   15.96    8.13
 -14  -8  -6   58.01    6.08
  -8 -14  -6   47.41    8.79
 -14  -8  -6   67.81    8.24
 -14  -8  -4   64.82    5.89
  -8 -14  -4   85.79    9.56
 -14  -8  -4   79.01    8.74
  -8 -14   0   69.87    9.41
 -14  -8   0   61.44    8.20
  -8 -14   2   30.88    8.91
 -14  -8   2   43.99    7.85
 -14  -8   4   88.54    8.88
  -8 -14   4   87.96    9.79
 -14  -8   6   41.26    8.35
  -8 -14   6   74.02    9.30
 -14  -8   8   11.82    7.54
  -8 -14   8    3.65    8.89
 -14  -8  10   73.99    8.44
  -8 -14  10   64.92    9.49
  -8 -14  12   27.26    8.83
 -14  -8  12   19.14    7.39
 -14   8 -14    4.86    6.72
 -14   8 -16   40.72    7.47
 -14   8 -16   64.54    9.24
 -14   8 -18   12.19    9.50
 -14   8 -18   19.09    7.68
 -14   8 -18   12.60    8.52
 -14   8 -20   44.97    8.70
 -14   8 -20   52.55    7.94
 -14   8 -20   54.55    8.84
 -14   8 -22   11.21    7.20
 -14   8 -22    7.97    7.87
 -14   8 -24    1.96    7.19
 -14   8 -26   43.75    6.58
  14   9 -27   42.40    5.89
   9  14 -27   49.66    5.66
  14   9 -25   17.65    7.03
   9  14 -25   24.49    5.88
  14   9 -23   10.07    7.68
   9  14 -23    1.56    6.63
  14   9 -21   35.06    8.96
   9  14 -21   33.77    7.07
 -14  -9 -21   32.09    7.05
  14   9 -19   34.26    9.14
   9  14 -19   28.50    7.33
 -14  -9 -19   32.54    7.29
 -14  -9 -17  178.53   11.54
  14   9 -17  150.54   11.55
   9  14 -17  170.03   10.34
 -14  -9 -17  161.12    9.98
 -14  -9 -15  137.46   10.36
   9  14 -15  204.79   10.50
 -14  -9 -15  163.48    9.81
  -9 -14 -15  193.19   11.30
 -14  -9 -15  142.22   10.49
 -14  -9 -13   35.89    7.45
 -14  -9 -13   35.86    6.52
  -9 -14 -13   24.61    8.85
 -14  -9 -13   31.60    8.19
  -9 -14 -11  198.33   12.07
 -14  -9 -11  190.49   11.05
 -14  -9  -9   37.58    6.60
 -14  -9  -9   41.73    8.64
  -9 -14  -9   35.77    9.39
 -14  -9  -7  243.64   11.79
  -9 -14  -7  282.14   14.13
 -14  -9  -7  264.81   13.50
 -14  -9  -5  236.97   12.01
 -14  -9  -5  217.57    9.89
  -9 -14  -3  215.72   12.00
 -14  -9  -3  177.12   11.29
  -9 -14   1  208.18   13.07
 -14  -9   1  226.98   12.34
  -9 -14   3  208.75   13.02
 -14  -9   3  214.04   12.26
 -14  -9   5  139.68   10.89
  -9 -14   5  248.35   12.42
 -14  -9   7  251.91   13.48
  -9 -14   7  261.77   14.45
 -14  -9   9   52.60    8.51
  -9 -14   9   50.16    9.49
 -14  -9  11  179.58   10.67
  -9 -14  11  179.63   11.89
 -14   9 -13   26.02    6.58
  -9 -14  13   32.18    8.74
 -14  -9  13   25.76    7.40
 -14   9 -15  240.62   13.55
 -14   9 -15  199.15   11.01
 -14   9 -17  159.47    9.92
 -14   9 -17  145.84   11.78
 -14   9 -19   18.84    7.68
 -14   9 -19   29.03    7.17
 -14   9 -19   32.73    8.96
 -14   9 -21   23.85    6.96
 -14   9 -21   37.15    8.55
 -14   9 -23    6.82    7.97
 -14   9 -25   21.10    7.05
  14  10 -26   25.25    5.84
  10  14 -26   18.69    5.32
  14  10 -24   14.11    7.24
  10  14 -24    6.64    5.97
  14  10 -22    9.51    7.84
  10  14 -22   14.26    6.74
  14  10 -20   22.52    8.89
  10  14 -20   13.80    7.42
  10  14 -18   10.54    7.41
  14  10 -18    8.25    9.20
 -14 -10 -18   -1.75    6.31
  10  14 -16  205.19   11.02
 -14 -10 -16  169.12   10.19
 -14 -10 -14   19.35    7.64
 -14 -10 -14    5.73    6.18
 -14 -10 -14   19.32    8.11
 -10 -14 -14   21.05    8.63
 -14 -10 -12    9.97    6.97
 -14 -10 -12   17.85    6.06
 -10 -14 -12   22.94    9.24
 -14 -10 -12   14.63    8.43
 -14 -10 -10  217.56   11.08
 -14 -10 -10  244.50   12.95
 -10 -14 -10  228.03   13.21
 -14 -10  -8  120.37    7.73
 -14 -10  -8  147.08   10.67
 -10 -14  -8  130.37   10.95
 -14 -10  -6  155.78    8.08
 -14 -10  -6  142.42   11.10
 -10 -14  -6  121.86   11.56
 -14 -10  -4  170.78   11.06
 -10 -14  -4  168.53   12.09
 -14 -10   0  133.01   10.63
 -10 -14   0  154.57   11.39
 -10 -14   2   31.66    9.29
 -14 -10   2   26.40    8.15
 -14 -10   4  157.50   10.64
 -10 -14   4  180.94   12.21
 -14 -10   6  118.61    9.98
 -10 -14   6  143.28   11.27
 -14 -10   8  125.69   10.31
 -10 -14   8  148.66   10.78
 -14 -10  10  201.33   12.47
 -10 -14  10  248.51   13.50
 -10 -14  12   13.40    9.35
 -14 -10  12   17.19    7.94
 -10  14 -16  204.81   14.46
 -14  10 -16  206.38   13.14
 -14  10 -16  181.29   12.16
 -10  14 -18    8.99   10.08
 -14  10 -18   22.54    9.50
 -14  10 -20   20.45    9.15
 -10  14 -20   18.37    9.96
 -10  14 -22    0.94    9.22
 -14  10 -22   14.78    8.17
 -10  14 -24    7.02    8.11
 -14  10 -24    1.67    7.23
 -14  10 -26   26.55    6.14
 -10  14 -26   32.27    7.07
  11  14 -25   16.18    5.32
  14  11 -25   15.54    5.89
  14  11 -23   22.10    6.89
  11  14 -23   22.88    6.41
  14  11 -21    4.44    7.66
  11  14 -21   10.39    6.65
  14  11 -19    3.72    8.48
  11  14 -19    4.96    7.22
  11  14 -17    0.61    7.12
  14  11 -17    2.45    8.14
  11  14 -15   25.04    7.54
 -11 -14 -15   28.46    8.66
 -14 -11 -15   24.30    8.43
 -14 -11 -13   16.30    7.37
 -14 -11 -13   10.48    8.72
 -11 -14 -13   10.18    9.06
 -14 -11 -11   41.96    7.02
 -11 -14 -11   66.84   10.04
 -14 -11 -11   46.11    9.13
 -14 -11  -9   21.64    6.07
 -11 -14  -9   34.02    9.08
 -14 -11  -9   28.17    9.34
 -14 -11  -7   72.24    9.94
 -11 -14  -7   75.28   10.51
 -11 -14  -5   55.88   10.36
 -14 -11  -5   47.74    9.23
 -11 -14  -3   40.89   10.21
 -14 -11  -3   39.96    9.44
 -11 -14   1   43.87    9.63
 -14 -11   1   54.46    9.20
 -11 -14   3   44.86   10.61
 -14 -11   3   38.75    8.78
 -11 -14   5   47.10   10.28
 -14 -11   5   33.58    9.29
 -11 -14   7   82.75   10.65
 -14 -11   7   72.34    9.10
 -11 -14   9   33.05    9.19
 -14 -11   9   28.78    8.82
 -11 -14  11   50.86    9.72
 -14 -11  11   64.65    8.59
 -14 -11  13   12.73    8.23
 -11 -14  13   36.40    9.00
 -14  11 -15   17.48   10.82
 -11  14 -17    4.76   10.83
 -14  11 -17   16.79    9.52
 -11  14 -19    1.40    9.73
 -14  11 -19    0.68    8.84
 -11  14 -21   10.60    9.02
 -14  11 -21    9.23    8.31
 -11  14 -23   16.81    7.81
 -14  11 -23   27.67    7.67
 -11  14 -25    6.54    6.94
 -14  11 -25   17.06    6.34
  14  12 -24   33.25    6.31
  12  14 -24   40.04    5.80
  14  12 -22   41.46    6.81
  12  14 -22   30.33    6.31
  14  12 -20   30.69    7.24
  12  14 -20   28.41    7.18
  12  14 -18    1.87    7.46
  12  14 -16   46.27    8.38
 -14 -12 -14   32.74    9.01
 -12 -14 -14   27.30    9.01
 -14 -12 -12   50.20    9.99
 -12 -14 -12   70.20    9.77
 -14 -12 -10  130.80   11.04
 -12 -14 -10  140.38   11.57
 -12 -14  -8   19.10    9.63
 -14 -12  -8   12.83    9.47
 -12 -14  -6   21.21   10.33
 -14 -12  -6   14.97    9.59
 -12 -14  -4   11.72    9.91
 -14 -12  -4    7.75    9.61
 -14 -12   0  228.01   14.03
 -12 -14   0  240.63   14.22
 -12 -14   2   66.14   10.48
 -14 -12   2   88.98   10.46
 -12 -14   4    8.90   10.14
 -14 -12   4    9.81    9.20
 -12 -14   6   17.68   10.41
 -14 -12   6   13.76    9.07
 -12 -14   8   11.32   10.10
 -14 -12   8   30.88    9.23
 -14 -12  10  134.16   11.17
 -12 -14  10  124.48   11.08
 -14 -12  12   61.54    9.82
 -12 -14  12   59.60    9.54
 -12  14 -16   30.45   10.51
 -14  12 -16   32.81   10.12
 -12  14 -18    1.66    9.48
 -14  12 -18    3.55    9.00
 -14  12 -20   36.57    8.69
 -12  14 -20   32.79    8.92
 -12  14 -22   23.55    7.98
 -14  12 -22   40.13    7.63
 -12  14 -24   29.39    7.14
 -14  12 -24   40.53    6.77
  14  13 -23   10.11    5.50
  13  14 -23   16.98    5.67
  13  14 -21   58.04    6.46
  13  14 -19   21.66    7.02
  13  14 -17   66.90    7.88
  13  14 -15   31.43    7.87
 -13 -14 -15   33.89    8.79
 -14 -13 -15   18.94    8.59
 -14 -13 -13   47.51    9.29
 -13 -14 -13   58.40    9.79
 -14 -13 -11  267.92   14.61
 -13 -14 -11  243.66   14.72
 -14 -13  -9   92.36   11.35
 -13 -14  -9  130.42   11.20
 -14 -13  -7   91.39   11.06
 -13 -14  -7   94.10   11.51
 -13 -14  -5   81.25   11.06
 -14 -13  -5   41.23   10.36
 -13 -14  -3   14.45   10.18
 -14 -13  -3   15.56   10.32
 -14 -13   1  131.57   11.65
 -13 -14   1  106.92   12.01
 -13 -14   3   22.21   10.72
 -14 -13   3   12.95    9.46
 -13 -14   5   55.88   11.16
 -14 -13   5   85.82   10.95
 -13 -14   7   87.42   11.26
 -14 -13   7   96.92   11.11
 -14 -13   9  118.45   11.34
 -13 -14   9   83.17   10.52
 -14 -13  11  244.19   14.53
 -13 -14  11  265.33   14.42
 -14 -13  13   59.31    9.46
 -13 -14  13   40.08    9.25
 -13  14 -15    9.86   10.41
 -14  13 -15   40.29   10.58
 -14  13 -17   66.96    9.24
 -13  14 -17   50.14    9.76
 -13  14 -19   25.03    8.31
 -14  13 -19   28.72    8.25
 -13  14 -21   58.86    8.03
 -14  13 -21   64.52    8.08
 -13  14 -23   16.43    6.56
 -14  13 -23   27.76    6.54
  14  14 -20   59.15    6.87
  14  14 -18   40.00    7.16
  14  14 -16   69.03    8.07
 -14 -14 -14   24.26    9.04
 -14 -14 -12   78.74   10.28
 -14 -14 -10  166.19   12.52
 -14 -14  -8   18.52   10.24
 -14 -14  -6  111.01   12.17
 -14 -14  -4   36.28   10.42
 -14 -14   0   67.17   11.41
 -14 -14   2    8.10   10.52
 -14 -14   4   32.90   10.11
 -14 -14   6  133.20   12.25
 -14 -14   8   15.76   10.15
 -14 -14  10  147.14   11.99
 -14 -14  12   78.52    9.94
 -14  14 -16   60.22    9.46
 -14  14 -18   42.54    8.20
 -14  14 -20   63.78    7.86
 -14  14 -22   14.94    6.03
 -15   0  -1   38.78    6.58
 -15   0   1   38.22    6.40
   0 -15   1   37.52    7.94
 -15   0  -3   83.42    7.50
 -15   0   3   87.08    7.90
   0 -15  -3   88.47    8.66
   0 -15   3   90.86    8.88
 -15   0  -5    9.63    6.45
 -15   0   5    5.41    6.34
 -15   0  -7    7.12    6.97
 -15   0   7    8.63    6.40
 -15   0   9   17.11    6.60
 -15   0  -9    7.14    6.74
 -15   0 -11    2.98    6.64
 -15   0  11    6.15    6.64
   0  15 -13   70.04    5.81
   0  15 -13   58.05    5.87
 -15   0 -13   67.00    7.80
 -15   0  13   58.10    7.31
   0  15 -15   24.20    5.43
   0  15 -15   18.44    5.41
 -15   0 -15   20.55    7.08
 -15   0 -17   -4.34   10.56
   0  15 -17   -2.76    5.70
 -15   0 -17    0.64   11.96
   0  15 -17    5.54    5.71
 -15   0 -19    8.61   11.35
   0  15 -19    6.18    6.11
 -15   0 -19    9.27   12.16
   0  15 -19    8.35    5.56
 -15   0 -21   -2.46   11.44
   0  15 -21   10.41    6.34
 -15   0 -21    5.77   11.95
   0  15 -21    6.04    5.82
 -15   0 -23  -10.53   10.33
 -15   0 -23    0.43   11.96
   0  15 -23    1.67    5.57
 -15   0 -25    9.54   10.23
 -15   0 -25    4.13   10.76
   0  15 -25    7.72    5.38
   0  15 -25    6.65    6.02
   0  15 -27   21.65    5.17
   0  15 -27   18.07    5.33
   1  15 -28    6.70    4.96
   1  15 -26   12.05    5.75
   1  15 -24    4.82    5.05
 -15  -1 -24    1.93   10.06
   1  15 -22   56.70    5.78
 -15  -1 -22   48.11   11.00
   1  15 -22   67.83    7.04
   1  15 -20    9.45    5.16
 -15  -1 -20    8.07   11.02
   1  15 -20   12.48    6.13
   1  15 -18    3.45    5.04
   1  15 -18    7.33    6.01
   1  15 -16    6.49    4.92
  15   1 -16    6.67    5.43
   1  15 -16    8.48    5.86
   1  15 -14   38.94    5.01
 -15  -1 -14   58.17   10.48
   1  15 -14   52.27    6.22
 -15  -1 -14   39.39    7.31
   1  15 -12   45.59    5.42
 -15   1  12   17.21    6.78
 -15  -1 -12   22.99    7.49
   1  15 -12   35.81    4.73
   1  15 -10   19.54    4.79
 -15  -1 -10   27.93    7.46
 -15   1  10   23.60    6.93
 -15   1   8   68.00    7.63
 -15  -1  -8   75.84    8.09
  -1 -15  -8   79.93    8.76
 -15  -1  -6   21.23    7.10
  -1 -15  -6   26.82    7.78
 -15  -1  -4   52.66    7.23
  -1 -15  -4   51.01    8.52
 -15  -1   0   41.63    6.86
  -1 -15   0   50.09    8.57
 -15  -1   2  329.05   14.81
  -1 -15   2  325.07   15.57
 -15  -1   4   51.13    7.28
  -1 -15   4   62.02    8.03
 -15  -1   6   18.89    7.07
  -1 -15   6   18.28    7.70
 -15   1  -8   80.01    7.60
 -15  -1   8   79.31    7.74
 -15   1 -10   25.45    7.32
 -15  -1  10   25.10    6.58
 -15   1 -12   51.46    7.53
 -15  -1  12   38.04    7.17
 -15   1 -14   52.74    7.41
  -1  15 -14   44.14    6.29
 -15   1 -16    9.01   10.93
  -1  15 -16    7.20    5.08
  -1  15 -16    8.37    5.98
 -15   1 -18   15.43   11.14
  -1  15 -18   18.85    6.10
 -15   1 -18   10.63   11.41
  -1  15 -18    6.64    6.48
 -15   1 -20   13.91   11.86
 -15   1 -20   18.76   12.16
  -1  15 -20   10.94    6.31
 -15   1 -22   74.72   11.77
 -15   1 -22   43.10   12.24
  -1  15 -22   48.93    6.97
 -15   1 -24    3.38    9.96
 -15   1 -24   -3.21   11.27
  -1  15 -24   11.44    5.97
  -1  15 -24   10.62    5.96
 -15   1 -26   11.10    9.37
  -1  15 -26   26.82    5.80
  -1  15 -26   21.10    5.72
  -1  15 -28    0.78    5.04
  -1  15 -28   10.93    5.14
   2  15 -27    4.93    5.35
 -15  -2 -25    8.93    9.75
 -15  -2 -25    1.14   10.81
 -15  -2 -23   44.47   10.38
   2  15 -23   48.68    7.02
 -15  -2 -23   55.98   11.88
   2  15 -23   48.30    5.20
   2  15 -21  156.81    8.73
 -15  -2 -21  117.20   11.94
 -15  -2 -21  178.29   13.93
   2  15 -21  123.88    7.13
   2  15 -19   85.71    7.03
 -15  -2 -19   89.77   13.21
   2  15 -19   63.88    5.40
   2  15 -17   23.71    6.44
  15   2 -17    8.90    5.92
   2  15 -17   21.10    4.62
 -15  -2 -17   29.05   12.42
   2  15 -15   32.95    4.46
 -15  -2 -15   35.15   10.12
   2  15 -15   39.97    6.30
 -15  -2 -15   28.42    6.92
 -15  -2 -13   23.49    9.61
   2  15 -13   41.40    4.34
 -15   2  13   27.84    7.00
 -15  -2 -13   24.34    7.48
   2  15 -11  202.61    9.12
 -15  -2 -11  215.12   10.99
 -15   2  11  217.80   10.14
   2  15  -9    9.40    5.00
 -15  -2  -9   23.29    7.44
  -2 -15  -9   13.95    8.35
 -15  -2  -7    7.54    6.62
  -2 -15  -7   11.80    8.23
 -15  -2  -5   68.59    7.70
  -2 -15  -5   63.48    9.13
 -15  -2  -3   58.73    7.43
  -2 -15  -3   56.43    9.07
 -15  -2  -1  484.15   20.17
 -15  -2   1  510.86   21.02
  -2 -15   1  509.50   22.04
 -15  -2   3   60.84    7.62
  -2 -15   3   74.12    8.84
 -15  -2   5   61.04    7.19
  -2 -15   5   79.01    9.06
 -15  -2   7    4.52    6.84
  -2 -15   7    4.93    7.75
 -15  -2   9   10.64    6.67
  -2 -15   9   18.26    7.86
 -15  -2  11  179.52   10.61
 -15   2 -11  192.44   10.86
 -15   2 -13   52.04    7.45
 -15  -2  13   53.08    6.96
 -15   2 -15   38.29   12.16
 -15   2 -15   24.26    7.05
  -2  15 -15   28.90    6.74
 -15   2 -17   23.86   11.97
 -15   2 -17    7.26   10.35
  -2  15 -17   19.54    6.99
 -15   2 -19   79.29   12.02
  -2  15 -19   58.48    7.66
 -15   2 -19   51.99   10.90
  -2  15 -21  144.33    8.40
  -2  15 -21  133.64    9.01
 -15   2 -21  149.00   12.93
 -15   2 -21  123.92   13.09
  -2  15 -23   57.88    6.37
 -15   2 -23   34.63   10.62
 -15   2 -23   35.96   11.18
  -2  15 -23   48.75    7.31
 -15   2 -25   -9.18    9.45
 -15   2 -25    5.86   10.15
  -2  15 -25    1.66    5.75
  -2  15 -25    2.87    6.20
  -2  15 -27    4.45    5.29
  -2  15 -27   -4.20    5.73
   3  15 -28   10.39    4.96
 -15  -3 -24   11.76    9.66
   3  15 -24   16.75    6.60
 -15  -3 -24   16.04   10.63
   3  15 -22   48.27    6.95
  15   3 -22   50.47    6.33
 -15  -3 -22   64.38   11.75
   3  15 -20   98.01    7.63
  15   3 -20   96.38    7.61
 -15  -3 -20   81.74   12.84
  15   3 -18   92.81    8.15
   3  15 -18  122.67    8.34
 -15  -3 -18  124.64   13.47
 -15  -3 -18  109.25   11.85
 -15  -3 -16   48.29   10.36
  15   3 -16   36.84    7.17
 -15  -3 -14   23.88    8.86
   3  15 -14   15.90    5.98
 -15  -3 -14   20.65    7.15
   3  15 -12  240.76   11.39
 -15   3  12  246.19   11.96
 -15  -3 -12  247.71   12.55
 -15  -3 -12  252.01   13.45
  -3 -15 -12  215.96   13.23
 -15  -3 -10   28.49    8.30
   3  15 -10   11.39    5.39
  -3 -15 -10   17.69    8.58
 -15  -3 -10   19.51    7.84
   3  15  -8  161.00    8.43
 -15  -3  -8  185.82   10.40
 -15  -3  -6   34.25    7.59
  -3 -15  -6   31.35    8.57
 -15  -3  -4   54.73    7.39
  -3 -15  -4   55.45    8.94
 -15  -3   0  788.44   31.43
  -3 -15   0  815.32   32.36
 -15  -3   2   98.28    8.14
  -3 -15   2   92.83    9.67
 -15  -3   4   53.30    7.71
  -3 -15   4   48.62    8.66
  -3 -15   6   39.35    8.69
 -15  -3   6   30.23    7.05
 -15  -3   8  147.54   10.04
  -3 -15   8  181.83   11.02
  -3 -15  10   17.37    8.37
 -15  -3  10   15.31    6.91
 -15  -3  12  199.13   11.05
  -3 -15  12  214.02   11.70
 -15   3 -14   16.98    6.92
  -3  15 -14   17.91    7.88
 -15   3 -16   82.86   13.66
  -3  15 -16   47.04    8.04
 -15   3 -18   94.59   13.08
 -15   3 -18   87.65   11.31
  -3  15 -18   94.92    8.59
 -15   3 -20   69.34   12.55
  -3  15 -20   98.56    8.81
  -3  15 -22   73.79    6.52
 -15   3 -22   75.94   11.18
  -3  15 -22   57.56    8.19
 -15   3 -24    4.42    9.32
 -15   3 -24   19.69    9.91
  -3  15 -24    5.58    5.66
  -3  15 -24   12.59    7.03
 -15   3 -26    4.40    8.34
  -3  15 -26   19.45    5.45
  -3  15 -26   15.43    6.17
  -3  15 -28    3.81    5.52
   4  15 -25   44.23    6.47
 -15  -4 -25   52.21   10.25
   4  15 -23    9.96    6.11
  15   4 -23    7.67    6.27
 -15  -4 -23   12.26   10.94
   4  15 -21   32.09    6.61
  15   4 -21   15.44    6.87
 -15  -4 -21   24.60   11.33
  15   4 -19   45.94    7.91
 -15  -4 -19   55.03   10.17
   4  15 -19   38.03    6.91
 -15  -4 -19   39.01   11.47
   4  15 -17  229.61   10.80
 -15  -4 -17  196.65   13.17
 -15  -4 -17  213.15   13.52
 -15  -4 -15   44.49    9.47
   4  15 -15   17.48    6.67
 -15  -4 -15   42.99    7.30
 -15  -4 -13   42.37    8.51
   4  15 -13   59.00    6.55
 -15  -4 -13   40.89    7.65
  -4 -15 -13   52.12    8.63
 -15  -4 -11   54.89    8.47
   4  15 -11   51.34    6.66
  -4 -15 -11   44.35    9.02
 -15  -4 -11   41.12    7.78
 -15  -4  -9   14.34    7.89
 -15  -4  -9   21.05    7.21
  -4 -15  -9   25.95    8.89
 -15  -4  -7  158.41   10.46
  -4 -15  -7  154.28   11.09
 -15  -4  -5  121.21    9.45
  -4 -15  -5  173.18   10.99
 -15  -4  -3  182.81   10.55
  -4 -15  -3  198.91   12.15
 -15  -4  -1   48.76    7.46
 -15  -4   1   49.99    7.71
  -4 -15   1   59.85    9.32
 -15  -4   3  196.87   11.33
  -4 -15   3  224.50   12.21
 -15  -4   5  164.70    9.75
  -4 -15   5  120.24   10.80
 -15  -4   7  176.54   10.02
  -4 -15   7  152.08   11.09
 -15  -4   9   30.76    7.23
  -4 -15   9   20.42    8.39
 -15  -4  11   53.69    7.46
  -4 -15  11   46.48    8.72
 -15  -4  13   48.95    7.03
  -4 -15  13   42.04    8.26
  -4  15 -15   50.30    8.66
 -15   4 -15   11.40    7.02
  -4  15 -17  179.66   11.52
 -15   4 -17  228.02   12.91
 -15   4 -17  214.97   15.67
 -15   4 -19   28.86   11.72
 -15   4 -19   61.81   10.12
  -4  15 -19   51.15    8.81
 -15   4 -21   21.13   11.23
 -15   4 -21   43.54    9.59
  -4  15 -21   24.96    8.10
 -15   4 -23   -3.30    9.43
 -15   4 -23   21.40    9.28
  -4  15 -23   14.22    7.61
 -15   4 -25   44.22    8.63
  -4  15 -25   47.98    7.28
  -4  15 -27   32.29    6.31
   5  15 -26   31.43    5.84
   5  15 -24    2.22    5.71
  15   5 -24    7.66    6.31
 -15  -5 -24    3.42    9.01
   5  15 -22   23.60    6.58
 -15  -5 -22   11.73    9.47
  15   5 -22   11.30    7.16
 -15  -5 -22    7.34    9.78
  15   5 -20   19.76    8.02
 -15  -5 -20   21.87    9.59
   5  15 -20   35.33    7.26
 -15  -5 -20   31.92   10.19
 -15  -5 -18   32.61    9.24
   5  15 -18   26.67    7.00
  15   5 -18   25.92    8.38
 -15  -5 -18   17.57    9.99
 -15  -5 -16  202.34   11.95
 -15  -5 -16  179.62   12.27
   5  15 -14    7.63    6.71
 -15  -5 -14    3.92    8.70
 -15  -5 -14    5.24    7.33
  -5 -15 -14    1.34    8.39
 -15  -5 -12   15.73    8.21
   5  15 -12    2.33    6.61
 -15  -5 -12    9.77    7.75
  -5 -15 -12    9.28    8.41
 -15  -5 -10   69.39    8.19
  -5 -15 -10   77.84    9.38
 -15  -5 -10   61.42    8.25
 -15  -5  -8  370.87   17.07
  -5 -15  -8  376.03   17.80
 -15  -5  -8  385.00   16.93
 -15  -5  -6  105.17    8.83
  -5 -15  -6  131.16   10.64
  -5 -15  -4   45.15    9.47
 -15  -5  -4   42.44    7.71
 -15  -5   0   13.83    7.51
  -5 -15   0    7.67    8.75
 -15  -5   2   72.67    8.15
  -5 -15   2   80.07   10.02
  -5 -15   4   48.06    9.33
 -15  -5   4   45.63    7.81
 -15  -5   6  130.73    9.23
  -5 -15   6  102.40   10.78
 -15  -5   8  370.27   16.22
  -5 -15   8  345.66   17.25
 -15  -5  10   79.25    8.17
  -5 -15  10   62.69    9.42
 -15   5 -12    7.43    6.50
 -15  -5  12    7.69    6.99
  -5 -15  12    2.33    8.37
 -15   5 -14   11.50    6.27
  -5 -15  14    0.75    8.05
  -5  15 -16  187.02   11.28
 -15   5 -16  133.30    8.96
 -15   5 -16  171.23   10.84
 -15   5 -16  127.18   14.51
 -15   5 -18   26.48   11.59
 -15   5 -18   50.17    9.34
 -15   5 -18   23.29    6.48
  -5  15 -18   25.69    8.81
 -15   5 -20   19.14   10.90
 -15   5 -20   23.09    8.86
  -5  15 -20   28.34    8.91
 -15   5 -22    5.64    9.92
 -15   5 -22   21.93    8.61
  -5  15 -22   17.39    8.28
 -15   5 -24    3.21    7.96
 -15   5 -24   12.37    8.00
  -5  15 -24   13.61    7.72
  -5  15 -26   28.78    7.07
  -5  15 -28   12.88    5.79
   6  15 -27   12.65    5.43
   6  15 -25    5.40    5.65
  15   6 -25    8.48    5.94
   6  15 -23    5.97    5.84
  15   6 -23   -1.47    7.25
 -15  -6 -23   -2.56    8.74
  15   6 -21    8.40    7.83
 -15  -6 -21    3.67    9.58
   6  15 -21   12.73    7.05
 -15  -6 -21   13.76    9.24
  15   6 -19   24.98    8.59
 -15  -6 -19   23.13    8.94
   6  15 -19   33.01    7.02
 -15  -6 -19   40.98    9.65
 -15  -6 -17   10.13    8.72
   6  15 -17    5.80    6.59
  15   6 -17   15.86    8.61
 -15  -6 -17   12.03    9.12
   6  15 -15   12.45    6.57
 -15  -6 -15    9.77    9.09
 -15  -6 -15    8.96    8.75
 -15  -6 -15   13.27    7.17
  -6 -15 -15    9.78    8.33
 -15  -6 -13   17.31    8.42
   6  15 -13   18.32    6.78
 -15  -6 -13   16.39    8.11
  -6 -15 -13   13.68    8.68
 -15  -6 -11   20.19    7.60
 -15  -6 -11   26.29    7.98
  -6 -15 -11   14.96    8.70
 -15  -6  -9   94.08    9.12
  -6 -15  -9   87.08   10.33
 -15  -6  -9   99.82    8.55
 -15  -6  -7  250.60   13.24
  -6 -15  -7  239.24   14.22
 -15  -6  -5  119.68    9.25
 -15  -6  -5   93.88    7.79
  -6 -15  -5  111.98   10.81
  -6 -15  -3   89.60   10.31
 -15  -6   1   -0.11    6.76
  -6 -15   1    7.74    8.96
 -15  -6   3   80.23    8.87
  -6 -15   3  100.20   10.30
 -15  -6   5  117.42    8.81
  -6 -15   5  124.46   11.08
 -15  -6   7  228.02   12.43
  -6 -15   7  245.42   13.93
 -15  -6   9   75.96    8.49
  -6 -15   9   89.93    9.93
 -15  -6  11   17.72    7.54
  -6 -15  11   17.74    8.92
 -15   6 -13   12.45    7.50
 -15  -6  13   13.44    7.35
  -6 -15  13   16.67    8.63
 -15   6 -15    4.96    6.80
 -15   6 -17   -4.51   12.11
 -15   6 -17   10.50    8.51
  -6  15 -17   12.11    9.58
 -15   6 -17    4.71    6.92
 -15   6 -19   30.46   10.92
 -15   6 -19   39.99    8.85
 -15   6 -19   34.93    7.08
  -6  15 -19   31.92    9.34
 -15   6 -21   10.56    9.54
 -15   6 -21    8.16    8.40
  -6  15 -21   10.88    8.86
 -15   6 -21   14.96    6.80
 -15   6 -23    3.14    7.76
 -15   6 -23    4.59    7.77
  -6  15 -23    0.83    8.05
 -15   6 -23    3.11    6.23
  -6  15 -25   10.71    7.10
  -6  15 -27   21.79    6.26
  15   7 -26    7.24    5.47
   7  15 -26    5.60    5.35
   7  15 -24   15.18    5.85
  15   7 -24   15.09    7.05
  15   7 -22    2.51    7.81
   7  15 -22   10.15    6.73
 -15  -7 -22    4.46    8.01
  15   7 -20    6.41    8.37
 -15  -7 -20    0.89    9.33
   7  15 -20    8.00    6.71
 -15  -7 -20    7.51    8.48
   7  15 -18    0.20    7.22
 -15  -7 -18    5.00    8.90
  15   7 -18   17.28    9.42
 -15  -7 -18    0.21    8.70
   7  15 -16   10.96    6.87
 -15  -7 -16    9.41    8.53
 -15  -7 -16    3.98    8.79
 -15  -7 -14   24.77    8.54
   7  15 -14   11.53    6.63
  -7 -15 -14   14.01    8.74
 -15  -7 -14   10.40    7.41
 -15  -7 -12   21.86    8.18
  -7 -15 -12    8.38    8.62
 -15  -7 -12   27.20    8.25
 -15  -7 -10   35.89    7.61
  -7 -15 -10   42.50    9.47
 -15  -7 -10   28.41    8.46
 -15  -7  -8  172.86    9.82
 -15  -7  -8  163.03   11.20
  -7 -15  -8  178.64   11.95
 -15  -7  -6   26.34    6.45
 -15  -7  -6   34.22    8.47
  -7 -15  -6   36.65    9.90
 -15  -7  -4  188.82   11.73
 -15  -7  -4  232.12   10.45
  -7 -15  -4  200.94   12.93
 -15  -7  -2   43.80    5.85
  -7 -15   0   47.39    9.29
 -15  -7   0   47.39    8.00
  -7 -15   2   47.10    9.35
 -15  -7   2   26.89    7.62
 -15  -7   4  188.26   11.26
  -7 -15   4  199.53   13.12
 -15  -7   6   41.14    8.10
  -7 -15   6   25.82    9.82
 -15  -7   8  180.18   11.22
  -7 -15   8  173.46   11.97
  -7 -15  10   37.05    9.69
 -15  -7  10   39.63    8.01
  -7 -15  12   13.01    8.90
 -15  -7  12    7.05    7.29
 -15   7 -14   12.62    7.85
  -7 -15  14   21.85    8.78
 -15   7 -16   14.35    7.91
  -7  15 -16   13.64   10.40
 -15   7 -16    8.73    7.39
 -15   7 -18   10.99   10.75
 -15   7 -18    0.99    7.66
 -15   7 -18   -3.51    7.41
  -7  15 -18    6.30    9.34
 -15   7 -20    4.77    9.27
 -15   7 -20    0.33    7.53
 -15   7 -20    3.88    7.06
  -7  15 -20    5.21    9.41
 -15   7 -22    6.00    7.75
 -15   7 -22   17.14    7.34
  -7  15 -22    2.88    8.63
 -15   7 -22   -0.70    7.04
  -7  15 -24   25.10    8.20
 -15   7 -24   18.97    6.33
  -7  15 -26    4.26    6.86
   8  15 -27   15.07    4.83
   8  15 -25   17.05    5.44
  15   8 -25   19.57    6.22
  15   8 -23    9.23    7.42
   8  15 -23   10.56    6.06
  15   8 -21   22.41    8.57
   8  15 -21   16.67    6.88
 -15  -8 -21   22.54    7.49
  15   8 -19   22.69    8.47
   8  15 -19   19.54    7.17
 -15  -8 -19   24.69    9.31
 -15  -8 -19   13.29    7.80
   8  15 -17   43.40    7.37
 -15  -8 -17   45.02    8.94
  15   8 -17   44.64    9.58
 -15  -8 -17   49.64    8.02
   8  15 -15   41.29    7.28
 -15  -8 -15   32.97    8.69
 -15  -8 -15   28.87    7.87
  -8 -15 -15   43.24    8.93
 -15  -8 -15   29.41    7.69
 -15  -8 -13   32.12    7.82
   8  15 -13   38.15    7.30
  -8 -15 -13   35.84    9.37
 -15  -8 -13   39.15    8.41
 -15  -8 -11   -2.47    7.24
  -8 -15 -11    9.00    9.21
 -15  -8 -11    9.16    8.43
 -15  -8  -9   76.97    7.78
 -15  -8  -9   56.38    9.40
  -8 -15  -9   55.14   10.46
 -15  -8  -7   61.53    9.48
 -15  -8  -7   61.22    7.05
 -15  -8  -5   73.23    6.74
  -8 -15  -5   70.82   10.08
 -15  -8  -5   90.70    9.40
 -15  -8  -3   64.67    5.98
  -8 -15  -3   91.97    9.87
 -15  -8   1   42.87    8.56
  -8 -15   1   52.75   10.12
 -15  -8   3   98.79    9.11
  -8 -15   3   67.31   10.49
 -15  -8   5   65.56    9.67
  -8 -15   5  114.04   10.38
  -8 -15   7   61.94   10.86
 -15  -8   7  103.30    9.16
  -8 -15   9   79.92   10.68
 -15  -8   9   55.30    8.40
  -8 -15  11   -0.39    9.30
 -15  -8  11   10.57    7.78
  -8 -15  13   43.49    9.22
 -15  -8  13   30.59    7.72
 -15   8 -15   46.03    7.82
 -15   8 -15   58.02    8.89
 -15   8 -17   35.31   10.75
 -15   8 -17   39.44    7.80
  -8  15 -17   42.95   10.34
 -15   8 -17   43.03    8.20
 -15   8 -19   15.87    8.65
 -15   8 -19   20.84    7.33
 -15   8 -19   31.59    7.99
  -8  15 -19   10.80    9.68
 -15   8 -21    7.54    7.54
 -15   8 -21   18.61    7.15
  -8  15 -21   35.14    9.49
 -15   8 -21   19.56    7.30
  -8  15 -23    7.22    8.05
 -15   8 -23   20.43    6.82
 -15   8 -25   19.88    5.62
  -8  15 -25   16.16    7.47
  -8  15 -27   22.27    6.08
   9  15 -26   40.27    5.12
   9  15 -24   17.69    5.49
  15   9 -24   19.82    6.82
  15   9 -22   20.35    7.83
   9  15 -22   17.64    6.53
  15   9 -20   14.41    8.34
   9  15 -20   19.85    7.12
 -15  -9 -20   18.55    6.78
 -15  -9 -18   80.87    9.39
  15   9 -18   68.99    9.80
   9  15 -18   66.36    7.72
 -15  -9 -18   69.29    7.62
 -15  -9 -16   44.03    9.05
 -15  -9 -16   47.07    7.55
 -15  -9 -14   76.06    8.56
   9  15 -14   66.82    7.64
 -15  -9 -14   68.62    7.94
  -9 -15 -14   69.28    9.65
 -15  -9 -14   63.10    8.78
 -15  -9 -12   25.30    7.20
 -15  -9 -12   25.94    8.66
  -9 -15 -12   28.35    9.00
 -15  -9 -10   12.18    6.90
 -15  -9 -10   11.76    8.77
  -9 -15 -10   27.48   10.03
 -15  -9  -8    8.96    6.29
 -15  -9  -8    5.51    8.99
  -9 -15  -8    6.65    9.85
 -15  -9  -6  301.00   15.02
 -15  -9  -6  268.96   12.90
  -9 -15  -6  320.96   15.48
  -9 -15  -4   27.68   10.17
 -15  -9  -4   24.75    8.98
  -9 -15   0   84.01   10.74
 -15  -9   0   88.40    9.95
 -15  -9   2  221.21   13.04
  -9 -15   2  232.70   14.29
 -15  -9   4   19.52    8.61
  -9 -15   4   37.56   10.26
 -15  -9   6  300.95   15.42
  -9 -15   6  330.60   16.72
 -15  -9   8   10.92    8.78
  -9 -15   8    7.21   10.21
  -9 -15  10    2.07    9.34
 -15  -9  10   19.18    8.03
  -9 -15  12   30.11    9.20
 -15  -9  12   19.05    7.73
 -15   9 -14   86.72   10.29
 -15   9 -14   80.59    8.07
 -15   9 -16   91.46    9.43
 -15   9 -16   66.76    7.94
 -15   9 -16   90.22   10.98
 -15   9 -18   59.23    9.12
 -15   9 -18   76.46    9.09
 -15   9 -20   16.70    6.88
 -15   9 -20   25.85    7.99
 -15   9 -22   19.19    7.36
 -15   9 -24   11.59    6.27
  10  15 -25    6.10    4.87
  15  10 -25   11.13    5.51
  15  10 -23   26.94    6.99
  10  15 -23   14.71    6.03
  15  10 -21    7.56    7.72
  10  15 -21   14.40    6.39
  15  10 -19    4.43    8.41
  10  15 -19   -0.35    6.88
  10  15 -17   34.28    7.65
  15  10 -17   34.73    9.11
 -15 -10 -17   18.65    6.36
 -15 -10 -15   14.89    7.85
  10  15 -15    6.70    7.11
 -15 -10 -15    7.63    6.34
 -10 -15 -15    9.39    8.40
 -15 -10 -15    4.22    8.16
 -15 -10 -13   62.35    8.28
 -15 -10 -13   52.04    6.93
 -10 -15 -13   42.56    9.62
 -15 -10 -13   54.52    9.25
 -15 -10 -11   77.64    7.82
 -15 -10 -11   64.91    6.94
 -15 -10 -11   72.90    9.74
 -15 -10  -9    8.37    6.17
 -15 -10  -9   11.88    9.06
 -10 -15  -9   11.38    9.15
 -15 -10  -7   21.38    5.72
 -10 -15  -7   29.04    9.94
 -15 -10  -7   27.68    9.59
 -10 -15  -5   48.56   10.41
 -15 -10  -5   56.36    9.69
 -10 -15  -3   99.40   10.93
 -10 -15   1   64.08   10.65
 -15 -10   1   31.34    8.88
 -10 -15   3   77.62   11.23
 -15 -10   3   93.29   10.21
 -10 -15   5   64.29   10.63
 -15 -10   5   30.00    9.58
 -10 -15   7   30.94   10.33
 -15 -10   7   29.43    9.09
 -15 -10   9   14.32    8.39
 -10 -15   9    9.49    9.16
 -15 -10  11   95.18    9.40
 -10 -15  11   97.92   10.80
 -15 -10  13   41.81    8.35
 -10 -15  13   67.60    9.62
 -15  10 -15   14.49    9.40
 -15  10 -17   32.40    8.95
 -15  10 -17   34.12    8.09
 -15  10 -19    2.16    8.31
 -10  15 -21   20.93    8.78
 -15  10 -21   18.67    7.39
 -10  15 -23   29.88    7.59
 -15  10 -23   19.07    6.86
 -10  15 -25    3.17    6.59
  11  15 -24    6.40    5.11
  15  11 -24   18.66    5.90
  15  11 -22   37.85    7.09
  11  15 -22   33.38    6.34
  15  11 -20   13.90    7.48
  11  15 -20    8.46    6.49
  15  11 -18    0.56    8.00
  11  15 -18    3.07    6.98
  11  15 -16   25.82    7.42
  11  15 -14    0.57    7.49
 -11 -15 -14    9.46    9.06
 -15 -11 -14   12.38    8.75
 -15 -11 -12  159.69    9.60
 -15 -11 -12  136.79   11.49
 -11 -15 -12  143.74   12.07
 -15 -11 -10   99.69    7.75
 -15 -11 -10   89.24   10.64
 -11 -15 -10  114.89   11.60
 -11 -15  -8    5.77   10.05
 -15 -11  -8   17.22    9.59
 -15 -11  -6   33.36    9.57
 -11 -15  -6   39.37   10.29
 -11 -15  -4   30.66   10.61
 -15 -11  -4   22.30    9.68
 -11 -15   0   25.94   10.83
 -15 -11   0   29.10    9.83
 -15 -11   2  116.31   11.15
 -11 -15   2   96.08   11.96
 -11 -15   4   25.17   10.49
 -15 -11   4   28.48    9.66
 -11 -15   6   29.59   10.26
 -15 -11   6   31.69    9.44
 -11 -15   8    2.17    9.90
 -15 -11   8   12.23    9.31
 -15 -11  10  117.81   10.58
 -11 -15  10  115.69   11.73
 -15 -11  12  118.22   10.58
 -11 -15  12  141.18   11.70
 -11  15 -16   36.46   10.22
 -15  11 -16   34.64    9.27
 -15  11 -16   32.90    7.91
 -11  15 -18    0.21    9.24
 -15  11 -18    8.21    8.28
 -15  11 -20   -5.60    7.68
 -11  15 -20   11.65    8.41
 -15  11 -22   29.63    7.09
 -11  15 -22   65.65    7.89
 -11  15 -24   14.16    6.50
  15  12 -23   12.78    5.84
  12  15 -23   10.68    5.39
  15  12 -21    5.06    6.48
  12  15 -21   15.64    5.96
  15  12 -19   10.16    7.02
  12  15 -19    2.09    6.18
  12  15 -17   42.50    7.22
  15  12 -17   27.94    8.23
  12  15 -15   55.40    8.11
 -15 -12 -15   46.07    8.81
 -12 -15 -15   54.22    9.07
 -15 -12 -13   34.67    9.40
 -12 -15 -13   42.70    9.80
 -15 -12 -11  142.74   11.52
 -12 -15 -11  160.19   12.59
 -15 -12  -9   55.04   10.63
 -12 -15  -9   77.10   10.40
 -12 -15  -7   26.04   10.65
 -15 -12  -7   38.02   10.10
 -15 -12  -5  169.58   13.17
 -12 -15  -5  198.83   13.92
 -12 -15  -3    4.75   10.42
 -15 -12   1   85.00   10.31
 -12 -15   1   40.88   11.23
 -12 -15   3   13.52   10.95
 -15 -12   3   11.20    9.65
 -15 -12   5  188.73   13.26
 -12 -15   5  199.83   13.98
 -12 -15   7   29.67   10.48
 -15 -12   7   26.34    9.25
 -15 -12   9   77.72   10.45
 -12 -15   9   69.21   10.42
 -15 -12  11  130.70   11.32
 -12 -15  11  165.86   11.85
 -12 -15  13   40.07    9.57
 -15 -12  13   39.16    9.10
 -12  15 -15   53.77   11.00
 -15  12 -15   53.77    9.70
 -12  15 -17   24.72    9.16
 -15  12 -17   37.36    8.59
 -12  15 -19   10.47    8.24
 -15  12 -19    8.25    7.77
 -12  15 -21   23.72    7.49
 -15  12 -21   17.74    7.00
 -12  15 -23   13.92    6.33
 -15  12 -23    6.27    6.01
  15  13 -22    0.70    5.26
  13  15 -22   17.35    5.21
  13  15 -20   21.13    6.06
  13  15 -18   12.95    6.53
  13  15 -16   36.08    7.29
  13  15 -14   31.39    7.42
 -13 -15 -14   15.97    8.94
 -15 -13 -14   12.51    8.75
 -15 -13 -12   61.25   10.21
 -13 -15 -12   70.08   10.53
 -15 -13 -10  109.82   11.14
 -13 -15 -10  101.31   11.51
 -15 -13  -8   23.18   10.34
 -13 -15  -8   22.82   10.75
 -15 -13  -6   81.20   11.19
 -13 -15  -6   84.67   11.14
 -13 -15  -4   37.25   11.27
 -15 -13  -4   29.97   10.28
 -13 -15   0   41.81   10.98
 -15 -13   0   41.69   10.84
 -13 -15   2    8.44   10.88
 -15 -13   2   -2.72   10.26
 -13 -15   4   25.49   11.01
 -15 -13   4   44.61   10.05
 -15 -13   6   78.13   10.56
 -13 -15   6   92.71   11.67
 -15 -13   8   31.79    9.45
 -13 -15   8   12.84   10.32
 -15 -13  10  101.27   11.03
 -13 -15  10   98.22   11.28
 -15 -13  12   67.08    9.77
 -13 -15  12   60.16   10.36
 -15  13 -14   39.81    9.98
 -13  15 -16   39.32    9.45
 -15  13 -16   44.41    8.56
 -13  15 -18   20.39    8.08
 -15  13 -18   11.93    7.74
 -13  15 -20   20.44    7.07
 -15  13 -20   13.79    6.97
 -13  15 -22   13.92    5.98
 -15  13 -22    3.50    5.78
  14  15 -21    5.09    5.16
  14  15 -19    6.01    5.50
  15  14 -17   78.06    7.62
  14  15 -17   90.59    7.49
  15  14 -15   10.99    7.27
  14  15 -15   18.56    7.19
 -15 -14 -13   12.22    9.08
 -14 -15 -13   18.78    9.33
 -15 -14 -11   22.28    9.84
 -14 -15 -11   29.29   10.26
 -15 -14  -9   18.32   10.36
 -14 -15  -9   22.67   10.30
 -15 -14  -7   21.41   10.42
 -14 -15  -7   18.17   10.24
 -14 -15  -5   41.04   10.24
 -15 -14  -5   33.51   10.39
 -15 -14  -3   39.89   11.40
 -14 -15  -3   38.21   11.18
 -15 -14   1   23.15   11.04
 -14 -15   1   37.61   11.53
 -15 -14   3   22.63   10.50
 -14 -15   3   41.49   11.27
 -15 -14   5   25.29   10.96
 -14 -15   5   25.90   10.72
 -15 -14   7    2.66   10.49
 -14 -15   7    1.31   10.59
 -15 -14   9   18.27   10.27
 -14 -15   9   29.38   10.16
 -15 -14  11   22.68    9.58
 -14 -15  11    2.95    9.68
 -15 -14  13   22.25    8.83
 -14 -15  13   -1.53    8.66
 -14  15 -15    6.77    8.80
 -15  14 -15    1.94    8.21
 -14  15 -17   83.70    8.81
 -15  14 -17  106.95    8.73
 -15  14 -19    9.70    6.81
 -14  15 -19    3.65    6.79
 -14  15 -21    4.43    5.73
  15  15 -18   18.66    5.79
  15  15 -16   27.02    6.44
  15  15 -14   10.38    7.03
 -15 -15 -12   22.18    9.73
 -15 -15 -10   -3.36   10.03
 -15 -15  -8   14.68   10.08
 -15 -15  -6    8.62   10.74
 -15 -15  -4   20.33   10.77
 -15 -15   0   93.87   12.00
 -15 -15   2   56.85   10.88
 -15 -15   4   29.51   11.09
 -15 -15   6   12.21   10.79
 -15 -15   8   17.89   10.25
 -15 -15  10   15.25    9.64
 -15 -15  12   31.92    9.12
 -15  15 -14   -6.32    8.40
 -15  15 -16   35.03    7.36
 -15  15 -18   21.67    6.54
 -16   0   0   54.94    8.16
 -16   0   2   66.35    8.12
 -16   0  -4   94.97    8.96
 -16   0   4  116.47    8.99
 -16   0  -6  317.60   14.80
 -16   0   6  323.57   15.16
 -16   0  -8   15.41    7.91
 -16   0   8   11.46    7.79
 -16   0 -10   27.21    7.72
 -16   0  10   36.36    7.77
   0  16 -12  356.02   14.85
 -16   0 -12  369.59   16.59
 -16   0  12  342.87   16.16
   0  16 -14   -0.34    5.26
 -16   0 -14    2.90    7.47
   0  16 -16   60.01    6.26
   0  16 -16   72.47    6.33
   0  16 -18  110.17    7.53
   0  16 -18   93.40    7.01
 -16   0 -18  119.19   13.42
 -16   0 -18   91.51   12.12
 -16   0 -20   17.81   11.34
   0  16 -20   17.65    6.42
 -16   0 -20   14.98   11.53
   0  16 -20   10.84    5.62
 -16   0 -22   87.66   11.24
 -16   0 -22   74.92   12.22
   0  16 -22   74.73    6.33
 -16   0 -24   22.79    9.72
 -16   0 -24   15.33   10.73
   0  16 -24   22.53    5.13
   0  16 -24   30.52    6.02
   0  16 -26    0.11    5.11
 -16   0 -26   -4.53    9.08
   1  16 -27    0.81    4.83
 -16  -1 -25   15.16    9.46
   1  16 -25   14.96    5.72
 -16  -1 -23   91.90   10.96
   1  16 -21   74.38    5.92
 -16  -1 -21   62.29   11.26
   1  16 -21   87.92    7.28
   1  16 -19   70.06    6.03
   1  16 -19   71.05    7.08
   1  16 -17   70.44    5.86
   1  16 -17   78.99    6.72
   1  16 -15   99.96    6.88
   1  16 -15   84.65    6.21
 -16  -1 -15   88.56    8.44
 -16  -1 -15   86.70   11.65
   1  16 -13  148.21    8.01
   1  16 -13  126.31    7.23
 -16   1  13  134.93    9.19
 -16  -1 -13  135.99   10.16
 -16  -1 -13  154.71   12.83
   1  16 -11  372.56   14.84
 -16  -1 -11  359.51   16.89
 -16   1  11  351.70   16.51
 -16  -1  -9  197.90   11.87
 -16   1   9  202.71   11.38
 -16   1   7  302.45   14.54
 -16  -1  -7  305.50   14.55
 -16   1   5  431.69   18.38
 -16  -1  -5  422.45   18.43
  -1 -16  -5  389.20   19.35
  -1 -16  -3   11.29    9.50
 -16  -1  -1  331.45   15.20
 -16  -1   1  342.73   15.57
  -1 -16   1  341.18   16.77
 -16  -1   3   18.89    7.70
  -1 -16   3   15.02    8.82
 -16   1  -5  416.21   18.54
 -16  -1   5  436.12   18.48
  -1 -16   5  409.22   19.36
 -16   1  -7  211.25   11.93
 -16  -1   7  214.18   11.89
 -16  -1   9  115.33    9.62
 -16   1  -9  127.77    9.63
 -16  -1  11  396.16   17.73
 -16   1 -11  412.14   17.92
 -16  -1  13  131.67    9.61
 -16   1 -13  135.76   10.03
  -1  16 -13  143.87    8.40
 -16   1 -15   70.40    8.19
  -1  16 -15   88.69    6.97
 -16   1 -17   58.33   12.00
  -1  16 -17   41.29    6.57
 -16   1 -19   60.52   12.37
  -1  16 -19   76.87    6.93
 -16   1 -21   86.73   11.94
  -1  16 -21   76.61    7.01
 -16   1 -21   69.30   12.48
  -1  16 -21   66.59    6.93
 -16   1 -23   86.34   10.86
  -1  16 -23   99.51    7.05
 -16   1 -23  101.24   12.12
  -1  16 -23   81.68    6.91
 -16   1 -25    6.33    8.98
 -16   1 -25   12.38    9.98
  -1  16 -25    9.64    5.43
  -1  16 -25    9.64    5.18
   2  16 -26   11.07    5.40
 -16  -2 -24   23.99    9.89
 -16  -2 -24   19.63   10.82
 -16  -2 -22  171.92   13.07
   2  16 -22  189.93   10.20
   2  16 -20  177.04    9.72
 -16  -2 -20  186.04   14.83
   2  16 -18   30.47    6.49
  16   2 -18   23.11    5.78
 -16  -2 -18   34.32   12.66
 -16  -2 -16   61.11   10.98
  16   2 -16   48.14    6.67
   2  16 -16   75.28    7.18
 -16  -2 -14   56.16   10.65
   2  16 -14   65.49    6.64
 -16  -2 -14   52.74    8.16
 -16  -2 -12  445.95   20.44
 -16   2  12  428.63   19.89
 -16  -2 -12  423.03   21.27
 -16  -2 -10  578.23   24.74
 -16   2  10  603.44   24.41
 -16  -2  -8   30.44    8.46
 -16   2   8   30.45    7.62
  -2 -16  -8   32.33    9.38
 -16  -2  -6  494.53   21.24
  -2 -16  -6  500.87   22.20
 -16  -2  -4   42.99    7.97
  -2 -16  -4   46.16    9.48
 -16  -2   0  878.84   34.77
  -2 -16   0  882.97   35.44
 -16  -2   2  211.37   11.50
  -2 -16   2  203.70   13.09
 -16  -2   4   51.92    7.76
  -2 -16   4   43.19    9.47
 -16  -2   6  512.93   21.27
  -2 -16   6  487.71   22.26
 -16  -2   8   32.73    8.09
  -2 -16   8   35.76    9.04
 -16  -2  10  464.04   20.22
 -16   2 -10  480.42   20.32
 -16   2 -12  483.85   19.95
 -16  -2  12  442.02   19.85
 -16   2 -14   52.54    8.00
  -2  16 -14   64.12    7.32
 -16   2 -16   71.03   12.89
  -2  16 -16   66.19    7.32
 -16   2 -18   31.96   11.74
  -2  16 -18   31.72    7.14
 -16   2 -18   32.50   10.96
  -2  16 -20  123.64    8.79
 -16   2 -20  159.50   12.65
 -16   2 -20  168.19   13.52
 -16   2 -22  184.12   13.38
  -2  16 -22  185.70    9.93
 -16   2 -24    5.39    9.42
 -16   2 -24   13.48    9.96
  -2  16 -24   11.65    5.92
 -16   2 -26    9.47    8.33
  -2  16 -26   12.93    5.31
   3  16 -27    2.60    4.92
 -16  -3 -25    8.46    9.95
 -16  -3 -23   36.05    9.61
   3  16 -23   30.90    6.43
 -16  -3 -23   28.01   10.86
   3  16 -21  155.99    8.93
  16   3 -21  143.94    8.35
 -16  -3 -21  165.34   13.57
   3  16 -19  170.25    8.79
  16   3 -19  113.39    8.56
 -16  -3 -19  131.42   11.69
 -16  -3 -19  179.18   14.02
 -16  -3 -17   52.54   10.48
   3  16 -17   89.05    7.47
  16   3 -17   49.67    7.17
 -16  -3 -17  100.52   12.57
   3  16 -15   59.39    7.18
 -16  -3 -15   67.12    8.08
 -16  -3 -13   64.04    9.60
   3  16 -13   40.53    6.68
 -16   3  13   52.87    7.77
 -16  -3 -13   54.46    8.29
   3  16 -11  323.24   13.62
 -16   3  11  296.97   14.67
 -16  -3 -11  290.65   15.19
 -16  -3 -11  346.05   15.96
  -3 -16 -11  289.95   15.73
   3  16  -9  176.73    8.96
 -16  -3  -9  178.85   11.48
  -3 -16  -9  165.99   12.20
  -3 -16  -7   46.90    9.45
 -16  -3  -7   49.36    8.34
 -16  -3  -5  158.31   10.49
  -3 -16  -5  191.93   12.60
  -3 -16  -3  175.31   12.54
 -16  -3  -1  438.88   19.06
 -16  -3   1  404.65   18.94
  -3 -16   1  477.07   20.21
 -16  -3   3  171.70   10.98
  -3 -16   3  169.04   11.64
 -16  -3   5  192.35   11.08
  -3 -16   5  161.12   12.52
  -3 -16   7   47.40    9.17
 -16  -3   7   52.08    8.37
 -16  -3   9  164.56   10.99
  -3 -16   9  181.78   11.58
 -16  -3  11  300.66   14.99
 -16   3 -11  334.21   14.97
 -16   3 -13   34.53    7.94
 -16  -3  13   33.83    7.45
 -16   3 -15   57.00   12.93
 -16   3 -15   61.85    8.05
  -3  16 -15   69.96    8.27
 -16   3 -17   74.10   13.30
  -3  16 -17   56.69    7.71
 -16   3 -17   55.79   10.13
  -3  16 -19  123.60    9.21
 -16   3 -19  142.05   12.09
 -16   3 -19  131.99   13.53
  -3  16 -21  168.18   10.02
 -16   3 -21  135.65   13.41
 -16   3 -23   21.64    9.77
 -16   3 -23   37.20    9.99
  -3  16 -23   27.43    6.85
 -16   3 -25   10.43    8.36
 -16   3 -25    2.70    8.68
  -3  16 -25    2.23    5.80
  -3  16 -27   15.51    5.20
   4  16 -24    6.89    6.00
 -16  -4 -24    3.86    9.38
   4  16 -22   21.95    6.29
  16   4 -22   11.63    5.89
 -16  -4 -22   10.29   10.44
   4  16 -20   37.01    6.92
 -16  -4 -20   57.05    9.90
  16   4 -20   51.35    6.95
 -16  -4 -20   51.04   11.32
  16   4 -18  122.60    9.21
 -16  -4 -18  125.31   11.55
   4  16 -18  144.30    8.88
 -16  -4 -18  154.52   12.54
 -16  -4 -16   60.86   10.45
   4  16 -16   69.69    7.39
 -16  -4 -16   85.11   11.22
 -16  -4 -14   -3.80    9.56
   4  16 -14    5.29    6.41
 -16  -4 -14    0.63    7.75
 -16  -4 -12   43.48    9.22
   4  16 -12   12.26    6.40
 -16   4  12   21.55    7.43
  -4 -16 -12   16.76    9.13
 -16  -4 -12   26.85    8.31
   4  16 -10  105.99    7.74
 -16  -4 -10   93.24    8.88
  -4 -16 -10  110.71   10.50
 -16  -4 -10  109.50   10.03
   4  16  -8  132.35    7.61
 -16  -4  -8  115.60    9.60
  -4 -16  -8  112.10   10.66
 -16  -4  -8   98.68   10.11
 -16  -4  -6   70.40    8.70
  -4 -16  -6   48.28    9.82
[truncated: 214,076 more chars]
