# Supplementary material for: Engineering Active Metal and Nonmetal Sites in Porous Structures of Metal‐Hydroxide Clusters for Enhanced D2/H2 Uptake and Separation
Source: Adv Sci (Weinh). 2025 Dec 14;13(13):e19498. doi: 10.1002/advs.202519498 (PMC12955987; doi:10.1002/advs.202519498)
Supplement: Supplementary file 2 — Supporting cif files [file ADVS-13-e19498-s001.zip › Activated 1.cif]

data_wwlnjcubic_auto
_audit_creation_date               2025-07-11
_audit_creation_method
;
Olex2 1.5
(compiled 2025.04.05 svn.rf049d14d for OlexSys, GUI svn.r7217)
;
_shelx_SHELXL_version_number       '2018/3'
_audit_contact_author_address      ?
_audit_contact_author_email        ?
_audit_contact_author_name         ''
_audit_contact_author_phone        ?
_publ_contact_author_id_orcid      ?
_publ_section_references
;
D. Kratzert, I. Krossing, (2018), J. Appl. Cryst. 51, 928-934.

Dolomanov, O.V., Bourhis, L.J., Gildea, R.J, Howard, J.A.K. & Puschmann, H.
 (2009), J. Appl. Cryst. 42, 339-341.

Kratzert, D., Holstein, J.J. & Krossing, I. (2015). J. Appl. Cryst. 48, 933-938.

Sheldrick, G.M. (2008). Acta Cryst. A64, 112-122.

Sheldrick, G.M. (2015). Acta Cryst. C71, 3-8.
;
_chemical_name_common              ?
_chemical_name_systematic          ?
_chemical_formula_moiety           'C144 H120 Co20 N37 O27, 5[NO3], 6[NO3]'
_chemical_formula_sum              'C144 H120 Co20 N48 O60'
_chemical_formula_weight           4661.47
_chemical_absolute_configuration   ?
_chemical_melting_point            ?
loop_
  _atom_type_symbol
  _atom_type_description
  _atom_type_scat_dispersion_real
  _atom_type_scat_dispersion_imag
  _atom_type_scat_source
 'C' 'C' 0.0033 0.0016 'International Tables Vol C Tables 4.2.6.8 and 6.1.1.4'
 'H' 'H' 0.0000 0.0000 'International Tables Vol C Tables 4.2.6.8 and 6.1.1.4'
 'Co' 'Co' 0.3494 0.9721 'International Tables Vol C Tables 4.2.6.8 and 6.1.1.4'
 'N' 'N' 0.0061 0.0033 'International Tables Vol C Tables 4.2.6.8 and 6.1.1.4'
 'O' 'O' 0.0106 0.0060 'International Tables Vol C Tables 4.2.6.8 and 6.1.1.4'

_shelx_space_group_comment
;
The symmetry employed for this shelxl refinement is uniquely defined
by the following loop, which should always be used as a source of
symmetry information in preference to the above space-group names.
They are only intended as comments.
;
_space_group_crystal_system        'cubic'
_space_group_IT_number             215
_space_group_name_H-M_alt          'P -4 3 m'
_space_group_name_Hall             'P -4 2 3'
loop_
  _space_group_symop_operation_xyz
 'x, y, z'
 'y, -x, -z'
 '-x, -y, z'
 '-y, x, -z'
 '-x, z, -y'
 'x, -y, -z'
 '-x, -z, y'
 '-z, -y, x'
 '-x, y, -z'
 'z, -y, -x'
 'z, x, y'
 'y, z, x'
 '-y, -z, x'
 'z, -x, -y'
 '-y, z, -x'
 '-z, -x, y'
 '-z, x, -y'
 'y, -z, -x'
 '-y, -x, z'
 'y, x, z'
 'x, -z, -y'
 'x, z, y'
 '-z, y, -x'
 'z, y, x'

_cell_length_a                     20.7655(10)
_cell_length_b                     20.7655(10)
_cell_length_c                     20.7655(10)
_cell_angle_alpha                  90
_cell_angle_beta                   90
_cell_angle_gamma                  90
_cell_volume                       8954.2(13)
_cell_formula_units_Z              2
_cell_measurement_reflns_used      1580
_cell_measurement_temperature      300.0(4)
_cell_measurement_theta_max        25.6290
_cell_measurement_theta_min        1.9390
_shelx_estimated_absorpt_T_max     0.874
_shelx_estimated_absorpt_T_min     0.518
_exptl_absorpt_coefficient_mu      1.895
_exptl_absorpt_correction_T_max    1.00000
_exptl_absorpt_correction_T_min    0.07196
_exptl_absorpt_correction_type     multi-scan
_exptl_absorpt_process_details
;
CrysAlisPro 1.171.43.106a (Rigaku Oxford Diffraction, 2024)
Empirical absorption correction using spherical harmonics,
implemented in SCALE3 ABSPACK scaling algorithm.
;
_exptl_absorpt_special_details     ?
_exptl_crystal_colour              red
_exptl_crystal_colour_primary      red
_exptl_crystal_density_diffrn      1.729
_exptl_crystal_density_meas        ?
_exptl_crystal_density_method      ?
_exptl_crystal_description         plate
_exptl_crystal_F_000               4680
_exptl_crystal_size_max            0.4
_exptl_crystal_size_mid            0.271
_exptl_crystal_size_min            0.073
_exptl_transmission_factor_max     ?
_exptl_transmission_factor_min     ?
_diffrn_reflns_av_R_equivalents    0.0686
_diffrn_reflns_av_unetI/netI       0.0614
_diffrn_reflns_Laue_measured_fraction_full  0.976
_diffrn_reflns_Laue_measured_fraction_max  0.859
_diffrn_reflns_limit_h_max         11
_diffrn_reflns_limit_h_min         -21
_diffrn_reflns_limit_k_max         6
_diffrn_reflns_limit_k_min         -27
_diffrn_reflns_limit_l_max         26
_diffrn_reflns_limit_l_min         -11
_diffrn_reflns_number              8565
_diffrn_reflns_point_group_measured_fraction_full  0.828
_diffrn_reflns_point_group_measured_fraction_max  0.712
_diffrn_reflns_theta_full          25.242
_diffrn_reflns_theta_max           28.110
_diffrn_reflns_theta_min           1.699
_diffrn_ambient_environment        air
_diffrn_ambient_temperature        300.0(4)
_diffrn_detector                   'Hybrid Pixel Array Detector'
_diffrn_detector_area_resol_mean   10.0000
_diffrn_detector_type              HyPix
_diffrn_measured_fraction_theta_full  0.976
_diffrn_measured_fraction_theta_max  0.859
_diffrn_measurement_details
;
List of Runs (angles in degrees, time in seconds):

  # Type    Start    End  Width  t~exp~   \w     \q     \k     \f   Frames
--------------------------------------------------------------------------
  1  \w    -55.00  15.00   0.50  144.90    --   20.83 -44.00-107.00  140
;
_diffrn_measurement_device         'four-circle diffractometer'
_diffrn_measurement_device_type    'ROD, Synergy Custom DW system, HyPix'
_diffrn_measurement_method         '\w scans'
_diffrn_orient_matrix_type        
 'CrysAlisPro convention (1999,Acta A55,543-557)'
_diffrn_orient_matrix_UB_11        -0.0137327000
_diffrn_orient_matrix_UB_12        0.0296557000
_diffrn_orient_matrix_UB_13        0.0104098000
_diffrn_orient_matrix_UB_21        0.0030336000
_diffrn_orient_matrix_UB_22        0.0125618000
_diffrn_orient_matrix_UB_23        -0.0315726000
_diffrn_orient_matrix_UB_31        -0.0311354000
_diffrn_orient_matrix_UB_32        -0.0115221000
_diffrn_orient_matrix_UB_33        -0.0076113000
_diffrn_oxdiff_digest_hkl
;
01cac7b6054cafa6f48f2679bffabc2d223f67
;
_diffrn_radiation_monochromator    mirror
_diffrn_radiation_probe            x-ray
_diffrn_radiation_type             'Mo K\a'
_diffrn_radiation_wavelength       0.71073
_diffrn_source                     'Rotating-anode X-ray tube'
_diffrn_source_type                'Rigaku (Mo) X-ray Source'
_reflns_Friedel_coverage           0.539
_reflns_Friedel_fraction_full      0.651
_reflns_Friedel_fraction_max       0.541
_reflns_number_gt                  1056
_reflns_number_total               2914
_reflns_special_details
;
 Reflections were merged by SHELXL according to the crystal
 class for the calculation of statistics and refinement.
 
 Structure factors included contributions from the .fab file.
 
 _reflns_Friedel_fraction is defined as the number of unique
 Friedel pairs measured divided by the number that would be
 possible theoretically, ignoring centric projections and
 systematic absences. Completness statistics refer to single and
 composite reflections containing twin component 1 only.
;
_reflns_threshold_expression       'I > 2\s(I)'
_computing_cell_refinement         'CrysAlisPro 1.171.43.106a (Rigaku OD, 2024)'
_computing_data_collection         'CrysAlisPro 1.171.43.106a (Rigaku OD, 2024)'
_computing_data_reduction          'CrysAlisPro 1.171.43.106a (Rigaku OD, 2024)'
_computing_molecular_graphics      'Olex2 1.5 (Dolomanov et al., 2009)'
_computing_publication_material    'Olex2 1.5 (Dolomanov et al., 2009)'
_computing_structure_refinement    'SHELXL 2018/3 (Sheldrick, 2015)'
_computing_structure_solution      'SHELXS  (Sheldrick, 2008)'
_refine_diff_density_max           0.653
_refine_diff_density_min           -0.954
_refine_diff_density_rms           0.131
_refine_ls_abs_structure_details
;
 Refined as an inversion twin.
;
_refine_ls_abs_structure_Flack     0.3(3)
_refine_ls_extinction_coef         .
_refine_ls_extinction_method       none
_refine_ls_goodness_of_fit_ref     1.054
_refine_ls_hydrogen_treatment      constr
_refine_ls_matrix_type             full
_refine_ls_number_parameters       352
_refine_ls_number_reflns           2914
_refine_ls_number_restraints       341
_refine_ls_R_factor_all            0.2688
_refine_ls_R_factor_gt             0.1459
_refine_ls_restrained_S_all        1.003
_refine_ls_shift/su_max            0.000
_refine_ls_shift/su_mean           0.000
_refine_ls_structure_factor_coef   Fsqd
_refine_ls_weighting_details      
 'w=1/[\s^2^(Fo^2^)+(0.1787P)^2^+108.1973P] where P=(Fo^2^+2Fc^2^)/3'
_refine_ls_weighting_scheme        calc
_refine_ls_wR_factor_gt            0.4144
_refine_ls_wR_factor_ref           0.5178
_refine_special_details
;
 Refined as a 2-component inversion twin.
;
_olex2_refinement_description
;
1. Twinned data refinement
 Scales: 0.7(3)
 0.3(3)
2. Fixed Uiso
 At 1.2 times of:
  All C(H) groups, All N(H) groups
 At 1.5 times of:
  All O(H) groups
3. Restrained distances
 C2-C3 = C3-C7 = C6-C8 = C6-C9
 1.39 with sigma of 0.02
 N9-O12 = N9-O15 = N9-O13
 1.25 with sigma of 0.02
 O2-Co2
 2.121 with sigma of 0.01
 O2-Co6
 2.106 with sigma of 0.01
 O13-O15
 2.169 with sigma of 0.02
 N8-O9 = N8-O11 = N8-O10
 1.25 with sigma of 0.02
 O15-O12
 2.169 with sigma of 0.02
 O12-O13
 2.169 with sigma of 0.02
 O9-O11
 2.159 with sigma of 0.02
 O11-O10
 2.159 with sigma of 0.02
 C2-N5 = C8-N10
 1.34 with sigma of 0.02
 C1-N2 = C17-N3
 1.34 with sigma of 0.02
 C4-C18 = N1-N3
 2.4 with sigma of 0.02
 C1-C4 = C4-C10 = C5-C17 = C5-C18
 1.39 with sigma of 0.02
 C3-C9 = N4-N10
 2.4 with sigma of 0.02
 C2-C6 = C3-C8
 2.21 with sigma of 0.02
 C6-N10 = C9-C13 = C11-C15 = C12-C16 = C13-C15 = C14-C16
 2.43 with sigma of 0.02
 C5-N3 = C18-C1B = C19-C1D = C1A-C1E = C1B-C1D = C1C-C1E
 2.43 with sigma of 0.02
 C1-C5 = C4-C17
 2.21 with sigma of 0.02
 C2-C7
 2.53 with sigma of 0.02
 C1-C10
 2.53 with sigma of 0.02
 C2-N4 = N4-C8
 1.36 with sigma of 0.02
 C1-N1 = N1-C17
 1.36 with sigma of 0.02
 C2-C8
 2.19 with sigma of 0.02
 C1-C17
 2.19 with sigma of 0.02
 C3-C6
 1.35 with sigma of 0.02
 C4-C5
 1.35 with sigma of 0.02
 C3-C11 = C6-C12
 2.39 with sigma of 0.02
 C4-C19 = C5-C1A
 2.39 with sigma of 0.02
 N1-C5
 2.24 with sigma of 0.02
 N4-C6
 2.24 with sigma of 0.02
 C7-C11 = C9-C12
 1.41 with sigma of 0.02
 C10-C19 = C18-C1A
 1.41 with sigma of 0.02
 C10-C1A = C18-C19
 2.46 with sigma of 0.02
 C7-C12 = C9-C11
 2.46 with sigma of 0.02
 C7-C14 = C11-C13
 2.44 with sigma of 0.02
 C10-C1C = C19-C1B
 2.44 with sigma of 0.02
 C11-C12
 1.42 with sigma of 0.02
 C19-C1A
 1.42 with sigma of 0.02
 C11-C14 = C12-C13 = C13-C16 = C14-C15 = C15-C16
 1.4 with sigma of 0.02
 C19-C1C = C1A-C1B = C1B-C1E = C1C-C1D = C1D-C1E
 1.4 with sigma of 0.02
 O9-O10
 2.159 with sigma of 0.02
 O12-Co1
 3.136 with sigma of 0.001
4. Restrained planarity
 N9, O12, O13, O15
 with sigma of 0.1
 N8, O9, O10, O11
 with sigma of 0.1
 C2, C3, N4, N5, C6, C7, C8, C9, N10, C11, C12, C13, C14, C15, C16
 with sigma of 0.1
 C1, C4, N1, N2, C5, C10, C17, C18, N3, C19, C1A, C1B, C1C, C1D, C1E
 with sigma of 0.1
5. Uiso/Uaniso restraints and constraints
N9 \\sim O12 \\sim O13 \\sim O15: within 2A with sigma of 0.001 and sigma for
terminal atoms of 0.002 within 2A
N8 \\sim O9 \\sim O10 \\sim O11: within 2A with sigma of 0.001 and sigma for
terminal atoms of 0.002 within 2A
C1 \\sim C4 \\sim N1 \\sim N2 \\sim C5 \\sim C10 \\sim C17 \\sim C18 \\sim N3
\\sim C19 \\sim C1A \\sim C1B \\sim C1C \\sim C1D \\sim C1E: within 2A with
sigma of 0.01 and sigma for terminal atoms of 0.02 within 2A
C2 \\sim C3 \\sim N4 \\sim N5 \\sim C6 \\sim C7 \\sim C8 \\sim C9 \\sim N10
\\sim C11 \\sim C12 \\sim C13 \\sim C14 \\sim C15 \\sim C16: within 2A with
sigma of 0.01 and sigma for terminal atoms of 0.02 within 2A
Uanis(O5) \\sim Ueq: with sigma of 0.01 and sigma for terminal atoms of 0.02
Uanis(O14) \\sim Ueq: with sigma of 0.01 and sigma for terminal atoms of 0.02
Uanis(O27A) \\sim Ueq: with sigma of 0.01 and sigma for terminal atoms of 0.02
6. Others
 Fixed Sof: C2(0.5) C3(0.5) N4(0.5) N5(0.5) H5A(0.5) C6(0.5) C7(0.5) H7(0.5)
 C8(0.5) C9(0.5) H9(0.5) N10(0.5) H10A(0.5) C11(0.5) C12(0.5) C13(0.5) H13(0.5)
 C14(0.5) H14A(0.5) C15(0.5) H15(0.5) C16(0.5) H16(0.5) C1(0.5) C4(0.5) N1(0.5)
 N2(0.5) H2(0.5) C5(0.5) C10(0.5) H10(0.5) C17(0.5) C18(0.5) H18(0.5) N3(0.5)
 H3(0.5) C19(0.5) C1A(0.5) C1B(0.5) H1B(0.5) C1C(0.5) H1C(0.5) C1D(0.5)
 H1D(0.5) C1E(0.5) H1E(0.5) N8(0.041667) O9(0.041667) O10(0.041667)
 O11(0.041667) N9(0.041667) O12(0.041667) O13(0.041667) O15(0.041667)
7.a Riding coordinates:
 N5(H5A), N2(H2), N3(H3)
7.b Ternary CH refined with riding coordinates:
 O14(H14), O5(H5), O2(H2A), O27A(H27A)
7.c Aromatic/amide H refined with riding coordinates:
 C7(H7), C9(H9), N10(H10A), C13(H13), C14(H14A), C15(H15), C16(H16), C10(H10),
 C18(H18), C1B(H1B), C1C(H1C), C1D(H1D), C1E(H1E)
;
_atom_sites_solution_hydrogens     mixed
_atom_sites_solution_primary       direct
_atom_sites_solution_secondary     ?
loop_
  _atom_site_label
  _atom_site_type_symbol
  _atom_site_fract_x
  _atom_site_fract_y
  _atom_site_fract_z
  _atom_site_U_iso_or_equiv
  _atom_site_adp_type
  _atom_site_occupancy
  _atom_site_site_symmetry_order
  _atom_site_calc_flag
  _atom_site_refinement_flags_posn
  _atom_site_refinement_flags_adp
  _atom_site_refinement_flags_occupancy
  _atom_site_disorder_assembly
  _atom_site_disorder_group
 Co1 Co 0.3764(2) 0.3764(2) 0.4987(5) 0.129(3) Uani 1 2 d DS T P . .
 Co3 Co 0.3605(4) 0.3605(4) 0.6395(4) 0.130(5) Uani 1 6 d S T P . .
 Co5 Co 0.3592(3) 0.3592(3) 0.3592(3) 0.126(5) Uani 1 6 d S T P . .
 O14 O 0.4189(9) 0.3396(13) 0.4189(9) 0.081(7) Uani 1 2 d S TU P . .
 H14 H 0.422880 0.292724 0.422882 0.122 Uiso 1 2 calc R U P . .
 Co2 Co 0.1218(2) 0.0004(5) 0.1218(2) 0.114(2) Uani 1 2 d DS T P . .
 Co4 Co 0.1421(4) 0.1421(4) 0.1421(4) 0.135(6) Uani 1 6 d S T P . .
 Co6 Co 0.1433(6) -0.1433(6) 0.1433(6) 0.151(6) Uani 1 6 d DS T P . .
 O5 O 0.1703(15) 0.0753(10) 0.0753(10) 0.105(9) Uani 1 2 d S TU P . .
 H5 H 0.216848 0.069736 0.069735 0.157 Uiso 1 2 calc R U P . .
 C2 C -0.051(2) 0.217(3) 0.225(2) 0.165(10) Uani 0.5 1 d D U P A -1
 C3 C -0.0297(19) 0.252(2) 0.2777(17) 0.169(10) Uani 0.5 1 d D U P A -1
 N4 N 0.000(2) 0.196(3) 0.190(2) 0.161(9) Uani 0.5 1 d D U P A -1
 N5 N -0.112(2) 0.209(5) 0.212(4) 0.157(13) Uani 0.5 1 d D U P A -1
 H5A H -0.142091 0.236001 0.222189 0.189 Uiso 0.5 1 d R U P A -1
 C6 C 0.035(2) 0.250(3) 0.276(2) 0.167(10) Uani 0.5 1 d D U P A -1
 C7 C -0.063(2) 0.281(3) 0.328(2) 0.177(11) Uani 0.5 1 d D U P A -1
 H7 H -0.106992 0.276159 0.332589 0.213 Uiso 0.5 1 calc R U P A -1
 C8 C 0.054(2) 0.218(4) 0.221(3) 0.158(9) Uani 0.5 1 d D U P A -1
 C9 C 0.0740(18) 0.282(3) 0.321(2) 0.175(11) Uani 0.5 1 d D U P A -1
 H9 H 0.118699 0.280568 0.318733 0.210 Uiso 0.5 1 calc R U P A -1
 N10 N 0.114(2) 0.207(4) 0.202(3) 0.156(11) Uani 0.5 1 d D U P A -1
 H10A H 0.143139 0.231407 0.219065 0.187 Uiso 0.5 1 calc R U P A -1
 C11 C -0.0263(19) 0.317(3) 0.3725(19) 0.182(11) Uani 0.5 1 d D U P A -1
 C12 C 0.042(2) 0.315(3) 0.371(2) 0.181(11) Uani 0.5 1 d D U P A -1
 C13 C 0.078(2) 0.350(3) 0.415(2) 0.185(12) Uani 0.5 1 d D U P A -1
 H13 H 0.121404 0.356200 0.408742 0.222 Uiso 0.5 1 calc R U P A -1
 C14 C -0.056(3) 0.346(3) 0.425(2) 0.187(12) Uani 0.5 1 d D U P A -1
 H14A H -0.100858 0.346014 0.427816 0.225 Uiso 0.5 1 calc R U P A -1
 C15 C -0.020(3) 0.376(3) 0.4739(19) 0.189(12) Uani 0.5 1 d D U P A -1
 H15 H -0.040907 0.395333 0.508638 0.227 Uiso 0.5 1 calc R U P A -1
 C16 C 0.048(3) 0.377(3) 0.470(2) 0.189(12) Uani 0.5 1 d D U P A -1
 H16 H 0.072283 0.394252 0.503130 0.226 Uiso 0.5 1 calc R U P A -1
 C1 C 0.2676(18) 0.284(2) 0.454(2) 0.154(10) Uani 0.5 1 d D U P . -1
 C4 C 0.2149(14) 0.2498(15) 0.4798(19) 0.156(10) Uani 0.5 1 d D U P . -1
 N1 N 0.3036(18) 0.3091(19) 0.502(2) 0.153(10) Uani 0.5 1 d D U P . -1
 N2 N 0.298(3) 0.300(4) 0.399(2) 0.153(11) Uani 0.5 1 d D U P . -1
 H2 H 0.277763 0.280001 0.369606 0.183 Uiso 0.5 1 d R U P . -1
 C5 C 0.2212(17) 0.252(2) 0.545(2) 0.156(10) Uani 0.5 1 d D U P . -1
 C10 C 0.1681(18) 0.213(2) 0.449(2) 0.156(11) Uani 0.5 1 d D U P . -1
 H10 H 0.169971 0.205044 0.405115 0.187 Uiso 0.5 1 calc R U P . -1
 C17 C 0.274(2) 0.292(3) 0.558(2) 0.155(10) Uani 0.5 1 d D U P . -1
 C18 C 0.1762(18) 0.223(2) 0.5851(18) 0.158(11) Uani 0.5 1 d D U P . -1
 H18 H 0.180767 0.224719 0.629607 0.189 Uiso 0.5 1 calc R U P . -1
 N3 N 0.294(3) 0.310(3) 0.617(2) 0.150(12) Uani 0.5 1 d D U P . -1
 H3 H 0.269096 0.297695 0.646924 0.180 Uiso 0.5 1 d R U P . -1
 C19 C 0.1173(17) 0.189(2) 0.4879(18) 0.155(10) Uani 0.5 1 d D U P . -1
 C1A C 0.1235(18) 0.191(2) 0.5565(19) 0.157(11) Uani 0.5 1 d D U P . -1
 C1B C 0.0733(19) 0.166(2) 0.595(2) 0.157(12) Uani 0.5 1 d D U P . -1
 H1B H 0.071164 0.175654 0.639005 0.189 Uiso 0.5 1 calc R U P . -1
 C1C C 0.0680(19) 0.152(2) 0.460(2) 0.158(12) Uani 0.5 1 d D U P . -1
 H1C H 0.067042 0.145056 0.415418 0.189 Uiso 0.5 1 calc R U P . -1
 C1D C 0.0205(17) 0.125(2) 0.499(3) 0.158(12) Uani 0.5 1 d D U P . -1
 H1D H -0.015854 0.106697 0.480936 0.189 Uiso 0.5 1 calc R U P . -1
 C1E C 0.027(2) 0.126(2) 0.567(3) 0.158(12) Uani 0.5 1 d D U P . -1
 H1E H 0.000467 0.100840 0.592086 0.190 Uiso 0.5 1 calc R U P . -1
 O2 O 0.0746(6) -0.0746(6) 0.1731(10) 0.144(16) Uani 1 2 d DS T P . .
 H2A H 0.068680 -0.068680 0.219574 0.216 Uiso 1 2 calc R U P . .
 O27A O 0.4311(12) 0.3515(18) 0.5689(12) 0.117(10) Uani 1 2 d S TU P . 1
 H27A H 0.436426 0.304893 0.563574 0.175 Uiso 1 2 calc R U P . 1
 N8 N 0.030(4) 0.041(6) 0.935(4) 0.012(18) Uiso 0.0417 1 d D U P B -1
 O9 O 0.018(8) -0.015(6) 0.916(6) 0.013(19) Uiso 0.0417 1 d D U P B -1
 O10 O -0.014(5) 0.081(5) 0.941(7) 0.012(19) Uiso 0.0417 1 d D U P B -1
 O11 O 0.086(4) 0.057(9) 0.949(9) 0.012(19) Uiso 0.0417 1 d D U P B -1
 N9 N 0.498(6) 0.507(3) 0.478(3) 0.008(18) Uiso 0.0417 1 d D U P C -1
 O12 O 0.5085(15) 0.447(3) 0.481(6) 0.008(18) Uiso 0.0417 1 d D U P C -1
 O13 O 0.450(13) 0.527(4) 0.447(13) 0.008(18) Uiso 0.0417 1 d D U P C -1
 O15 O 0.535(6) 0.545(4) 0.506(6) 0.008(18) Uiso 0.0417 1 d D U P C -1

loop_
  _atom_site_aniso_label
  _atom_site_aniso_U_11
  _atom_site_aniso_U_22
  _atom_site_aniso_U_33
  _atom_site_aniso_U_23
  _atom_site_aniso_U_13
  _atom_site_aniso_U_12
 Co1 0.134(3) 0.134(3) 0.119(5) -0.027(5) -0.027(5) 0.002(4)
 Co3 0.130(5) 0.130(5) 0.130(5) 0.010(5) 0.010(5) -0.010(5)
 Co5 0.126(5) 0.126(5) 0.126(5) -0.038(4) -0.038(4) -0.038(4)
 O14 0.085(8) 0.072(11) 0.085(8) 0.005(7) -0.004(10) 0.005(7)
 Co2 0.106(3) 0.130(5) 0.106(3) -0.008(4) -0.020(3) -0.008(4)
 Co4 0.135(6) 0.135(6) 0.135(6) -0.030(5) -0.030(5) -0.030(5)
 Co6 0.151(6) 0.151(6) 0.151(6) -0.031(8) 0.031(8) -0.031(8)
 O5 0.096(14) 0.109(10) 0.109(10) -0.016(11) -0.006(8) -0.006(8)
 C2 0.18(2) 0.19(2) 0.121(19) -0.050(15) -0.04(2) 0.04(3)
 C3 0.19(2) 0.20(2) 0.121(18) -0.054(15) -0.04(2) 0.03(3)
 N4 0.17(2) 0.19(2) 0.116(19) -0.047(15) -0.04(2) 0.04(3)
 N5 0.15(3) 0.19(3) 0.13(3) -0.03(2) -0.03(3) 0.05(3)
 C6 0.18(2) 0.20(2) 0.119(18) -0.056(14) -0.05(2) 0.03(3)
 C7 0.20(2) 0.20(2) 0.128(19) -0.050(16) -0.04(2) 0.04(3)
 C8 0.17(2) 0.19(2) 0.110(19) -0.057(14) -0.05(2) 0.03(3)
 C9 0.19(2) 0.20(2) 0.126(19) -0.054(16) -0.05(2) 0.03(3)
 N10 0.17(2) 0.19(3) 0.11(2) -0.056(17) -0.06(3) 0.02(3)
 C11 0.21(2) 0.21(2) 0.132(18) -0.052(16) -0.04(2) 0.03(3)
 C12 0.20(2) 0.21(2) 0.130(18) -0.052(16) -0.04(2) 0.03(3)
 C13 0.21(2) 0.22(2) 0.13(2) -0.054(18) -0.05(2) 0.03(3)
 C14 0.21(2) 0.21(2) 0.14(2) -0.054(18) -0.04(2) 0.03(3)
 C15 0.21(3) 0.22(2) 0.14(2) -0.053(19) -0.04(3) 0.03(3)
 C16 0.21(2) 0.22(2) 0.14(2) -0.055(19) -0.04(3) 0.03(3)
 C1 0.104(18) 0.103(17) 0.25(3) 0.05(2) -0.04(2) -0.029(13)
 C4 0.105(16) 0.110(16) 0.25(3) 0.05(2) -0.041(19) -0.029(13)
 N1 0.104(18) 0.101(17) 0.26(3) 0.06(2) -0.04(2) -0.032(13)
 N2 0.10(2) 0.10(2) 0.25(3) 0.05(2) -0.05(2) -0.028(16)
 C5 0.105(16) 0.109(16) 0.25(3) 0.05(2) -0.037(19) -0.033(13)
 C10 0.107(17) 0.110(17) 0.25(3) 0.05(2) -0.04(2) -0.034(14)
 C17 0.106(18) 0.103(17) 0.26(3) 0.05(2) -0.04(2) -0.031(14)
 C18 0.108(17) 0.112(17) 0.25(3) 0.05(2) -0.04(2) -0.035(14)
 N3 0.10(2) 0.10(2) 0.25(3) 0.06(2) -0.04(2) -0.034(17)
 C19 0.106(16) 0.112(16) 0.25(3) 0.05(2) -0.04(2) -0.039(13)
 C1A 0.109(16) 0.114(16) 0.25(3) 0.05(2) -0.04(2) -0.040(13)
 C1B 0.109(18) 0.119(18) 0.24(3) 0.05(2) -0.04(2) -0.039(15)
 C1C 0.109(18) 0.119(18) 0.24(3) 0.05(2) -0.04(2) -0.042(15)
 C1D 0.110(19) 0.121(18) 0.24(3) 0.05(2) -0.04(2) -0.045(15)
 C1E 0.111(19) 0.121(18) 0.24(3) 0.05(2) -0.04(2) -0.040(16)
 O2 0.16(2) 0.16(2) 0.11(2) 0.067(19) -0.067(19) -0.02(3)
 O27A 0.114(10) 0.121(15) 0.114(10) -0.002(8) -0.016(11) 0.002(8)

_geom_special_details
;
 All esds (except the esd in the dihedral angle between two l.s. planes)
 are estimated using the full covariance matrix.  The cell esds are taken
 into account individually in the estimation of esds in distances, angles
 and torsion angles; correlations between esds in cell parameters are only
 used when they are defined by crystal symmetry.  An approximate (isotropic)
 treatment of cell esds is used for estimating esds involving l.s. planes.
;
loop_
  _geom_bond_atom_site_label_1
  _geom_bond_atom_site_label_2
  _geom_bond_distance
  _geom_bond_site_symmetry_2
  _geom_bond_publ_flag
 Co1 Co3 2.962(14) . ?
 Co1 Co5 2.941(12) . ?
 Co1 O14 2.027(16) . ?
 Co1 O14 2.027(16) 12 ?
 Co1 N1 2.06(3) . ?
 Co1 O27A 1.919(14) 18_566 ?
 Co1 O27A 1.919(14) . ?
 Co3 N3 1.79(4) . ?
 Co3 O27A 2.08(4) 18_566 ?
 Co3 O27A 2.08(4) 17_656 ?
 Co3 O27A 2.08(4) . ?
 Co5 O14 1.80(3) 11 ?
 Co5 O14 1.80(3) . ?
 Co5 O14 1.80(3) 12 ?
 Co5 N2 1.95(4) . ?
 O14 H14 0.9800 . ?
 Co2 O5 2.090(17) . ?
 Co2 O5 2.090(17) 12 ?
 Co2 O2 2.127(11) 14 ?
 Co2 O2 2.127(11) . ?
 Co4 O5 2.05(3) 11 ?
 Co4 O5 2.05(3) 12 ?
 Co4 O5 2.05(3) . ?
 Co4 N10 1.93(4) . ?
 Co6 O2 2.110(13) 14 ?
 Co6 O2 2.110(13) 13 ?
 Co6 O2 2.110(13) . ?
 O5 H5 0.9800 . ?
 C2 C3 1.39(2) . ?
 C2 N4 1.35(2) . ?
 C2 N5 1.31(2) . ?
 C3 C6 1.35(2) . ?
 C3 C7 1.39(2) . ?
 N4 C8 1.36(2) . ?
 N5 H5A 0.8597 . ?
 C6 C8 1.40(2) . ?
 C6 C9 1.39(2) . ?
 C7 H7 0.9300 . ?
 C7 C11 1.41(2) . ?
 C8 N10 1.33(2) . ?
 C9 H9 0.9300 . ?
 C9 C12 1.41(2) . ?
 N10 H10A 0.8600 . ?
 C11 C12 1.42(2) . ?
 C11 C14 1.39(2) . ?
 C12 C13 1.39(2) . ?
 C13 H13 0.9300 . ?
 C13 C16 1.41(2) . ?
 C14 H14A 0.9300 . ?
 C14 C15 1.40(2) . ?
 C15 H15 0.9300 . ?
 C15 C16 1.41(2) . ?
 C16 H16 0.9300 . ?
 C1 C4 1.41(2) . ?
 C1 N1 1.36(2) . ?
 C1 N2 1.34(3) . ?
 C4 C5 1.36(2) . ?
 C4 C10 1.39(2) . ?
 N1 C17 1.37(2) . ?
 N2 H2 0.8601 . ?
 C5 C17 1.41(2) . ?
 C5 C18 1.39(2) . ?
 C10 H10 0.9300 . ?
 C10 C19 1.42(2) . ?
 C17 N3 1.34(2) . ?
 C18 H18 0.9300 . ?
 C18 C1A 1.41(2) . ?
 N3 H3 0.8597 . ?
 C19 C1A 1.43(2) . ?
 C19 C1C 1.41(2) . ?
 C1A C1B 1.42(2) . ?
 C1B H1B 0.9300 . ?
 C1B C1E 1.40(2) . ?
 C1C H1C 0.9300 . ?
 C1C C1D 1.40(2) . ?
 C1D H1D 0.9300 . ?
 C1D C1E 1.40(2) . ?
 C1E H1E 0.9300 . ?
 O2 H2A 0.9800 . ?
 O27A H27A 0.9800 . ?
 N8 O9 1.25(2) . ?
 N8 O10 1.25(2) . ?
 N8 O11 1.25(2) . ?
 N9 O12 1.25(2) . ?
 N9 O13 1.25(2) . ?
 N9 O15 1.25(2) . ?

loop_
  _geom_angle_atom_site_label_1
  _geom_angle_atom_site_label_2
  _geom_angle_atom_site_label_3
  _geom_angle
  _geom_angle_site_symmetry_1
  _geom_angle_site_symmetry_3
  _geom_angle_publ_flag
 Co5 Co1 Co3 161.0(3) . . ?
 O14 Co1 Co3 144.5(8) . . ?
 O14 Co1 Co3 144.5(8) 12 . ?
 O14 Co1 Co5 37.0(8) . . ?
 O14 Co1 Co5 37.0(8) 12 . ?
 O14 Co1 O14 70.1(15) . 12 ?
 O14 Co1 N1 92.6(15) 12 . ?
 O14 Co1 N1 95.2(16) . . ?
 N1 Co1 Co3 79.0(14) . . ?
 N1 Co1 Co5 82.0(14) . . ?
 O27A Co1 Co3 44.4(10) . . ?
 O27A Co1 Co3 44.4(10) 18_566 . ?
 O27A Co1 Co5 142.0(10) 18_566 . ?
 O27A Co1 Co5 142.0(10) . . ?
 O27A Co1 O14 164.1(12) . 12 ?
 O27A Co1 O14 164.1(12) 18_566 . ?
 O27A Co1 O14 105.2(11) . . ?
 O27A Co1 O14 105.2(11) 18_566 12 ?
 O27A Co1 N1 103.0(17) . . ?
 O27A Co1 N1 100.2(19) 18_566 . ?
 O27A Co1 O27A 75(2) . 18_566 ?
 Co1 Co3 Co1 76.5(4) 18_566 . ?
 Co1 Co3 Co1 76.5(4) 17_656 . ?
 Co1 Co3 Co1 76.5(4) 17_656 18_566 ?
 N3 Co3 Co1 83.7(15) . . ?
 N3 Co3 Co1 142(2) . 17_656 ?
 N3 Co3 Co1 129.3(19) . 18_566 ?
 N3 Co3 O27A 167.3(19) . 17_656 ?
 N3 Co3 O27A 99.0(18) . 18_566 ?
 N3 Co3 O27A 107.5(19) . . ?
 O27A Co3 Co1 40.2(4) 18_566 . ?
 O27A Co3 Co1 40.2(4) 17_656 17_656 ?
 O27A Co3 Co1 40.2(4) 17_656 18_566 ?
 O27A Co3 Co1 86.0(12) 18_566 17_656 ?
 O27A Co3 Co1 40.2(4) 18_566 18_566 ?
 O27A Co3 Co1 40.2(4) . . ?
 O27A Co3 Co1 86.0(12) 17_656 . ?
 O27A Co3 Co1 40.2(4) . 17_656 ?
 O27A Co3 Co1 86.0(12) . 18_566 ?
 O27A Co3 O27A 68.3(17) 17_656 18_566 ?
 O27A Co3 O27A 68.3(17) . 18_566 ?
 O27A Co3 O27A 68.3(17) . 17_656 ?
 Co1 Co5 Co1 75.2(4) . 12 ?
 Co1 Co5 Co1 75.2(4) 12 11 ?
 Co1 Co5 Co1 75.2(4) . 11 ?
 O14 Co5 Co1 42.7(4) 11 11 ?
 O14 Co5 Co1 93.2(10) 11 . ?
 O14 Co5 Co1 42.7(4) 12 . ?
 O14 Co5 Co1 93.2(10) . 12 ?
 O14 Co5 Co1 42.7(4) . 11 ?
 O14 Co5 Co1 42.7(4) 12 12 ?
 O14 Co5 Co1 93.2(10) 12 11 ?
 O14 Co5 Co1 42.7(4) 11 12 ?
 O14 Co5 Co1 42.7(4) . . ?
 O14 Co5 O14 80.6(14) 11 . ?
 O14 Co5 O14 80.6(14) 12 . ?
 O14 Co5 O14 80.6(14) 12 11 ?
 O14 Co5 N2 90(2) 12 . ?
 O14 Co5 N2 91(2) . . ?
 O14 Co5 N2 168(2) 11 . ?
 N2 Co5 Co1 132(2) . 11 ?
 N2 Co5 Co1 130(2) . 12 ?
 N2 Co5 Co1 74.6(16) . . ?
 Co1 O14 Co1 124.6(14) . 11 ?
 Co1 O14 H14 110.0 11 . ?
 Co1 O14 H14 110.0 . . ?
 Co5 O14 Co1 100.3(9) . 11 ?
 Co5 O14 Co1 100.3(9) . . ?
 Co5 O14 H14 110.0 . . ?
 O5 Co2 O5 83.8(17) . 12 ?
 O5 Co2 O2 95.2(9) . 14 ?
 O5 Co2 O2 177.4(9) . . ?
 O5 Co2 O2 95.2(9) 12 . ?
 O5 Co2 O2 177.4(9) 12 14 ?
 O2 Co2 O2 85.7(10) . 14 ?
 O5 Co4 O5 85.9(14) . 11 ?
 O5 Co4 O5 85.9(14) 12 11 ?
 O5 Co4 O5 85.9(14) . 12 ?
 N10 Co4 O5 92(2) . 11 ?
 N10 Co4 O5 178(3) . . ?
 N10 Co4 O5 95(3) . 12 ?
 O2 Co6 O2 86.6(11) . 13 ?
 O2 Co6 O2 86.6(11) 13 14 ?
 O2 Co6 O2 86.6(11) . 14 ?
 Co2 O5 Co2 117.1(15) 11 . ?
 Co2 O5 H5 116.2 . . ?
 Co2 O5 H5 116.2 11 . ?
 Co4 O5 Co2 93.0(10) . . ?
 Co4 O5 Co2 93.0(10) . 11 ?
 Co4 O5 H5 116.2 . . ?
 N4 C2 C3 110.1(17) . . ?
 N5 C2 C3 122(3) . . ?
 N5 C2 N4 127(3) . . ?
 C6 C3 C2 106.8(16) . . ?
 C6 C3 C7 121(2) . . ?
 C7 C3 C2 132(2) . . ?
 C2 N4 C8 106.3(17) . . ?
 C2 N5 H5A 124.3 . . ?
 C3 C6 C8 107.5(15) . . ?
 C3 C6 C9 124(2) . . ?
 C9 C6 C8 129(2) . . ?
 C3 C7 H7 121.3 . . ?
 C3 C7 C11 117(2) . . ?
 C11 C7 H7 121.3 . . ?
 N4 C8 C6 109.1(15) . . ?
 N10 C8 N4 126(2) . . ?
 N10 C8 C6 125(2) . . ?
 C6 C9 H9 121.8 . . ?
 C6 C9 C12 116.4(18) . . ?
 C12 C9 H9 121.8 . . ?
 Co4 N10 H10A 117.1 . . ?
 C8 N10 Co4 126(3) . . ?
 C8 N10 H10A 117.1 . . ?
 C7 C11 C12 120.2(18) . . ?
 C14 C11 C7 120(2) . . ?
 C14 C11 C12 118(2) . . ?
 C9 C12 C11 120.3(17) . . ?
 C13 C12 C9 119(2) . . ?
 C13 C12 C11 120(2) . . ?
 C12 C13 H13 119.8 . . ?
 C12 C13 C16 120(2) . . ?
 C16 C13 H13 119.8 . . ?
 C11 C14 H14A 119.3 . . ?
 C11 C14 C15 121(3) . . ?
 C15 C14 H14A 119.3 . . ?
 C14 C15 H15 120.2 . . ?
 C14 C15 C16 119.6(19) . . ?
 C16 C15 H15 120.2 . . ?
 C13 C16 C15 119(2) . . ?
 C13 C16 H16 120.6 . . ?
 C15 C16 H16 120.6 . . ?
 N1 C1 C4 109.5(16) . . ?
 N2 C1 C4 146(3) . . ?
 N2 C1 N1 105(3) . . ?
 C5 C4 C1 107.0(16) . . ?
 C5 C4 C10 123(2) . . ?
 C10 C4 C1 130(2) . . ?
 C1 N1 Co1 130(2) . . ?
 C1 N1 C17 106.7(17) . . ?
 C17 N1 Co1 122(2) . . ?
 Co5 N2 H2 108.9 . . ?
 C1 N2 Co5 146(4) . . ?
 C1 N2 H2 103.8 . . ?
 C4 C5 C17 107.3(15) . . ?
 C4 C5 C18 121(2) . . ?
 C18 C5 C17 131(2) . . ?
 C4 C10 H10 121.5 . . ?
 C4 C10 C19 117(2) . . ?
 C19 C10 H10 121.5 . . ?
 N1 C17 C5 109.2(15) . . ?
 N3 C17 N1 124(2) . . ?
 N3 C17 C5 127(2) . . ?
 C5 C18 H18 120.9 . . ?
 C5 C18 C1A 118.1(18) . . ?
 C1A C18 H18 120.9 . . ?
 Co3 N3 H3 117.0 . . ?
 C17 N3 Co3 130(3) . . ?
 C17 N3 H3 112.4 . . ?
 C10 C19 C1A 119.1(17) . . ?
 C1C C19 C10 120(2) . . ?
 C1C C19 C1A 120(2) . . ?
 C18 C1A C19 120.2(17) . . ?
 C18 C1A C1B 120(2) . . ?
 C1B C1A C19 119.3(19) . . ?
 C1A C1B H1B 120.7 . . ?
 C1E C1B C1A 119(2) . . ?
 C1E C1B H1B 120.7 . . ?
 C19 C1C H1C 120.6 . . ?
 C1D C1C C19 119(2) . . ?
 C1D C1C H1C 120.6 . . ?
 C1C C1D H1D 119.6 . . ?
 C1C C1D C1E 121(2) . . ?
 C1E C1D H1D 119.6 . . ?
 C1B C1E C1D 120(2) . . ?
 C1B C1E H1E 120.0 . . ?
 C1D C1E H1E 120.0 . . ?
 Co2 O2 Co2 115.1(10) . 13 ?
 Co2 O2 H2A 117.3 13 . ?
 Co2 O2 H2A 117.3 . . ?
 Co6 O2 Co2 92.1(8) . 13 ?
 Co6 O2 Co2 92.1(8) . . ?
 Co6 O2 H2A 117.3 . . ?
 Co1 O27A Co1 146(2) 17_656 . ?
 Co1 O27A Co3 95.4(11) 17_656 . ?
 Co1 O27A Co3 95.4(11) . . ?
 Co1 O27A H27A 104.3 17_656 . ?
 Co1 O27A H27A 104.3 . . ?
 Co3 O27A H27A 104.3 . . ?
 O9 N8 O10 120(3) . . ?
 O11 N8 O9 120(3) . . ?
 O11 N8 O10 120(3) . . ?
 O13 N9 O12 120(3) . . ?
 O13 N9 O15 120(3) . . ?
 O15 N9 O12 120(3) . . ?

loop_
  _geom_torsion_atom_site_label_1
  _geom_torsion_atom_site_label_2
  _geom_torsion_atom_site_label_3
  _geom_torsion_atom_site_label_4
  _geom_torsion
  _geom_torsion_site_symmetry_1
  _geom_torsion_site_symmetry_2
  _geom_torsion_site_symmetry_3
  _geom_torsion_site_symmetry_4
  _geom_torsion_publ_flag
 Co1 Co3 N3 C17 4(6) . . . . ?
 Co1 Co3 N3 C17 71(6) 18_566 . . . ?
 Co1 Co3 N3 C17 -54(7) 17_656 . . . ?
 Co1 Co5 O14 Co1 -64.1(9) 12 . . 11 ?
 Co1 Co5 O14 Co1 -128.3(18) . . . 11 ?
 Co1 Co5 O14 Co1 64.1(9) 12 . . . ?
 Co1 Co5 O14 Co1 128.3(18) 11 . . . ?
 Co1 N1 C17 C5 172(4) . . . . ?
 Co1 N1 C17 N3 -9(8) . . . . ?
 O14 Co5 O14 Co1 -23.2(14) 11 . . 11 ?
 O14 Co5 O14 Co1 -105.1(4) 12 . . 11 ?
 O14 Co5 O14 Co1 105.1(4) 11 . . . ?
 O14 Co5 O14 Co1 23.2(14) 12 . . . ?
 C2 C3 C6 C8 4(5) . . . . ?
 C2 C3 C6 C9 179(5) . . . . ?
 C2 C3 C7 C11 -176(3) . . . . ?
 C2 N4 C8 C6 3(6) . . . . ?
 C2 N4 C8 N10 179(6) . . . . ?
 C3 C2 N4 C8 0(3) . . . . ?
 C3 C6 C8 N4 -4(7) . . . . ?
 C3 C6 C8 N10 179(7) . . . . ?
 C3 C6 C9 C12 2(9) . . . . ?
 C3 C7 C11 C12 -11(8) . . . . ?
 C3 C7 C11 C14 -179(5) . . . . ?
 N4 C2 C3 C6 -2(3) . . . . ?
 N4 C2 C3 C7 -177(3) . . . . ?
 N4 C8 N10 Co4 -16(11) . . . . ?
 N5 C2 C3 C6 180(5) . . . . ?
 N5 C2 C3 C7 5(5) . . . . ?
 N5 C2 N4 C8 178(5) . . . . ?
 C6 C3 C7 C11 10(7) . . . . ?
 C6 C8 N10 Co4 160(7) . . . . ?
 C6 C9 C12 C11 -2(9) . . . . ?
 C6 C9 C12 C13 -176(6) . . . . ?
 C7 C3 C6 C8 179(5) . . . . ?
 C7 C3 C6 C9 -6(8) . . . . ?
 C7 C11 C12 C9 7(9) . . . . ?
 C7 C11 C12 C13 -179(5) . . . . ?
 C7 C11 C14 C15 172(6) . . . . ?
 C8 C6 C9 C12 176(7) . . . . ?
 C9 C6 C8 N4 -179(6) . . . . ?
 C9 C6 C8 N10 5(12) . . . . ?
 C9 C12 C13 C16 -172(6) . . . . ?
 C11 C12 C13 C16 15(9) . . . . ?
 C11 C14 C15 C16 0(10) . . . . ?
 C12 C11 C14 C15 4(9) . . . . ?
 C12 C13 C16 C15 -11(9) . . . . ?
 C14 C11 C12 C9 176(5) . . . . ?
 C14 C11 C12 C13 -11(9) . . . . ?
 C14 C15 C16 C13 3(10) . . . . ?
 C1 C4 C5 C17 5(5) . . . . ?
 C1 C4 C5 C18 180(4) . . . . ?
 C1 C4 C10 C19 -175(3) . . . . ?
 C1 N1 C17 C5 3(5) . . . . ?
 C1 N1 C17 N3 -178(5) . . . . ?
 C4 C1 N1 Co1 -168(3) . . . . ?
 C4 C1 N1 C17 0(3) . . . . ?
 C4 C1 N2 Co5 161(6) . . . . ?
 C4 C5 C17 N1 -6(6) . . . . ?
 C4 C5 C17 N3 175(5) . . . . ?
 C4 C5 C18 C1A 0(7) . . . . ?
 C4 C10 C19 C1A -13(7) . . . . ?
 C4 C10 C19 C1C 179(4) . . . . ?
 N1 C1 C4 C5 -3(3) . . . . ?
 N1 C1 C4 C10 -176(3) . . . . ?
 N1 C1 N2 Co5 -22(10) . . . . ?
 N1 C17 N3 Co3 1(9) . . . . ?
 N2 Co5 O14 Co1 -66(2) . . . . ?
 N2 Co5 O14 Co1 165(2) . . . 11 ?
 N2 C1 C4 C5 174(6) . . . . ?
 N2 C1 C4 C10 2(6) . . . . ?
 N2 C1 N1 Co1 14(4) . . . . ?
 N2 C1 N1 C17 -179(4) . . . . ?
 C5 C4 C10 C19 14(6) . . . . ?
 C5 C17 N3 Co3 -180(5) . . . . ?
 C5 C18 C1A C19 0(8) . . . . ?
 C5 C18 C1A C1B -174(5) . . . . ?
 C10 C4 C5 C17 178(4) . . . . ?
 C10 C4 C5 C18 -7(7) . . . . ?
 C10 C19 C1A C18 7(8) . . . . ?
 C10 C19 C1A C1B -179(5) . . . . ?
 C10 C19 C1C C1D 176(5) . . . . ?
 C17 C5 C18 C1A 173(6) . . . . ?
 C18 C5 C17 N1 -179(5) . . . . ?
 C18 C5 C17 N3 2(10) . . . . ?
 C18 C1A C1B C1E -171(5) . . . . ?
 C19 C1A C1B C1E 15(8) . . . . ?
 C19 C1C C1D C1E -10(8) . . . . ?
 C1A C19 C1C C1D 9(8) . . . . ?
 C1A C1B C1E C1D -16(8) . . . . ?
 C1C C19 C1A C18 174(5) . . . . ?
 C1C C19 C1A C1B -12(8) . . . . ?
 C1C C1D C1E C1B 14(8) . . . . ?
 O27A Co3 N3 C17 41(6) 18_566 . . . ?
 O27A Co3 N3 C17 40(14) 17_656 . . . ?
 O27A Co3 N3 C17 -29(6) . . . . ?

_smtbx_masks_special_details       ?
loop_
  _smtbx_masks_void_nr
  _smtbx_masks_void_average_x
  _smtbx_masks_void_average_y
  _smtbx_masks_void_average_z
  _smtbx_masks_void_volume
  _smtbx_masks_void_count_electrons
  _smtbx_masks_void_content
 1 0.000 0.000 0.318 64.0 19.5 '1.666 NO3'
 2 0.000 0.000 0.682 64.0 19.5 '1.666 NO3'
 3 0.000 0.318 0.000 64.0 19.5 '1.666 NO3'
 4 0.000 0.682 0.000 64.0 19.5 '1.666 NO3'
 5 0.190 0.500 0.500 99.6 32.1 '2 NO3'
 6 0.253 0.253 0.253 10.6 12.6 ?
 7 0.253 0.747 0.747 10.6 12.6 ?
 8 0.252 0.252 0.748 8.8 11.4 ?
 9 0.252 0.748 0.252 8.8 11.4 ?
 10 0.318 0.000 0.000 64.0 19.5 '1.666 NO3'
 11 0.500 0.190 0.500 99.6 32.1 '2 NO3'
 12 0.500 0.500 0.810 99.6 32.1 '2 NO3'
 13 0.500 0.500 0.190 99.6 32.1 '2 NO3'
 14 0.500 0.810 0.500 99.6 32.1 '2 NO3'
 15 0.682 0.000 0.000 64.0 19.5 '1.666 NO3'
 16 0.747 0.253 0.747 10.6 12.6 ?
 17 0.748 0.252 0.252 8.8 11.4 ?
 18 0.747 0.747 0.253 10.6 12.6 ?
 19 0.748 0.748 0.748 8.8 11.4 ?
 20 0.810 0.500 0.500 99.6 32.1 '2 NO3'

_smtbx_masks_void_probe_radius     1.2
_smtbx_masks_void_truncation_radius  1.2
_shelx_res_file
;
TITL wwlnjcubic_auto in P-43m #215
    wwlnjcubic_auto.res
    created by SHELXL-2018/3 at 21:03:48 on 11-Jul-2025
CELL 0.71073 20.7655 20.7655 20.7655 90 90 90
ZERR 2 0.001 0.001 0.001 0 0 0
LATT -1
SYMM +Y,-X,-Z
SYMM -X,-Y,+Z
SYMM -Y,+X,-Z
SYMM -X,+Z,-Y
SYMM +X,-Y,-Z
SYMM -X,-Z,+Y
SYMM -Z,-Y,+X
SYMM -X,+Y,-Z
SYMM +Z,-Y,-X
SYMM +Z,+X,+Y
SYMM +Y,+Z,+X
SYMM -Y,-Z,+X
SYMM +Z,-X,-Y
SYMM -Y,+Z,-X
SYMM -Z,-X,+Y
SYMM -Z,+X,-Y
SYMM +Y,-Z,-X
SYMM -Y,-X,+Z
SYMM +Y,+X,+Z
SYMM +X,-Z,-Y
SYMM +X,+Z,+Y
SYMM -Z,+Y,-X
SYMM +Z,+Y,+X
SFAC C H Co N O
UNIT 288 240 40 96 120
DFIX 1.39 C2 C3 C3 C7 C6 C8 C6 C9
DFIX 1.25 N9 O12 N9 O15 N9 O13
DFIX 2.121 0.01 O2 Co2
FLAT N9 O12 O13 O15
DFIX 2.106 0.01 O2 Co6
DFIX 2.169 O13 O15
DFIX 1.25 N8 O9 N8 O11 N8 O10
SIMU 0.001 0.002 2 N9 O12 O13 O15
DFIX 2.169 O15 O12
FLAT N8 O9 O10 O11
DFIX 2.169 O12 O13
DFIX 2.159 O9 O11
DFIX 2.159 O11 O10
SIMU 0.001 0.002 2 N8 O9 O10 O11
DFIX 1.34 C2 N5 C8 N10
DFIX 1.34 C1 N2 C17 N3
FLAT C2 C3 N4 N5 C6 C7 C8 C9 N10 C11 C12 C13 C14 C15 C16
FLAT C1 C4 N1 N2 C5 C10 C17 C18 N3 C19 C1A C1B C1C C1D C1E
DFIX 2.4 C4 C18 N1 N3
DFIX 1.39 C1 C4 C4 C10 C5 C17 C5 C18
DFIX 2.4 C3 C9 N4 N10
DFIX 2.21 C2 C6 C3 C8
SIMU 0.01 0.02 2 C1 C4 N1 N2 C5 C10 C17 C18 N3 C19 C1A C1B C1C C1D C1E
DFIX 2.43 C6 N10 C9 C13 C11 C15 C12 C16 C13 C15 C14 C16
DFIX 2.43 C5 N3 C18 C1B C19 C1D C1A C1E C1B C1D C1C C1E
SIMU 0.01 0.02 2 C2 C3 N4 N5 C6 C7 C8 C9 N10 C11 C12 C13 C14 C15 C16
DFIX 2.21 C1 C5 C4 C17
DFIX 2.53 C2 C7
DFIX 2.53 C1 C10
DFIX 1.36 C2 N4 N4 C8
DFIX 1.36 C1 N1 N1 C17
DFIX 2.19 C2 C8
DFIX 2.19 C1 C17
DFIX 1.35 C3 C6
DFIX 1.35 C4 C5
DFIX 2.39 C3 C11 C6 C12
DFIX 2.39 C4 C19 C5 C1A
DFIX 2.24 N1 C5
DFIX 2.24 N4 C6
DFIX 1.41 C7 C11 C9 C12
DFIX 1.41 C10 C19 C18 C1A
DFIX 2.46 C10 C1A C18 C19
DFIX 2.46 C7 C12 C9 C11
DFIX 2.44 C7 C14 C11 C13
DFIX 2.44 C10 C1C C19 C1B
DFIX 1.42 C11 C12
DFIX 1.42 C19 C1A
DFIX 1.4 C11 C14 C12 C13 C13 C16 C14 C15 C15 C16
DFIX 1.4 C19 C1C C1A C1B C1B C1E C1C C1D C1D C1E
ISOR 0.01 0.02 O5
ISOR 0.01 0.02 O14
ISOR 0.01 0.02 O27A
DFIX 2.159 O9 O10
DFIX 3.136 0.001 O12 Co1

L.S. 40
PLAN  80
SIZE 0.073 0.271 0.4
TEMP 26.9(4)
CONF
MORE -1
BOND $H
ABIN
fmap 2
acta
TWIN -1 0 0 0 -1 0 0 0 -1 2
REM <olex2.extras>
REM <HklSrc "%.\\wwlnjcubic_auto.hkl">
REM </olex2.extras>

WGHT    0.178700  108.197296
BASF   0.32259
FVAR       0.20018
CO1   3    0.376437    0.376437    0.498684    10.50000    0.13375    0.13375 =
         0.11925   -0.02745   -0.02745    0.00221
CO3   3    0.360467    0.360467    0.639533    10.16667    0.13012    0.13012 =
         0.13012    0.01050    0.01050   -0.01050
CO5   3    0.359181    0.359181    0.359181    10.16667    0.12550    0.12550 =
         0.12550   -0.03758   -0.03758   -0.03758
O14   5    0.418856    0.339573    0.418856    10.50000    0.08533    0.07248 =
         0.08533    0.00508   -0.00449    0.00508
AFIX  13
H14   2    0.422880    0.292724    0.422882    10.50000   -1.50000
AFIX   0

CO2   3    0.121797    0.000396    0.121797    10.50000    0.10552    0.13047 =
         0.10552   -0.00814   -0.02046   -0.00814
CO4   3    0.142081    0.142081    0.142081    10.16667    0.13479    0.13479 =
         0.13479   -0.03035   -0.03035   -0.03035
CO6   3    0.143272   -0.143272    0.143272    10.16667    0.15071    0.15071 =
         0.15071   -0.03137    0.03137   -0.03137
O5    5    0.170315    0.075298    0.075298    10.50000    0.09641    0.10892 =
         0.10892   -0.01594   -0.00606   -0.00606
AFIX  13
H5    2    0.216848    0.069736    0.069735    10.50000   -1.50000
AFIX   0
PART -1
C2    1   -0.051028    0.217123    0.224639    10.50000    0.17844    0.19474 =
         0.12060   -0.05022   -0.04095    0.03614
C3    1   -0.029703    0.252086    0.277730    10.50000    0.18723    0.19779 =
         0.12089   -0.05416   -0.04297    0.03274
N4    4   -0.000205    0.196010    0.189808    10.50000    0.17335    0.19343 =
         0.11628   -0.04679   -0.04383    0.03753
N5    4   -0.112371    0.209141    0.211728    10.50000    0.15440    0.19245 =
         0.12565   -0.03482   -0.02515    0.05160
AFIX   3
H5A   2   -0.142091    0.236001    0.222189    10.50000   -1.20000
AFIX   0
C6    1    0.035308    0.250454    0.276428    10.50000    0.18400    0.19834 =
         0.11870   -0.05592   -0.04567    0.03090
C7    1   -0.062661    0.280734    0.328157    10.50000    0.19971    0.20357 =
         0.12818   -0.05029   -0.04194    0.03501
AFIX  43
H7    2   -0.106992    0.276159    0.332589    10.50000   -1.20000
AFIX   0
C8    1    0.053585    0.217903    0.220542    10.50000    0.17276    0.19189 =
         0.11030   -0.05680   -0.05072    0.03033
C9    1    0.074002    0.281514    0.321392    10.50000    0.19457    0.20463 =
         0.12595   -0.05435   -0.04551    0.03077
AFIX  43
H9    2    0.118699    0.280568    0.318733    10.50000   -1.20000
AFIX   0
N10   4    0.113917    0.207211    0.202457    10.50000    0.16691    0.19293 =
         0.10795   -0.05580   -0.05977    0.02417
AFIX  43
H10A  2    0.143139    0.231407    0.219065    10.50000   -1.20000
AFIX   0
C11   1   -0.026344    0.317076    0.372458    10.50000    0.20540    0.20906 =
         0.13188   -0.05211   -0.04356    0.03417
C12   1    0.041802    0.314526    0.371240    10.50000    0.20325    0.21095 =
         0.13019   -0.05222   -0.04404    0.03140
C13   1    0.077550    0.350025    0.415411    10.50000    0.20649    0.21576 =
         0.13252   -0.05420   -0.04583    0.03194
AFIX  43
H13   2    0.121404    0.356200    0.408742    10.50000   -1.20000
AFIX   0
C14   1   -0.056158    0.346274    0.425047    10.50000    0.21204    0.21303 =
         0.13701   -0.05446   -0.04066    0.03234
AFIX  43
H14A  2   -0.100858    0.346014    0.427816    10.50000   -1.20000
AFIX   0
C15   1   -0.020157    0.376073    0.473936    10.50000    0.21214    0.21606 =
         0.13946   -0.05338   -0.04131    0.03405
AFIX  43
H15   2   -0.040907    0.395333    0.508638    10.50000   -1.20000
AFIX   0
C16   1    0.047727    0.376618    0.470088    10.50000    0.20997    0.21645 =
         0.13936   -0.05459   -0.04350    0.03144
AFIX  43
H16   2    0.072283    0.394252    0.503130    10.50000   -1.20000
AFIX   0

C1    1    0.267595    0.283534    0.453513    10.50000    0.10412    0.10319 =
         0.25366    0.05336   -0.04393   -0.02857
C4    1    0.214902    0.249817    0.479772    10.50000    0.10535    0.11042 =
         0.25291    0.04931   -0.04083   -0.02949
N1    4    0.303620    0.309095    0.502051    10.50000    0.10403    0.10064 =
         0.25532    0.05543   -0.03571   -0.03176
N2    4    0.298454    0.300150    0.399296    10.50000    0.10345    0.10399 =
         0.25077    0.05044   -0.04643   -0.02836
AFIX   3
H2    2    0.277763    0.280001    0.369606    10.50000   -1.20000
AFIX   0
C5    1    0.221229    0.252073    0.544755    10.50000    0.10535    0.10869 =
         0.25304    0.05033   -0.03654   -0.03264
C10   1    0.168138    0.213235    0.449107    10.50000    0.10745    0.11021 =
         0.24979    0.04969   -0.04147   -0.03416
AFIX  43
H10   2    0.169971    0.205044    0.405115    10.50000   -1.20000
AFIX   0
C17   1    0.274221    0.291959    0.558459    10.50000    0.10583    0.10294 =
         0.25620    0.05190   -0.03542   -0.03140
C18   1    0.176227    0.223069    0.585082    10.50000    0.10811    0.11243 =
         0.25232    0.04985   -0.03562   -0.03544
AFIX  43
H18   2    0.180767    0.224719    0.629607    10.50000   -1.20000
AFIX   0
N3    4    0.294488    0.310233    0.616724    10.50000    0.10186    0.09608 =
         0.25306    0.05820   -0.03583   -0.03434
AFIX   3
H3    2    0.269096    0.297695    0.646924    10.50000   -1.20000
AFIX   0
C19   1    0.117334    0.188850    0.487906    10.50000    0.10622    0.11223 =
         0.24710    0.05066   -0.04243   -0.03863
C1A   1    0.123465    0.191057    0.556467    10.50000    0.10876    0.11422 =
         0.24756    0.05142   -0.03594   -0.04026
C1B   1    0.073266    0.165988    0.595325    10.50000    0.10915    0.11941 =
         0.24354    0.05340   -0.03580   -0.03936
AFIX  43
H1B   2    0.071164    0.175654    0.639005    10.50000   -1.20000
AFIX   0
C1C   1    0.067988    0.151782    0.459686    10.50000    0.10912    0.11909 =
         0.24433    0.04734   -0.04240   -0.04227
AFIX  43
H1C   2    0.067042    0.145056    0.415418    10.50000   -1.20000
AFIX   0
C1D   1    0.020491    0.125294    0.499347    10.50000    0.10964    0.12123 =
         0.24262    0.05157   -0.04076   -0.04498
AFIX  43
H1D   2   -0.015854    0.106697    0.480936    10.50000   -1.20000
AFIX   0
C1E   1    0.026971    0.126418    0.566609    10.50000    0.11056    0.12072 =
         0.24352    0.05228   -0.04005   -0.03961
AFIX  43
H1E   2    0.000467    0.100840    0.592086    10.50000   -1.20000
AFIX   0

PART 0
O2    5    0.074611   -0.074611    0.173132    10.50000    0.16355    0.16355 =
         0.10579    0.06730   -0.06730   -0.01747
AFIX  13
H2A   2    0.068680   -0.068680    0.219574    10.50000   -1.50000
AFIX   0

PART 1
O27A  5    0.431096    0.351481    0.568904    10.50000    0.11427    0.12142 =
         0.11427   -0.00153   -0.01619    0.00153
AFIX  13
H27A  2    0.436426    0.304893    0.563574    10.50000   -1.50000
AFIX   0

PART -1
N8    4    0.030044    0.040956    0.934948    10.04167    0.01223
O9    5    0.018184   -0.014752    0.916020    10.04167    0.01250
O10   5   -0.014484    0.080967    0.941267    10.04167    0.01226
O11   5    0.086302    0.056662    0.948582    10.04167    0.01189

N9    4    0.497831    0.506784    0.477616    10.04167    0.00809
O12   5    0.508493    0.447496    0.480820    10.04167    0.00787
O13   5    0.450026    0.527279    0.447450    10.04167    0.00803
O15   5    0.534648    0.545429    0.505678    10.04167    0.00805
HKLF 4


REM  wwlnjcubic_auto in P-43m #215
REM wR2 = 0.5178, GooF = S = 1.054, Restrained GooF = 1.003 for all data
REM R1 = 0.1459 for 1056 Fo > 4sig(Fo) and 0.2688 for all 2914 data
REM 352 parameters refined using 341 restraints

END

WGHT      0.1861     88.0645

REM Highest difference peak  0.653,  deepest hole -0.954,  1-sigma level  0.131
Q1    1   0.3894  0.3894  0.5901  10.50000  0.05    0.65
Q2    1   0.1223 -0.1223  0.0869  10.50000  0.05    0.59
Q3    1   0.3687  0.2649  0.3687  10.50000  0.05    0.59
Q4    1   0.3982  0.3377  0.3783  11.00000  0.05    0.56
Q5    1   0.5315  0.5315  0.4685  10.16667  0.05    0.54
Q6    1   0.2180  0.3054  0.2180  10.50000  0.05    0.52
Q7    1   0.1843  0.2449  0.6989  11.00000  0.05    0.50
Q8    1  -0.0121  0.1667  0.1667  10.50000  0.05    0.49
Q9    1   0.3477  0.3477  0.5387  10.50000  0.05    0.47
Q10   1   0.1455 -0.0372  0.1455  10.50000  0.05    0.45
Q11   1   0.4067  0.2831  0.4067  10.50000  0.05    0.45
Q12   1   0.0142  0.0142  0.9205  10.50000  0.05    0.44
Q13   1   0.0464  0.0464  0.9536  10.16667  0.05    0.44
Q14   1  -0.0485  0.2713  0.2713  10.50000  0.05    0.42
Q15   1   0.0008  0.1708  0.4744  11.00000  0.05    0.42
Q16   1  -0.0106  0.1304  0.5971  11.00000  0.05    0.41
Q17   1   0.1348  0.2198  0.1348  10.50000  0.05    0.41
Q18   1   0.3001  0.3321  0.6679  10.50000  0.05    0.41
Q19   1   0.4651  0.5348  0.4652  10.16667  0.05    0.41
Q20   1   0.2504  0.0931  0.0071  11.00000  0.05    0.41
Q21   1   0.3205  0.3205  0.6795  10.16667  0.05    0.40
Q22   1   0.1541  0.1063  0.0394  11.00000  0.05    0.40
Q23   1  -0.0012  0.3297  0.3297  10.50000  0.05    0.40
Q24   1  -0.0285  0.0939  0.9061  10.50000  0.05    0.40
Q25   1   0.1235  0.3430  0.3430  10.50000  0.05    0.39
Q26   1   0.3976  0.3976  0.4296  10.50000  0.05    0.38
Q27   1  -0.0385  0.0385  0.9615  10.16667  0.05    0.38
Q28   1   0.2621  0.0583  0.0583  10.50000  0.05    0.37
Q29   1   0.2234  0.3427  0.3719  11.00000  0.05    0.37
Q30   1   0.4222  0.4887  0.4222  10.50000  0.05    0.36
Q31   1   0.2121  0.2121  0.4950  10.50000  0.05    0.36
Q32   1   0.2164  0.2164  0.4084  10.50000  0.05    0.36
Q33   1   0.0637 -0.0637  0.2617  10.50000  0.05    0.36
Q34   1   0.2853  0.2853  0.4202  10.50000  0.05    0.35
Q35   1   0.1723  0.2744  0.2914  11.00000  0.05    0.35
Q36   1   0.3905  0.2992  0.6095  10.50000  0.05    0.35
Q37   1   0.1604  0.1175  0.0999  11.00000  0.05    0.34
Q38   1   0.0000  0.1966  0.5000  10.50000  0.05    0.34
Q39   1   0.2358  0.2358  0.3517  10.50000  0.05    0.33
Q40   1   0.1305  0.1774  0.1774  10.50000  0.05    0.33
Q41   1  -0.0055  0.1820  0.6561  11.00000  0.05    0.32
Q42   1   0.2471  0.2925  0.7075  10.50000  0.05    0.32
Q43   1   0.0320  0.2896  0.4422  11.00000  0.05    0.32
Q44   1   0.2836  0.1170  0.0088  11.00000  0.05    0.32
Q45   1   0.1600 -0.1600  0.1991  10.50000  0.05    0.32
Q46   1   0.1646  0.2840  0.3179  11.00000  0.05    0.31
Q47   1   0.2996  0.3335  0.3828  11.00000  0.05    0.31
Q48   1   0.0663  0.1391  0.5979  11.00000  0.05    0.31
Q49   1   0.0000  0.0000  0.8487  10.25000  0.05    0.30
Q50   1   0.1324  0.2766  0.4089  11.00000  0.05    0.30
Q51   1   0.0772  0.4298  0.5702  10.50000  0.05    0.30
Q52   1   0.4083  0.3208  0.5917  10.50000  0.05    0.30
Q53   1  -0.1137  0.2784  0.3680  11.00000  0.05    0.30
Q54   1   0.0937 -0.0741  0.1774  11.00000  0.05    0.30
Q55   1   0.0822  0.0822  0.3731  10.50000  0.05    0.30
Q56   1   0.0695  0.4784  0.4784  10.50000  0.05    0.29
Q57   1   0.0024  0.3208  0.4301  11.00000  0.05    0.29
Q58   1   0.2014  0.4037  0.4037  10.50000  0.05    0.29
Q59   1   0.0000  0.2861  0.5000  10.50000  0.05    0.29
Q60   1   0.2737  0.3058  0.6141  11.00000  0.05    0.28
Q61   1   0.1616  0.2791  0.1616  10.50000  0.05    0.28
Q62   1   0.2635  0.3074  0.6202  11.00000  0.05    0.28
Q63   1   0.2334  0.2956  0.2956  10.50000  0.05    0.28
Q64   1   0.0996  0.0996  0.5018  10.50000  0.05    0.28
Q65   1   0.0097 -0.0097  0.8548  10.50000  0.05    0.27
Q66   1   0.1351 -0.0269  0.2808  11.00000  0.05    0.27
Q67   1   0.0471  0.2168  0.6066  11.00000  0.05    0.27
Q68   1   0.2186  0.2386  0.5661  11.00000  0.05    0.27
Q69   1  -0.1015  0.2377  0.3242  11.00000  0.05    0.27
Q70   1  -0.0413  0.2829  0.4616  11.00000  0.05    0.27
Q71   1   0.1511  0.1511  0.5609  10.50000  0.05    0.27
Q72   1  -0.1620  0.3307  0.3582  11.00000  0.05    0.27
Q73   1   0.2841  0.3100  0.3100  10.50000  0.05    0.26
Q74   1   0.0159  0.2079  0.4245  11.00000  0.05    0.26
Q75   1  -0.1147  0.2689  0.3760  11.00000  0.05    0.26
Q76   1   0.0941  0.0941  0.4424  10.50000  0.05    0.26
Q77   1   0.1510  0.2905  0.1510  10.50000  0.05    0.26
Q78   1   0.0316  0.2982  0.2982  10.50000  0.05    0.25
Q79   1   0.0620  0.3493  0.5041  11.00000  0.05    0.25
Q80   1   0.4661  0.3355  0.4059  11.00000  0.05    0.25
;
_shelx_res_checksum                24334
_shelx_hkl_file
;
   1   1  -1    0.33    0.36
   0   0   2  164.96    3.25
  -1   0   2   11.98    0.69
   2   0  -1    6.60    0.78
  -1  -1   2  378.18    7.42
  -1   1   2  365.67    7.45
   2   1  -1  392.21    7.40
   1   1  -2  383.52    7.41
   2   0  -2  181.07    3.57
  -2   0   2  171.41    3.58
   2   2   0  167.97    3.41
   2   1  -2   30.47    1.20
  -2   1   2   37.55    1.41
   2   2  -2 1205.98   23.18
   0   0   3   -0.68    0.87
  -1   0   3 8238.00  156.22
   3   1   0 8254.97  156.22
   0   1   3 7737.48  156.18
   3   0  -1 7939.30  156.28
   0  -1  -3 8437.01  156.19
   0  -1   3 8584.16  156.23
   1   1   3    4.29    0.81
  -1  -1  -3    4.01    0.75
  -1  -1   3    3.43    1.17
  -1   1   3    5.05    1.24
   0  -2  -3  244.64    5.75
  -2  -3   0  225.67    5.66
   0   2   3  234.05    5.74
  -2   0   3  248.48    5.81
   3   0  -2  284.95    5.98
   1  -2  -3  522.66    9.66
   3   2  -1  478.48    9.58
   1   2  -3  451.61    9.67
   3   1  -2  487.55    9.62
  -2  -1   3  499.83    9.63
   2   1  -3  527.57    9.64
  -2   1   3  528.21    9.68
  -1  -2   3  460.12    9.61
   3  -1  -2  461.20    9.80
   2   2  -3   77.83    2.26
   3   2  -2   81.94    2.01
  -3  -3   0 9999.00  188.89
  -3   0   3 9682.38  189.01
   3   3   0 9650.68  188.87
   3   1  -3   70.94    1.91
  -3   1   3   84.25    2.27
   3   3  -1   36.86    1.61
  -3  -3   1   53.13    1.58
  -3  -3  -1   45.31    1.26
   3   3  -2 1026.85   19.83
   0   0  -4 1222.58   23.24
   0   0   4 1194.71   23.26
   1   0   4    3.44    1.05
  -1   0   4    5.39    1.32
   4   0  -1    0.92    1.76
   0  -1  -4   -0.70    1.21
   0  -1   4   -1.43    1.30
   0   1   4   -0.99    1.19
  -1   1   4 1685.74   32.49
  -1  -1   4 1699.88   32.52
   1   1   4 1710.52   32.41
  -1  -1  -4 1714.84   32.39
   1  -1  -4 1744.44   32.49
   0  -2  -4 2920.27   55.41
   0  -2   4 3014.33   55.54
  -2   0   4 3056.64   55.52
  -4  -2   0 2770.24   55.44
   4   2   0 2829.67   55.42
   4   0  -2 2750.62   55.56
   0   2   4 2972.36   55.43
  -2  -1   4   29.57    1.56
  -4  -2   1   31.61    1.46
  -1   2   4   19.37    1.55
  -2   1   4   19.76    1.63
  -1  -2   4   12.44    1.46
   1   2   4   16.89    1.10
   4   2   1   19.13    1.24
   2   1   4   10.85    1.06
  -1  -2  -4   18.22    1.13
   4   2  -1   26.98    1.45
   1  -2  -4   19.41    1.57
  -2   2   4 1298.48   24.47
   2   2   4 1250.20   24.22
  -2  -2   4 1214.38   24.45
   4   3   0  354.28    6.88
  -3  -4   0  323.94    6.84
   0  -3  -4  312.59    7.04
  -3   0   4  325.16    7.15
  -4  -3  -1 1610.03   29.18
  -3  -1   4 1441.82   29.37
  -1  -3  -4 1491.86   29.18
   1  -3  -4 1519.98   29.33
   4   3  -1 1543.56   29.26
  -4  -3   1 1483.78   29.26
  -1  -3   4 1340.56   29.32
  -3  -4  -1 1531.93   29.15
  -4   1   3 1534.57   29.43
  -3  -4   1 1588.79   29.26
  -3   1   4 1495.39   29.40
   4   3   1 1556.64   29.16
  -4  -3   2   77.70    2.26
  -3  -4   2   75.67    2.25
  -4  -4   0 4356.79   81.27
   4   4   0 4224.93   81.25
  -4   0   4 4122.17   81.43
  -4  -4   1   -1.46    1.49
  -4  -4  -1    1.99    1.06
  -4  -4   2  137.81    3.20
  -4  -4  -2  137.64    2.83
  -4  -4   3    9.95    1.67
   0   0   5   -0.82    1.26
   0   0  -5   -0.32    1.17
  -1   0   5  598.03   11.31
   1   0   5  557.81   11.20
   0  -1  -5  610.85   11.24
   0  -1   5  556.82   11.31
   5   1   0  605.68   11.34
   0   1   5  540.61   11.24
   1  -1  -5    3.02    1.29
   1   1   5    1.78    1.15
  -1   1   5    3.00    1.38
   1  -1   5    5.07    1.33
  -1  -1  -5    0.75    1.06
  -1  -1   5    4.64    1.37
  -5  -2   0    4.21    1.54
  -2   0   5   -1.03    1.42
   0  -2   5   -2.19    1.38
   5   2   0    3.19    1.17
   0   2   5    2.60    1.29
   0  -2  -5    0.46    1.25
   1   2   5  838.51   16.89
  -1   2   5  861.29   17.01
   1  -2  -5  860.71   16.99
  -2   1   5  857.86   17.02
   2   1   5  868.65   16.86
  -2  -1   5  893.92   17.04
   5   2   1  878.53   16.94
  -1  -2  -5  888.42   16.89
  -1  -2   5  885.56   17.02
  -2  -2   5    4.21    1.50
   2   2   5    7.35    1.00
  -2   2   5    6.42    1.56
  -5  -2   2    9.37    1.63
  -5  -3   0  867.59   17.34
  -3  -5   0  875.86   17.33
   5   3   0  887.96   17.30
   0  -3  -5  898.86   17.35
  -3   0   5  905.15   17.46
   0   3   5  953.02   17.38
  -3   1   5    7.10    1.69
  -3  -1   5   10.30    1.53
   5   3   1    4.65    0.98
  -5  -3  -1    5.11    1.28
   1   3   5    3.44    1.11
   1  -3  -5    4.35    1.60
  -1  -3   5    4.92    1.43
  -5  -3   1    6.46    1.38
  -3  -5   1   -0.23    1.38
  -1  -3  -5    4.23    1.11
  -3  -2   5   76.29    2.39
  -3   2   5   94.81    2.62
   5   3   2   55.68    1.86
   3   2   5   88.78    1.85
   2   3   5  107.39    1.90
  -5  -3   2   56.67    2.29
  -2  -3   5   72.51    2.28
  -2  -3  -5   97.73    1.84
  -3  -5   2   49.31    2.13
   5   3   3    4.91    0.83
  -5  -3   3    2.94    1.77
   5   4   0  173.34    3.99
  -5  -4   0  179.73    3.97
  -4  -5   0  186.97    3.91
  -4   0   5  201.31    4.37
   0  -4  -5  167.15    4.17
   5   4   1   45.26    1.54
  -1  -4  -5   42.82    1.62
  -4  -1   5   61.67    2.15
  -1  -4   5   40.34    2.18
  -5  -4   1   51.29    1.88
  -5   1   4   54.80    2.42
  -4  -5  -1   47.58    1.58
  -4  -5   1   68.68    1.88
  -5  -4  -1   49.10    1.58
  -4   1   5   63.90    2.31
  -4   2   5   34.15    2.15
  -5  -4  -2   36.00    1.29
  -4  -5  -2   27.04    1.20
  -2  -4  -5   24.16    1.15
  -5  -4   2   30.75    1.80
  -4  -5   2   27.71    1.67
   5   4   2   28.69    1.11
  -5  -4   3 2334.68   45.07
  -4  -5   3 2358.33   45.08
  -5  -5   0  784.49   13.39
  -5   0   5  901.80   13.81
  -5  -5  -1   18.21    1.35
  -1  -5  -5   29.33    1.69
  -5  -5   1   22.06    1.66
  -5  -5   2  203.80    4.28
  -2  -5  -5  177.95    3.99
  -5  -5  -2  204.07    4.00
  -5  -5   3    3.59    1.77
  -5  -5   4  786.70   15.48
   0   0   6 1288.57   24.84
  -1   0   6   -1.67    1.50
   1  -1   6  265.40    4.99
  -1  -1  -6  274.10    4.96
   1   1   6  235.23    4.96
  -1  -1   6  214.84    5.04
  -1   1   6  207.46    4.99
   0  -2   6  739.24   14.72
   0   2   6  757.24   14.65
   2   0   6  778.92   14.65
   0  -2  -6  745.94   14.65
  -2   0   6  743.97   14.76
  -2   1   6   19.31    1.52
   1   2   6   21.98    1.33
   2   1   6   16.89    1.23
   6   2   1   18.71    1.43
  -2  -1   6   24.38    1.67
  -6  -2   1   22.89    1.79
  -1  -2   6   11.79    1.55
  -1  -2  -6   17.42    1.24
  -1   2   6   22.09    1.52
  -6  -1   2   22.27    2.08
   1  -2   6    7.96    1.63
  -2   2   6   93.28    2.64
   2   2   6   89.85    2.20
  -2  -2   6   94.42    2.56
   6   2   2   82.71    2.30
   0   3   6   38.84    1.83
   0  -3  -6   38.31    1.78
  -6  -3   0   56.06    1.98
   0  -3   6   24.76    2.07
  -3   0   6   50.48    2.11
  -6  -3   1  367.96    8.14
  -1   3   6  424.92    8.15
  -3   1   6  421.24    8.23
   6   3   1  387.42    7.95
  -1  -3  -6  395.54    7.96
   1   3   6  386.99    7.96
  -1  -3   6  429.31    8.15
  -3  -1   6  402.02    8.20
   3   1   6  426.67    7.95
  -2   3   6   27.17    1.94
  -3  -6   2   -0.95    1.87
  -2  -3  -6   25.72    1.20
   3   2   6   22.22    1.20
   6   3   2    8.59    1.12
  -6  -3   2    9.20    1.65
   2   3   6   28.10    1.19
  -6  -2   3   23.73    1.92
  -2  -3   6    9.61    1.71
  -3   2   6   21.25    1.96
  -3  -2   6   13.75    1.77
   3   3   6 1711.67   33.23
  -3  -6   3 1770.90   33.50
   6   3   3 1736.82   33.26
  -6  -3   3 1760.36   33.50
  -3  -3   6 1752.19   33.52
  -6  -4   0 3394.58   66.61
  -4   0   6 3507.11   66.76
   0  -4  -6 3522.67   66.62
  -4  -6   0 3503.68   66.57
  -1  -4   6   40.45    2.29
  -6  -4  -1   63.18    2.10
  -4  -1   6   72.65    2.56
  -4  -6   1   35.41    2.06
  -6  -4   1   64.00    2.18
   6   4   1   54.29    1.82
  -4   1   6   83.31    2.71
  -1  -4  -6   78.45    2.08
   6   4   2  182.04    3.74
  -4  -2   6  179.91    4.23
  -2  -4   6  173.80    4.31
  -4  -6   2  224.65    4.26
  -4   2   6  152.48    4.27
  -6  -4   2  199.89    4.16
  -2  -4  -6  161.92    3.73
  -4  -6  -2  186.13    3.74
  -4  -6  -3   -1.49    0.89
  -6  -4   3    0.20    1.86
   4   3   6    3.10    0.89
  -4  -6   3   -2.57    1.86
   6   4   3    4.23    0.93
  -4  -6   4  505.49   10.57
  -6  -4   4  550.72   10.63
  -5   0   6  109.84    3.31
  -6   0   5   99.13    3.16
  -5  -6   0   92.32    2.66
  -6  -5   0   95.46    2.68
  -5   1   6  578.63   11.16
  -1  -5  -6  607.77   10.87
  -6  -5  -1  564.77   10.83
  -6  -5   1  515.26   10.88
  -5  -1   6  529.38   11.03
   6   5   1  523.10   10.84
  -5  -6   1  564.97   10.96
  -1  -5   6  526.95   11.18
  -6   1   5  547.03   11.24
  -5  -6  -1  544.56   10.77
  -2  -5  -6   33.17    1.27
  -5   2   6   33.55    2.30
   6   5   2   14.60    1.18
  -5  -6   2   22.20    1.95
  -6  -5  -2   25.78    1.49
  -5  -6  -2   22.06    1.28
  -6  -5   2   22.82    1.79
  -5  -6  -3  237.74    4.58
  -3  -5  -6  213.17    4.55
  -5  -6   3  244.23    5.17
  -6  -5   3  253.38    5.13
  -5  -6   5  996.28   19.27
  -6  -5   5  963.27   19.24
  -6  -6   0    5.34    1.54
  -6   0   6   15.10    2.19
  -6  -1   6   23.88    2.22
  -6  -6   1   17.86    1.77
  -6  -6  -1   20.20    1.60
  -1  -6  -6   33.13    1.87
  -6   1   6   36.38    2.64
  -2  -6  -6  854.98   16.74
  -6  -6   2  871.21   16.94
  -6  -6  -2  871.17   16.73
  -6  -6  -3   38.60    1.58
  -6  -6   3   30.82    2.45
  -6  -6   4    2.43    2.37
  -6  -5   6   81.67    3.30
  -5  -6   6   75.43    3.22
  -6  -6   6 1141.62   22.49
   0  -1   7 4296.64   86.06
   0   1   7 4664.69   86.08
  -1   0   7 4740.15   86.14
   1   0   7 4364.91   86.03
  -1   1   7   43.06    2.07
   1  -1   7   25.15    1.77
  -1  -1   7   35.97    2.10
   1   1   7   37.20    1.78
   2   0   7   51.57    1.92
  -2   0   7   72.49    2.32
   0   2   7   60.52    2.17
   0  -2   7   40.60    2.18
   1  -2   7  585.33   11.90
  -7  -2   1  650.92   12.03
  -1  -2   7  547.99   11.88
   2  -1   7  673.51   11.90
  -1   2   7  590.76   11.84
  -2   1   7  552.46   11.88
  -7  -1   2  625.85   12.05
  -2  -1   7  620.90   11.95
   2   1   7  575.93   11.74
   1   2   7  622.51   11.77
  -7  -2   2    2.57    1.89
  -2   2   7    5.99    1.81
  -2  -2   7   -2.52    1.71
   7   2   2   -0.97    1.42
   2   2   7   10.86    1.38
  -3   0   7  577.17   11.11
   0   3   7  576.09   10.93
   0  -3   7  586.90   11.05
  -3  -1   7   63.51    2.67
   1   3   7   92.49    2.37
  -3   1   7   98.03    2.72
   3   1   7   93.13    2.25
  -1  -3  -7   68.46    2.40
  -1   3   7   81.20    2.59
  -7  -3   1   92.17    2.75
  -1  -3   7   49.96    2.56
  -7  -1   3  101.18    3.11
   7   3   2  842.39   15.07
  -7  -3   2  865.99   15.34
  -3   2   7  726.10   15.25
  -3  -2   7  775.01   15.27
  -2  -3  -7  738.50   14.99
   2   3   7  741.49   14.99
   3   2   7  787.00   15.02
  -7  -2   3  826.04   15.37
  -2  -3   7  731.72   15.26
  -2   3   7  759.76   15.22
   7   3   3    0.59    1.36
  -3  -3   7    2.71    2.16
   0   4   7    2.80    1.79
   0  -4   7   -0.59    2.37
  -4   0   7   15.35    2.13
  -7  -4   0   10.42    2.14
  -1  -4   7 2044.51   35.50
  -7  -4   1 1702.01   35.42
  -4  -7  -1 1793.63   35.31
  -1  -4  -7 1874.20   35.26
  -4  -1   7 1897.63   35.51
   1   4   7 1865.03   35.26
  -4  -7   1 1781.48   35.35
  -4   1   7 1887.47   35.53
  -7  -4  -1 1735.88   35.36
  -2  -4   7   72.97    2.86
   2   4   7   98.29    2.27
  -2  -4  -7   94.85    2.37
   4   2   7   87.90    2.16
   7   4   2   68.64    2.22
  -7  -2   4  109.33    3.11
  -4  -2   7   99.80    3.02
  -4   2   7  112.01    3.07
  -7  -4   2   89.65    2.89
   3   4   7  349.16    7.22
   7   4   3  389.83    7.24
  -4   3   7  338.38    7.76
  -3  -4   7  353.70    7.77
  -4  -3   7  367.25    7.72
  -3  -7   4  388.40    7.89
  -4  -7   3  405.95    7.65
  -7  -4   3  406.77    7.69
  -7  -3   4  390.65    7.73
   4   3   7  343.85    7.22
   4   4   7   -1.44    0.95
  -7  -4   4   -3.97    2.21
  -7  -5   0  990.99   19.70
  -5  -7   0  992.09   19.64
  -5  -7  -1    3.17    1.60
  -7  -5   1    1.32    1.98
  -5  -7   1   -3.63    1.91
  -7  -5  -1    7.70    1.85
  -5  -1   7    8.17    2.19
  -1  -5  -7    1.86    1.56
  -5  -2   7 1094.41   22.07
  -5  -7   2 1107.18   21.96
  -2  -5  -7 1174.76   21.76
  -5  -7  -2 1120.01   21.75
  -2  -5   7 1148.10   22.06
  -7  -5  -2 1150.75   21.85
   7   5   2 1120.86   21.79
  -5   2   7 1153.36   22.21
  -7  -5   2 1058.86   21.97
  -3  -7   5   62.78    3.28
  -7  -3   5  124.08    3.33
  -3  -5  -7   99.92    2.38
  -5  -7  -3   96.73    2.39
  -5  -7   3   90.89    3.19
   7   5   3   89.85    2.39
  -7  -5   3  113.48    3.25
   5   3   7  110.05    2.43
  -5  -7   4  229.89    4.81
  -7  -4   5  200.69    4.86
  -5  -7  -4  203.90    4.01
   7   5   4  219.38    4.03
  -4  -7   5  180.47    4.98
  -7  -5   4  221.59    4.85
   7   4   5  165.68    4.00
  -7  -5   5   -0.44    2.39
  -5  -7   5   -5.53    2.61
  -7  -6   0   77.33    2.75
  -6  -7   0   63.89    2.54
  -7   0   6   67.64    3.27
  -1  -6   7  197.82    5.29
  -7  -6   1  228.71    4.88
  -6  -1   7  176.75    4.99
  -6   1   7  203.02    5.12
  -6  -7   1  188.02    4.73
  -7  -6  -1  212.59    4.54
  -6  -7  -1  198.40    4.56
  -7  -6   2   87.14    2.91
  -6  -7   2   74.40    2.88
  -2  -6  -7  102.45    2.42
  -6  -2   7  116.02    3.33
  -6  -7  -2   84.26    2.37
  -6   2   7  115.21    3.54
  -7  -6  -2   82.57    2.47
  -7  -6   3 2246.98   43.88
  -3  -6  -7 2232.97   43.55
  -6  -7   3 2277.11   43.88
  -3  -7  -6 2204.97   43.56
  -7  -6   4   99.24    3.65
  -6  -7   4   90.23    3.62
  -4  -7   6   92.22    3.87
  -5  -7   6   -3.36    2.64
  -7  -6   5   -1.34    2.57
  -7  -6   6   -4.97    2.59
  -7   0   7 4519.72   87.06
  -7  -7   0 4537.02   86.75
  -7  -1   7   81.56    3.88
  -7   1   7   97.45    4.17
  -7  -7  -2   -2.45    1.97
  -2  -7  -7   -0.30    1.94
  -7  -7  -3   22.37    2.04
  -7  -7   3    5.96    2.95
  -7  -7   4 1637.62   31.84
  -5  -7   7   54.47    3.39
  -7  -7   5   49.82    2.95
  -7  -5   7   62.79    3.30
  -7  -6   7  411.40    8.66
  -7  -7   6  407.47    8.62
   0   0   8 3524.46   67.54
   0  -1   8   -3.91    2.07
  -1   0   8    0.61    2.03
   1   0   8   -1.32    1.87
   0   1   8   -2.52    2.05
   1   1   8  967.08   18.04
  -1   1   8  944.51   18.10
  -1  -1   8  932.56   18.15
  -2   0   8  127.59    3.29
   2   0   8  127.14    3.17
   0   2   8  138.45    3.17
  -2  -1   8   15.01    1.83
  -2   1   8   26.85    2.03
   2  -1   8   14.74    1.62
   1   2   8   15.43    1.60
  -1   2   8   13.73    1.68
   1  -2   8   11.49    1.69
  -1  -2   8   14.14    1.92
   2   1   8   25.42    1.75
  -2  -2   8  331.69    7.01
  -8  -2   2  334.46    7.12
   2   2   8  332.20    6.69
   2  -2   8  340.73    6.99
  -2   2   8  319.64    6.91
   0  -3   8    3.36    1.85
   3   0   8    4.25    1.58
  -3   1   8  479.98    9.43
  -1   3   8  469.08    9.32
  -8  -3   1  416.90    9.43
  -8  -1   3  443.26    9.58
   3   1   8  469.84    9.14
   1  -3   8  491.82    9.45
  -3  -1   8  437.31    9.39
   1   3   8  455.71    9.16
  -1  -3   8  470.05    9.37
  -3  -2   8   19.83    2.15
  -2   3   8   36.00    2.10
  -3   2   8   34.79    2.30
  -8  -3   2   39.30    2.39
  -8  -2   3   39.68    2.45
   2   3   8   45.31    1.75
  -2  -3   8   22.89    2.27
   3   2   8   36.88    1.69
   3   3   8   78.84    2.13
   8   3   3   72.72    2.18
  -3   3   8   72.09    2.80
  -3  -3   8   71.42    2.77
  -8  -4   0  724.70   14.88
  -4   0   8  751.32   14.94
   0  -4   8  707.96   14.82
  -8  -1   4   -1.45    2.55
   4   1   8    3.03    1.61
  -4   1   8    5.20    2.27
   2   4   8  355.89    7.37
   4   2   8  391.16    7.33
  -8  -2   4  336.91    7.87
  -4  -2   8  342.30    7.74
  -2  -4  -8  383.31    7.37
  -4   2   8  374.32    7.82
  -2   4   8  343.55    7.64
  -4  -8   2  385.76    7.85
  -8  -4   2  334.58    7.73
  -2  -4   8  388.83    7.75
  -4  -3   8   48.86    2.62
  -3  -4   8   56.48    2.89
   4   3   8   57.84    1.85
  -8  -3   4   72.80    2.92
   3   4   8   66.18    1.86
  -4  -8   3   30.44    2.58
  -3  -8   4   31.82    3.32
   8   4   3   46.49    1.75
  -8  -4   3   64.08    2.75
  -4   3   8   59.36    2.90
  -4  -4   8   56.55    2.72
   4   4   8   55.47    1.64
  -4  -8   4   71.82    2.82
  -8  -4   4   76.46    2.80
   8   4   4   61.28    1.73
  -5   0   8    0.36    2.08
  -8  -5   0   -4.44    2.17
  -8  -5  -1  660.38   12.93
  -5  -1   8  677.81   13.11
  -5   1   8  703.97   13.23
  -5  -8  -1  635.89   12.77
  -5  -8   1  680.03   12.94
  -8  -5   1  647.41   12.98
   5   2   8   -1.18    1.45
  -2  -5   8   -4.69    2.41
  -5   2   8    3.69    2.42
  -5  -2   8    3.31    2.34
  -2  -5  -8   -2.39    1.60
  -8  -5   2    0.67    2.32
  -8  -3   5  607.69   12.59
   5   3   8  644.80   12.09
  -5  -3   8  625.63   12.60
  -3  -5  -8  583.26   12.09
  -5  -8  -3  630.74   12.11
  -3  -8   5  664.07   12.87
  -5   3   8  624.80   12.67
  -5  -8   3  611.93   12.50
  -3  -5   8  616.31   12.56
  -8  -5   3  611.20   12.49
   8   5   3  623.09   12.10
  -4  -8   5   -2.82    2.47
  -8  -5   4   13.11    2.49
  -5  -8  -4    6.60    1.31
   8   4   5   11.54    1.33
   8   5   4    9.95    1.28
  -5  -8   4    1.22    2.42
  -8  -4   5   12.45    2.33
   8   5   5  376.11    7.47
  -5  -8   5  400.69    8.17
  -8  -5   5  394.60    8.20
  -8  -6   0 1134.68   21.64
   0  -6   8 1162.74   22.15
  -6  -8   0 1082.69   21.65
  -6   0   8 1064.92   21.91
  -6  -8   1  107.96    3.66
  -6  -8  -1  108.07    3.25
  -8  -6  -1  125.21    3.49
  -6  -1   8  110.53    3.83
  -8  -6   1  132.66    3.63
  -8   1   6  109.72    4.12
  -1  -6   8   69.38    3.86
  -6   1   8  148.19    4.23
  -6  -8  -2  109.68    2.94
  -6   2   8  103.19    3.94
  -8  -6   2  130.16    3.56
  -2  -6  -8  119.04    3.00
  -2  -6   8   84.60    3.51
  -6  -2   8  128.37    3.85
  -6  -8   2  138.76    3.66
  -8  -6  -2  118.54    3.21
   8   6   3    2.89    1.47
  -6  -8  -3    0.25    1.66
  -3  -6  -8   10.24    1.60
  -8  -6   3    1.59    2.62
  -6  -3   8    5.99    2.77
  -6  -8   3   -3.75    2.83
   6   3   8   11.62    1.37
  -6  -8   4 1106.22   20.62
  -8  -4   6 1005.24   20.58
  -6  -8  -4 1031.76   20.03
  -8  -6   4 1043.88   20.51
  -4  -8   6 1050.66   20.63
   6   4   8 1038.61   19.99
  -5  -8   6   35.60    2.92
  -8  -6   5   38.75    3.01
  -8  -5   6   44.96    2.98
  -6  -8   5   28.86    2.92
  -8  -6   6  215.83    5.30
  -6  -8   6  197.01    5.31
  -8   0   7   84.06    4.77
  -7   0   8   98.68    4.92
  -7  -8   0   38.49    3.66
  -8  -7   0   50.54    3.86
  -8  -7   1 2364.36   47.81
  -7  -8   1 2484.71   47.84
  -8   1   7 2505.51   48.15
  -7  -1   8 2427.94   48.11
  -7  -8  -1 2517.63   47.73
  -8  -7  -1 2499.55   47.76
  -7   1   8 2463.47   48.09
  -7  -8  -2  123.19    3.48
  -2  -8  -7  172.55    4.11
  -7   2   8  157.91    4.60
  -8  -7  -2  124.49    3.58
  -7  -8   2  105.85    3.94
  -7  -2   8  138.49    4.41
  -8  -7   2  131.13    4.03
  -2  -7  -8  144.54    3.50
  -7  -8   3  575.39   11.40
  -3  -7  -8  537.39   10.92
  -8  -7   3  564.49   11.40
  -7  -8  -3  580.33   11.02
  -3  -8  -7  548.59   10.95
  -5  -8   7  263.49    6.06
  -8  -5   7  259.23    6.05
  -7  -8   5  227.69    5.86
  -8  -7   5  236.91    5.87
  -7  -8   6  112.64    4.53
  -6  -8   7  132.92    4.72
  -7  -6   8  126.18    4.76
  -6  -7   8  115.53    4.45
  -8  -7   6  130.35    4.55
  -8  -7   7 1522.02   28.52
  -7  -8   7 1451.83   28.49
  -8  -8   0 3804.60   71.58
  -8   0   8 3607.10   71.88
  -8   1   8   47.27    4.57
  -8  -1   8   31.59    4.38
  -8  -8  -2  226.62    4.94
  -8  -8   2  199.83    5.19
  -8  -8  -3   51.00    2.22
  -8  -8   3   42.60    2.89
  -4  -8  -8  561.65   11.39
  -8  -8   4  699.23   12.13
  -5  -8   8   16.84    3.21
  -8  -5   8   21.56    2.99
  -8  -8   6  115.11    4.37
  -6  -8   8  106.34    4.50
  -7  -8   8    2.16    4.73
  -8  -7   8    2.76    4.77
  -8  -8   8 1496.77   29.64
  -1   0   9  820.03   16.76
   1   0   9  845.39   16.71
   0   1   9  847.55   16.73
   0  -1   9  903.64   16.83
   1  -1   9   32.28    2.02
   1   1   9   38.78    2.12
  -1  -1   9   39.93    2.32
  -1   1   9   37.01    2.25
   2   0   9   60.91    2.19
  -2   0   9   69.21    2.56
   0   2   9   57.92    2.38
   0  -2   9   46.21    2.40
   2   1   9   11.44    1.62
   1  -2   9   11.10    1.75
  -1   2   9    6.59    1.87
  -2  -1   9   10.99    2.12
  -1  -2   9   11.19    2.07
   1   2   9    7.26    1.62
   2  -1   9    8.77    1.55
  -2   1   9   12.15    1.97
   2   2   9    7.54    1.71
   2  -2   9    4.47    1.78
  -2  -2   9    3.32    1.88
  -2   2   9    5.83    2.06
  -3   0   9  747.16   14.31
   0  -3   9  733.86   14.22
   3   0   9  690.84   14.01
   0   3   9  705.52   14.07
  -3   1   9   15.25    2.03
   3   1   9   14.79    1.70
   1  -3   9    8.04    1.91
  -1  -3   9   11.84    2.02
  -1   3   9   12.60    1.90
  -3  -1   9   13.63    2.12
   3  -1   9    6.95    1.93
   1   3   9   11.19    1.57
  -3   2   9  100.72    3.05
  -2   3   9  101.93    2.97
  -9  -2   3   98.58    3.34
  -2  -3   9   87.70    3.01
   2  -3   9   74.63    3.12
  -9  -3   2   95.69    3.27
   2   3   9  112.45    2.60
   3   2   9   99.32    2.61
  -3  -2   9   92.97    3.10
  -3   3   9   -2.74    1.98
  -3  -3   9   -1.14    2.13
  -9  -3   3    4.24    2.31
  -4   0   9    9.23    2.14
   0   4   9    4.82    1.70
   0  -4   9    5.46    2.07
   4   0   9    6.35    1.88
  -4   1   9  178.40    4.40
   1   4   9  184.43    3.95
   1  -4   9  168.13    4.42
   4   1   9  163.52    3.83
  -4  -1   9  157.67    4.27
  -9  -4   1  182.10    4.51
  -1  -4   9  163.01    4.31
  -1   4   9  187.82    4.18
  -9  -1   4  199.04    4.70
   2   4   9   -2.68    1.45
  -9  -4   2   -0.48    2.28
  -2  -4   9   -0.73    2.06
  -2   4   9   -1.81    2.09
  -4   2   9   -2.32    2.28
  -9  -2   4    5.04    2.55
  -4  -2   9    1.02    2.12
   4   2   9   -0.37    1.47
  -9  -3   4  423.41    8.52
  -4  -3   9  438.23    8.49
  -4  -9   3  419.08    8.64
   3   4   9  369.55    7.82
  -3   4   9  379.51    8.23
  -9  -4   3  427.43    8.49
   4   3   9  399.49    7.88
  -4   3   9  404.09    8.47
  -3  -4   9  357.10    8.30
   4   4   9    3.95    1.36
   9   4   4    1.28    1.46
  -9  -4   4   -0.13    2.75
  -4  -9   4   -3.26    2.73
  -4  -4   9   -3.13    2.61
  -5  -9   0   54.55    2.29
  -9  -5   0   48.22    2.60
  -5   0   9   56.61    2.66
   5   1   9    5.11    1.70
  -5  -9  -1    3.66    1.85
  -5   1   9    7.72    2.28
   1  -5   9    4.87    2.55
  -5  -1   9    8.27    2.28
  -9  -5   1    9.55    2.25
  -1  -5   9    4.09    2.01
  -5  -9   1    1.23    2.03
  -9  -5   2   13.01    2.24
  -5   2   9    7.53    2.22
  -5  -9   2   17.36    2.14
  -2  -5   9    6.98    2.15
  -5  -9  -2   10.98    1.80
  -9  -2   5   16.59    2.41
   5   2   9    8.59    1.38
  -5  -2   9   19.82    2.23
  -9  -3   5   26.03    2.65
  -3  -5  -9   12.01    1.62
  -5   3   9   23.84    2.66
  -3  -9   5    2.37    3.33
  -3  -5   9   11.44    2.36
  -9  -5   3   19.15    2.48
  -5  -3   9   17.20    2.43
  -5  -9   3   13.62    2.35
   5   3   9   26.09    1.52
  -5  -9  -3    7.81    1.83
  -4  -5   9  407.19    9.51
   9   4   5  444.40    9.05
   5   4   9  461.74    8.96
   9   5   4  459.34    8.96
  -5  -9   4  508.75    9.62
  -9  -5   4  468.51    9.53
  -5  -4   9  454.92    9.56
  -9  -4   5  462.15    9.64
  -4  -9   5  424.46    9.61
  -9  -5   5   -3.93    2.39
   9   5   5   -1.55    1.10
  -9  -6   0   -0.89    2.49
  -6  -9   0    1.76    2.18
  -6  -9   1   95.87    3.08
  -1  -6   9   82.45    3.20
  -6  -9  -1  105.80    2.91
  -9  -6   1  109.76    3.36
  -6   1   9   97.08    3.45
  -9  -6  -1  109.96    3.02
  -6  -1   9   81.18    3.30
  -9  -2   6   17.02    2.54
  -6  -9   2    4.33    2.22
  -6  -2   9   15.89    2.44
  -9  -6   2   12.26    2.19
  -6   2   9   14.43    2.53
  -2  -6   9    5.33    2.31
  -6  -9  -2    8.53    1.64
  -6  -9   3  177.63    4.25
  -6   3   9  160.36    4.50
  -9  -6   3  196.57    4.37
   6   3   9  150.85    3.56
  -9  -3   6  180.47    4.53
  -6  -3   9  161.27    4.32
  -3  -6  -9  161.10    3.66
  -6  -9  -3  178.33    3.68
  -3  -9   6  179.17    5.02
   9   6   3  142.30    3.67
  -3  -6   9  137.34    4.28
  -9  -6   4    5.37    2.35
  -6  -4   9    3.93    2.54
  -4  -9   6    2.52    2.75
  -6  -9   4    0.98    2.44
  -9  -4   6    8.33    2.43
  -6  -9  -4    6.32    1.43
   9   6   4    7.03    1.30
  -9  -6   5   33.01    2.60
  -6  -9   5   31.71    2.78
   9   5   6   20.02    1.06
  -9  -5   6   32.39    2.58
   9   6   5   22.29    1.16
  -5  -9   6   32.80    2.74
  -6  -9  -5   29.25    1.18
  -9  -6   6   10.50    2.65
  -6  -9   6    6.45    2.74
  -7   0   9  592.20   13.42
   0  -7   9  548.63   13.64
  -7   1   9   64.12    3.41
  -1  -7   9   40.24    3.49
  -7  -9  -1   51.25    2.77
  -7  -9   1   58.88    3.02
  -7  -1   9   68.53    3.41
  -9  -7  -1   73.85    3.04
  -9  -7   1   61.22    3.02
  -7  -9  -2  118.43    3.18
  -7  -9   2  110.67    3.52
  -7  -2   9  112.64    3.71
  -2  -7   9  113.97    3.70
  -7   2   9  129.98    4.13
  -9  -7  -2  126.55    3.28
  -9  -7   2  120.04    3.61
  -7  -9   3   18.39    2.46
  -3  -9   7   21.53    3.02
  -7  -9  -3   22.90    1.79
  -7  -3   9   26.46    2.71
  -3  -7  -9   25.80    1.72
  -9  -7   3   26.49    2.54
  -7  -9  -4  119.81    2.79
  -4  -9   7  123.58    4.00
  -7  -9   4  106.43    3.60
  -4  -9  -7  109.13    2.65
  -9  -7   4  126.59    3.67
   7   4   9   97.92    2.65
  -9  -5   7    6.15    2.70
   9   5   7    3.34    0.77
  -7  -9   5    1.34    2.57
  -5  -9   7    4.82    2.76
  -9  -7   5    8.03    2.50
  -9  -6   7    8.00    3.05
  -6  -9   7    5.51    3.29
  -9  -7   6    4.08    2.91
  -9  -7   7  111.65    4.68
  -7  -9   7  108.56    4.65
  -8  -9   0   21.21    3.25
  -9  -8   0   35.26    3.19
  -8   0   9   72.12    3.99
  -9   0   8   55.99    4.34
  -8  -9   1  774.63   15.03
  -1  -8   9  773.34   15.56
  -8   1   9  730.25   15.39
  -9  -8  -1  746.06   14.86
  -9   1   8  697.59   15.29
  -9  -8   1  779.83   15.04
  -8  -1   9  698.82   15.30
  -8  -9  -1  740.67   14.83
  -8  -9  -2    0.37    2.18
  -8  -2   9    7.43    2.92
  -9  -8  -2    4.21    2.19
  -8  -9   2   -3.57    2.56
  -9  -8   2    2.29    2.50
  -8   2   9   12.95    3.02
  -3  -8  -9    7.08    1.69
  -8  -9   3   -1.62    2.36
  -8  -9  -3    3.52    1.76
  -3  -9  -8    3.96    1.47
  -9  -8  -3    3.56    1.70
  -9  -8   3   -1.03    2.53
  -8  -9   4   14.01    2.71
  -4  -9   8   11.22    3.49
  -8  -9  -4   18.27    1.60
   8   4   9    4.70    1.26
  -4  -8  -9    9.74    1.44
  -4  -9  -8   18.80    1.36
  -9  -4   8   25.02    2.90
  -9  -8   4   14.38    2.62
  -8  -9   5  110.98    3.86
  -5  -9   8  118.94    4.13
  -9  -8   5  112.22    3.81
  -9  -5   8  110.48    3.91
  -9  -8   6   41.55    3.28
  -8  -6   9   40.10    3.35
  -6  -9   8   47.86    3.83
  -9  -6   8   56.71    3.70
  -6  -8   9   44.00    3.52
  -8  -9   6   42.34    3.39
  -7  -8   9  223.92    6.60
  -8  -9   7  234.75    6.54
  -9  -8   7  259.65    6.50
  -7  -9   8  235.36    6.67
  -8  -7   9  228.14    6.58
  -9  -8   8   10.17    3.75
  -8  -8   9    2.11    3.80
  -8  -9   8    3.65    3.82
  -9   0   9  584.22   12.73
  -9  -9   0  613.62   12.31
  -9  -9   2  167.24    4.64
  -9  -9  -2  188.91    4.42
  -9  -9   3   16.10    2.59
  -3  -9  -9   23.89    1.64
  -9  -9  -3   22.67    2.08
  -9  -9   4  166.39    4.25
  -4  -9  -9  129.06    3.18
  -9  -9   5    0.76    2.64
  -5  -9   9    5.66    2.96
  -9  -5   9    9.74    2.93
  -9  -9   6   21.32    3.06
  -6  -9   9   18.31    3.17
  -9  -9   7   -3.61    3.34
  -9  -7   9   -2.67    3.35
  -7  -9   9   -5.13    3.23
  -8  -9   9  117.77    4.42
  -9  -9   8  121.32    4.53
  -9  -8   9  122.76    4.49
   0   0  10   68.38    2.57
   0  -1  10    1.37    1.87
   1   0  10    2.72    1.78
  -1   0  10    2.40    1.95
   0   1  10    2.89    1.86
   1   1  10   60.16    2.22
   1  -1  10   48.75    2.26
  -1  -1  10   52.37    2.44
  -1   1  10   63.22    2.43
   0  -2  10   65.02    2.55
   2   0  10   69.41    2.37
  -2   0  10   69.05    2.62
   0   2  10   72.50    2.52
  -2   1  10   12.29    2.10
  -2  -1  10   15.24    2.07
   1  -2  10   10.06    1.89
  -1   2  10   16.86    1.99
  -1  -2  10   11.78    1.98
   2   1  10   14.04    1.83
   2  -1  10   12.52    1.84
   1   2  10   18.45    1.83
  -2   2  10  137.18    3.67
   2  -2  10  130.81    3.55
   2   2  10  148.94    3.43
  -2  -2  10  139.04    3.74
   3   0  10   -0.01    1.68
  -3   0  10    2.92    2.12
   0  -3  10   -1.37    1.90
   3  -1  10    8.96    1.72
   1  -3  10    6.28    1.91
  -3   1  10    9.78    1.97
   1   3  10    9.04    1.74
   3   1  10    8.17    1.60
  -3  -1  10   10.86    2.07
  -1  -3  10    9.41    2.08
  -1   3  10    8.74    1.94
  -2  -3  10   23.86    2.27
   2  -3  10   21.89    2.42
   2   3  10   33.45    1.95
  -2   3  10   35.76    2.35
  -3  -2  10   29.36    2.34
   3   2  10   31.10    1.89
  -3   2  10   36.02    2.40
   3  -2  10   22.23    2.31
 -10  -3   2   44.92    2.70
  -3   3  10  224.16    5.33
 -10  -3   3  242.76    5.64
  -3  -3  10  214.20    5.36
   3   3  10  228.91    4.88
   0  -4  10   22.04    2.01
   0   4  10   27.19    1.86
   4   0  10   20.20    1.63
  -4   0  10   32.97    2.26
   4   1  10    3.55    1.58
   1   4  10    4.95    1.60
  -4  -1  10    3.91    2.02
 -10  -4   1    5.63    2.24
  -4   1  10    3.16    2.28
   4  -1  10    4.33    2.01
  -1   4  10    0.96    1.68
  -1  -4  10    3.72    1.87
   1  -4  10    1.87    1.97
  -4   2  10   11.11    2.32
  -2   4  10    9.65    2.11
 -10  -4   2    7.11    2.56
  -2  -4  10   11.35    2.17
  -4  -2  10   13.04    2.21
   4   2  10   13.92    1.71
 -10  -2   4   12.56    2.57
   2  -4  10   14.12    2.50
   2   4  10   10.01    1.65
  -3  -4  10   36.82    2.61
  -4  -3  10   32.01    2.63
   3   4  10   42.54    1.87
   4   3  10   42.19    1.97
 -10  -4   3   35.41    2.83
  -4   3  10   41.73    2.56
  -3   4  10   44.08    2.60
 -10  -3   4   46.01    2.96
  -4   4  10  368.17    8.23
  -4 -10   4  424.82    8.88
 -10  -4   4  394.21    8.44
  -4  -4  10  372.60    8.33
   4   4  10  387.35    7.75
 -10  -5   0    0.01    2.05
   0  -5  10   -2.09    2.01
   0   5  10   -2.50    1.57
  -5   0  10    1.06    2.11
   5   0  10   -0.81    2.03
  -5 -10   1   73.59    2.86
   1  -5  10   65.32    3.04
 -10  -5   1   79.60    2.96
  -5  -1  10   77.08    2.96
   5   1  10   71.80    2.27
  -5 -10  -1   76.94    2.95
   1   5  10   71.80    2.29
 -10  -1   5   68.39    3.20
  -1  -5  10   73.86    3.05
  -5   1  10   80.27    2.96
  -5   2  10   10.17    2.26
   2   5  10   11.11    1.52
   5   2  10    7.33    1.44
 -10  -5   2    9.37    2.32
  -2  -5  10    4.30    2.15
 -10  -2   5   14.21    2.70
  -5  -2  10   11.92    2.18
  -5 -10   2    5.71    2.16
   5   3  10   -3.08    1.49
  -5   3  10   -2.02    2.39
   3   5  10    0.14    1.24
  -3  -5  10   -1.47    2.36
 -10  -5   3    1.20    2.43
  -5  -3  10    3.95    2.28
  -5 -10   3   -1.24    2.39
  -3 -10   5   -6.77    3.93
   4   5  10   -2.25    1.27
  -4  -5  10   -1.03    2.50
 -10  -4   5    0.65    2.52
 -10  -5   4   -3.25    2.59
  -5  -4  10   -0.11    2.37
   5   4  10   -1.28    1.49
 -10  -5   5   31.22    2.78
  10   5   5   35.02    1.57
  -5 -10   5   32.57    2.89
   5   5  10   52.82    1.57
  -5  -5  10   61.34    2.91
  -6 -10   0    5.50    2.10
  -6   0  10    7.09    2.44
   1  -6  10   -5.38    2.88
 -10  -1   6    1.20    2.62
  -6   1  10   -0.67    2.41
 -10  -6   1   -3.01    2.32
  -1  -6  10   -4.30    2.20
  -6 -10   1   -4.16    2.22
  -6  -1  10   -1.74    2.24
 -10  -6   2    8.38    2.27
 -10  -2   6   10.48    2.48
  -6   2  10    3.64    2.25
   6   2  10    1.23    1.51
  -2  -6  10    1.40    2.23
  -6 -10   2    5.40    2.15
  -6  -2  10    6.63    2.32
  -6 -10  -2    4.55    1.78
 -10  -3   6   -2.28    2.62
  -3 -10   6   -7.59    3.66
  -3  -6  10   -4.25    2.43
  -6   3  10   -4.74    2.46
  -6  -3  10   -4.07    2.40
  10   6   4   99.14    2.83
  -4  -6  10  123.53    3.99
 -10  -6   4  104.49    3.70
  -6  -4  10  146.46    4.00
  -6 -10   4  129.22    3.79
  -4 -10   6  127.79    4.20
  10   4   6  125.86    3.46
  -6 -10  -4  115.99    2.95
   6   4  10  126.81    2.82
 -10  -4   6  109.45    3.92
  -5 -10   6   40.86    3.61
  -6  -5  10   38.87    2.94
  10   6   5   28.86    1.52
 -10  -5   6   43.28    2.91
  -6 -10  -5   24.81    1.66
   6   5  10   32.81    1.35
  10   5   6   35.23    1.39
  -6 -10   5   36.04    3.00
 -10  -6   5   42.31    2.85
 -10  -6   6   84.60    3.13
  -6 -10   6   79.21    3.49
 -10  -7   1   55.03    3.16
 -10  -7  -1   57.90    2.81
  -1  -7  10   97.67    3.44
  -7 -10   1   71.17    3.11
  -7  -1  10   93.49    3.49
  -7 -10  -1   72.84    2.81
  -7   1  10   97.33    3.29
  -7   2  10   11.27    2.74
  -7  -2  10   16.31    2.51
 -10  -2   7   17.84    2.70
 -10  -7   2    7.12    2.34
  -7 -10  -2    3.91    1.88
  -7 -10   2    3.62    2.52
  -2  -7  10    7.86    2.65
  -2 -10   7    3.24    4.76
 -10  -3   7  120.06    4.20
  -7 -10  -3  122.34    3.10
   7   3  10  109.13    2.89
  -7  -3  10  134.42    4.03
 -10  -7   3  117.26    3.70
  -7 -10   3  130.39    3.90
  -3  -7  10  108.25    3.85
  -7   3  10  123.60    3.92
  -3 -10   7  122.19    4.88
  -4 -10   7   29.45    3.48
 -10  -7   4   45.51    2.93
  -7 -10  -4   40.85    1.89
   7   4  10   40.97    1.70
 -10  -4   7   52.37    3.32
  -7  -4  10   39.38    3.04
  -7 -10   4   38.63    3.23
 -10  -5   7    7.22    2.71
  10   5   7    2.69    1.10
   7   5  10    2.54    0.97
 -10  -7   5    6.72    2.57
  -5 -10   7    2.41    3.01
  -7 -10  -5    6.06    1.33
  -7 -10   5    5.98    2.98
 -10  -6   7    1.33    2.84
 -10  -7   6    4.18    2.89
  -6 -10   7   -2.98    3.11
  -7 -10   6   -5.66    3.06
 -10  -7   7   55.84    3.71
  -7 -10   7   61.34    3.77
  -8   0  10    4.66    3.18
   0  -8  10    1.28    4.19
  -8 -10   0    1.39    2.68
 -10  -8   0    5.79    2.87
  -8  -1  10   94.98    4.02
 -10  -8   1   99.87    3.75
  -8 -10  -1   86.29    3.18
  -8   1  10   88.12    3.91
  -8 -10   1   97.90    3.55
 -10  -8  -1  111.56    3.64
  -8 -10  -2  101.80    3.13
  -8 -10   2   94.66    3.49
 -10  -8  -2  112.32    3.16
  -8   2  10   89.96    3.75
  -8  -2  10  103.03    4.07
  -2  -8  10   82.21    3.64
 -10  -8   2  101.98    3.55
  -8  -3  10   16.02    2.55
  -8 -10  -3   12.97    2.04
  -8 -10   3    7.37    2.56
 -10  -8   3   14.04    2.63
  -3 -10   8    6.00    3.15
  -4 -10  -8    1.51    1.27
 -10  -4   8    8.59    2.80
  -8 -10  -4    3.04    1.69
  -8 -10   4    0.87    2.63
   8   4  10    1.09    1.26
 -10  -8   4    3.55    2.60
  -4 -10   8    0.93    2.95
 -10  -8   5    2.11    2.75
   8   5  10   -0.08    0.75
  -8 -10   5   -0.61    2.70
  -5 -10   8   -2.41    2.88
 -10  -5   8    4.40    2.80
 -10  -8   6   23.14    3.02
  -8 -10   6   29.83    3.16
 -10  -6   8   18.87    3.03
  -6 -10   8   22.00    3.29
 -10  -8   7   59.16    3.49
  -8  -7  10   45.60    3.66
 -10  -7   8   53.07    3.63
  -7 -10   8   45.73    3.79
  -8 -10   7   57.53    3.78
  -7  -8  10   40.35    3.66
  -8 -10   8   -1.33    3.31
 -10  -8   8   -0.35    3.06
  -9   0  10   63.50    3.93
 -10   0   9   57.05    4.19
  -9 -10   0   70.01    3.60
 -10  -9   0   59.21    3.56
 -10  -9  -1  177.64    4.69
  -9  -1  10  139.11    5.18
  -9 -10  -1  172.72    4.57
  -9   1  10  149.27    5.08
  -9 -10   1  162.93    4.70
 -10   1   9  149.08    5.04
  -1  -9  10  143.28    5.69
 -10  -9   1  166.18    4.80
  -9 -10  -2    3.96    2.53
  -9  -2  10    4.71    3.13
  -9 -10   2   -4.74    2.79
 -10  -9   2   -2.87    2.86
 -10  -9  -2    5.71    2.51
  -9   2  10    5.87    2.74
  -9 -10   3   67.72    3.23
  -9 -10  -3   70.43    2.68
 -10  -9   3   66.56    3.13
  -9 -10  -4    2.76    1.63
 -10  -4   9    7.44    3.21
 -10  -9   4   -0.29    2.77
   9   4  10   -0.19    1.31
  -4  -9 -10    0.30    1.60
  -4 -10   9    0.55    3.58
  -4 -10  -9    0.34    1.38
  -9 -10   4    0.11    2.82
  -5 -10   9   27.61    3.21
 -10  -9   5   27.70    3.12
 -10  -5   9   22.36    2.90
  -9 -10   5   32.36    3.05
 -10  -6   9    9.31    2.87
  -6 -10   9   10.97    3.38
  -9  -6  10   14.35    3.06
  -9 -10   6   18.96    3.16
 -10  -9   6   12.97    2.96
  -6  -9  10    8.38    3.04
 -10  -7   9   16.35    3.24
  -9 -10   7    9.62    3.30
  -7  -9  10   12.27    3.25
 -10  -9   7   18.09    3.17
  -9  -7  10    9.53    3.49
  -7 -10   9   11.19    3.38
  -9  -8  10    5.44    3.10
 -10  -9   8    4.35    3.14
  -8  -9  10    2.81    3.01
 -10  -8   9    1.80    3.01
  -9 -10   8   12.06    3.34
  -8 -10   9    5.91    3.31
 -10  -9   9   35.76    3.39
  -9  -9  10   39.94    3.37
  -9 -10   9   31.73    3.36
 -10 -10   0  472.52   10.07
 -10   0  10  438.14   10.52
 -10   1  10   60.80    3.98
 -10 -10  -1   47.34    3.31
 -10 -10   1   53.62    3.67
 -10  -1  10   61.10    3.89
 -10 -10   2   91.94    3.97
 -10 -10  -2   77.00    3.37
  -4 -10 -10  103.46    3.03
 -10 -10   4  139.35    4.20
 -10 -10   5    2.51    2.89
 -10  -5  10    7.13    2.85
  -5 -10  10    5.28    3.09
 -10  -6  10   24.90    3.10
 -10 -10   6   20.34    3.02
  -6 -10  10   20.53    3.55
 -10  -8  10   68.86    3.75
  -8 -10  10   78.73    4.02
 -10 -10   8   66.96    3.81
  -9 -10  10   -5.40    3.16
 -10 -10   9   -6.23    3.09
 -10  -9  10   -2.62    3.11
 -10 -10  10    6.91    3.24
   1   0  11  123.35    3.48
   0   1  11  127.47    3.49
  -1   0  11  120.13    3.53
   0  -1  11  129.50    3.55
  -1  -1  11    1.95    2.09
   1   1  11   -1.16    2.01
  -1   1  11    0.80    2.05
   0  -2  11    7.93    2.16
   0   2  11   11.54    1.98
   2   0  11   12.25    1.98
  -2   0  11   12.67    2.11
   2  -1  11    7.32    1.81
  -1   2  11    3.37    1.90
   2   1  11    6.07    1.77
  -1  -2  11    7.60    2.03
   1   2  11    4.66    1.87
  -2  -1  11    6.12    2.08
   1  -2  11    9.49    1.97
  -2   1  11    5.73    2.14
  -2  -2  11   -3.77    2.08
   2  -2  11   -0.79    1.85
   2   2  11   -2.63    1.69
  -2   2  11   -0.58    1.89
  -3   0  11   46.25    2.51
   3   0  11   43.01    2.05
   0  -3  11   48.38    2.36
   0   3  11   44.00    2.10
   3   1  11    5.86    1.72
   1  -3  11    2.34    1.93
   3  -1  11    3.14    1.74
   1   3  11    6.69    1.70
  -3  -1  11    3.12    2.05
  -3   1  11    5.60    1.96
  -1   3  11    5.44    2.02
  -1  -3  11    5.20    2.13
  -3   2  11    2.08    2.13
   3   2  11   -0.66    1.68
  -3  -2  11    1.56    2.00
  -2   3  11   -2.54    1.99
   2  -3  11   -0.01    1.88
  -2  -3  11   -0.74    2.13
   3  -2  11   -2.12    1.84
   2   3  11   -0.68    1.67
  -3  -3  11   -3.23    2.16
   3  -3  11   -4.73    2.29
 -11  -3   3   -1.54    2.43
   0  -4  11   -0.57    2.04
  -4   0  11    1.35    2.09
   0   4  11   -0.99    1.82
   4   0  11   -0.21    1.65
   1  -4  11   40.77    2.39
   4  -1  11   38.39    2.14
   1   4  11   50.23    2.02
   4   1  11   42.61    1.98
  -1   4  11   42.44    2.07
  -4   1  11   45.64    2.43
  -1  -4  11   40.10    2.37
  -4  -1  11   43.58    2.37
  -4   2  11   -1.72    2.16
  -2   4  11   -1.52    1.94
  -4  -2  11    0.65    2.08
   4  -2  11   -4.51    2.32
 -11  -4   2    2.43    2.29
   4   2  11   -3.42    1.63
   2   4  11   -0.90    1.61
  -2  -4  11   -3.07    2.23
   2  -4  11   -1.41    2.32
 -11  -4   3    9.83    2.62
  -4  -3  11   18.28    2.37
  -3   4  11   13.77    2.23
 -11  -3   4    7.50    2.72
   3   4  11    9.79    1.55
  -3  -4  11   18.34    2.30
  -4   3  11   13.08    2.32
   3  -4  11   14.34    2.93
   4   3  11   12.49    1.68
  -5   0  11   32.12    2.54
   0   5  11   24.00    1.94
   0  -5  11   31.02    2.32
   5   0  11   19.05    2.00
  -5  -1  11    1.67    2.31
  -5   1  11    3.96    2.38
   1  -5  11    0.23    2.23
   5  -1  11   -3.72    2.47
   1   5  11   -1.04    1.73
   5   1  11   -1.48    1.76
  -1   5  11    1.84    1.76
  -5 -11   1   -4.80    2.97
 -11  -5   1   -0.81    2.32
  -1  -5  11   -1.76    2.19
 -11  -5   2   -3.30    2.64
 -11  -2   5    1.11    2.59
  -5   2  11   -0.38    2.34
   2   5  11   -1.65    1.47
  -5  -2  11   -1.80    2.28
   5   2  11   -0.81    1.59
  -2  -5  11   -2.16    2.23
  -5   3  11    8.20    2.79
  -3  -5  11    3.33    2.64
   3   5  11    8.52    1.62
 -11  -5   3    3.58    2.74
  -5  -3  11    6.29    2.71
   5   3  11   11.00    1.81
 -11  -3   5    8.29    3.10
  -5   4  11  428.65    8.94
 -11  -5   4  387.36    9.00
  -5  -4  11  443.39    9.02
   5   4  11  407.03    8.21
  -5 -11   4  407.13    9.18
  -4 -11   5  400.81    9.75
 -11  -4   5  363.97    9.04
   4   5  11  412.36    8.21
  -4  -5  11  408.56    8.88
  -5  -5  11   -5.38    3.21
 -11  -5   5    0.43    3.32
   5   5  11   -3.25    1.54
  -6   0  11   -2.56    2.72
  -6 -11   1  108.19    3.61
 -11  -1   6   90.81    3.93
  -1  -6  11  115.56    3.83
  -6   1  11  135.53    4.07
  -6 -11  -1  117.55    3.43
 -11  -6   1  100.58    3.76
   6   1  11  130.38    3.25
   1  -6  11  125.91    4.22
  -6  -1  11  109.28    3.73
  -6 -11  -2   18.21    2.32
 -11  -6   2   31.37    2.92
   6   2  11   27.70    1.90
  -6   2  11   37.15    2.84
   2  -6  11   11.38    3.50
  -2  -6  11   25.87    2.67
  -6 -11   2   18.13    2.81
  -6  -2  11   31.74    2.91
 -11  -2   6   36.60    3.18
  -6  -3  11  353.90    7.74
 -11  -6   3  355.57    7.86
  -3 -11   6  326.61    9.50
  -6 -11   3  402.55    8.11
  -3  -6  11  329.07    7.72
  -6 -11  -3  341.48    7.22
   6   3  11  322.98    6.97
 -11  -3   6  289.85    7.68
  -6   3  11  366.42    7.91
   6   4  11   -3.22    1.83
 -11  -6   4   -2.80    3.41
   6   5  11  117.61    2.69
  -5 -11   6   96.14    4.43
  -6  -5  11  122.87    4.30
 -11  -5   6   93.11    4.15
 -11  -6   5   97.07    4.31
  -6 -11   5  104.22    4.23
  -5  -6  11  119.93    4.22
  -6 -11  -5  106.19    3.12
  -6 -11   6   33.87    3.48
 -11  -6   6   41.84    3.73
  -6 -11  -6   33.10    1.82
  -6  -6  11   35.17    3.15
   0  -7  11  462.19   10.26
 -11  -7   0  436.51    9.90
  -7 -11   0  482.54    9.89
  -7   0  11  506.91   10.29
 -11  -7   1    5.54    2.90
  -1  -7  11    8.73    2.91
  -7  -1  11   20.66    3.42
  -7 -11   1   -5.65    2.74
  -7   1  11   17.08    3.14
   1  -7  11    0.93    3.71
 -11  -1   7   12.94    3.16
  -7 -11  -1   -4.27    2.72
 -11  -2   7   -0.98    3.09
 -11  -7   2   -2.71    2.95
  -7 -11   2   -1.33    2.70
  -2  -7  11   -4.25    2.86
  -7 -11  -2   -3.64    2.18
   7   2  11    4.30    1.79
  -7   2  11    3.16    2.93
  -7  -2  11    8.28    2.64
  -7 -11   3    2.70    2.92
   7   3  11   16.65    1.77
 -11  -3   7   13.47    3.25
  -3  -7  11   12.79    3.07
  -7  -3  11   16.15    3.08
  -7 -11  -3    7.83    2.48
  -3 -11   7   10.35    4.70
 -11  -7   3   13.49    3.23
  -7   3  11   19.77    2.96
  -7 -11   4  244.87    6.05
   7   4  11  221.49    4.81
 -11  -4   7  209.21    6.04
  -7  -4  11  234.11    5.84
  -4 -11   7  219.73    6.31
  -4  -7  11  238.38    6.13
  -7 -11  -4  223.75    5.07
 -11  -7   4  233.34    6.18
   7   5  11   20.29    1.20
  -7  -5  11   24.94    3.09
  -7 -11  -5   20.55    1.93
  -5 -11   7   22.04    4.03
 -11  -7   5   24.19    3.04
 -11  -5   7   23.95    3.29
  -7 -11   5   18.22    3.22
 -11  -6   7  182.94    5.23
 -11  -7   6  169.50    5.17
  -6 -11   7  183.59    5.55
  -7 -11   6  181.37    5.67
  -8   0  11   13.23    3.35
  -8 -11   0    4.25    2.91
 -11  -8   0   12.73    3.11
  -8   1  11  150.37    4.62
 -11  -8  -1  130.04    4.27
  -1  -8  11  157.01    4.82
   1  -8  11  161.24    5.78
  -8  -1  11  164.78    4.85
  -8 -11  -1  149.90    4.21
 -11  -8   1  126.70    4.56
  -8 -11   1  152.19    4.49
 -11  -2   8   14.79    3.05
  -8   2  11   17.50    3.27
  -2 -11   8    9.74    5.05
  -8 -11   2    8.44    2.75
 -11  -8   2   15.84    3.00
  -8 -11  -2   10.38    2.38
  -2  -8  11    7.47    3.04
  -8  -2  11   21.17    2.93
  -3 -11   8   -0.69    3.67
 -11  -3   8   -0.08    2.92
 -11  -8   3   -0.95    2.72
  -3  -8  11    0.37    2.80
   8   3  11    1.60    1.58
  -8 -11  -3   -1.79    2.18
  -8 -11   3    5.45    2.74
  -8  -3  11    1.44    2.61
  -8  -4  11   10.83    2.88
  -4 -11   8    3.57    3.36
  -4 -11  -8    7.86    1.84
   8   4  11   14.73    1.46
 -11  -4   8   15.79    3.11
  -8 -11   4   11.23    2.87
  -8 -11  -4   15.93    2.09
 -11  -8   4   15.72    2.88
 -11  -8   5   18.22    2.93
  -8 -11  -5   16.94    1.53
 -11  -5   8   16.53    3.00
  -8 -11   5   16.55    3.06
  -5 -11   8   10.02    3.39
 -11  -6   8    9.16    3.26
  -8 -11   6   -1.27    3.40
 -11  -8   6    4.99    3.14
  -6 -11   8    2.60    3.60
 -11  -7   8  143.97    5.17
  -7 -11   8  152.83    5.36
 -11  -8   7  146.87    5.09
  -8 -11   7  172.99    5.39
  -8 -11   8    6.58    3.39
  -8  -8  11   10.48    3.30
 -11  -8   8    9.18    3.29
  -9 -11   0    8.38    3.13
 -11  -9   0   10.27    3.53
  -9   0  11   -0.60    3.23
   0  -9  11   -1.03    4.46
  -9 -11   1   59.84    3.59
 -11  -9   1   59.06    3.57
  -9 -11  -1   55.24    3.33
  -9   1  11   57.91    4.01
  -9  -1  11   50.20    3.92
 -11  -9  -1   59.63    3.43
 -11  -9   2   64.38    3.39
 -11  -9  -2   68.23    3.10
  -2  -9  11   50.02    3.58
  -9 -11  -2   68.13    3.23
  -9 -11   2   66.73    3.35
  -9  -2  11   70.21    3.83
  -9   2  11   60.52    3.53
  -3 -11   9    0.20    3.55
  -9 -11   3    7.53    2.96
 -11  -3   9    7.08    3.35
  -9 -11  -3    5.64    2.45
  -9  -3  11    6.80    2.93
 -11  -9   3    4.10    2.96
  -9 -11  -4   44.10    2.07
 -11  -4   9   41.81    3.33
  -4  -9 -11   26.83    2.02
 -11  -9   4   42.57    3.24
  -4 -11   9   29.57    3.55
  -4 -11  -9   24.39    1.59
  -9 -11   4   31.90    3.13
 -11  -5   9   -3.88    3.08
  -5 -11   9   -4.70    3.26
 -11  -9   5   -4.25    2.95
  -9 -11   6   14.05    3.26
 -11  -6   9    4.36    3.21
 -11  -9   6   10.97    3.13
  -6 -11   9    9.14    3.66
  -7 -11   9   13.33    3.56
 -11  -9   7   24.23    3.44
  -9 -11   7   25.54    3.46
 -11  -7   9   18.95    3.30
  -7  -9  11   15.89    3.47
  -9  -7  11   19.71    3.56
 -11  -9   8    8.55    3.26
  -8 -11   9    5.89    3.34
  -8  -9  11   10.24    3.33
  -9 -11   8    1.88    3.18
 -11  -8   9    8.04    3.10
  -9  -8  11    5.55    3.02
  -9  -9  11   -2.98    3.13
  -9 -11   9   -3.71    3.09
 -10 -11   0   34.86    3.44
 -10   0  11   37.65    3.86
 -11 -10   0   34.23    3.59
 -11   0  10   37.38    3.73
 -10 -11   1   -1.26    3.22
  -1 -10  11    3.36    4.19
 -10   1  11    6.59    3.36
 -10 -11  -1    8.02    3.16
 -11 -10   1    3.04    3.07
 -10  -1  11    7.49    3.49
 -11 -10  -1    7.84    3.35
 -11 -10  -2   12.36    2.75
 -10  -2  11   12.85    3.56
 -10 -11  -2   14.39    3.06
 -11 -10   2    9.94    3.13
 -10 -11   2    8.97    3.15
 -11 -10   3  129.37    4.56
 -10 -11   3  128.42    4.52
 -10 -11  -3  139.98    4.00
 -11  -4  10    2.06    3.24
 -10 -11   4   -6.31    3.05
  -4 -11  10   -1.24    3.64
 -11 -10   4   -4.01    3.25
 -10 -11  -4    0.95    1.56
  -5 -11  10   -2.52    3.40
 -10 -11   5   -3.20    3.02
 -11  -5  10   -2.61    3.39
 -11 -10   5   -1.17    2.86
 -10 -11   6    8.79    3.44
  -6 -10  11    3.14    3.52
 -11  -6  10   -3.42    3.40
  -6 -11  10    3.66    3.66
 -10  -6  11    5.84    3.26
 -11 -10   6    1.41    3.26
 -11  -7  10   77.60    4.01
  -7 -10  11   84.54    4.08
 -11 -10   7   72.39    4.02
 -10  -7  11   81.56    4.13
 -10 -11   7   72.87    4.19
  -7 -11  10   78.92    4.27
 -10 -11   8   -4.23    3.34
  -8 -11  10   -3.32    3.47
 -11  -8  10    1.74    3.23
 -10  -8  11   -2.02    3.05
  -8 -10  11   -3.54    3.34
 -11 -10   8   -4.31    3.15
  -9 -10  11   10.33    3.35
  -9 -11  10   10.39    3.24
 -11 -10   9    9.41    3.28
 -10 -11   9    6.70    3.26
 -11  -9  10   12.94    3.39
 -10  -9  11   12.79    3.34
 -10 -10  11   -4.83    3.54
 -11 -10  10   -7.37    3.55
 -11   0  11   21.32    3.84
 -11 -11   0   19.35    3.50
   0 -11  11   29.25    5.48
 -11 -11   1    2.38    3.34
 -11   1  11   -0.27    3.18
 -11 -11  -1   -3.19    3.15
 -11  -1  11   -0.75    3.23
 -11 -11  -2   -2.31    2.85
 -11 -11   2    2.67    3.24
 -11 -11   4   -2.53    3.17
 -11  -5  11   -6.67    3.53
 -11 -11   5   -5.73    3.56
  -5 -11  11   -2.39    3.86
 -11  -6  11  101.94    4.64
 -11 -11   6  114.76    4.68
  -6 -11  11  126.70    5.38
  -8 -11  11    3.95    3.49
 -11  -8  11    0.26    3.36
 -11 -11   8   -0.99    3.25
  -9 -11  11   -2.94    3.94
 -11  -9  11   -6.38    3.74
 -11 -11   9   -3.48    3.55
 -11 -11  10   29.53    4.01
 -11 -10  11   28.55    3.95
 -10 -11  11   27.78    4.11
 -11 -11  11   -3.08    3.76
   0   0  12  557.97   11.46
   0  -1  12    7.40    2.33
   0   1  12    9.31    2.26
   1   0  12   10.72    2.30
  -1  -1  12  133.39    3.76
   1   1  12  143.34    3.69
  -1   1  12  140.95    3.82
   1  -1  12  142.58    3.76
  -2   0  12   88.10    3.10
   2   0  12   76.54    2.65
   0  -2  12   73.37    2.85
   0   2  12   88.11    2.83
   1  -2  12    3.97    2.03
   2   1  12    3.23    1.91
   2  -1  12    4.49    1.92
  -1  -2  12    5.65    1.96
  -2   1  12    4.61    2.17
  -1   2  12    4.67    2.00
  -2  -1  12    3.62    2.16
   1   2  12    5.40    2.05
   2  -2  12    0.18    2.03
  -2  -2  12    1.89    2.12
  -2   2  12    6.01    2.03
   2   2  12    3.89    1.80
   1  -3  12    6.68    2.09
   1   3  12    6.66    1.89
  -3   1  12   11.47    2.15
  -1   3  12    7.87    2.16
   3   1  12    9.57    1.90
  -3  -1  12    7.88    2.27
  -1  -3  12    4.71    2.14
   3  -1  12    4.01    1.98
  -3   2  12    3.87    2.25
   2  -3  12   -1.11    2.15
  -3  -2  12   -0.95    2.37
  -2  -3  12    1.67    2.10
   3  -2  12   -1.85    2.03
   3   2  12    2.12    1.73
   2   3  12    0.60    1.87
  -2   3  12   -0.97    2.26
  -3  -3  12  125.78    3.94
  -3   3  12  131.85    4.02
   3  -3  12  119.84    3.91
   3   3  12  128.36    3.54
  -4   0  12  246.24    5.75
   4   0  12  225.55    5.36
   0  -4  12  229.64    5.62
   0   4  12  255.41    5.50
  -4  -1  12    8.44    2.52
  -4   1  12    7.84    2.40
   4  -1  12    6.58    2.08
   1   4  12    5.90    2.04
   1  -4  12    2.80    2.39
  -1  -4  12   -0.91    2.47
   4   1  12    2.05    2.00
  -1   4  12    4.23    2.16
  -2  -4  12    0.28    2.45
   2  -4  12    0.14    2.54
  -2   4  12   -0.77    2.21
   2   4  12   -1.99    2.08
  -4   2  12   -3.26    2.71
   4   2  12    0.26    1.94
   4  -2  12    6.29    2.60
  -4  -2  12    4.13    2.51
  -3   4  12    6.68    3.01
  -4  -3  12    0.09    3.34
   4   3  12   13.59    2.32
  -4   3  12    6.65    2.89
   3   4  12    7.20    2.17
  -3  -4  12    2.04    3.13
 -12  -3   4    4.18    3.39
 -12  -4   3   -3.25    3.62
   4   4  12  932.31   17.84
 -12  -4   4  833.19   18.61
  -4 -12   4  853.80   19.82
  -4  -4  12  883.81   18.32
  -4   4  12  973.90   18.45
   5   1  12  127.83    3.43
  -1  -5  12  122.53    4.00
   1  -5  12  119.00    4.03
   5  -1  12  133.19    3.95
   1   5  12  112.32    3.31
  -1   5  12  129.07    3.73
  -5 -12   1  100.62    4.94
  -5  -1  12  131.97    4.16
  -5   1  12  146.28    4.24
  -5   2  12   53.44    3.41
   2  -5  12   22.20    3.37
   2   5  12   43.08    2.09
  -5 -12   2   21.29    4.22
  -5  -2  12   36.10    3.09
   5  -2  12   30.44    3.63
 -12  -5   2   35.66    3.19
  -2  -5  12   39.08    3.22
   5   2  12   44.64    2.30
  -2   5  12   44.97    2.61
  -5   3  12  468.35   10.03
  -5  -3  12  504.46   10.16
   5   3  12  461.51    9.40
  -5 -12   3  505.97   10.72
 -12  -3   5  411.09   10.23
   3  -5  12  484.40   10.66
 -12  -5   3  465.11   10.30
   3   5  12  455.03    9.37
  -3  -5  12  440.93   10.02
 -12  -5   5  483.33   11.02
  -5 -12   5  520.21   11.45
  -5  -5  12  486.29   10.78
   5   5  12  503.33    9.98
  -6 -12   0  461.98    9.67
   6   0  12  449.52    9.42
  -6   0  12  468.49    9.83
   6   1  12   19.65    2.28
  -6  -1  12   26.29    3.05
  -6 -12   1   10.80    3.11
  -1  -6  12   12.08    3.04
   6  -1  12   22.75    3.73
  -6 -12  -1   19.71    2.93
  -6   1  12   27.32    3.17
 -12  -6   1   14.40    2.98
   1  -6  12    6.76    3.02
 -12  -2   6   -4.91    3.16
   6   2  12    3.38    1.90
  -6 -12  -2   -1.81    2.45
 -12  -6   2   -3.93    3.18
  -6  -2  12    8.56    2.88
  -2  -6  12   -1.09    2.74
  -6 -12   2   -0.57    2.85
  -6   2  12   -0.32    2.70
  -6   3  12   25.05    3.28
  -3 -12   6  -12.37    6.96
 -12  -3   6   23.48    3.63
   6   3  12   24.83    2.14
 -12  -6   3   18.17    3.50
  -6 -12   3    2.42    3.48
  -6  -3  12   16.05    3.18
  -6 -12  -3   -0.29    2.72
  -3  -6  12   10.03    3.47
   6   4  12  303.86    6.12
  -6 -12  -4  294.03    6.55
  -6 -12   4  305.12    7.46
  -6   4  12  272.47    6.79
  -6  -4  12  303.56    7.12
  -4 -12   6  274.95    8.25
 -12  -6   4  277.72    7.23
  -4  -6  12  293.73    7.11
 -12  -5   6   13.46    3.45
  -5 -12   6   11.00    3.70
  -6 -12   5   13.63    3.72
  -5  -6  12   12.62    3.25
 -12  -6   5   17.54    3.58
   6   5  12   15.06    1.49
  -6 -12  -5   12.52    2.29
  -6  -5  12   12.26    3.25
  -6  -6  12   -0.62    2.88
 -12  -6   6    7.65    3.22
  -6 -12   6    4.18    3.59
  -6 -12  -6    0.87    2.04
  -7   0  12   -6.17    3.18
  -1  -7  12   89.59    4.02
  -7   1  12  108.20    4.06
 -12  -7   1  109.55    4.16
   7   1  12  108.14    3.38
  -7 -12   1  106.59    3.79
   1  -7  12   92.27    4.35
  -7  -1  12  104.97    4.32
  -7 -12  -1  107.09    3.64
  -7   2  12   18.78    2.90
 -12  -2   7   20.94    3.28
 -12  -7   2   21.14    3.21
   7   2  12   13.61    2.25
  -2  -7  12   14.92    2.89
   2  -7  12    9.20    3.70
  -7 -12  -2   11.25    2.54
  -7 -12   2   11.45    2.95
  -7  -2  12   16.47    2.80
 -12  -3   7   24.41    3.27
  -7 -12   3   39.16    3.27
  -3  -7  12   26.73    3.28
  -3 -12   7   23.57    5.12
  -7   3  12   33.24    3.04
  -7 -12  -3   37.18    2.54
   7   3  12   34.21    2.03
  -7  -3  12   39.88    3.17
 -12  -7   3   43.44    3.54
  -7  -4  12   -4.75    2.72
  -7 -12  -5    6.21    2.09
  -5  -7  12    7.52    2.76
 -12  -5   7   13.00    3.32
 -12  -7   5   10.11    3.18
  -5 -12   7   10.17    3.53
  -7  -5  12    7.58    2.92
  -7 -12   5    1.77    3.18
  -6  -7  12    5.79    3.33
 -12  -6   7   14.95    3.70
  -7 -12   6    3.52    3.94
 -12  -7   6   10.27    3.43
  -7 -12  -6   13.71    1.92
  -6 -12   7   10.25    3.85
  -7  -6  12   11.36    3.31
  -7 -12   7  176.86    5.95
 -12  -7   7  199.99    6.02
   0  -8  12  191.89    5.77
 -12  -8   0  200.89    5.58
  -8   0  12  208.50    5.85
  -8 -12   0  192.78    5.31
  -1  -8  12   -6.26    3.39
  -8   1  12    1.75    3.17
  -8  -1  12   -0.53    3.36
   8   2  12   41.58    2.31
  -8   2  12   52.98    3.38
 -12  -8   2   50.26    3.59
 -12  -2   8   51.47    3.53
   2  -8  12   41.34    4.23
  -8 -12  -2   43.70    2.96
  -8  -2  12   44.71    3.18
  -8 -12   2   44.71    3.26
  -2  -8  12   50.18    3.47
  -2 -12   8   51.38    6.36
  -8 -12  -3   -3.93    2.41
  -8  -3  12   -1.81    2.66
   8   3  12    0.59    1.59
 -12  -8   3   -1.57    3.29
  -3  -8  12    2.43    2.88
 -12  -3   8    1.00    2.92
  -8 -12   3   -4.68    2.96
  -8   3  12    0.83    2.73
  -3 -12   8   -3.02    4.59
  -4  -8  12   17.55    3.21
 -12  -8   4   18.57    3.05
 -12  -4   8   16.89    3.11
  -4 -12   8   13.26    3.82
  -8  -4  12   18.63    3.03
  -8 -12   4   11.41    3.03
  -8 -12  -4   15.93    2.46
  -5 -12   8   -3.82    4.29
  -8 -12  -5    0.58    2.04
 -12  -5   8   -5.38    3.29
 -12  -8   5   -3.97    3.04
  -8 -12   5   -7.20    3.30
  -8  -5  12   -1.52    3.15
  -6 -12   8  110.15    4.87
 -12  -8   6   97.73    4.21
  -8 -12   6   96.51    4.45
 -12  -6   8  113.04    4.64
  -8 -12   8   -3.84    3.25
 -12  -8   8   -3.29    2.88
  -9   0  12    0.65    3.69
 -12  -9  -1  172.09    5.09
  -1  -9  12  174.61    5.70
  -9 -12  -1  170.63    5.09
  -9 -12   1  170.60    5.16
   1  -9  12  179.02    6.24
 -12  -9   1  155.32    5.31
  -9   1  12  170.18    5.48
  -9  -1  12  173.11    5.50
  -2 -12   9    4.16    5.19
  -9 -12  -2   -0.92    2.78
  -9  -2  12   -0.12    3.32
 -12  -2   9    8.32    3.46
  -2  -9  12   -0.96    3.49
  -9   2  12    1.89    3.11
  -9  -3  12   32.36    3.19
  -9 -12  -3   34.03    2.78
  -3  -9  12   24.95    3.24
  -9 -12   3   34.91    3.27
 -12  -3   9   29.09    3.33
  -3 -12   9   16.06    4.22
 -12  -9   3   41.34    3.64
  -9 -12   4   -4.51    3.11
 -12  -9   4   -1.62    2.96
  -4 -12   9   -3.56    3.50
  -9 -12  -4    2.86    2.26
  -9  -4  12    0.92    2.81
 -12  -4   9   -2.12    3.27
 -12  -9   5   27.19    3.22
  -9 -12   5   29.08    3.45
 -12  -5   9   16.13    3.31
  -9 -12  -5   17.78    1.57
  -5 -12   9   18.24    3.91
  -9 -12   6   12.53    3.43
  -6 -12   9    4.00    3.63
 -12  -6   9    8.96    3.26
 -12  -9   6    8.36    3.40
  -9 -12   7    7.84    3.39
 -12  -7   9   -0.67    3.06
 -12  -9   7   10.93    3.15
  -7 -12   9   -4.75    3.79
 -12  -9   8    4.71    3.08
  -9 -12   8   -5.03    3.43
  -8  -9  12   -0.24    3.14
  -9  -8  12   -0.04    3.09
  -8 -12   9   -4.63    3.55
 -12  -8   9   -0.10    2.93
 -12  -9   9    5.07    3.22
  -9 -12   9    7.80    3.57
  -9  -9  12    9.19    3.31
 -10   0  12   36.44    3.78
   0 -10  12   36.68    5.00
 -10 -12   0   32.54    3.60
 -12 -10   0   27.01    3.92
 -10   1  12   34.40    3.95
 -12 -10  -1   33.71    3.48
   1 -10  12   15.98    4.86
 -10  -1  12   32.21    3.72
 -10 -12   1   27.65    3.63
  -1 -10  12   13.38    3.82
 -10 -12  -1   25.45    3.74
 -12 -10   1   30.07    4.01
 -12 -10   2   13.16    3.42
 -10   2  12   12.74    2.98
  -2 -10  12    1.58    3.52
 -12 -10  -2   11.37    2.57
 -10 -12  -2   14.84    3.11
 -10 -12   2   12.09    3.34
 -10  -2  12   12.17    3.40
 -10  -3  12   -7.19    3.38
 -12  -3  10   -5.80    3.33
 -10 -12  -4   -1.41    1.89
 -12  -4  10    0.20    3.46
 -10 -12   4   -4.69    3.15
 -12 -10   4   -0.86    3.35
  -4 -12  10    3.00    3.90
 -12 -10   5    5.61    3.34
 -10 -12   5    9.27    3.40
 -12  -5  10    2.31    3.49
  -5 -12  10    4.52    3.94
  -6 -12  10   31.48    4.44
 -12  -6  10   33.11    3.68
 -10 -12   6   26.07    3.64
 -12 -10   6   34.37    3.72
 -12  -7  10   -4.13    3.19
 -10  -7  12   -4.63    3.34
 -12 -10   7   -4.60    3.28
  -7 -10  12   -0.78    3.44
  -7 -12  10    0.16    3.71
 -10 -12   8   10.43    3.40
  -8 -12  10   14.92    3.73
 -12  -8  10   19.46    3.20
 -12 -10   8    9.61    3.48
  -8 -10  12   17.92    3.43
 -10  -8  12   13.90    3.26
  -9 -10  12   -6.43    3.80
 -10 -12   9   -5.71    3.72
  -9 -12  10   -0.55    3.90
 -10  -9  12   -3.88    3.74
 -12  -9  10   -7.45    3.49
 -12 -10   9   -7.40    3.65
 -10 -10  12   37.48    4.02
 -10 -12  10   37.06    4.12
 -12 -10  10   38.25    4.06
 -11 -12   0   37.45    3.98
 -12 -11   0   33.05    3.98
 -11   0  12   37.48    4.03
 -12   0  11   34.73    3.73
 -11 -12   1   18.56    3.64
 -11  -1  12   18.57    3.53
 -12 -11   1   20.06    3.66
   1 -11  12    9.78    5.03
 -11 -12  -1   17.81    3.56
 -11   1  12   22.83    3.54
 -12 -11  -1   18.20    3.55
  -1 -11  12   20.57    4.36
 -11  -2  12   -1.42    3.40
 -12 -11  -2   -4.35    2.56
 -11 -12  -2   -3.68    2.98
 -11 -12   2   -5.96    3.69
 -12 -11   2   -5.03    3.31
 -12 -11   3   50.50    3.91
 -11 -12   3   54.65    3.94
 -11 -12  -3   47.74    2.87
  -4 -12  11   -6.00    4.86
 -12 -11   5   96.48    4.78
 -12  -5  11   99.90    5.00
  -5 -12  11  101.91    5.45
 -11 -12   5   93.35    4.73
  -6 -12  11   -0.49    4.13
 -12  -6  11    3.19    3.89
 -11  -6  12    2.36    3.53
 -12 -11   6   -3.52    3.79
  -6 -11  12    2.78    3.92
 -11 -12   7    8.80    3.59
  -7 -11  12    2.87    3.76
 -11  -7  12    9.96    3.40
 -12  -7  11   15.18    3.55
 -12 -11   7    7.79    3.58
  -7 -12  11    5.94    3.78
 -11 -12   8   -6.33    3.75
 -12  -8  11   -3.83    3.84
  -8 -12  11   -3.46    4.10
 -12 -11   8   -7.87    3.79
  -8 -11  12   -3.98    3.95
 -12  -9  11   41.57    4.00
 -12 -11   9   40.71    4.09
 -11  -9  12   48.95    4.35
 -11 -12   9   40.70    4.24
  -9 -11  12   38.73    4.21
  -9 -12  11   41.60    4.36
 -10 -11  12   -7.38    3.84
 -11 -12  10   -3.86    3.88
 -10 -12  11   -4.76    3.85
 -12 -10  11   -6.22    3.75
 -11 -10  12   -0.68    3.60
 -11 -12  11    5.27    4.07
 -12 -11  11   -0.09    4.03
 -11 -11  12    3.94    4.18
 -12 -12   0   -0.51    3.87
   0 -12  12   -8.61    5.22
 -12   0  12   -3.72    3.55
 -12 -12   1   -4.89    4.05
 -12 -12  -1   -7.63    3.85
 -12  -1  12   -8.06    4.00
 -12 -12   2    8.95    3.97
 -12 -12  -2    9.91    3.23
 -12 -12  -3    4.34    2.42
 -12 -12   4  203.55    6.80
 -12  -5  12   -3.91    4.41
 -12  -6  12    1.53    4.20
 -12 -12   6    0.31    3.71
  -6 -12  12    0.85    4.63
 -12 -12   7    2.94    3.76
 -12  -7  12    9.50    3.93
  -7 -12  12    4.67    4.20
 -12 -12   8   41.35    4.21
  -8 -12  12   30.93    4.48
 -12  -8  12   37.23    4.20
  -9 -12  12   -4.20    3.93
 -12  -9  12   -3.80    3.65
 -12 -12   9   -7.36    3.87
 -10 -12  12   -7.83    4.36
 -12 -10  12   -4.94    4.11
 -12 -12  10   -6.05    4.13
 -11 -12  12   -4.98    5.08
 -12 -12  12  137.25    6.89
   0  -1  13   24.14    2.53
   1   0  13   18.97    2.39
   0   1  13   17.51    2.44
  -1   0  13   17.66    2.52
   1   1  13   -0.77    2.27
   1  -1  13    3.94    2.36
  -1  -1  13   -0.76    2.60
  -1   1  13    1.06    2.46
   0   2  13   17.60    2.60
  -2   0  13   25.16    2.72
   0  -2  13   11.85    2.55
   2   0  13   19.91    2.55
   1   2  13   25.83    2.35
   2  -1  13   24.49    2.57
  -2  -1  13   25.09    2.59
  -1   2  13   27.69    2.64
  -2   1  13   33.00    2.80
   2   1  13   33.80    2.43
  -1  -2  13   31.18    2.71
   1  -2  13   32.27    2.78
   2  -2  13   -0.35    2.43
  -2  -2  13    2.57    2.60
  -2   2  13    5.62    2.47
   2   2  13    5.41    2.24
  -3   0  13  326.38    7.49
   0  -3  13  331.26    7.56
   0   3  13  315.90    7.16
   3   0  13  329.55    7.32
  -3   1  13   36.50    3.01
   3  -1  13   24.79    2.82
  -1   3  13   38.49    2.94
   1  -3  13   28.31    3.09
   1   3  13   44.93    2.86
  -3  -1  13   37.10    3.25
   3   1  13   37.19    2.77
  -1  -3  13   31.91    3.13
   2   3  13   22.75    2.60
   3   2  13   26.15    2.52
  -3  -2  13   28.84    3.16
   2  -3  13   18.21    3.07
  -2  -3  13   20.78    3.04
   3  -2  13   27.81    3.05
  -3   2  13   31.33    3.17
  -2   3  13   22.29    3.02
   3   3  13   44.05    2.91
  -3   3  13   47.98    3.95
  -4   1  13  290.98    6.79
  -1   4  13  269.21    6.41
  -1  -4  13  275.70    6.85
   4  -1  13  258.79    6.44
   1   4  13  287.38    6.35
  -4  -1  13  274.86    6.89
   4   1  13  271.16    6.23
   1  -4  13  259.87    6.66
  -4   2  13   98.15    4.23
   4   2  13   95.82    3.43
   4  -2  13   76.29    4.21
  -2   4  13  101.21    3.96
   2  -4  13   69.32    4.14
   2   4  13  114.00    3.70
  -4  -2  13   91.30    4.33
  -2  -4  13   82.35    4.13
   4  -3  13  924.30   18.04
   4   3  13  879.05   17.42
   3   4  13  864.45   17.39
  -4  -3  13  894.94   18.01
  -4   3  13  918.14   17.97
  -3  -4  13  867.12   17.94
   3  -4  13  833.93   17.90
  -3   4  13  877.10   17.75
  -5   0  13  329.94    7.51
   5   0  13  328.15    7.00
   0   5  13  298.52    6.82
  -5   1  13   56.54    3.84
   1  -5  13   37.98    3.65
  -1  -5  13   43.83    3.52
  -5  -1  13   63.72    3.67
  -1   5  13   63.28    3.19
   5  -1  13   49.82    3.33
   5   1  13   50.73    3.01
  -5 -13   1   22.71    5.27
   1   5  13   59.92    2.69
  -2  -5  13   65.49    3.81
  -5   2  13   75.62    4.08
  -5  -2  13  103.83    4.08
  -2   5  13   71.78    3.27
   2  -5  13   65.83    4.04
   2   5  13   75.46    2.91
   5  -2  13  110.81    4.11
  -5 -13   2   93.00    5.68
   5   2  13   69.82    3.02
 -13  -5   3    4.54    4.26
   5  -3  13   -4.01    4.88
  -3   5  13    4.62    3.21
  -5   3  13   19.39    3.65
   3   5  13    9.19    2.63
  -5  -3  13   11.27    3.94
   5   3  13   11.67    2.56
  -3  -5  13    2.64    3.89
 -13  -4   5  448.45   11.30
 -13  -5   4  532.71   11.70
  -5  -4  13  506.34   11.16
   5   4  13  534.22   10.33
  -5 -13   4  536.84   12.03
  -4  -5  13  475.65   11.08
  -4 -13   5  463.11   13.00
   4  -5  13  497.27   11.89
  -5   4  13  502.42   10.96
   4   5  13  505.60   10.26
   5   5  13   -2.47    1.93
  -6   0  13   -6.05    3.12
   6   0  13   -2.40    2.54
  -6 -13   1   13.95    3.30
  -1  -6  13    9.89    2.92
  -6   1  13   19.57    3.15
   1  -6  13    5.97    3.07
  -6  -1  13   23.74    2.96
   6   1  13   19.46    2.24
  -6 -13  -1   16.09    3.19
  -2  -6  13   14.20    3.02
  -6   2  13   21.34    3.17
  -6 -13  -2    8.71    3.24
 -13  -6   2   23.97    3.30
  -6  -2  13   20.25    3.21
   6   2  13   16.21    2.25
  -6 -13   2    9.03    3.60
   2  -6  13    2.32    3.25
   6  -2  13   12.08    3.85
  -6 -13   3   65.84    3.98
 -13  -6   3   77.56    4.18
  -6 -13  -3   63.03    3.92
   6   3  13   70.02    2.64
  -6  -3  13   81.73    3.77
   3  -6  13   51.03    4.29
  -6   3  13   81.51    3.99
  -3  -6  13   53.96    3.55
 -13  -3   6   51.27    3.88
  -6 -13  -4    0.96    3.45
  -6   4  13   22.42    3.18
 -13  -6   4   14.45    3.60
  -4 -13   6    0.57    5.39
  -6  -4  13   15.36    3.26
  -4  -6  13    9.37    3.05
   6   4  13   23.26    2.04
 -13  -4   6   13.43    3.68
  -6 -13   4   15.11    3.85
  -5 -13   6   -5.20    4.11
  -6  -5  13    4.00    2.89
  -5  -6  13    0.71    2.90
 -13  -5   6   -2.96    3.18
  -6 -13   5   -3.80    3.73
 -13  -6   5   -3.05    3.10
 -13  -6   6    0.02    3.27
  -6 -13   6   -0.89    3.82
  -6  -6  13   -1.49    3.03
   0  -7  13   -5.50    3.02
  -7 -13   0   -2.65    3.12
   7   0  13   -0.63    2.77
  -7   0  13   -0.49    3.07
  -7  -1  13    7.05    3.29
  -1  -7  13    1.75    3.04
  -7 -13   1    1.88    3.07
   1  -7  13    0.15    2.91
  -7   1  13   10.88    3.10
   7   1  13    5.62    2.23
 -13  -7   1    9.97    3.05
   7  -1  13    5.16    3.71
  -7 -13  -1    8.25    3.00
  -2  -7  13   12.78    3.00
 -13  -7   2   18.15    3.64
  -7 -13  -2   11.23    2.76
  -7 -13   2    7.20    3.14
   7   2  13   12.51    1.99
 -13  -2   7   15.48    3.05
  -7  -2  13   10.02    2.74
   2  -7  13    8.55    3.53
  -7   2  13   11.55    2.91
  -3  -7  13   -3.80    3.22
  -7   3  13   -0.44    3.03
 -13  -7   3   -3.31    3.26
  -7 -13   3   -6.46    3.27
 -13  -3   7   -2.50    3.43
   7   3  13   -1.18    1.85
  -7  -3  13   -2.15    3.10
  -7 -13  -3   -4.44    2.67
  -3 -13   7  -13.32    6.41
  -7 -13  -4   46.75    2.97
  -7  -4  13   55.87    3.55
 -13  -7   4   51.67    3.85
 -13  -4   7   54.75    3.89
  -4  -7  13   68.62    3.61
  -7 -13   4   55.29    3.89
  -7  -5  13   -1.87    3.29
 -13  -5   7    3.42    3.24
  -7 -13   5   -1.33    3.72
 -13  -7   5    2.51    3.67
  -5  -7  13   -4.68    3.27
  -5 -13   7   -5.42    4.00
  -7 -13  -5   -2.93    2.46
 -13  -7   6   30.80    3.65
  -6  -7  13   19.61    3.22
  -7 -13   6   14.99    3.86
  -7  -6  13   21.66    3.29
  -6 -13   7   26.85    4.11
 -13  -6   7   36.38    3.79
  -7 -13  -6   14.25    2.36
 -13  -7   7   -2.29    3.33
  -7 -13   7   -4.66    3.85
   0  -8  13   15.50    3.74
   8   0  13   20.34    4.21
 -13  -8   0   23.54    3.34
  -8   0  13   31.50    3.85
  -8 -13   0   34.27    3.81
  -8 -13   1   31.83    3.70
   8   1  13   23.81    2.79
  -8  -1  13   21.33    3.64
  -8   1  13   23.56    3.49
 -13  -8   1   34.16    3.87
   1  -8  13   15.56    3.67
  -1  -8  13   19.78    3.54
  -8 -13  -1   33.55    3.56
 -13  -2   8   -2.93    3.22
  -8  -2  13   -2.15    3.02
  -2  -8  13   -3.41    3.09
 -13  -8   2   -7.18    3.47
   8   2  13   -1.79    2.34
  -8 -13  -2   -5.25    2.93
  -8   2  13   -4.84    3.37
  -8 -13   2   -2.96    3.42
  -3  -8  13   37.84    3.72
 -13  -8   3   47.31    3.85
  -8 -13  -3   32.89    3.02
  -8  -3  13   42.69    3.31
  -3 -13   8   50.60    5.82
  -8   3  13   42.87    3.40
 -13  -3   8   45.91    3.78
  -8 -13   3   51.74    3.98
  -4 -13   8    3.87    4.71
 -13  -8   4    1.95    3.84
 -13  -4   8    3.60    3.48
  -8  -4  13    0.21    3.48
  -8 -13  -4   -0.60    2.85
  -4  -8  13   -0.63    3.49
  -8 -13   4   -4.51    3.95
  -8 -13   5   94.87    4.80
  -8 -13  -5   92.97    3.40
  -8  -5  13   81.48    4.32
  -5 -13   8   88.87    5.16
 -13  -8   5   95.18    4.51
  -5  -8  13   82.21    4.32
 -13  -5   8   89.89    4.32
  -6 -13   8   -7.52    3.83
 -13  -6   8   -3.15    3.48
  -8 -13   6   -1.80    3.90
 -13  -8   6   -0.19    3.52
  -8  -6  13   -6.39    3.52
  -7 -13   8   12.25    3.81
 -13  -8   7   12.35    3.35
 -13  -7   8   12.68    3.50
  -8 -13   7   16.81    3.78
 -13  -8   8    9.45    3.48
  -8 -13   8    9.16    3.76
 -13  -9   0  134.82    4.95
  -9 -13   0  139.36    4.84
   0  -9  13  112.66    5.11
  -9   0  13  120.43    4.98
  -9   1  13   16.53    3.67
  -1  -9  13    6.83    3.72
   9   1  13    8.83    3.52
 -13  -9   1    5.85    3.73
  -9 -13  -1    8.51    3.48
  -9  -1  13   16.07    3.74
  -9 -13   1    4.46    3.50
 -13  -1   9    7.52    3.33
   1  -9  13    1.03    4.37
 -13  -2   9   15.40    3.57
  -9   2  13   18.34    3.43
  -9  -2  13   19.38    3.53
  -9 -13  -2   11.53    2.97
  -2  -9  13   12.19    3.59
  -2 -13   9    3.23    6.38
 -13  -9   2   19.72    3.87
   2  -9  13    5.66    4.06
  -9 -13   2    9.80    3.20
  -3  -9  13    2.51    3.43
 -13  -3   9    2.89    3.57
  -9  -3  13    7.51    3.34
  -9 -13   3    6.32    3.39
  -3 -13   9   -2.39    5.04
 -13  -9   3   10.13    3.73
  -9 -13  -3    6.70    3.15
 -13  -4   9    3.98    3.46
 -13  -9   4   10.40    3.83
  -4 -13   9   -1.11    4.72
  -9 -13   4   10.37    3.58
  -9  -4  13    7.25    3.17
  -9 -13  -4    8.09    2.90
  -4  -9  13    0.25    3.77
 -13  -5   9    4.37    3.46
  -5 -13   9   -3.54    4.34
  -9 -13   5    3.19    3.60
  -9  -5  13   -3.19    3.38
 -13  -9   5    3.80    3.51
 -13  -6   9    3.00    3.45
  -6 -13   9   -3.32    3.88
  -9 -13   6   -1.38    3.38
 -13  -9   6    3.35    3.27
  -7 -13   9    7.56    3.91
 -13  -9   7    0.52    3.36
  -9 -13   7   -0.51    3.52
 -13  -7   9    0.90    3.49
  -8 -13   9    4.25    3.80
  -9 -13   8    3.79    3.83
 -13  -9   8    0.26    3.59
 -13  -8   9   -5.88    3.34
  -9  -9  13   -1.27    3.63
  -9 -13   9    1.21    4.07
 -13  -9   9    0.86    3.78
 -10   1  13   22.61    3.79
  -1 -10  13   14.27    4.24
 -13 -10   1   17.88    4.17
 -10  -1  13   19.33    3.74
 -10 -13   1   12.44    3.69
 -10 -13  -1   11.87    3.62
 -13 -10  -1   14.60    3.27
   1 -10  13   11.96    4.59
 -10   2  13   13.10    3.57
 -13  -2  10   18.61    3.87
 -13 -10   2    6.89    3.91
 -10 -13   2    8.76    3.73
 -10 -13  -2   15.72    3.85
   2 -10  13    3.15    4.30
  -2 -13  10   25.26    6.28
 -10  -2  13   20.92    3.81
  -2 -10  13    9.83    4.55
 -10 -13   3   55.29    3.93
 -13  -3  10   51.05    4.06
  -3 -13  10   69.64    5.38
  -3 -10  13   57.17    4.32
 -10 -13  -3   59.61    3.64
 -13 -10   3   59.09    4.59
 -10  -3  13   60.43    4.39
 -13 -10   4    3.33    4.45
 -13  -4  10    9.72    4.06
 -10 -13   4    5.34    3.78
 -10  -4  13   14.60    3.78
  -4 -13  10    2.97    5.00
 -10 -13  -4    7.70    2.45
 -13  -5  10   11.39    3.97
 -13 -10   5   13.34    3.77
  -5 -13  10    5.49    4.65
 -10 -13   5   11.27    3.72
 -13  -6  10   -0.44    3.60
  -6 -13  10    0.46    4.13
 -10 -13   6    2.48    3.53
 -13 -10   6    3.80    3.51
 -13  -7  10   13.35    3.84
 -10 -13   7   16.43    3.72
 -13 -10   7    8.83    3.50
  -7 -13  10   12.48    4.47
 -10  -8  13   -1.34    3.72
 -13 -10   8    1.60    3.50
 -10 -13   8    0.45    3.82
 -13  -8  10   -4.33    3.63
  -8 -13  10    9.37    4.34
  -8 -10  13   -3.00    3.64
  -9 -13  10   24.40    4.47
 -10 -13   9   27.58    4.06
 -10  -9  13   31.11    4.34
 -13  -9  10   26.88    3.90
 -13 -10   9   29.59    4.13
  -9 -10  13   24.95    4.07
 -10 -10  13   -1.49    3.70
 -13 -10  10   -8.09    3.78
 -10 -13  10   -5.82    4.31
 -11 -13   0   39.17    4.25
   0 -11  13   50.77    5.23
 -13 -11   0   43.86    4.45
 -11   0  13   57.93    4.78
 -11   1  13   11.92    3.83
   1 -11  13   13.69    5.14
  -1 -11  13   11.02    4.70
 -13 -11   1   16.05    4.41
 -11 -13   1   19.91    4.26
 -11 -13  -1   11.50    4.11
 -11  -1  13   18.91    3.82
 -13 -11  -1   10.84    3.37
 -13 -11   2    5.95    4.31
 -11  -2  13    8.17    4.01
 -11 -13  -2   -1.46    3.84
  -2 -11  13    3.45    4.56
 -11 -13   2    4.63    3.91
 -13 -11   3   -3.17    4.48
  -3 -13  11    9.70    5.70
 -13  -3  11    5.76    4.16
 -11 -13  -3    6.80    3.23
 -11  -3  13    9.88    4.35
 -11 -13   3   -7.23    4.23
 -13  -4  11  152.09    6.06
 -13 -11   4  162.78    6.05
 -11 -13   4  159.28    5.95
  -5 -13  11    8.02    4.98
 -11 -13   5    7.65    4.31
 -13 -11   5   11.29    4.04
 -13  -6  11   -2.31    3.93
 -13 -11   6   -2.80    3.83
 -11 -13   6   -2.65    3.93
 -11 -13   7    1.05    3.94
 -13  -7  11    3.70    3.88
 -11  -7  13   -1.52    3.79
  -7 -11  13    4.11    4.08
 -13 -11   7   -0.04    3.88
  -7 -13  11    6.10    4.50
 -13  -8  11   44.45    4.20
 -13 -11   8   40.90    4.14
 -11  -8  13   36.05    4.22
 -11 -13   8   43.82    4.53
  -8 -11  13   39.28    4.39
  -8 -13  11   36.64    4.74
  -9 -13  11   -8.04    4.37
  -9 -11  13   -5.64    3.94
 -13  -9  11   -3.94    3.77
 -11  -9  13   -4.73    3.92
 -13 -11   9   -8.03    3.81
 -13 -11  10   -4.95    4.25
 -11 -13  10   -2.93    4.48
 -10 -11  13   -1.53    4.15
 -13 -10  11    7.93    4.03
 -11 -10  13   -1.01    3.90
 -10 -13  11    6.04    4.43
 -13 -12   0   17.09    4.52
   0 -12  13   10.85    5.43
 -13   0  12    5.21    3.58
 -12   0  13   16.35    4.06
 -12 -13   0   25.06    4.67
   1 -12  13    2.16    5.14
 -12  -1  13    6.28    4.06
 -13 -12  -1   12.20    3.75
 -12   1  13    7.07    3.50
 -13 -12   1    5.63    4.48
 -12 -13  -1   11.90    4.05
 -12 -13   1    8.81    4.40
  -1 -12  13   -6.94    4.46
 -13 -12  -2    9.80    2.99
 -12 -13  -2   10.46    3.73
 -12  -2  13    8.87    3.98
 -12 -13   2   15.15    4.60
 -13 -12   2    4.23    4.36
 -13 -12   3  107.90    5.49
 -12 -13   3  108.44    5.36
  -4 -13  12  -11.77    5.85
 -13 -12   5   71.43    4.88
 -12 -13   5   74.08    5.53
  -5 -13  12   73.86    5.80
 -13  -5  12   63.69    5.04
 -13  -6  12   22.77    4.29
 -12  -6  13    9.23    4.38
 -13 -12   6    7.82    4.22
  -6 -12  13    4.62    4.55
 -12 -13   6   16.63    4.34
  -6 -13  12   18.39    4.79
 -13  -7  12    9.34    3.89
 -12  -7  13    4.05    3.98
  -7 -12  13    0.77    4.48
 -13 -12   7    3.38    4.15
  -7 -13  12    7.26    4.47
 -12 -13   7    6.95    4.19
 -13  -8  12   -1.36    3.89
 -12  -8  13   -7.62    3.70
  -8 -13  12   -5.27    4.31
  -9 -12  13   -0.02    4.74
  -9 -13  12   -0.27    4.65
 -13  -9  12   -1.17    4.02
 -12  -9  13    0.52    4.02
 -13 -12   9   -0.68    4.47
 -12 -13   9    2.41    4.39
 -10 -12  13   10.51    5.08
 -10 -13  12   16.77    5.12
 -13 -10  12   14.07    4.79
 -12 -13  10   20.49    5.21
 -12 -10  13    7.25    4.97
 -13 -12  10   14.01    4.96
 -13 -11  12   84.27    6.20
 -13 -12  11   83.87    6.35
 -11 -13  12   62.27    6.19
 -12 -13  11   88.36    6.58
 -12 -11  13   87.58    6.31
 -11 -12  13   66.84    5.98
   0 -13  13    7.01    5.30
 -13 -13   0    8.50    4.40
 -13   0  13    5.51    3.69
 -13 -13  -1    2.81    3.83
 -13  -1  13    1.23    3.98
 -13 -13   1    2.82    4.55
   1 -13  13   -2.75    5.03
 -13 -13   2   39.87    4.62
 -13 -13   3   -6.05    4.78
 -13 -13   4   66.97    5.43
  -5 -13  13   -4.15    4.90
 -13 -13   5   -6.81    4.66
 -13  -6  13    2.31    4.06
 -13 -13   6   -3.23    4.28
  -6 -13  13    3.05    4.96
 -13  -7  13    1.27    4.13
  -7 -13  13    9.11    4.62
 -13 -13   7    3.85    4.45
 -13  -8  13    8.21    4.23
  -8 -13  13    3.73    4.84
  -9 -13  13    0.63    4.66
 -13  -9  13    1.32    4.32
 -13 -13   9    4.47    4.91
 -13 -10  13    6.22    5.01
 -10 -13  13   -1.05    5.10
 -13 -13  10    6.13    5.24
 -13 -11  13    4.03    4.98
 -13 -13  11   -6.10    5.48
 -11 -13  13    6.49    5.24
 -12 -13  13   29.40    5.79
 -13 -12  13   18.59    5.46
 -13 -13  12   29.53    5.57
   0   0  14 1175.94   23.35
   0   1  14   59.26    4.20
  -1   0  14   75.92    4.17
   1   0  14   85.02    4.04
   0  -1  14   70.60    4.19
  -1   1  14  261.60    6.33
   1   1  14  242.22    5.96
  -1  -1  14  222.66    6.09
   1  -1  14  224.55    5.96
   2   0  14    3.23    3.04
   0   2  14   -3.69    3.11
  -2   0  14   -1.86    3.25
  -1   2  14   68.55    3.72
  -2   1  14   78.78    3.74
  -2  -1  14   64.99    3.72
   1   2  14   70.74    3.42
   2   1  14   80.50    3.42
  -1  -2  14   57.23    3.61
   2  -1  14   60.89    3.45
   1  -2  14   57.15    3.62
  -2   2  14   61.02    3.45
   2   2  14   65.57    3.16
  -2  -2  14   41.61    3.43
   2  -2  14   41.54    3.37
  -3   0  14   35.81    4.20
   3   0  14   31.35    3.62
   0   3  14   34.83    3.53
  -3   1  14  253.56    6.31
   1   3  14  242.58    5.81
   1  -3  14  226.08    6.26
  -3  -1  14  229.46    6.31
   3   1  14  269.76    6.08
  -1  -3  14  224.12    6.32
   3  -1  14  216.90    6.00
  -1   3  14  253.54    6.20
   3  -2  14   73.77    3.98
   2   3  14   97.96    3.64
   2  -3  14   81.03    4.11
  -3   2  14   96.80    4.28
  -2   3  14   97.89    4.12
   3   2  14   92.09    3.61
  -3  -2  14   83.30    4.16
  -2  -3  14   73.48    4.11
   3   3  14  306.81    7.16
  -3  -3  14  284.16    7.67
  -4   0  14  676.93   14.18
   0   4  14  683.67   13.86
   4   0  14  705.09   13.96
  -4   1  14   85.21    4.41
   1  -4  14   72.01    4.45
   4  -1  14   83.58    4.13
  -4  -1  14   94.88    4.64
  -1   4  14  111.46    4.26
   4   1  14   78.96    3.89
  -1  -4  14   75.96    4.33
   1   4  14  119.76    4.05
   4  -2  14  111.86    4.68
  -4  -2  14  100.32    4.58
   4   2  14   69.46    3.20
  -2  -4  14   69.39    3.90
  -2   4  14   71.32    3.68
   2  -4  14   81.97    4.26
  -4   2  14   73.16    4.15
   2   4  14   83.73    3.60
  -3   4  14    6.97    3.63
  -4  -3  14    9.33    4.07
   4   3  14    5.49    2.93
  -3  -4  14   -2.95    4.02
   3   4  14    5.34    2.98
   3  -4  14    0.50    4.07
  -4   3  14   12.52    4.01
   4  -3  14    7.11    4.35
   4   4  14  514.17   10.68
   4  -4  14  521.85   11.63
  -4  -4  14  485.98   11.38
   0  -5  14   28.70    3.69
   0   5  14   35.91    2.92
   5   0  14   32.99    3.22
  -1  -5  14   11.95    3.51
  -5  -1  14   22.90    3.34
  -5   1  14   20.40    3.56
  -1   5  14   18.48    3.05
   1   5  14   14.91    2.52
   1  -5  14    8.31    3.41
   5  -1  14   22.27    3.57
   5   1  14   18.08    2.72
  -2   5  14   22.29    3.13
  -5  -2  14   26.33    3.67
   5   2  14   20.08    2.54
  -5   2  14   24.59    3.66
   5  -2  14   21.88    3.55
   2  -5  14   12.49    3.46
  -2  -5  14   11.46    3.24
   2   5  14   22.49    2.41
  -5 -14   2    4.08    5.78
   5   3  14  140.20    3.86
  -5   3  14  130.12    4.68
  -5  -3  14  145.52    4.94
   3  -5  14  106.86    4.82
   5  -3  14  146.44    5.26
  -5 -14   3  141.43    6.76
  -3  -5  14  119.15    4.76
  -3   5  14  132.44    4.31
   3   5  14  142.99    3.89
  -4  -5  14    2.51    3.33
  -5  -4  14   10.19    3.41
 -14  -5   4   -2.15    4.01
   4   5  14    6.31    2.10
  -5   4  14    7.85    3.57
   5   4  14    7.48    2.27
  -4   5  14    2.14    3.01
 -14  -5   5   -1.85    3.65
  -5  -5  14    3.31    2.95
  -5 -14   5   -8.46    4.57
   6   0  14   44.04    3.16
   0  -6  14   41.23    3.45
  -6 -14   0   30.29    4.00
  -6   0  14   45.65    3.61
   6  -1  14    0.79    3.06
   6   1  14    2.69    2.42
  -1  -6  14    1.88    3.08
  -6  -1  14   10.28    3.15
  -6 -14  -1    3.61    3.94
  -6 -14   1    0.36    3.73
  -6   1  14   10.96    3.36
   1  -6  14    1.76    3.34
  -6 -14   2   -2.93    3.84
  -6 -14  -2    2.25    3.83
   6   2  14    5.96    2.16
  -6  -2  14   10.87    3.05
   6  -2  14    8.57    3.42
   2   6  14    5.97    1.95
   2  -6  14    1.44    3.47
  -2  -6  14    5.04    3.41
  -6   2  14    7.78    3.23
  -6   3  14   12.49    3.37
  -6 -14   3    6.89    4.18
   3   6  14    9.12    2.08
   3  -6  14    0.54    3.64
  -6 -14  -3   12.34    3.74
 -14  -6   3   10.41    3.86
   6  -3  14   -3.40    4.22
  -3  -6  14    4.86    3.17
   6   3  14    9.05    1.97
  -6  -3  14   12.97    3.37
  -6   4  14   11.56    3.08
  -6 -14   4   -3.31    3.98
   4  -6  14    6.39    3.92
 -14  -4   6    7.67    3.54
  -6  -4  14   15.24    3.33
  -4  -6  14   14.66    3.29
  -4 -14   6    4.42    5.92
 -14  -6   4   10.97    4.11
 -14  -5   6   -5.60    3.88
  -6  -5  14    1.93    3.20
 -14  -6   5    1.34    3.91
  -5 -14   6   -3.46    4.63
  -5  -6  14   -1.55    3.19
  -6 -14   5    0.41    4.13
 -14  -6   6   15.39    3.81
  -6 -14   6   18.78    4.61
  -6  -6  14   29.68    3.72
  -7   0  14    2.14    3.67
   7   0  14   -1.50    3.19
   7  -1  14   66.29    3.95
   7   1  14   51.48    2.99
  -7 -14  -1   42.77    3.93
  -7 -14   1   47.55    4.55
   1  -7  14   57.14    3.92
  -1  -7  14   53.09    3.92
  -7  -1  14   61.28    4.22
  -7   1  14   64.82    3.97
  -7 -14   2   16.99    3.95
  -7   2  14   30.26    3.43
  -7  -2  14   30.40    3.37
  -2  -7  14   18.52    3.54
  -7 -14  -2   16.31    3.51
 -14  -7   2   24.38    3.88
   2  -7  14   21.64    3.68
   7  -2  14   13.47    4.45
   7   2  14   19.60    2.52
  -7 -14  -3  108.03    4.57
  -7  -3  14  106.69    4.47
 -14  -7   3   97.63    4.92
  -7 -14   3  100.63    5.00
  -7   3  14  110.63    4.65
   3  -7  14   91.80    5.13
 -14  -3   7   87.34    4.63
  -3  -7  14   90.35    4.47
 -14  -4   7   -3.21    4.17
  -7 -14  -4   -1.93    3.44
  -4 -14   7    0.03    6.38
  -4  -7  14   -3.68    3.85
 -14  -7   4   -9.31    4.31
   4  -7  14   -3.63    4.45
  -7   4  14   -1.11    3.30
  -7  -4  14   -5.99    3.89
  -7 -14   5   72.79    4.79
  -7 -14  -5   57.12    3.51
 -14  -7   5   65.15    4.51
  -7  -5  14   81.61    4.51
  -5 -14   7   63.69    5.61
  -5  -7  14   74.39    4.24
 -14  -5   7   66.48    4.64
  -7 -14   6   14.62    4.28
  -6  -7  14   22.43    3.79
 -14  -7   6   15.72    4.03
 -14  -6   7   16.93    3.84
  -7  -6  14   20.76    3.58
  -6 -14   7   20.67    4.72
  -7  -7  14   78.61    4.30
  -7 -14   7   80.46    5.02
 -14  -7   7   66.30    4.44
   0  -8  14   47.22    4.37
   8   0  14   46.23    3.78
  -8   0  14   50.78    4.37
  -8  -1  14    8.25    3.97
  -8   1  14   10.00    3.52
   1  -8  14   -3.70    4.10
 -14  -8   1    8.78    3.87
   8  -1  14    3.35    4.45
  -1  -8  14   -4.30    3.88
  -8 -14   1    0.03    4.14
   8   1  14    1.17    2.77
  -8 -14  -1    1.95    3.62
 -14  -8   2    4.52    3.95
  -2  -8  14   -3.17    3.62
  -8  -2  14    0.33    3.34
   2  -8  14   -1.05    4.04
  -8 -14  -2   -4.00    3.43
  -8 -14   2   -5.96    4.04
  -8   2  14    3.76    3.71
 -14  -8   3   18.99    4.17
  -8 -14  -3   18.05    3.87
  -8 -14   3   13.89    4.43
   3  -8  14   17.91    4.50
  -3  -8  14   22.92    4.25
  -8  -3  14   23.08    3.59
  -8   3  14   27.77    3.68
 -14  -3   8   18.32    3.91
  -3 -14   8   17.54    7.34
  -8 -14   4  105.44    5.16
 -14  -8   4   95.65    4.88
  -8  -4  14  120.64    4.91
  -4 -14   8  125.64    6.50
  -8 -14  -4   95.55    4.19
  -4  -8  14   97.89    4.68
 -14  -4   8   94.12    5.01
  -8 -14  -5    8.60    3.05
 -14  -5   8    7.55    3.69
 -14  -8   5   -2.20    4.22
  -5 -14   8    4.22    4.85
  -5  -8  14    7.29    3.48
  -8  -5  14    9.70    3.71
  -8 -14   5    0.02    4.17
 -14  -6   8    1.73    3.78
 -14  -8   6    4.46    4.05
  -6 -14   8    5.37    4.45
  -6  -8  14   12.85    3.60
  -8  -6  14   16.53    3.60
  -8 -14   6   15.43    4.42
 -14  -7   8    0.69    3.99
  -7 -14   8   -1.49    4.58
 -14  -8   7    5.26    3.93
  -7  -8  14    0.22    3.60
  -8 -14   7    7.57    4.66
  -8  -7  14   -2.87    3.60
 -14  -8   8   22.15    4.08
  -8 -14   8   25.58    4.54
   0  -9  14   12.55    4.14
  -9 -14   0   31.96    4.28
  -9   0  14   25.03    4.11
   9   0  14   13.90    4.18
 -14  -9   1    9.20    4.13
  -9  -1  14   15.46    4.00
  -9 -14  -1    2.25    3.58
  -9 -14   1    6.74    4.07
   1  -9  14    4.00    4.02
  -1  -9  14    5.93    4.52
  -9   1  14   13.62    3.72
 -14  -9   2    0.02    3.88
  -2 -14   9    1.49    7.78
  -9   2  14    2.95    3.91
  -2  -9  14   -3.55    3.66
  -9  -2  14    2.64    3.78
   2  -9  14    9.25    4.25
  -9 -14  -2    0.26    3.62
 -14  -2   9    1.54    3.55
  -9 -14   2    2.03    3.68
 -14  -3   9    3.76    3.98
  -9 -14   3    3.73    3.87
  -3  -9  14    1.18    4.07
  -3 -14   9    5.91    6.30
  -9  -3  14    8.68    3.61
 -14  -9   3   -1.39    4.21
  -9   3  14    3.48    3.27
   3  -9  14    1.36    4.16
  -9 -14  -3    5.31    3.53
 -14  -4   9   19.77    4.17
  -9  -4  14   25.99    3.64
  -9 -14  -4   27.18    3.43
  -4 -14   9   18.76    5.55
 -14  -9   4   31.70    4.67
  -9 -14   4   30.50    4.17
  -4  -9  14   20.45    4.28
  -9  -5  14   16.20    3.47
 -14  -9   5    8.90    4.03
  -9 -14   5   15.33    4.03
  -5  -9  14   10.88    3.76
  -5 -14   9    9.19    4.92
 -14  -5   9    9.09    3.73
  -9  -6  14    3.15    3.51
 -14  -6   9   -0.14    3.69
 -14  -9   6    4.18    3.89
  -6 -14   9    2.43    4.27
  -9 -14   6    7.93    3.96
  -7 -14   9   -3.21    4.35
 -14  -7   9   -4.17    3.83
 -14  -9   7   -4.77    4.03
  -9 -14   7   -1.55    4.16
  -9 -14   8    6.70    4.32
 -14  -8   9   10.65    4.13
 -14  -9   8   10.90    4.17
  -8 -14   9   17.81    4.51
 -14  -9   9    0.81    3.87
  -9 -14   9   -3.62    4.21
 -10   0  14   59.83    4.43
 -10 -14   0   64.69    5.02
 -14 -10   0   60.89    4.89
   0 -10  14   69.66    5.24
   1 -10  14   16.72    4.71
  -1 -10  14   26.29    4.76
 -10 -14  -1   38.66    4.59
 -10 -14   1   34.69    4.26
  -1 -14  10   39.46    9.10
 -10   1  14   37.72    4.37
 -14 -10   1   36.82    4.56
 -10  -1  14   31.17    4.28
 -10  -2  14    9.93    4.09
 -10 -14   2    4.19    4.02
   2 -10  14    6.88    4.37
  -2 -10  14    1.96    4.27
 -14 -10   2    2.31    4.48
 -14  -2  10    7.56    3.91
  -2 -14  10    8.97    7.08
 -10 -14  -2    0.89    3.92
 -10   2  14    6.81    3.74
 -10 -14   3    4.17    4.14
  -3 -10  14    7.09    4.18
 -10  -3  14    7.63    4.16
 -14 -10   3    2.88    4.73
   3 -10  14   -1.64    3.98
 -10 -14  -3   10.28    4.07
  -3 -14  10   -0.50    6.00
 -14  -3  10    9.73    4.14
  -4 -14  10   23.92    5.41
 -14 -10   4   29.64    4.62
 -14  -4  10   30.18    4.13
 -10  -4  14   23.21    3.79
 -10 -14   4   27.94    4.40
  -4 -10  14   29.99    4.62
 -14 -10   5   14.30    4.41
 -10 -14   5   16.46    4.20
 -10  -5  14   21.49    3.66
 -14  -5  10   17.15    3.74
  -5 -14  10   17.70    5.23
 -14  -6  10    6.91    4.03
 -10 -14   6    4.57    4.00
 -14 -10   6    2.61    3.98
  -6 -14  10    4.01    4.69
 -14  -7  10    0.80    4.03
 -10 -14   7    3.27    4.26
 -14 -10   7    1.07    4.09
  -7 -14  10   -1.31    4.54
 -10 -14   8    1.08    4.43
 -14  -8  10    4.14    4.09
 -14 -10   8    6.35    3.85
  -8 -14  10    3.65    4.62
  -9 -10  14    4.10    4.00
 -10 -14   9   -9.72    4.55
 -14  -9  10   -3.07    4.13
 -14 -10   9    1.91    3.96
  -9 -14  10   -5.06    4.64
 -10  -9  14   -1.68    3.99
 -14 -10  10   10.33    4.29
 -10 -14  10   15.37    4.82
 -10 -10  14   14.49    4.43
 -14 -11   0   -4.78    4.47
 -11   0  14    0.67    4.48
   0 -11  14   -3.38    4.87
 -11 -14   0  -10.33    4.72
  -1 -11  14   35.66    4.89
 -11 -14  -1   51.83    4.64
 -14 -11   1   36.65    5.14
   1 -11  14   30.76    5.21
 -11  -1  14   38.15    4.41
 -11   1  14   41.04    4.38
 -11 -14   1   34.73    4.70
 -14 -11   2   25.91    5.28
 -11 -14   2   19.82    4.47
 -14  -2  11   26.42    4.31
 -11 -14  -2   29.48    4.41
  -2 -11  14   18.98    4.87
 -11  -2  14   28.01    4.36
  -2 -14  11   26.39    6.73
 -14 -11   3   69.93    5.38
  -3 -11  14   56.72    5.12
 -11 -14   3   57.93    4.90
  -3 -14  11   70.99    6.72
 -14  -3  11   61.90    4.88
 -11  -3  14   64.58    4.81
 -14 -11   4  -10.31    5.18
 -14  -4  11   -2.36    4.19
 -11  -4  14    3.70    4.20
  -4 -14  11   -2.41    5.91
 -11 -14   5   28.02    4.38
 -14 -11   5   28.63    4.66
 -14  -5  11   22.53    4.38
  -5 -14  11   32.09    5.42
 -11 -14   6    8.56    4.24
  -6 -14  11   15.02    4.86
 -14 -11   6   16.97    4.15
 -14  -6  11   21.16    4.31
 -14  -7  11   13.44    4.17
 -11 -14   7   18.24    4.35
 -14 -11   7   17.53    4.17
  -7 -14  11   17.63    5.31
  -8 -11  14    3.24    4.18
 -11 -14   8    0.80    4.52
 -14 -11   8   -7.32    4.51
 -11  -8  14   -0.78    4.17
  -8 -14  11   -5.77    4.99
 -14  -8  11   -3.14    4.29
 -14  -9  11   -0.42    4.77
  -9 -14  11   -6.28    5.05
 -11  -9  14   -3.77    4.42
  -9 -11  14    1.04    4.59
 -11 -14   9   -4.17    4.92
 -11 -10  14    7.50    4.63
 -10 -14  11   16.53    5.09
 -10 -11  14   12.73    4.96
 -14 -10  11   12.53    4.81
 -14 -11  10   16.15    4.73
 -11 -14  10   19.38    5.60
 -14 -11  11   62.73    5.40
 -11 -14  11   61.08    6.00
 -14 -12   0   -3.98    3.94
 -12 -14   0    1.62    4.71
 -12   0  14    0.87    4.04
   0 -12  14   -3.39    4.56
 -14 -12  -1    6.48    3.63
  -1 -12  14    3.35    4.77
 -12   1  14   12.45    3.82
 -12 -14  -1    0.30    4.60
   1 -12  14   -1.41    4.78
 -12  -1  14   19.16    4.27
 -12 -14   1    6.79    4.88
 -14 -12   1    5.36    5.01
 -12  -2  14   17.23    4.07
   2 -12  14    7.30    4.36
  -2 -12  14   10.78    4.83
  -3 -14  12   -2.29    5.49
 -14 -12   3   -7.43    5.04
 -14  -3  12    0.19    4.45
 -12 -14   3   -8.17    5.10
 -12  -3  14    1.41    4.23
  -4 -14  12   44.42    6.08
 -14  -4  12   40.81    4.41
 -12 -14   4   48.54    5.03
 -14  -5  12   -4.18    4.14
  -5 -14  12   -3.77    5.19
 -14 -12   5   -5.56    4.45
 -12 -14   5   -8.64    4.34
  -6 -14  12    0.24    4.92
 -14  -6  12    1.54    4.20
 -12 -14   6   -3.78    4.21
 -14  -7  12    9.46    4.31
 -12  -7  14    7.17    4.31
 -14 -12   7   12.22    4.33
  -7 -12  14    6.52    4.59
  -7 -14  12    5.59    5.16
 -12 -14   7   11.27    4.60
 -14  -8  12   23.77    4.79
  -8 -12  14   28.79    4.88
 -12 -14   8   36.82    4.89
 -12  -8  14   17.05    4.20
 -14 -12   8   20.19    4.46
  -8 -14  12   16.63    5.49
  -9 -12  14    4.85    4.77
 -12 -14   9   10.24    4.83
  -9 -14  12   10.79    5.29
 -14  -9  12    7.33    5.03
 -14 -12   9    5.35    4.90
 -12  -9  14    8.46    4.45
 -10 -14  12    2.41    5.53
 -10 -12  14    0.07    4.84
 -12 -14  10    1.98    5.04
 -14 -10  12    1.33    4.77
 -14 -12  10   -5.11    5.11
 -12 -10  14   11.05    4.80
 -11 -14  12    1.44    5.29
 -14 -11  12    0.05    4.71
 -14 -12  11   -3.70    4.89
 -12 -11  14   -5.20    4.97
 -11 -12  14   -5.64    5.00
 -12 -14  11   -8.01    5.11
 -14 -12  12    8.33    4.89
 -12 -12  14    3.21    4.88
 -14 -13   0    3.88    4.64
 -13 -14   0    0.24    4.69
 -13   0  14    4.31    3.92
   0 -13  14   -1.85    4.69
   1 -14  13    0.57    4.97
 -14 -13   1    0.18    4.97
  -1 -13  14   -6.69    4.96
 -13 -14   1   -7.02    4.67
   1 -13  14   -0.32    4.57
 -13  -1  14   -3.30    4.30
 -14 -13   2   -3.51    4.97
 -13 -14   2   -0.41    4.79
   2 -13  14   -2.11    4.04
 -13  -2  14   -5.31    4.11
 -14 -13   3   -4.10    4.67
 -13 -14   4   -4.90    4.73
 -14 -13   4   -5.39    4.89
 -14  -4  13   -3.96    4.01
  -4 -14  13   -7.36    5.11
  -5 -14  13   -3.71    5.06
 -14  -5  13    3.36    4.07
 -14 -13   5   -3.58    4.43
 -13 -14   5   -3.60    4.67
 -14  -6  13   -0.86    4.25
 -13  -6  14    1.81    4.30
  -6 -14  13   -1.16    5.41
 -14 -13   6   -7.75    4.80
 -13 -14   6    4.83    4.59
  -6 -13  14    2.23    4.74
 -14  -7  13   -1.39    4.32
 -13  -7  14    6.64    4.26
  -7 -14  13    5.15    5.04
 -13 -14   7   -8.76    4.45
  -7 -13  14   -1.02    5.01
 -14 -13   7   -2.60    4.53
 -14  -8  13    5.48    4.68
  -8 -13  14    6.84    4.98
 -14 -13   8    6.59    4.62
 -13  -8  14    8.53    4.33
  -8 -14  13   10.35    4.97
 -13 -14   8    3.31    4.50
  -9 -13  14   -0.27    4.54
  -9 -14  13   -2.35    5.09
 -14  -9  13   -1.98    4.97
 -13  -9  14    4.38    4.37
 -14 -13   9    2.59    4.59
 -13 -14   9    5.74    4.54
 -10 -14  13   -0.90    5.01
 -10 -13  14    3.94    4.87
 -14 -10  13    2.73    4.49
 -14 -13  10   -0.86    4.65
 -13 -10  14    2.30    4.76
 -13 -14  10   -1.83    4.67
 -11 -13  14   -2.65    4.83
 -11 -14  13   -2.22    5.10
 -13 -11  14   -0.39    4.57
 -14 -13  11   -0.88    4.69
 -14 -11  13   -5.71    4.50
 -13 -14  11   -5.59    4.74
 -13 -12  14    8.84    4.97
 -14 -12  13   -4.28    5.13
 -14 -13  12    0.70    4.84
 -13 -14  12   -1.10    4.87
 -12 -13  14   16.34    5.08
 -12 -14  13    5.91    5.19
 -14 -13  13    4.43    4.91
 -13 -13  14   11.68    5.10
 -13 -14  13   -2.69    5.21
   0 -14  14    9.04    5.10
   1 -14  14    3.18    4.85
 -14 -14   1    4.14    5.58
 -14  -1  14   10.91    4.03
   2 -14  14    0.09    4.09
 -14 -14   2    5.10    5.25
 -14 -14   3   -8.70    5.32
 -14 -14   4    0.25    4.95
 -14 -14   5    3.21    5.00
  -5 -14  14   10.14    5.78
 -14  -5  14    4.62    4.37
 -14  -6  14    3.84    4.59
 -14 -14   6    2.05    4.81
  -6 -14  14    4.81    5.88
 -14  -7  14   -1.64    4.56
 -14 -14   7    0.74    5.06
  -7 -14  14   -5.34    5.43
 -14  -8  14    4.82    4.86
  -8 -14  14    2.69    5.39
 -14 -14   8   -4.41    5.06
  -9 -14  14    5.88    5.28
 -14  -9  14    4.74    5.02
 -14 -14   9   -2.40    5.08
 -10 -14  14   10.54    5.20
 -14 -10  14   13.56    4.67
 -14 -14  10   10.86    5.20
 -11 -14  14    1.21    5.15
 -14 -11  14    0.73    4.72
 -14 -14  11   -5.89    5.10
 -14 -12  14   -4.46    5.05
 -14 -14  12    3.32    5.13
 -12 -14  14   -5.44    5.29
 -14 -13  14    2.76    4.90
 -14 -14  13    1.71    5.13
 -13 -14  14   11.79    5.34
 -14 -14  14    6.80    5.20
  -1   0  15  447.48   10.20
   0   1  15  452.67   10.05
   1   0  15  430.81    9.94
   0  -1  15  461.54   10.17
  -1   1  15  102.95    4.75
  -1  -1  15  102.25    4.63
   1  -1  15  106.53    4.57
   1   1  15   94.52    4.36
   0   2  15  107.57    4.25
  -2   0  15  119.52    4.61
   2   0  15  116.45    4.35
   2   1  15   26.86    3.21
  -2   1  15   18.48    3.43
  -2  -1  15   20.44    3.33
  -1   2  15   19.97    3.12
  -1  -2  15   28.59    3.19
   2  -1  15   16.63    3.30
   1   2  15   15.16    3.22
   1  -2  15   27.15    3.37
  -2  -2  15    1.18    3.03
  -2   2  15   -0.52    2.95
   2   2  15    1.53    2.84
   2  -2  15   -0.64    3.19
   0   3  15  254.09    6.22
  -3   0  15  258.77    6.62
   3   0  15  236.44    6.12
   0  -3  15  248.13    6.51
  -1   3  15   12.09    3.40
  -1  -3  15   11.54    3.34
   1   3  15    9.26    2.87
   3   1  15   19.81    2.78
  -3   1  15   11.66    3.38
   3  -1  15    4.14    3.16
  -3  -1  15    9.91    3.23
   1  -3  15    0.27    3.66
   3  -2  15    7.08    3.08
  -2  -3  15    7.70    2.97
   2  -3  15    9.08    3.12
  -2   3  15   11.02    3.09
  -3  -2  15    6.30    3.02
  -3   2  15   15.31    3.34
   2   3  15   11.03    2.53
   3   2  15   13.13    2.63
  -3   3  15   18.11    3.40
   3  -3  15   16.85    3.25
   3   3  15   15.20    2.72
  -3  -3  15   10.92    3.30
   0   4  15   -5.42    3.04
  -4   0  15   -3.59    3.59
  -4   1  15   93.23    3.96
  -4  -1  15   85.40    4.02
   4  -1  15   87.55    3.90
   4   1  15   81.18    3.41
   1  -4  15   80.56    4.20
  -1  -4  15   76.12    3.94
  -1   4  15   88.18    3.73
   1   4  15   92.64    3.54
  -2   4  15   35.26    3.23
   4  -2  15   24.67    3.30
   2  -4  15   22.33    3.31
   4   2  15   28.37    2.65
  -2  -4  15   27.79    3.31
  -4  -2  15   23.87    3.38
  -4   2  15   32.15    3.45
   2   4  15   32.88    2.74
  -3   4  15   23.94    3.03
  -4  -3  15   25.45    3.29
  -4   3  15   22.34    3.27
   4   3  15   24.16    2.48
  -3  -4  15   14.91    2.99
   3   4  15   23.35    2.36
   3  -4  15   21.28    3.88
   4  -3  15   18.93    3.48
  -5   0  15    4.24    3.14
   0  -5  15    0.14    3.30
   0   5  15    1.19    2.39
   5   0  15   -2.55    2.76
   1   5  15   11.10    2.29
  -5  -1  15   15.05    3.18
   5  -1  15    7.24    2.91
   1  -5  15    6.22    3.32
  -5   1  15   12.98    3.38
   5   1  15   10.64    2.63
  -1   5  15   14.19    2.80
  -1  -5  15   10.84    3.23
  -2   5  15   -1.18    2.72
   5   2  15   -0.32    2.33
   2   5  15   -2.63    2.22
  -5   2  15    5.55    3.43
   2  -5  15   -5.54    3.37
   5  -2  15   -4.62    3.27
  -2  -5  15   -2.00    3.18
  -5  -2  15    5.24    3.11
  -5   3  15   -2.10    2.98
   3   5  15   -3.36    2.19
  -3  -5  15   -4.85    3.11
  -5  -3  15   -4.41    3.04
   5   3  15    0.95    2.10
   4  -5  15   -5.70    3.32
  -5  -4  15    1.43    2.92
  -5 -15   4   -8.38    5.29
   5  -4  15   -5.93    3.56
  -5   4  15    2.73    3.25
  -4  -5  15    2.08    2.78
  -4 -15   5   -6.63    6.73
  -4   5  15    1.79    2.83
  -5  -5  15   -1.18    3.20
   5  -5  15   -1.46    4.27
  -5 -15   5    0.91    5.16
   0  -6  15    2.39    3.91
   6   0  15    7.56    3.31
  -6   0  15   17.56    3.80
  -6 -15   0   11.82    5.03
  -1  -6  15   35.13    3.81
  -6 -15   1   18.10    4.43
   1  -6  15   30.97    3.93
   6  -1  15   27.22    3.99
  -6  -1  15   28.59    3.61
  -6 -15  -1   23.77    4.82
   6   1  15   30.65    3.10
   1   6  15   24.28    2.40
  -6   1  15   32.23    3.94
   2   6  15    8.09    2.19
  -6   2  15    6.57    3.48
   6   2  15    3.60    2.36
  -6 -15   2    0.87    4.04
  -6  -2  15    3.71    3.13
   6  -2  15   -1.08    3.55
  -2  -6  15   -1.36    3.29
  -6 -15  -2   -7.40    4.07
   2  -6  15    8.14    3.47
   3  -6  15   27.36    3.93
  -6  -3  15   37.57    3.57
  -6 -15   3   29.73    4.44
   6  -3  15   41.12    4.07
  -3  -6  15   35.07    3.49
  -6   3  15   31.64    3.61
   4  -6  15    4.84    4.17
  -6   4  15    8.60    3.34
  -4  -6  15    4.78    3.54
   6  -4  15    2.97    4.47
 -15  -6   4    3.36    4.05
  -6 -15   4   11.32    4.83
  -4 -15   6   10.91    7.33
  -6  -4  15   -0.68    3.51
  -6  -5  15   57.69    3.94
  -5 -15   6   54.87    5.33
  -5  -6  15   68.52    4.22
   5  -6  15   48.97    4.49
   6  -5  15   55.94    4.82
  -6 -15   5   47.61    4.82
 -15  -5   6   49.66    4.35
 -15  -6   5   43.59    4.34
  -6  -6  15   13.38    3.58
 -15  -6   6    8.93    4.14
  -6 -15   6    8.20    4.88
   7   0  15  313.70    7.79
  -7 -15   0  300.38    8.45
   0  -7  15  314.04    8.46
  -7   0  15  341.62    8.49
  -7  -1  15   36.92    4.90
   7   1  15   18.95    3.28
  -1  -7  15   12.47    4.43
   7  -1  15   18.01    4.30
  -7 -15  -1    5.59    4.58
   1  -7  15   12.27    4.80
  -7 -15   1   12.12    4.94
  -7   1  15   31.69    4.52
   2  -7  15   19.09    4.21
  -2  -7  15   10.50    4.12
  -7   2  15   17.04    3.71
  -7  -2  15   14.70    3.52
  -7 -15  -2    2.74    3.83
   7  -2  15   12.80    4.18
  -7 -15   2    1.93    4.39
  -7   3  15   21.37    3.84
   7  -3  15   18.32    4.87
  -7 -15  -3   15.87    3.70
  -7 -15   3   15.79    4.60
  -7  -3  15   19.54    3.65
  -3 -15   7   23.87    9.37
   3  -7  15   18.76    4.14
 -15  -7   3   16.89    4.16
  -3  -7  15   17.54    3.82
 -15  -7   4  106.22    5.43
  -7  -4  15  107.85    4.81
 -15  -4   7   92.95    4.96
  -4 -15   7  114.86    7.93
   4  -7  15   84.71    5.17
  -7   4  15  100.61    4.43
  -4  -7  15   99.94    4.74
   7  -4  15   97.31    5.59
  -7 -15   4  110.99    5.76
  -7 -15  -4  102.89    4.48
 -15  -5   7    7.50    4.13
 -15  -7   5    4.53    4.35
  -7 -15  -5   -1.55    3.73
  -5 -15   7    6.08    5.47
   5  -7  15   -0.20    3.90
  -5  -7  15    7.82    3.66
  -7 -15   5   -1.20    4.47
  -7  -5  15    9.88    3.71
  -7  -6  15    6.96    3.49
 -15  -6   7   -2.27    4.10
 -15  -7   6    0.62    4.05
  -6  -7  15    1.38    3.43
  -7 -15   6   -0.58    4.41
  -6 -15   7    7.71    5.37
  -7  -7  15   -3.35    3.59
  -7 -15   7   -1.76    4.66
 -15  -7   7   -2.51    3.86
   0  -8  15   -2.28    5.23
   8   0  15   -4.15    4.01
  -1  -8  15  134.61    5.88
  -8 -15   1  141.91    6.08
   1  -8  15  133.40    5.93
   8  -1  15  132.24    5.73
  -8   1  15  141.49    5.48
  -8 -15  -1  146.43    5.77
  -8  -1  15  153.29    5.85
  -8  -2  15   30.90    3.93
  -8 -15   2   21.13    4.40
   8  -2  15    8.92    4.92
   2  -8  15   17.42    4.32
  -8 -15  -2   16.15    4.09
  -8   2  15   34.22    4.33
  -2  -8  15   22.61    4.38
 -15  -8   3   23.42    4.55
  -8 -15   3   15.64    4.26
   3  -8  15   18.47    4.32
  -3 -15   8   32.50    7.87
  -8   3  15   23.47    3.75
  -8  -3  15   22.83    3.60
  -8 -15  -3   13.14    3.80
  -3  -8  15   13.67    3.91
 -15  -4   8   -5.50    3.85
 -15  -8   4   -7.93    4.71
   4  -8  15   -8.38    3.99
  -4 -15   8   -1.88    5.72
 -15  -8   5   17.34    4.05
 -15  -5   8    4.95    3.88
  -5  -8  15   10.08    3.59
  -8  -5  15   11.79    3.55
  -5 -15   8    6.01    4.81
  -8 -15   5    5.00    4.43
  -8 -15   6    5.57    4.37
 -15  -6   8   14.98    3.77
  -6 -15   8    9.23    4.98
  -6  -8  15   10.23    3.41
  -8  -6  15    8.94    3.41
 -15  -8   6   10.54    3.81
  -7  -8  15   17.22    3.93
  -8 -15   7   13.76    4.94
 -15  -7   8   16.33    3.89
  -7 -15   8   17.63    4.87
 -15  -8   7   20.19    4.28
  -8  -7  15   32.16    3.97
 -15  -8   8   -7.34    4.29
   0  -9  15   49.05    5.16
  -9 -15   0   51.66    5.00
  -9   0  15   56.27    4.79
   1  -9  15   16.93    4.68
  -1  -9  15   17.63    4.48
  -9 -15  -1   29.85    4.60
  -9 -15   1   33.09    4.64
   9  -1  15   19.62    4.71
  -9   1  15   30.85    4.25
  -9  -1  15   37.65    4.39
  -2  -9  15    5.43    4.02
  -9  -2  15    5.54    3.88
  -9 -15  -2   -0.49    4.06
  -9   2  15   10.68    4.11
  -2 -15   9   -3.27    8.66
 -15  -9   2    6.57    4.63
  -9 -15   2    1.91    4.12
   2  -9  15    0.54    3.97
  -9   3  15    1.97    3.43
 -15  -3   9    4.00    3.69
  -3  -9  15   -2.36    4.05
  -9 -15  -3    5.09    3.82
  -9  -3  15    2.87    3.42
  -3 -15   9    2.29    6.96
   3  -9  15   -0.96    4.05
  -9 -15   3    2.31    4.03
 -15  -9   3    2.13    4.57
 -15  -4   9    0.18    3.87
   4  -9  15   -0.20    3.58
 -15  -9   4    2.30    4.10
  -4 -15   9    0.54    5.44
  -9  -4  15    7.25    3.43
  -9 -15   4   -0.84    4.04
  -4  -9  15    2.51    3.65
 -15  -9   5    1.45    4.23
 -15  -5   9   -5.61    4.07
  -5  -9  15   -2.45    3.39
  -9  -5  15    4.50    3.37
  -9 -15   5   -2.74    3.93
  -5 -15   9   -0.58    5.09
 -15  -6   9   -0.47    3.60
 -15  -9   6    0.39    4.03
  -6  -9  15    1.01    3.62
  -6 -15   9   -0.54    4.61
  -9 -15   6   -2.33    4.02
  -9  -6  15    0.50    3.62
 -15  -7   9    3.17    4.09
 -15  -9   7    6.32    4.42
  -7 -15   9    0.23    4.99
  -9 -15   7   -0.34    4.39
  -9  -7  15   -1.29    3.84
 -15  -8   9   17.87    4.70
 -15  -9   8   21.47    4.62
  -9 -15   8   25.40    5.22
  -8 -15   9   16.73    5.28
 -15  -9   9   -2.41    4.82
  -9 -15   9    3.86    5.56
 -10   0  15   13.43    4.00
   0 -10  15    4.46    4.44
 -10 -15   0   10.39    4.62
 -15 -10   1    2.38    4.38
 -10   1  15   -5.53    4.15
 -10 -15  -1   -3.53    4.67
 -10  -1  15    0.12    4.06
 -10 -15   1   -8.70    4.57
   1 -10  15   -4.46    4.23
  -1 -10  15   -3.09    4.47
 -10 -15  -2   -4.81    4.20
 -10   2  15    1.10    3.59
   2 -10  15    1.65    4.05
 -15 -10   2    5.09    4.78
 -10  -2  15   -6.01    3.90
  -2 -15  10    1.43    7.45
 -10 -15   2    2.40    4.33
  -2 -10  15   -3.30    4.12
   3 -10  15    6.02    3.82
  -3 -10  15    2.13    4.22
 -15 -10   3    8.86    4.51
 -10  -3  15    7.64    3.90
 -10 -15   3   12.35    4.34
  -3 -15  10   11.91    6.23
 -15  -3  10   13.33    3.81
 -10  -4  15   11.10    3.59
 -15  -4  10   15.90    4.09
  -4 -15  10    3.98    5.72
 -15 -10   4   14.95    4.64
   4 -10  15    5.09    3.21
 -10 -15   4   11.45    4.30
  -4 -10  15   10.49    4.05
 -15 -10   5   -1.39    4.59
 -15  -5  10   -0.02    3.92
 -10 -15   5    1.30    4.08
 -10  -5  15   -2.51    3.51
  -5 -15  10    0.10    5.71
  -5 -10  15    4.33    3.83
 -10 -15   6   -5.06    4.31
 -15  -6  10   -1.26    3.82
  -6 -15  10   -4.29    5.00
 -10  -6  15   -7.53    3.67
 -15 -10   6   -4.44    4.37
  -7 -15  10    2.58    5.18
 -15  -7  10   -2.53    4.16
 -15 -10   7   -3.85    4.49
 -10 -15   7    5.19    4.61
 -15  -8  10   17.33    4.80
 -15 -10   8   26.43    5.13
 -10 -15   8   28.41    5.34
  -8 -15  10   10.51    5.55
 -15  -9  10   15.57    4.77
 -15 -10   9    9.53    5.00
 -10 -15   9   16.83    5.54
  -9 -15  10   10.86    5.22
 -10 -15  10    0.99    5.34
 -15 -10  10   -6.09    4.97
 -10 -10  15   -4.51    4.75
 -11   0  15    0.55    4.22
   0 -11  15    1.80    4.31
 -15 -11   0    1.54    3.82
 -11 -15   0   -3.85    4.67
 -11   1  15   11.00    4.15
 -15 -11   1    7.52    4.98
   1 -11  15    1.32    4.10
 -11 -15   1    0.72    4.67
  -1 -11  15    2.72    5.10
 -11  -1  15    8.40    3.96
 -11 -15  -1    6.48    4.73
  -1 -15  11    4.16    7.42
 -11   2  15    4.77    3.52
 -15  -2  11    3.62    3.65
 -11 -15   2    3.50    4.55
 -15 -11   2    8.11    4.69
  -2 -15  11   -1.45    6.77
 -11  -2  15    1.26    3.96
   2 -11  15    3.86    4.18
  -2 -11  15   -2.70    4.29
 -15 -11   3    1.79    4.80
  -3 -11  15   -7.23    4.24
 -11  -3  15   -5.23    4.07
  -3 -15  11   -6.24    5.84
 -15  -3  11   -0.93    3.97
   3 -11  15   -6.36    3.60
  -4 -11  15   -0.47    4.53
 -15  -4  11    8.95    4.13
 -11 -15   4   -1.31    4.32
 -15 -11   4   14.68    5.09
 -11  -4  15   -3.67    4.00
  -4 -15  11    0.62    5.55
 -11 -15   5   -6.70    4.21
 -11  -5  15   -5.73    4.16
  -5 -15  11   -1.64    5.31
 -15  -5  11    1.51    3.75
 -15 -11   5   -4.15    4.67
 -15  -6  11    0.87    3.74
 -11 -15   6    1.40    4.31
 -15 -11   6   -1.97    4.49
  -6 -15  11    6.40    5.25
 -15  -7  11    3.94    4.38
 -11 -15   7   15.78    4.76
 -15 -11   7    3.53    4.86
  -7 -15  11    6.62    5.83
 -11 -15   8    6.38    4.98
 -15  -8  11   -3.43    4.64
 -15 -11   8    5.65    4.83
  -8 -15  11    7.51    5.41
  -9 -11  15   13.71    4.66
 -15  -9  11   14.07    4.76
 -15 -11   9   13.19    4.85
 -11 -15   9   14.24    5.08
  -9 -15  11    9.94    5.44
 -11  -9  15   10.40    4.53
 -10 -11  15   -0.88    4.53
 -10 -15  11    6.65    5.33
 -15 -10  11   17.88    4.98
 -15 -11  10    9.03    5.17
 -11 -15  10    4.43    5.07
 -11 -10  15    6.97    4.48
 -11 -15  11   -9.19    4.98
 -15 -11  11   -2.47    4.94
   0 -12  15    3.22    4.67
 -15 -12   0   -1.49    3.92
 -12   0  15    0.27    4.34
 -12 -15   0   -8.47    5.27
 -12  -1  15   10.24    4.18
 -12   1  15    9.91    4.01
 -15 -12   1    5.85    4.57
 -12 -15   1    6.26    4.80
   1 -12  15    9.71    4.28
  -1 -12  15   20.34    4.77
 -15  -2  12    3.04    4.04
 -12  -2  15    0.04    3.76
  -2 -12  15    2.15    4.63
   2 -12  15   -0.25    3.96
  -2 -15  12   -4.25    5.85
 -12 -15   2   -4.68    4.89
 -15 -12   2   -9.76    5.14
  -3 -15  12   -5.02    5.77
 -15 -12   3   -2.48    5.29
 -12  -3  15   -2.00    4.00
   3 -12  15   -2.88    3.53
 -15  -3  12   -2.12    4.07
 -15  -4  12   -8.50    4.35
 -15 -12   4    7.70    4.88
  -4 -15  12    1.28    6.20
 -12 -15   4   -2.54    4.46
 -15  -5  12    0.46    3.86
 -15 -12   5   -5.11    4.95
  -5 -15  12    1.62    5.17
 -12 -15   5   -3.68    4.41
  -6 -15  12   -3.94    5.40
 -15  -6  12    1.25    4.23
 -12 -15   6   -0.40    4.49
 -15 -12   6    3.61    4.67
 -12 -15   7    9.02    4.77
 -15  -7  12    4.85    4.68
 -15 -12   7   -0.80    5.27
  -7 -15  12   -1.25    5.99
  -8 -12  15   -2.64    4.38
 -15 -12   8   -2.58    4.47
 -12  -8  15    1.06    4.03
  -8 -15  12   -3.93    5.32
 -15  -8  12   -5.62    4.43
 -12 -15   8   -9.97    4.79
 -15  -9  12   -5.61    4.56
  -9 -15  12   -5.54    5.18
 -12 -15   9   -8.77    4.78
  -9 -12  15   -0.18    4.47
 -15 -12   9   -2.37    4.54
 -12  -9  15   -2.91    4.23
 -10 -12  15    0.43    4.49
 -10 -15  12   -2.37    4.97
 -15 -10  12    7.42    4.48
 -15 -12  10   -1.85    4.54
 -12 -15  10   -4.98    4.90
 -12 -10  15   -2.39    4.43
 -11 -12  15    3.47    4.69
 -12 -15  11   -2.42    5.00
 -15 -11  12    0.34    4.92
 -15 -12  11   -5.46    4.55
 -12 -11  15    1.62    4.51
 -11 -15  12    0.03    5.27
 -15 -12  12   -3.30    4.61
 -12 -15  12    8.90    5.11
 -12 -12  15    1.95    4.87
 -13   0  15    2.17    3.97
   0 -13  15   -3.26    4.81
   1 -13  15    3.70    4.34
 -13  -1  15   14.08    4.29
 -15 -13   1   13.72    5.16
  -1 -13  15    5.36    4.83
 -13 -15   1    8.58    5.30
 -15 -13   2   10.90    5.89
 -13  -2  15   13.08    4.29
 -13 -15   2   17.30    5.52
  -2 -13  15    3.00    5.12
   2 -13  15   -1.28    4.11
 -15  -3  13   -8.35    4.60
   3 -13  15   -0.16    3.38
 -15 -13   3   -6.45    5.59
 -13 -15   3   -2.75    5.43
 -13  -3  15    0.93    3.92
  -3 -15  13   -1.54    5.97
 -15 -13   4    2.53    5.51
  -4 -15  13   13.62    5.96
 -13 -15   4    6.38    5.08
 -15  -4  13   13.35    4.51
  -5 -15  13    1.88    5.65
 -15 -13   5    2.54    5.30
 -15  -5  13   -7.24    4.11
 -13 -15   5   -3.54    4.63
  -6 -15  13   -1.76    5.62
 -15  -6  13    4.70    4.44
 -15 -13   6   -3.20    4.79
 -13 -15   6    3.05    4.72
 -15  -7  13    2.16    4.72
 -13  -7  15   16.29    4.31
 -15 -13   7   10.80    4.99
  -7 -13  15    8.22    5.02
  -7 -15  13    5.29    5.60
 -13 -15   7    4.35    4.96
 -15  -8  13    1.65    4.58
  -8 -13  15    4.25    4.89
 -13  -8  15    0.50    4.12
  -8 -15  13   -2.40    5.37
 -15 -13   8   -5.43    5.11
 -13 -15   8   -1.74    4.93
  -9 -13  15    0.34    4.74
 -15  -9  13   -7.59    4.75
 -13  -9  15    0.02    4.32
 -15 -13   9   -2.38    4.95
  -9 -15  13    2.23    5.35
 -13 -15   9   -0.91    5.53
 -10 -13  15   16.11    5.06
 -10 -15  13   12.91    5.62
 -15 -10  13    5.92    4.63
 -15 -13  10    4.85    4.90
 -13 -10  15   11.98    4.32
 -13 -15  10   18.44    5.17
 -11 -15  13    1.37    5.27
 -15 -11  13    3.23    4.51
 -15 -13  11   -9.24    4.91
 -13 -11  15    8.14    4.59
 -13 -15  11   -0.26    5.16
 -11 -13  15    5.30    4.80
 -15 -12  13    1.37    4.62
 -12 -15  13   -1.65    5.06
 -15 -13  12   -3.15    4.82
 -13 -12  15   -6.21    4.88
 -12 -13  15   -2.92    4.77
 -13 -15  12    0.09    5.16
 -15 -13  13    6.39    4.84
 -13 -13  15   -0.12    4.90
 -13 -15  13   -3.40    5.04
   0 -14  15   -0.49    4.85
  -1 -14  15    3.71    4.87
 -14  -1  15    0.67    4.12
   1 -15  14   -0.23    4.88
   1 -14  15   -0.05    4.56
 -14  -2  15    5.73    4.40
   2 -14  15    4.23    4.05
 -15 -14   2    9.15    5.99
 -14 -15   2    5.74    5.78
   2 -15  14    0.13    4.12
   3 -14  15    4.10    3.38
 -15 -14   3   20.72    6.47
 -14 -15   3   21.86    6.20
  -4 -15  14    6.45    5.95
 -15  -4  14    1.38    4.71
 -15 -14   4   -3.99    6.23
 -14 -15   4   -3.94    5.65
 -15  -5  14    3.73    4.59
 -15 -14   5    7.14    5.73
  -5 -15  14    2.19    6.06
 -14 -15   5   11.22    5.69
 -15  -6  14    8.35    4.71
 -14  -6  15   16.73    4.84
 -15 -14   6   11.01    5.76
 -14 -15   6    7.52    5.54
  -6 -14  15    9.33    5.46
  -6 -15  14    2.83    6.26
 -15  -7  14    2.27    4.91
 -14  -7  15    2.42    4.67
 -15 -14   7    2.44    5.38
  -7 -14  15   14.70    5.62
 -14 -15   7    7.37    5.62
  -7 -15  14    0.58    5.77
 -15  -8  14    4.23    4.91
 -14  -8  15    9.36    4.94
  -8 -14  15   15.53    5.64
 -15 -14   8   -2.84    5.11
  -8 -15  14   -5.61    5.87
 -14 -15   8    6.90    5.41
 -15  -9  14   -2.97    4.92
  -9 -14  15    5.92    5.05
  -9 -15  14   -0.03    5.54
 -14  -9  15    3.05    5.05
 -15 -14   9   -0.19    4.85
 -14 -15   9   -4.27    5.28
 -10 -15  14    7.49    5.33
 -15 -10  14   -3.73    4.68
 -14 -10  15   -1.71    4.65
 -15 -14  10    1.71    4.82
 -14 -15  10   -5.24    5.25
 -11 -14  15    7.41    5.11
 -15 -11  14    2.89    5.18
 -11 -15  14    4.44    5.42
 -14 -11  15    2.40    4.66
 -15 -14  11   -4.45    4.82
 -14 -15  11    2.51    5.23
 -15 -12  14    0.83    4.61
 -15 -14  12   -3.41    4.70
 -14 -12  15   -2.28    4.52
 -14 -15  12   -5.95    5.21
 -12 -14  15   -6.82    5.59
 -12 -15  14    0.59    5.24
 -15 -13  14    4.45    4.80
 -15 -14  13    1.08    4.68
 -14 -13  15   11.37    4.86
 -14 -15  13   -5.06    5.33
 -13 -14  15   -0.87    5.28
 -13 -15  14    0.24    4.97
 -15 -14  14    2.40    4.75
 -14 -14  15   12.48    4.97
 -14 -15  14   -1.06    5.43
   0 -15  15    6.31    4.91
 -15  -1  15    3.67    4.05
   1 -15  15   -2.35    4.92
   2 -15  15   -5.27    3.95
   3 -15  15    0.29    3.16
 -15 -15   3   -5.03    6.60
 -15 -15   4    8.66    6.26
  -5 -15  15   -1.87    5.81
 -15  -5  15    3.88    4.50
 -15 -15   5   -9.56    6.27
 -15  -6  15   11.32    4.71
 -15 -15   6    7.92    5.60
  -6 -15  15   -4.84    5.96
 -15 -15   7   -3.94    5.39
 -15  -7  15   -9.52    5.06
  -7 -15  15    3.21    5.95
 -15  -8  15    5.86    4.99
  -8 -15  15    8.59    5.97
 -15 -15   8   -3.92    5.95
 -15  -9  15    6.56    5.02
  -9 -15  15    2.77    5.52
 -15 -15   9    1.81    5.40
 -15 -10  15    6.96    4.71
 -10 -15  15    6.06    5.51
 -11 -15  15    0.28    5.35
 -15 -11  15   -4.27    5.24
 -15 -15  11   -4.36    5.31
 -15 -12  15   -2.41    4.83
 -15 -15  12   -0.41    5.20
 -12 -15  15    7.70    5.49
 -15 -13  15    8.91    5.13
 -15 -15  13   -4.19    5.28
 -13 -15  15    5.76    5.30
 -15 -14  15    5.06    4.92
 -15 -15  14   -1.44    5.30
 -14 -15  15    1.27    5.37
 -15 -15  15    6.65    5.68
   0   0  16  318.07    7.70
   1   0  16   -4.44    3.43
   0  -1  16    1.79    3.42
   0   1  16   -0.09    3.46
  -1   0  16    1.83    3.54
  -1   1  16   75.66    3.92
   1   1  16   69.17    3.66
  -1  -1  16   66.80    3.65
   1  -1  16   63.51    3.67
   2   0  16    4.59    2.60
   0  -2  16   10.12    3.02
   0   2  16    8.38    2.84
  -1  -2  16    8.78    2.93
   2   1  16    6.78    2.68
   2  -1  16    8.66    2.92
  -1   2  16   10.42    2.91
   1  -2  16    1.98    2.95
  -2   1  16    7.51    2.96
   1   2  16    7.02    2.85
  -2  -1  16   13.69    3.07
  -2  -2  16    2.61    2.77
  -2   2  16   -1.31    2.78
   2   2  16   -4.62    2.42
   3   0  16   -1.25    2.70
   0   3  16   -2.54    2.54
   0  -3  16   -0.32    2.76
  -3   0  16   -1.94    2.92
   3   1  16   -0.13    2.48
  -1   3  16    0.46    2.85
  -1  -3  16    4.93    2.86
   1   3  16    0.81    2.53
  -3   1  16   -2.65    3.04
   3  -1  16    1.39    2.76
   1  -3  16   -0.56    2.92
  -3  -1  16   -0.82    2.93
  -2   3  16   -3.69    2.92
  -3   2  16   -1.81    3.15
   2   3  16   -1.27    2.43
  -2  -3  16    3.66    2.85
   3   2  16    4.60    2.44
   3  -2  16   -2.53    3.17
  -3  -2  16    2.84    2.89
   2  -3  16   -4.61    3.30
  -3  -3  16   14.49    3.07
   3  -3  16   12.33    3.18
  -3   3  16   12.80    3.25
   3   3  16   11.72    2.58
   0   4  16    1.36    2.61
   4   0  16    1.46    2.72
  -4   0  16    1.03    2.76
   0  -4  16    0.82    2.96
  -1   4  16   -6.10    2.80
   4   1  16   -0.29    2.46
   1   4  16   -4.01    2.57
  -4   1  16    0.02    3.31
  -1  -4  16    1.60    2.81
  -4  -1  16   -2.39    3.03
   4  -1  16   -1.21    3.11
   1  -4  16   -2.78    3.38
   4  -2  16   38.68    3.35
  -4  -2  16   39.07    3.28
   4   2  16   42.99    2.76
  -2  -4  16   41.01    3.40
   2  -4  16   39.24    3.52
  -2   4  16   45.66    3.29
  -4   2  16   44.91    3.56
   2   4  16   40.28    2.69
  -3   4  16   -3.07    3.00
  -4   3  16   -1.79    3.29
  -3  -4  16   -5.12    3.17
   4  -3  16   -7.69    3.50
   4   3  16   -4.74    2.44
   4  -4  16   63.56    4.74
  -4  -4  16   55.06    3.83
  -4   4  16   63.19    3.89
   0   5  16    3.79    2.42
  -5   0  16    0.93    3.21
   5   0  16    0.56    2.75
   0  -5  16   -0.61    3.53
  -1   5  16    9.15    2.81
   1   5  16   11.31    2.31
   1  -5  16    5.54    3.39
   5  -1  16    9.89    3.08
  -5   1  16    8.14    3.40
   5   1  16    9.32    2.62
  -5  -1  16   10.64    3.42
  -1  -5  16   12.15    3.26
   2   5  16    4.60    2.35
  -5   2  16    6.47    3.58
   5  -2  16   -2.33    3.38
   2  -5  16    4.70    3.47
  -5 -16   2   -1.60    5.22
   5   2  16   11.59    2.46
  -2  -5  16    8.74    3.35
  -2   5  16    1.53    2.87
  -5  -2  16    6.28    3.41
   3  -5  16   53.21    4.67
   5  -3  16   64.14    4.22
  -5  -3  16   50.02    3.61
  -3  -5  16   51.03    3.66
  -5 -16   3   41.54    5.52
  -3   5  16   51.72    3.44
  -5   3  16   49.68    3.63
  -4   5  16    0.07    2.99
   4  -5  16    5.38    3.66
   5  -4  16    5.25    3.90
  -5   4  16    4.24    3.48
  -5 -16   4    9.66    5.53
  -4  -5  16   -0.43    3.27
  -4 -16   5    0.10    6.74
  -5  -4  16   -2.24    3.22
  -5  -5  16   31.49    3.37
   5  -5  16   25.75    3.82
   0  -6  16   86.61    4.80
  -6 -16   0   63.05    5.54
   0   6  16   61.13    3.11
   6   0  16   69.22    3.78
  -6   0  16   80.83    4.44
  -6  -1  16   34.69    4.07
   6  -1  16   30.69    3.69
   1  -6  16   32.97    4.26
  -6 -16   1   36.05    4.84
   1   6  16   36.96    2.77
   6   1  16   40.10    3.15
  -1  -6  16   34.14    4.07
  -6 -16  -1   31.08    4.79
  -6   1  16   39.56    4.12
  -6   2  16    1.92    3.60
  -6 -16   2    0.52    4.31
   2  -6  16    0.56    3.93
   6  -2  16   -0.95    3.76
  -6  -2  16    6.75    3.38
  -2  -6  16    1.88    3.54
   6  -3  16    3.88    3.85
  -6 -16   3   -0.47    4.14
  -3  -6  16    2.26    3.42
  -6  -3  16    5.32    3.34
  -6   3  16    8.08    3.53
   3  -6  16   -3.01    3.72
  -6 -16   4   18.84    4.69
   4  -6  16   18.50    4.04
   6  -4  16   24.35    3.95
  -6   4  16   18.39    3.44
  -4  -6  16   19.62    3.43
  -6  -4  16   18.32    3.31
  -4 -16   6   11.08    6.62
   6  -5  16   -3.42    4.15
  -5  -6  16   -6.06    3.26
  -5 -16   6   -4.43    4.95
   5  -6  16   -2.98    3.70
  -6  -5  16   -6.25    3.27
 -16  -6   6   -2.05    3.96
  -6  -6  16   -1.61    3.18
   6  -6  16   -2.02    3.64
  -6 -16   6   -1.28    4.52
   7   0  16    5.82    3.69
  -7   0  16    3.92    4.44
  -7 -16   0    1.91    4.96
  -7  -1  16   71.72    4.70
  -1  -7  16   69.64    4.82
  -7   1  16   68.77    4.68
   1  -7  16   57.07    4.92
   7  -1  16   76.64    4.95
  -7 -16  -1   66.94    4.67
  -7 -16   1   50.00    5.05
   7  -2  16   -5.23    3.99
  -7  -2  16    3.35    3.51
  -7 -16   2   -9.46    4.60
  -7 -16  -2   -3.89    3.60
   2  -7  16   -5.00    4.13
  -2  -7  16    3.62    3.80
  -7   2  16    8.71    3.64
  -7   3  16    2.08    3.50
   3  -7  16   -3.98    3.91
   7  -3  16   -5.70    3.96
  -7 -16  -3   -6.14    3.25
  -7  -3  16   -1.29    3.32
  -7 -16   3   -5.10    4.40
  -3 -16   7   -5.83    8.41
  -7   4  16   -3.06    3.45
  -4 -16   7    3.20    6.64
   7  -4  16   -0.90    4.21
  -4  -7  16   -4.92    3.52
  -7 -16   4   -6.64    4.51
   4  -7  16    2.69    3.75
  -7  -4  16   -2.26    3.34
  -7 -16  -4   -4.57    3.27
 -16  -5   7    1.68    3.75
  -5  -7  16    3.76    3.13
  -5 -16   7    4.50    5.31
   7  -5  16    0.43    3.68
   5  -7  16    4.69    3.76
  -7 -16   5    1.29    4.51
 -16  -7   5    3.88    3.99
  -7  -5  16    1.27    3.15
 -16  -7   6    1.52    4.13
  -6  -7  16    1.42    3.45
  -7 -16   6   -2.89    4.48
 -16  -6   7    1.44    3.88
   7  -6  16    2.19    3.09
  -6 -16   7   -4.05    4.98
   6  -7  16   -0.07    3.21
  -7  -6  16    3.67    3.41
 -16  -7   7    4.89    4.37
  -7 -16   7    5.48    4.73
  -7  -7  16    9.05    3.60
   0  -8  16  139.10    6.04
  -8 -16   0  137.60    6.19
  -8   0  16  155.30    6.09
  -8   1  16    3.41    4.03
  -1  -8  16   -5.65    4.55
  -8  -1  16    3.60    4.39
   2  -8  16    2.63    3.87
  -8   2  16    6.40    4.03
  -8 -16  -2    3.86    3.98
  -8 -16   2    8.98    4.49
   8  -2  16    3.37    3.91
  -8  -2  16    6.72    4.08
  -2  -8  16    5.30    4.21
  -8   3  16    5.41    3.60
  -3 -16   8    8.74    7.50
   3  -8  16    1.37    3.84
  -8  -3  16    9.70    3.51
   8  -3  16    7.45    4.35
  -8 -16   3    3.07    4.31
  -3  -8  16    6.97    3.64
  -8 -16  -3    2.86    3.65
  -8 -16   4    2.30    4.31
   8  -4  16    3.57    3.84
 -16  -8   4    5.65    4.22
  -4  -8  16    5.61    3.39
  -8  -4  16    3.91    3.38
  -4 -16   8    4.65    5.89
   4  -8  16    6.13    3.84
 -16  -8   5   -0.86    4.26
  -8 -16   5   -2.18    4.12
  -5 -16   8    3.24    5.15
   5  -8  16   -5.91    3.21
 -16  -5   8   -3.64    3.82
  -5  -8  16    0.08    3.47
  -8  -5  16   -0.08    3.45
 -16  -6   8   -5.89    4.39
  -8 -16   6   -8.15    4.77
  -6  -8  16    2.47    3.69
 -16  -8   6   -2.54    4.44
  -6 -16   8    6.18    5.15
  -8  -6  16   -1.60    3.41
   6  -8  16   -0.77    2.78
  -8 -16   7    1.14    5.12
 -16  -8   7    1.88    4.52
 -16  -7   8    6.04    4.72
  -7  -8  16    2.09    4.05
  -7 -16   8    9.03    5.50
  -8  -7  16    2.49    4.33
  -8  -8  16   60.45    4.82
 -16  -8   8   51.68    5.20
  -8 -16   8   64.83    6.80
  -9   0  16   -7.23    4.54
  -1  -9  16   41.49    4.83
  -9 -16  -1   40.64    4.82
  -9 -16   1   47.34    5.09
   1  -9  16   33.91    4.93
  -9   1  16   35.69    4.36
  -9  -1  16   42.70    4.62
  -9   2  16   10.49    3.95
   2  -9  16    3.77    4.23
  -9  -2  16   14.45    4.04
   9  -2  16    4.51    4.27
  -9 -16  -2    0.70    4.16
  -2  -9  16   11.69    4.13
  -9 -16   2    4.12    4.45
  -2 -16   9    3.39    8.68
  -9   3  16    2.26    3.62
   9  -3  16   -3.11    3.84
  -9  -3  16   -5.56    3.93
 -16  -9   3   -1.11    4.44
  -3 -16   9   10.67    6.98
   3  -9  16   -1.72    3.70
  -9 -16   3   -0.97    4.27
  -3  -9  16   -4.43    3.76
 -16  -4   9   -2.27    3.69
 -16  -9   4    0.20    4.57
  -4 -16   9   -4.08    5.39
  -9  -4  16    2.74    3.38
   4  -9  16   -3.23    3.64
  -4  -9  16    3.41    3.69
  -9 -16   4   -8.48    4.23
 -16  -5   9   -2.40    3.86
   5  -9  16    4.42    2.94
 -16  -9   5   -1.34    4.43
  -5  -9  16    6.88    3.64
  -9  -5  16    2.56    3.43
  -9 -16   5    0.69    4.19
  -5 -16   9   -2.04    5.19
 -16  -6   9    3.97    4.19
 -16  -9   6    3.21    4.30
  -6  -9  16    7.51    3.77
  -6 -16   9    9.26    5.37
  -9  -6  16    5.67    3.76
  -9 -16   6    4.09    4.55
 -16  -7   9   20.59    4.61
 -16  -9   7   16.62    4.73
  -7  -9  16   23.05    4.35
  -7 -16   9   19.17    5.78
  -9  -7  16   30.51    4.58
  -9 -16   7   33.88    5.42
  -8  -9  16   -7.44    4.64
 -16  -8   9   -6.93    4.76
 -16  -9   8   -3.74    5.31
  -9 -16   8   -2.64    5.79
  -9  -8  16   -1.54    4.46
  -8 -16   9   -6.78    6.56
  -9 -16   9   52.67    6.39
 -16  -9   9   61.71    5.59
   0 -10  16   46.71    5.70
 -10 -16   0   44.40    5.34
 -10   0  16   37.93    4.45
 -10 -16  -1    2.57    4.84
   1 -10  16    5.69    4.51
 -10 -16   1   11.04    5.01
 -10  -1  16    9.82    4.23
  -1 -10  16    7.04    4.51
 -10   1  16    5.97    4.50
 -16 -10   2    0.40    4.64
 -10   2  16   -0.21    3.74
  -2 -16  10   -9.51    7.92
  -2 -10  16   -4.08    4.04
 -10  -2  16    4.03    3.98
 -10 -16   2    5.85    4.57
   2 -10  16    1.75    3.93
 -16 -10   3   -4.89    4.88
   3 -10  16   -3.34    3.71
  -3 -10  16   -6.14    4.29
 -10  -3  16   -4.87    3.85
 -10 -16   3    0.92    4.38
 -16 -10   4   10.87    4.86
  -4 -16  10   -9.24    5.92
 -16  -4  10   -0.37    3.78
   4 -10  16    1.24    3.32
 -10  -4  16    2.30    3.99
 -10 -16   4   -1.45    4.36
  -4 -10  16   -3.26    3.85
 -16  -5  10    1.24    4.30
   5 -10  16    4.27    2.68
 -10 -16   5    0.98    4.45
 -10  -5  16    5.69    3.64
  -5 -16  10    3.69    5.60
 -16 -10   5    3.52    4.59
 -16  -6  10    2.75    4.38
 -16 -10   6    5.32    4.82
  -6 -16  10   11.50    5.48
  -6 -10  16    0.95    4.08
 -10 -16   6    2.93    4.68
 -10  -6  16    3.81    4.04
 -16 -10   7   13.78    5.08
  -7 -16  10    8.48    6.13
 -10 -16   7   10.67    5.25
 -10  -7  16    9.94    4.33
 -16  -7  10   10.21    4.38
 -16  -8  10    3.03    4.82
 -16 -10   8   11.82    5.41
 -10 -16   8   12.90    5.58
  -8 -16  10    8.41    5.91
 -16  -9  10   -5.82    4.97
 -16 -10   9    2.43    5.07
 -10 -16   9    0.70    5.37
  -9 -16  10    0.03    5.71
 -16 -10  10    6.49    4.64
 -10 -16  10   -4.23    5.23
 -11   0  16   11.53    4.47
 -11 -16   0   23.45    5.24
   0 -11  16   16.03    4.67
 -11   1  16    0.12    4.17
 -11 -16   1   -0.42    4.95
 -11  -1  16    1.49    4.06
   1 -11  16   -8.00    4.47
  -1 -16  11   -7.06    7.77
  -1 -11  16    7.45    4.56
 -11   2  16    4.35    3.82
 -11  -2  16    6.32    4.08
 -11 -16   2    0.11    4.70
  -2 -16  11  -10.36    7.43
 -16 -11   2   -8.99    5.14
  -2 -11  16   -5.36    4.45
   2 -11  16   -4.80    3.88
  -3 -11  16    8.36    4.48
 -16 -11   3    6.93    5.35
 -11 -16   3    5.22    4.93
 -16  -3  11    7.00    3.81
   3 -11  16    7.22    3.89
  -3 -16  11   11.64    6.35
 -11  -3  16    9.36    4.10
 -11 -16   4    4.47    4.38
 -16 -11   4    1.62    5.15
 -11  -4  16    6.79    4.14
 -16  -4  11    1.17    3.95
  -4 -16  11    0.33    6.00
   4 -11  16   -0.18    3.13
  -4 -11  16    1.72    4.33
 -16 -11   5    0.81    5.04
 -11 -16   5    6.11    4.39
 -11  -5  16    5.87    4.31
  -5 -16  11   10.77    5.96
 -16  -5  11    4.17    4.18
  -5 -11  16    3.00    4.27
 -11 -16   6   -3.45    4.48
 -16  -6  11    3.60    4.31
 -16 -11   6   -1.27    5.27
  -6 -16  11   -2.27    5.68
 -11  -6  16   -3.08    4.13
 -16  -7  11   -2.97    4.38
 -11 -16   7    1.22    4.68
 -16 -11   7   -8.13    5.20
  -7 -16  11   -3.49    5.72
 -11 -16   8    3.96    4.75
 -16 -11   8    1.13    5.03
 -16  -8  11    8.88    4.53
  -8 -16  11    1.34    5.40
 -11 -16   9    0.60    5.22
 -16  -9  11   -3.75    4.61
 -16 -11   9    1.90    4.62
  -9 -16  11   -3.29    4.93
 -11 -16  10   -4.82    4.93
 -16 -10  11   -4.82    4.61
 -16 -11  10   -3.29    4.63
 -10 -16  11    3.74    5.19
 -11 -10  16    0.18    4.33
 -10 -11  16   -7.02    4.38
 -11 -16  11    1.58    5.18
 -16 -11  11    8.01    4.90
 -11 -11  16    7.59    4.36
   0 -12  16    2.04    4.43
 -12   0  16    8.22    4.46
 -16 -12   1    7.12    4.58
 -12  -1  16    3.37    4.19
   1 -12  16   -6.66    4.29
 -12   1  16    2.24    4.05
  -1 -12  16    2.73    4.73
  -1 -16  12    9.15    6.80
 -12 -16   1   -3.71    5.49
 -16 -12   2   34.62    5.63
 -12  -2  16   15.33    4.05
  -2 -12  16   21.00    4.73
  -2 -16  12   26.71    6.66
   2 -12  16   14.03    4.02
 -12 -16   2   16.65    5.34
 -16  -3  12   -1.41    4.29
 -16 -12   3   -2.11    5.71
  -3 -12  16    6.91    4.84
  -3 -16  12    3.34    6.60
 -12  -3  16    6.10    4.32
   3 -12  16   -5.63    3.60
 -12 -16   3   -4.84    5.25
  -4 -12  16   18.90    5.13
 -16  -4  12    9.35    4.44
 -12 -16   4   18.25    5.17
   4 -12  16    6.76    3.01
 -12  -4  16   23.07    4.40
 -16 -12   4   22.66    5.81
  -4 -16  12    9.57    6.45
 -12 -16   5   -1.32    4.86
 -16  -5  12    2.74    4.64
 -16 -12   5   -1.58    5.69
  -5 -16  12    2.90    5.87
 -12  -5  16   -2.55    4.36
 -12 -16   6    0.45    5.00
  -6 -16  12   10.55    5.70
 -16 -12   6    4.93    5.28
 -16  -6  12    7.00    4.17
  -7 -16  12    2.32    5.94
 -12 -16   7   -5.43    5.05
 -16  -7  12   -7.85    4.15
 -16 -12   7    0.71    5.02
 -12 -16   8   -1.32    4.93
 -16  -8  12    1.42    4.33
 -16 -12   8    2.50    5.03
  -8 -16  12    0.24    5.34
 -12 -16   9    4.04    5.09
 -16  -9  12   -0.75    4.62
 -16 -12   9   -3.75    4.96
  -9 -12  16   -5.86    4.52
  -9 -16  12    3.50    5.48
 -12  -9  16   -3.75    4.18
 -12 -16  10    9.43    5.25
 -10 -12  16   13.19    4.67
 -16 -10  12    9.62    4.82
 -10 -16  12   13.44    5.44
 -16 -12  10    9.01    5.17
 -12 -10  16   14.55    4.37
 -11 -16  12   -2.70    5.31
 -16 -11  12   -1.18    4.91
 -11 -12  16   -3.17    4.65
 -12 -16  12   -1.97    5.23
 -16 -12  12    0.31    4.73
 -12 -12  16   -0.06    4.70
   0 -13  16    0.62    4.30
 -13   0  16    4.76    4.00
 -13  -1  16    7.42    4.26
   1 -13  16    1.68    4.09
  -1 -13  16    0.75    5.41
 -16 -13   2   -5.78    5.51
 -13  -2  16    1.23    4.09
   2 -13  16    5.48    3.77
  -2 -16  13    1.63    6.31
  -2 -13  16   -6.75    4.96
 -13 -16   2   -0.14    5.85
  -3 -16  13    9.09    6.23
 -16  -3  13    9.88    4.27
 -16 -13   3   25.54    6.27
 -13  -3  16   15.60    4.11
  -3 -13  16    9.00    5.13
 -13 -16   3   21.07    5.48
   3 -13  16    4.16    3.45
   4 -13  16   -1.59    2.70
 -16  -4  13    1.23    4.74
 -16 -13   4    4.15    6.43
 -13  -4  16    2.50    4.34
  -4 -16  13    3.07    6.36
 -13 -16   4   -1.16    5.28
  -5 -16  13    4.35    6.17
 -16  -5  13   12.58    4.77
 -16 -13   5   10.50    6.16
 -13 -16   5   23.51    5.87
  -6 -16  13   -2.07    6.32
 -16  -6  13    2.19    4.28
 -16 -13   6    0.25    5.68
 -13 -16   6   -6.32    5.39
 -16 -13   7    4.11    5.58
 -16  -7  13   -1.15    4.48
  -7 -16  13   -3.87    5.88
 -13 -16   7   -4.22    5.33
 -16  -8  13    7.68    4.55
  -8 -13  16   -2.99    4.66
 -16 -13   8   -1.37    5.41
 -13  -8  16    1.27    4.14
  -8 -16  13   -4.22    5.76
 -13 -16   8   -0.38    5.23
  -9 -13  16    3.95    4.85
 -16  -9  13    7.94    4.76
 -16 -13   9    0.55    5.08
  -9 -16  13    6.98    5.63
 -13  -9  16    8.62    4.55
 -13 -16   9   -7.52    5.38
 -10 -13  16   -1.09    4.79
 -10 -16  13    1.87    5.29
 -16 -13  10  -10.02    5.14
 -13 -10  16   -5.53    4.21
 -16 -10  13    5.24    4.62
 -13 -16  10   -8.69    5.46
 -11 -16  13    4.55    5.53
 -16 -11  13   -0.12    4.88
 -16 -13  11   -0.91    5.50
 -13 -11  16    9.28    4.55
 -13 -16  11    2.18    5.44
 -11 -13  16   -6.28    5.01
 -12 -16  13    4.45    5.33
 -16 -12  13    1.54    4.71
 -16 -13  12   -0.79    5.39
 -13 -12  16   -6.64    4.57
 -12 -13  16    1.05    4.81
 -13 -16  12    9.23    5.84
 -16 -13  13    3.08    5.43
 -13 -13  16   -3.04    5.10
 -13 -16  13    5.28    5.41
 -14   0  16   -4.28    3.98
   0 -14  16   -1.84    4.82
 -14  -1  16    5.84    4.21
   1 -14  16    0.27    4.03
  -1 -14  16    0.11    5.23
   2 -14  16   -1.82    3.85
 -14  -2  16    2.95    4.47
  -2 -14  16   -0.53    5.32
   2 -16  14    3.81    3.95
 -16  -3  14    3.64    4.20
 -14  -3  16   -3.57    4.27
 -16 -14   3   -4.25    6.89
   3 -14  16    0.49    3.20
 -14 -16   3  -11.37    6.08
  -3 -16  14    5.23    7.03
 -16 -14   4   11.55    6.76
 -16  -4  14    1.23    4.77
  -4 -16  14   -1.09    6.05
 -14 -16   4   -5.11    6.15
   4 -14  16   -2.79    2.51
 -16  -5  14    2.67    4.61
  -5 -16  14   -3.18    5.98
 -14 -16   5   -0.45    5.84
  -6 -16  14    4.07    6.60
 -16  -6  14    2.49    4.35
 -16 -14   6    6.54    6.32
 -14 -16   6   -4.45    5.71
 -16  -7  14    5.55    4.76
 -14  -7  16    1.89    4.57
 -16 -14   7    4.18    5.78
  -7 -14  16   -1.63    5.48
 -14 -16   7   20.44    5.83
  -7 -16  14   -1.32    6.08
 -16  -8  14   -1.02    4.73
  -8 -14  16   -6.82    5.43
 -14  -8  16    3.51    4.74
 -16 -14   8   -7.22    6.28
  -8 -16  14   -1.97    6.01
 -14 -16   8    0.32    5.90
  -9 -14  16   -3.56    5.17
 -16  -9  14    4.37    4.91
  -9 -16  14    0.60    5.92
 -14  -9  16   -4.59    4.76
 -16 -14   9   -2.80    5.26
 -14 -16   9   -3.62    5.70
 -10 -16  14   -9.32    5.98
 -16 -10  14    2.34    4.73
 -16 -14  10   -2.73    5.13
 -14 -10  16    7.67    4.56
 -14 -16  10   -2.47    5.63
 -10 -14  16    3.09    5.31
 -11 -16  14   -1.40    5.60
 -11 -14  16    4.74    5.05
 -16 -11  14    3.07    4.98
 -16 -14  11   -3.86    5.18
 -14 -11  16    0.09    4.81
 -14 -16  11    5.46    5.71
 -12 -16  14    1.37    5.49
 -16 -12  14   -5.10    4.89
 -16 -14  12    9.67    5.11
 -14 -12  16   -2.88    4.57
 -14 -16  12   -7.29    5.79
 -12 -14  16    3.80    4.99
 -16 -13  14   -8.13    5.56
 -16 -14  13   -7.57    5.16
 -14 -13  16    1.03    4.90
 -13 -14  16    6.25    5.15
 -14 -16  13   -2.01    5.65
 -13 -16  14   -9.36    5.58
 -16 -14  14   -2.45    5.17
 -14 -14  16    0.38    4.97
 -14 -16  14   -0.03    5.54
   0 -15  16   -7.62    5.19
 -15  -1  16    1.45    4.06
   1 -16  15    0.59    4.98
   1 -15  16    5.40    4.32
  -1 -15  16    0.42    5.49
 -15  -2  16   -1.20    4.42
   2 -15  16   -6.53    3.97
   2 -16  15   -1.96    3.86
   3 -16  15   -2.73    2.97
   3 -15  16   -5.00    3.02
 -16  -4  15    4.51    4.43
  -4 -16  15   -8.57    6.09
   4 -15  16    1.20    2.30
 -15 -16   4   -0.07    6.26
 -16  -5  15   -3.30    4.64
  -5 -16  15   -2.38    6.40
 -16 -15   5   -4.66    6.95
 -15 -16   5    4.06    5.81
 -16  -6  15    1.40    4.41
 -15  -6  16   -1.78    4.66
 -16 -15   6    1.53    6.41
 -15 -16   6   -0.74    6.46
  -6 -15  16    0.84    5.64
  -6 -16  15    1.97    6.80
 -16  -7  15    3.67    4.87
 -16 -15   7    6.09    6.14
  -7 -15  16   -3.66    5.70
 -15 -16   7   -8.38    6.16
  -7 -16  15    5.32    6.25
 -15  -7  16    5.36    5.06
 -16  -8  15    3.82    5.02
 -15  -8  16   -1.97    5.14
  -8 -15  16   -2.70    6.11
 -16 -15   8   12.05    6.18
  -8 -16  15    4.38    6.41
 -15 -16   8    1.53    6.03
  -9 -15  16   -1.16    5.52
 -15  -9  16   13.29    5.11
  -9 -16  15    8.98    6.29
 -16  -9  15   12.36    5.20
 -16 -15   9   -0.03    5.90
 -15 -16   9    8.65    5.85
 -10 -15  16    4.95    5.88
 -10 -16  15   -0.07    5.87
 -16 -10  15   -1.91    4.97
 -15 -10  16    1.43    5.16
 -16 -15  10    3.12    5.61
 -15 -16  10    5.24    5.64
 -11 -16  15    1.89    5.92
 -16 -11  15   -3.88    5.22
 -15 -11  16    3.80    5.36
 -16 -15  11   -3.14    5.74
 -15 -16  11   -6.49    5.60
 -11 -15  16    1.57    5.57
 -16 -12  15    5.05    5.27
 -15 -12  16    4.44    4.88
 -16 -15  12    1.45    5.55
 -15 -16  12   -2.16    5.47
 -12 -15  16   11.68    5.92
 -12 -16  15   -0.47    5.55
 -16 -13  15    8.07    5.60
 -16 -15  13   -2.27    5.58
 -15 -13  16    7.31    5.19
 -15 -16  13   -9.57    5.52
 -13 -15  16    1.82    5.63
 -13 -16  15   12.84    5.46
 -16 -14  15   -3.93    5.11
 -16 -15  14   -1.75    5.63
 -15 -16  14   14.46    5.65
 -14 -16  15    6.17    5.76
   0 -16  16    6.78    5.61
   1 -16  16   -9.09    4.58
   2 -16  16   -0.37    4.01
   3 -16  16    1.02    2.95
   4 -16  16    0.05    2.24
  -5 -16  16   -7.44    6.62
 -16  -5  16   -6.65    4.68
 -16  -6  16   -3.68    4.55
 -16 -16   6  -13.27    6.71
  -6 -16  16   -4.54    6.19
 -16  -7  16    1.44    5.16
 -16 -16   7    0.07    6.76
  -7 -16  16   -0.78    6.90
 -16  -8  16    4.64    5.25
  -8 -16  16    6.76    6.81
 -16 -16   8   10.82    7.19
 -16  -9  16    5.33    5.39
  -9 -16  16    8.08    6.26
 -16 -16   9   -3.73    6.57
 -10 -16  16    2.29    6.21
 -16 -10  16    3.52    5.36
 -16 -16  10    5.06    6.16
 -11 -16  16    4.09    5.81
 -16 -11  16    0.81    5.25
 -16 -16  11    8.79    5.86
 -16 -12  16   -1.21    5.30
 -16 -16  12   -1.09    5.58
 -12 -16  16    3.68    5.82
 -16 -16  13    0.64    5.68
   0   0  17   -5.55    3.01
   0   1  17   32.51    3.15
   1   0  17   28.32    2.99
   0  -1  17   26.95    3.11
  -1   0  17   25.39    2.99
   1  -1  17   -0.93    2.88
  -1   1  17    0.34    3.02
   1   1  17   -1.24    2.84
  -1  -1  17   -0.58    2.95
   2   0  17    1.35    2.78
   0  -2  17    1.63    2.78
   0   2  17    2.85    2.96
  -2   0  17    1.49    3.18
  -1   2  17   45.97    3.37
  -2   1  17   38.24    3.14
   1   2  17   45.46    3.14
  -2  -1  17   40.99    3.28
   2   1  17   39.57    2.94
  -1  -2  17   38.81    3.39
   2  -1  17   39.10    3.20
   1  -2  17   37.95    3.36
  -2  -2  17   11.49    3.10
  -2   2  17    9.95    3.46
   2  -2  17   10.36    3.20
   2   2  17   11.52    2.85
  -3   0  17   23.32    3.13
   0  -3  17   20.77    3.20
   3   0  17   21.17    2.81
   0   3  17   31.56    3.07
   1   3  17   21.50    2.76
   3   1  17   14.22    2.77
  -1  -3  17   12.77    2.92
  -3   1  17   16.21    3.14
   3  -1  17   12.81    2.95
   1  -3  17   11.87    3.24
  -3  -1  17   16.61    3.31
  -1   3  17   20.03    3.26
  -2  -3  17   14.82    3.35
  -2   3  17    7.57    3.33
  -3   2  17    8.36    3.45
   2   3  17    9.99    2.57
   3  -2  17    7.58    3.36
   2  -3  17    7.11    3.56
   3   2  17   11.10    2.69
  -3  -2  17   13.58    3.58
   3  -3  17   18.20    4.02
  -3  -3  17   14.79    3.67
  -3   3  17   22.31    3.91
   3   3  17   16.03    2.84
   0   4  17   -0.19    2.91
   4   0  17    5.07    2.79
  -4   0  17    1.35    3.04
   0  -4  17   -3.74    3.17
  -1   4  17   -2.87    2.96
   1   4  17   -3.35    2.71
  -4   1  17    0.48    3.33
  -1  -4  17    1.46    3.33
  -4  -1  17    3.31    3.30
   4  -1  17    2.57    3.07
   1  -4  17   -0.27    3.36
  -2   4  17   18.15    3.22
  -2  -4  17   15.54    3.34
  -4   2  17   22.47    3.87
   2  -4  17   14.62    3.87
   2   4  17   21.74    2.99
  -4  -2  17   19.52    3.87
   4   2  17   15.88    2.76
   4  -2  17   23.19    4.04
   4  -3  17   97.47    4.85
   3  -4  17   89.43    4.84
  -4  -3  17   86.97    4.56
  -3  -4  17   83.47    4.53
  -3   4  17   90.76    4.26
  -4   3  17   90.22    4.57
  -4  -4  17    4.05    3.58
  -4   4  17    6.57    3.69
   4  -4  17   -3.48    4.15
   0   5  17    2.41    2.49
  -5   0  17    0.31    3.15
   5   0  17    3.80    2.87
   0  -5  17   -0.57    3.23
   1  -5  17    0.61    3.77
   1   5  17    2.31    2.32
   5   1  17   -2.11    2.58
  -5   1  17    1.63    3.48
  -5  -1  17    2.78    3.09
  -1  -5  17    0.96    3.39
  -1   5  17    1.85    2.84
   5  -1  17    6.17    3.33
   5  -2  17   23.06    3.69
  -5  -2  17   24.70    3.65
   2  -5  17   27.24    3.91
  -5   2  17   15.25    3.83
  -2  -5  17   21.09    3.71
  -5 -17   2   12.68    4.73
  -2   5  17   22.22    3.23
  -3   5  17    6.27    3.20
  -5   3  17    4.03    3.40
  -3  -5  17    5.07    3.29
   5  -3  17    1.62    3.94
   3  -5  17   -5.01    3.96
  -5 -17   3   -0.89    4.80
  -5  -3  17    8.19    3.55
  -4 -17   5   -8.01    6.00
  -4   5  17   10.31    3.05
  -5   4  17    4.85    3.41
  -4  -5  17   10.06    3.49
  -5 -17   4    4.67    5.03
   4  -5  17    6.36    4.54
   5  -4  17    0.69    4.56
  -5  -4  17   10.34    3.44
  -5  -5  17   -2.08    3.22
   5  -5  17   -2.86    3.90
  -5   5  17   -2.73    2.81
  -5 -17   5   -1.59    4.99
  -6   0  17   -4.82    3.70
   6   0  17   -2.50    2.90
   1  -6  17   -7.94    3.79
  -6   1  17   -0.83    3.52
   6  -1  17   -2.00    3.25
  -6  -1  17   -5.78    3.38
  -1  -6  17   -5.78    3.52
  -6 -17  -2   -0.88    3.13
  -6   2  17    3.07    3.67
   6  -2  17    2.30    3.52
   2  -6  17    2.20    3.75
  -6 -17   2   -1.34    4.03
  -2  -6  17    5.73    3.36
  -6  -2  17    6.40    3.56
  -6   3  17    0.92    3.64
  -6 -17   3   -1.73    3.96
  -3  -6  17   -0.91    3.45
   3  -6  17   -3.26    4.09
   6  -3  17   -4.37    4.39
  -6  -3  17    3.68    3.38
  -6 -17   4   -1.23    4.34
  -4  -6  17   -1.48    3.51
  -6   4  17   -3.61    3.30
  -6  -4  17   -2.28    3.24
   6  -4  17   -1.27    3.70
   4  -6  17   -1.67    3.82
  -4 -17   6   -3.84    6.02
   5  -6  17   -3.17    3.82
   6  -5  17    1.12    3.73
  -5  -6  17    0.28    3.26
  -5 -17   6   -1.67    4.79
  -6  -5  17   -1.25    3.50
  -6 -17   5    0.85    4.48
  -6  -6  17   -0.40    3.24
   6  -6  17   -0.82    3.59
  -6 -17   6   -2.16    4.60
   0  -7  17   -8.73    4.31
  -7   0  17   -6.16    3.86
  -7 -17   0   -5.13    3.76
   7  -1  17   -0.27    3.31
  -7   1  17    1.80    3.77
   1  -7  17    0.69    4.12
  -7  -1  17    5.20    3.67
  -7 -17   1    2.05    4.11
  -7 -17  -1    0.69    3.83
  -1  -7  17    0.02    4.23
  -7   2  17    5.70    3.58
  -7  -2  17    3.85    3.64
   2  -7  17    7.55    4.09
   7  -2  17    4.19    4.28
  -2  -7  17   10.11    3.72
  -7 -17   2    2.38    4.14
  -7 -17  -2    3.72    3.50
  -7   3  17   -4.90    3.76
  -3  -7  17   -6.56    3.66
  -7  -3  17   -2.26    3.44
  -7 -17   3   -8.57    4.39
   3  -7  17    3.91    4.12
  -3 -17   7    2.42    7.58
   7  -3  17   -1.61    3.74
  -7   4  17    4.32    3.50
   4  -7  17    3.32    3.96
  -4 -17   7   12.50    6.31
   7  -4  17    2.01    3.68
  -4  -7  17    0.21    3.46
  -7 -17   4    0.28    4.85
  -7  -4  17   -2.86    3.44
  -5  -7  17   -5.65    3.39
  -5 -17   7    1.76    5.08
  -7 -17   5    0.19    4.58
   5  -7  17    6.04    3.55
  -7  -5  17   -1.61    3.35
   7  -5  17    2.91    3.77
 -17  -7   6    8.33    4.37
  -6  -7  17    2.69    3.50
   6  -7  17    3.30    3.66
   7  -6  17    0.60    3.40
  -7 -17   6   -1.24    4.75
  -6 -17   7    4.24    5.06
  -7  -6  17    3.62    3.44
 -17  -7   7   11.44    4.64
  -7  -7  17    6.09    3.70
   7  -7  17    4.71    3.17
  -7 -17   7   10.53    5.30
  -8 -17   0    8.14    4.59
   0  -8  17    8.28    4.69
  -8   0  17   17.51    4.65
  -1  -8  17   22.26    4.55
  -8 -17  -1   18.31    4.31
  -8   1  17   29.51    4.07
  -8 -17   1   33.63    4.64
  -8  -1  17   23.10    4.35
   1  -8  17   21.38    4.59
  -8   2  17   -4.41    4.16
  -8 -17   2   -7.98    4.39
  -8  -2  17   -8.04    3.93
   2  -8  17   -7.16    4.85
  -2  -8  17    0.35    4.07
  -8   3  17    9.77    3.73
   3  -8  17   12.74    3.90
  -8 -17   3   -2.62    4.48
  -3 -17   8   11.33    7.46
   8  -3  17    5.65    3.80
  -8  -3  17    6.32    3.78
  -3  -8  17    4.51    3.97
  -8 -17   4    2.79    4.39
   4  -8  17    2.30    3.68
  -4  -8  17    1.78    3.67
  -8  -4  17    8.54    3.50
   8  -4  17    1.89    3.87
  -4 -17   8    5.12    5.98
   5  -8  17    5.65    3.53
  -8 -17   5    4.58    4.43
  -5 -17   8    8.27    5.53
  -5  -8  17    3.58    3.53
 -17  -8   5    5.61    4.75
   8  -5  17    0.89    3.44
  -8  -5  17    7.72    3.50
 -17  -8   6    4.06    4.64
  -8 -17   6    9.54    4.99
  -6  -8  17   -1.01    3.67
   8  -6  17    1.33    3.01
  -6 -17   8    6.70    6.17
 -17  -6   8    2.29    4.42
  -8  -6  17    6.85    3.85
   6  -8  17    2.74    3.18
 -17  -7   8   18.19    5.08
 -17  -8   7   14.52    5.54
  -7  -8  17    8.66    4.11
  -8 -17   7   14.52    5.91
  -7 -17   8   15.97    5.94
   7  -8  17    5.11    2.78
  -8  -7  17   18.11    4.02
  -8 -17   8    0.70    6.08
 -17  -8   8   -7.67    5.74
  -8  -8  17   -9.57    4.54
   0  -9  17   38.17    5.20
  -9 -17   0   40.49    5.75
  -9   0  17   43.17    4.80
  -9   1  17   -1.43    4.19
  -9  -1  17    3.41    4.46
  -1  -9  17    4.05    4.70
   1  -9  17    0.45    4.88
  -9 -17  -1  -10.50    4.82
  -9 -17   1   -5.85    5.33
  -9  -2  17   12.23    4.20
  -9   2  17   13.55    4.16
  -2 -17   9    7.37    8.67
  -9 -17   2    4.01    5.09
   2  -9  17    0.23    4.25
  -2  -9  17    4.49    4.60
   3  -9  17    4.60    4.09
  -9  -3  17   17.82    4.26
  -3 -17   9    9.56    7.53
  -9   3  17    4.89    3.88
  -3  -9  17   11.35    4.00
   9  -3  17    5.99    4.05
  -9 -17   3   10.68    4.98
 -17  -9   4    8.91    5.17
  -9  -4  17   15.89    3.86
  -4 -17   9    8.40    5.91
   9  -4  17    7.33    3.59
  -4  -9  17    9.74    3.76
   4  -9  17    3.57    3.55
  -9 -17   4    4.84    4.96
 -17  -5   9    4.25    3.83
 -17  -9   5    3.88    4.87
   5  -9  17   -1.95    3.31
  -5  -9  17    3.69    3.91
  -9  -5  17    5.79    3.81
  -5 -17   9    5.81    5.67
  -9 -17   5   -3.47    4.98
   9  -5  17   -3.18    2.80
 -17  -9   6   -7.26    5.10
  -6  -9  17   -1.33    4.15
 -17  -6   9    2.59    4.30
  -6 -17   9    3.63    5.89
   6  -9  17   -0.35    2.79
  -9  -6  17   -1.16    3.95
  -9 -17   6    0.15    4.94
 -17  -9   7    9.14    5.42
  -7  -9  17    1.79    4.45
  -7 -17   9   11.22    6.19
 -17  -7   9   -1.18    4.97
  -9  -7  17   -0.07    4.37
  -9 -17   7    0.86    5.55
  -8 -17   9   28.22    6.81
 -17  -8   9   34.50    5.43
 -17  -9   8   34.46    5.36
  -9  -8  17   34.48    4.55
  -8  -9  17   39.76    4.81
  -9 -17   8   35.27    6.01
 -17  -9   9   -6.16    4.66
 -10   0  17   -2.07    4.22
 -10 -17   0   -6.61    5.38
 -10   1  17   26.79    4.81
 -10  -1  17   24.47    4.44
  -1 -10  17   13.07    4.79
 -10 -17   1    8.77    5.06
   1 -10  17   12.01    5.42
  -2 -10  17   17.47    4.57
  -2 -17  10   19.96    8.52
   2 -10  17    4.48    4.12
 -10  -2  17   18.48    4.33
 -10   2  17   20.18    4.17
 -10 -17   2    9.29    5.15
 -10  -3  17   20.39    4.36
   3 -10  17    5.78    3.92
 -10 -17   3    9.93    5.06
 -17 -10   3   14.21    5.58
  -3 -10  17   19.66    4.52
  -3 -17  10   16.43    7.22
   4 -10  17    0.70    3.51
 -17 -10   4   -4.29    5.61
  -4 -17  10    4.65    6.87
 -10  -4  17    4.74    4.40
 -10 -17   4   -2.28    4.97
  -4 -10  17   -0.09    4.40
 -17  -5  10   -1.04    4.41
 -17 -10   5   -4.04    5.53
  -5 -10  17   -2.97    4.27
 -10  -5  17    2.12    4.08
 -10 -17   5   -1.01    4.97
  -5 -17  10   -1.99    6.43
   5 -10  17    7.50    3.09
 -17 -10   6    7.76    5.46
  -6 -10  17   10.72    4.25
  -6 -17  10    6.67    6.07
   6 -10  17    0.10    2.52
 -10 -17   6    7.67    5.19
 -10  -6  17    5.82    3.80
 -17  -6  10    8.30    4.63
 -17  -7  10   12.16    5.08
 -17 -10   7   12.62    5.12
  -7 -17  10    9.24    6.11
  -7 -10  17   14.15    4.34
 -10 -17   7   19.79    5.18
 -10  -7  17   18.86    4.16
 -17  -8  10   -6.86    4.53
 -17 -10   8   -5.84    5.01
 -10 -17   8   -2.31    5.36
  -8 -10  17   -8.75    4.31
  -8 -17  10   -7.68    6.25
 -17  -9  10    7.81    4.55
 -17 -10   9    2.28    4.85
 -10 -17   9    0.79    5.35
  -9 -17  10    4.91    5.55
 -17 -10  10   -6.21    4.84
 -10 -17  10   -8.24    5.56
 -11   0  17    3.79    4.42
   0 -11  17    5.78    4.72
  -1 -17  11   11.96    7.84
 -11 -17   1    9.09    5.57
 -11  -1  17   12.64    4.25
  -1 -11  17    7.74    4.66
 -11   1  17    4.28    4.26
   1 -11  17    2.84    4.48
 -11   2  17    5.02    4.03
 -11  -2  17   13.78    4.34
  -2 -11  17    8.62    4.73
 -11 -17   2    5.18    4.89
   2 -11  17    7.27    4.20
  -2 -17  11   13.78    8.02
 -17 -11   3    2.17    5.79
 -11 -17   3   -3.41    5.18
 -11  -3  17   -2.06    4.36
  -3 -17  11   14.90    6.87
   3 -11  17   -0.96    3.78
  -3 -11  17   -5.67    5.07
 -17  -4  11   26.26    4.33
  -4 -17  11   34.51    7.08
 -17 -11   4   34.39    6.38
 -11 -17   4   29.66    5.56
   4 -11  17   17.37    3.75
 -11  -4  17   31.48    4.72
  -4 -11  17   21.63    4.85
 -17  -5  11    9.02    4.39
 -17 -11   5    6.49    5.70
 -11 -17   5    3.82    5.17
   5 -11  17    1.68    2.77
 -11  -5  17    8.24    4.28
  -5 -11  17    2.22    4.30
  -5 -17  11    2.97    6.76
   6 -11  17    1.00    2.13
 -17  -6  11    0.25    4.81
 -17 -11   6   -9.28    5.27
 -11 -17   6   -2.33    5.19
  -6 -17  11    2.38    6.17
  -6 -11  17    3.62    4.58
 -11  -6  17    1.38    4.05
  -7 -17  11    8.05    6.06
 -17  -7  11   -2.13    4.65
 -17 -11   7   10.37    5.47
 -11 -17   7    5.74    5.22
 -11  -7  17    1.32    3.94
 -17  -8  11    0.88    4.38
 -17 -11   8    5.92    5.05
 -11 -17   8   -6.54    5.13
  -8 -17  11    7.53    5.77
 -17 -11   9    5.16    5.10
 -11 -17   9   -3.77    5.22
  -9 -17  11   10.44    5.94
 -17  -9  11   -0.03    4.39
 -17 -10  11    6.97    4.85
 -11 -17  10   13.37    5.33
 -17 -11  10   11.29    5.43
 -10 -17  11   18.09    5.97
 -11 -17  11   -5.21    5.99
 -17 -11  11   -2.12    5.31
 -11 -11  17   -8.39    4.67
   0 -17  12    2.65    6.29
 -12   0  17    3.49    4.47
   0 -12  17   -2.61    5.02
 -12   1  17   -0.61    3.94
   1 -12  17   -0.14    4.15
 -12  -1  17   -0.33    4.23
  -1 -12  17   -1.75    4.51
  -1 -17  12   -6.76    6.70
 -12  -2  17   -1.69    3.93
  -2 -12  17    4.60    4.75
   2 -12  17   -4.34    3.98
 -17 -12   2   -1.33    5.04
  -2 -17  12   -3.49    6.62
 -12 -17   2   -8.27    5.46
 -12 -17   3   11.66    5.52
  -3 -12  17   14.45    4.93
 -12  -3  17   12.78    4.39
  -3 -17  12   -3.66    7.02
 -17 -12   3   11.97    6.32
   3 -12  17    1.87    3.50
 -17  -4  12    6.03    4.36
 -17 -12   4   -4.71    6.11
 -12 -17   4   -3.51    5.49
 -12  -4  17   -0.60    4.38
   4 -12  17   -3.46    3.20
  -4 -17  12    7.63    6.71
  -4 -12  17   -0.99    4.85
 -17  -5  12   11.04    4.55
 -12 -17   5   13.06    5.48
 -17 -12   5   15.99    6.16
 -12  -5  17   17.35    4.56
  -5 -17  12   15.99    6.42
  -5 -12  17   14.72    4.91
   5 -12  17    5.01    2.56
  -6 -17  12    1.18    6.29
 -12 -17   6   -2.78    5.51
 -17 -12   6    1.72    5.86
 -17  -6  12   -1.10    4.63
 -12  -6  17    4.48    4.18
 -12 -17   7   -4.57    5.41
 -17  -7  12    0.41    4.53
 -17 -12   7   -6.28    5.51
  -7 -17  12   -6.42    6.53
 -12 -17   8   -5.43    5.47
 -17  -8  12    4.22    4.33
 -17 -12   8    3.88    5.62
  -8 -17  12    0.20    5.75
 -12 -17   9   -0.84    5.34
 -17  -9  12   -1.45    4.78
 -17 -12   9    0.70    5.46
  -9 -17  12    9.63    5.56
 -12 -17  10   -3.95    5.51
 -17 -12  10    2.49    5.19
 -10 -17  12    1.80    5.70
 -12 -10  17   -7.37    4.45
 -10 -12  17   -6.57    4.62
 -12 -17  11   -0.71    5.68
 -11 -17  12   -0.32    5.59
 -17 -11  12    3.25    5.05
 -17 -12  11    2.17    5.20
 -12 -11  17    5.62    4.66
 -11 -12  17    7.70    4.55
 -12 -12  17   -0.03    4.67
 -17 -12  12    3.04    5.09
 -13   0  17    8.10    4.09
   0 -13  17    4.94    4.68
 -13  -1  17   -1.47    4.28
  -1 -13  17   -1.82    4.86
   1 -13  17   -5.99    3.94
  -1 -17  13    3.48    6.32
 -13  -2  17    5.25    4.16
  -2 -13  17    1.71    4.85
  -2 -17  13   -6.94    6.23
   2 -13  17    6.01    3.64
   3 -13  17   -4.15    3.14
 -17 -13   3   -1.45    6.24
  -3 -13  17    2.16    5.23
 -13  -3  17   -0.77    4.03
  -3 -17  13   -8.68    6.40
 -13 -17   3   -2.15    5.81
 -17  -4  13   -0.51    4.36
 -17 -13   4   -5.50    6.58
  -4 -17  13  -13.94    6.67
   4 -13  17   -1.25    2.75
 -13 -17   4   -0.20    6.18
  -4 -13  17   -5.97    5.41
 -17  -5  13   -4.61    4.56
 -17 -13   5  -12.39    6.61
 -13  -5  17   -0.59    4.45
   5 -13  17    0.29    2.22
  -5 -17  13   -8.84    6.19
 -13 -17   5    1.59    5.62
 -17  -6  13    1.01    4.58
 -17 -13   6    5.80    6.22
  -6 -17  13    9.11    6.73
 -13 -17   6   -0.82    5.53
 -17  -7  13   -0.48    4.33
 -17 -13   7   -5.62    6.20
  -7 -17  13    0.77    6.78
 -13 -17   7    0.84    5.45
 -17  -8  13    1.33    4.59
 -17 -13   8    4.42    5.75
  -8 -17  13   -5.88    6.10
 -13 -17   8    6.47    5.47
  -9 -13  17   -4.02    4.88
 -17  -9  13  -10.01    4.71
 -17 -13   9    5.35    5.67
 -13  -9  17    6.49    4.30
  -9 -17  13  -11.93    5.99
 -13 -17   9    2.82    5.38
 -10 -13  17   -5.39    4.95
 -17 -10  13   -4.76    5.02
 -17 -13  10   -3.05    5.33
 -10 -17  13   -1.05    5.74
 -13 -10  17    6.15    4.27
 -13 -17  10   -0.53    5.35
 -11 -17  13   -2.41    5.65
 -17 -11  13    9.00    5.04
 -17 -13  11    1.39    5.30
 -13 -11  17    4.61    4.79
 -11 -13  17    9.20    5.41
 -13 -17  11   -3.59    5.56
 -12 -17  13   -2.30    5.72
 -17 -12  13   -1.62    5.03
 -17 -13  12   -4.82    5.35
 -13 -12  17    4.31    4.72
 -12 -13  17    5.42    5.22
 -13 -17  12   -2.17    5.74
 -17 -13  13    0.61    5.46
 -13 -13  17   -3.08    5.19
 -13 -17  13    5.35    5.91
 -14   0  17    2.21    4.00
   0 -14  17    2.43    4.81
 -14  -1  17   -6.23    4.26
   1 -14  17    1.06    4.28
  -1 -14  17   -0.12    5.11
  -2 -17  14   -6.55    6.30
  -2 -14  17   -6.18    5.08
   2 -14  17   -2.18    3.45
 -14  -2  17   -4.77    4.56
 -14  -3  17   -2.61    4.33
  -3 -14  17   -5.42    5.38
   3 -14  17    2.17    3.23
  -3 -17  14   -3.08    6.58
 -17  -4  14   -1.73    4.37
   4 -14  17    1.18    2.64
 -17 -14   4   -1.27    7.18
 -14  -4  17    0.48    4.43
  -4 -17  14  -13.62    6.58
 -14 -17   4   -4.83    6.34
 -17  -5  14   -1.36    4.95
 -17 -14   5   -7.13    7.43
  -5 -17  14    5.96    6.52
   5 -14  17    0.93    2.07
  -6 -17  14    2.71    6.61
 -17  -6  14   -2.87    5.10
 -17 -14   6   -5.92    6.99
 -14 -17   6   -0.38    6.39
 -17 -14   7    9.31    6.78
 -17  -7  14    6.35    4.69
 -14 -17   7   -2.31    6.11
  -7 -17  14    2.95    6.68
 -17  -8  14    1.48    4.80
  -8 -14  17    4.52    5.38
 -17 -14   8    0.89    6.31
 -14  -8  17   10.02    4.95
  -8 -17  14   -3.81    6.81
 -14 -17   8   -1.45    6.14
  -9 -14  17   -7.36    5.35
 -17  -9  14    2.06    4.94
 -17 -14   9    8.67    6.32
 -14  -9  17   -0.23    4.73
  -9 -17  14   -6.66    6.33
 -14 -17   9   -1.17    5.59
 -10 -14  17    1.35    5.33
 -17 -10  14   -3.64    5.24
 -10 -17  14   -1.17    5.90
 -17 -14  10    0.64    6.00
 -14 -10  17   -5.50    4.54
 -14 -17  10    7.62    5.53
 -11 -17  14    1.52    6.27
 -17 -11  14   -0.13    5.29
 -17 -14  11    3.24    5.79
 -14 -11  17   11.95    5.05
 -14 -17  11   -7.99    5.86
 -11 -14  17    2.69    5.42
 -12 -17  14    2.40    5.96
 -17 -12  14    0.48    5.16
 -17 -14  12   -5.53    5.80
 -14 -12  17    3.84    4.77
 -14 -17  12   -1.56    5.85
 -12 -14  17    7.42    5.04
 -17 -13  14    1.14    5.44
 -17 -14  13   -2.95    5.73
 -14 -17  13    3.94    6.06
 -13 -17  14   -1.75    6.39
 -17 -14  14    3.36    5.72
 -14 -17  14    5.67    6.18
   0 -15  17    7.99    4.90
 -15  -1  17    2.14    4.51
   1 -15  17    8.76    4.47
  -1 -15  17   -1.57    5.55
 -15  -2  17    2.55    4.57
  -2 -15  17    4.55    5.51
   2 -17  15    1.37    3.84
   2 -15  17   -1.25    3.60
 -17  -3  15   -2.26    4.13
 -15  -3  17    0.43    4.69
   3 -15  17   -3.21    3.23
   3 -17  15    5.58    2.93
  -3 -17  15   -9.86    6.72
 -17  -4  15    3.99    4.39
   4 -15  17    0.61    2.47
  -4 -17  15   -1.75    6.60
 -17  -5  15    1.79    5.00
  -5 -17  15   -0.61    7.01
   5 -15  17    1.39    1.96
 -17  -6  15   -0.40    5.19
 -17 -15   6  -10.05    7.72
 -15 -17   6    2.40    6.75
  -6 -17  15    4.39    7.28
 -17  -7  15    0.37    4.84
 -15  -7  17    1.39    5.23
 -17 -15   7    6.77    7.46
  -7 -15  17    8.58    6.29
 -15 -17   7    3.95    6.58
  -7 -17  15   -0.63    6.81
 -17  -8  15   -2.52    4.92
 -15  -8  17    5.59    5.11
  -8 -15  17    2.36    6.04
 -17 -15   8   -6.57    7.26
  -8 -17  15    3.51    6.50
 -15 -17   8    3.40    6.82
 -17  -9  15    1.27    5.26
  -9 -15  17    8.21    6.01
 -15  -9  17    0.60    5.18
 -17 -15   9    3.77    7.01
  -9 -17  15   -7.23    6.89
 -15 -17   9    1.85    6.65
 -10 -15  17   -3.77    6.02
 -10 -17  15    4.74    6.90
 -17 -10  15    4.28    5.52
 -17 -15  10    8.47    6.65
 -15 -10  17    8.55    5.36
 -15 -17  10    5.93    6.40
 -11 -15  17    5.21    5.53
 -11 -17  15    6.65    6.22
 -17 -11  15    2.74    5.27
 -17 -15  11    3.73    5.88
 -15 -11  17    6.34    5.12
 -15 -17  11    5.94    6.17
 -12 -17  15   -1.77    5.99
 -17 -12  15   -5.47    5.12
 -17 -15  12    2.47    5.74
 -15 -17  12    6.61    6.05
 -17 -15  13    5.46    5.70
 -15 -17  13   -6.06    6.14
   0 -16  17    5.61    5.32
   1 -16  17   16.10    4.71
  -1 -16  17   10.56    6.68
   1 -17  16    8.91    4.67
 -16  -2  17    3.00    4.67
   2 -17  16    2.43    3.95
   2 -16  17    3.55    3.60
   3 -16  17   -0.11    3.19
   3 -17  16   -2.96    3.02
  -4 -17  16   -2.63    6.68
   4 -16  17   -2.63    2.39
   4 -17  16    3.43    2.34
 -17  -4  16   -9.25    4.74
  -5 -17  16   -0.43    6.89
 -17  -5  16   -0.89    5.31
   5 -16  17   -3.78    1.92
 -17  -6  16   -2.33    5.27
 -16  -6  17    1.32    4.77
  -6 -16  17    4.84    6.60
  -6 -17  16    2.51    7.08
 -17  -7  16   -2.86    5.14
 -16  -7  17    6.81    5.38
 -17 -16   7   -5.47    8.29
 -16 -17   7   -3.10    7.82
  -7 -16  17    3.92    6.90
  -7 -17  16   -5.68    7.50
 -17  -8  16   -0.51    5.18
 -16  -8  17    6.48    5.53
 -17 -16   8   -1.01    8.25
  -8 -16  17   11.11    7.21
  -8 -17  16    6.62    7.47
 -16 -17   8    3.01    7.43
 -17  -9  16   11.15    5.55
  -9 -16  17   16.00    7.26
 -16  -9  17    0.06    5.75
  -9 -17  16    2.80    7.13
 -17 -16   9   15.67    7.37
 -16 -17   9    5.46    7.00
 -10 -16  17   -3.96    6.28
 -10 -17  16    0.75    6.45
 -17 -10  16    2.00    5.52
 -16 -10  17   -5.07    5.35
 -17 -16  10   -6.95    6.83
 -16 -17  10   -3.39    6.19
 -17 -16  11   -1.07    6.97
 -16 -17  11   -1.54    5.85
 -17 -16  12   -1.06    6.79
 -16 -17  12    6.18    5.82
 -17 -16  13   15.80    6.85
 -16 -17  13    9.86    5.84
   0 -17  17    1.55    5.38
   1 -17  17   -3.53    4.55
   2 -17  17    4.89    3.60
   3 -17  17    7.00    3.14
   4 -17  17    0.95    2.45
 -17  -5  17    5.34    5.23
   5 -17  17    2.48    1.94
  -5 -17  17   -1.83    7.87
 -17  -6  17   -5.01    5.70
  -6 -17  17  -12.66    7.38
 -17  -7  17   -0.42    5.56
  -7 -17  17   -6.43    7.52
 -17  -8  17    5.40    5.81
 -17 -17   8   18.80    8.88
  -8 -17  17   12.66    8.09
 -17 -17   9   -0.82    8.59
 -17 -17  10   12.56    6.94
 -17 -17  11    6.29    6.63
 -17 -17  12   10.99    6.50
   0   0  18    2.04    2.87
   0  -1  18   -3.67    2.96
   0   1  18   -1.63    3.00
  -1   0  18   -0.63    3.04
   1   0  18    2.79    2.79
   1  -1  18    0.78    2.99
  -1   1  18    0.72    2.96
   1   1  18    1.38    2.83
  -1  -1  18    1.34    3.06
   2   0  18    2.71    2.87
   0  -2  18    0.44    2.99
   0   2  18    1.47    2.75
  -2   0  18    3.41    3.13
  -1  -2  18   -0.18    3.04
   1  -2  18   -3.38    2.96
   2  -1  18   -3.92    2.77
  -1   2  18   -1.59    2.90
  -2   1  18   -2.94    2.94
   1   2  18   -5.49    2.73
  -2  -1  18   -4.19    2.89
   2   1  18   -5.26    2.96
  -2   2  18    0.72    3.17
   2  -2  18    2.14    3.17
   2   2  18    1.06    2.75
  -2  -2  18   -0.84    3.12
   3   0  18   -2.41    2.87
   0  -3  18   -0.13    3.12
   0   3  18    3.21    2.85
  -3   0  18   -0.30    3.24
  -1  -3  18    4.87    3.12
  -1   3  18    7.49    3.11
   3  -1  18    3.27    3.12
   1   3  18    8.94    2.69
   1  -3  18    8.72    3.37
  -3   1  18    7.80    3.25
  -3  -1  18    9.71    3.34
   3   1  18    9.15    2.71
  -2   3  18    5.07    3.31
  -3   2  18    3.91    3.49
   2   3  18    7.94    2.65
   3  -2  18    8.84    3.53
   2  -3  18   -0.02    3.46
  -2  -3  18   -0.80    3.34
   3   2  18    3.97    2.68
  -3  -2  18    3.47    3.18
  -3   3  18    7.30    3.49
   3  -3  18    5.99    3.67
  -3  -3  18    0.61    3.40
   0   4  18    7.80    3.06
   4   0  18   11.01    2.92
   0  -4  18   16.17    3.44
  -4   0  18   14.13    3.44
   4   1  18    3.26    2.68
  -1   4  18    6.71    2.95
   1   4  18    3.59    2.79
  -1  -4  18    4.12    3.32
  -4   1  18    6.20    3.32
   4  -1  18    7.97    3.01
  -4  -1  18    2.43    3.21
   1  -4  18    1.76    3.56
  -2   4  18   -3.71    2.98
  -2  -4  18   -2.56    3.32
  -4   2  18    2.73    3.45
  -4  -2  18   -0.30    3.30
   4  -2  18    0.27    3.39
   2  -4  18    1.54    3.65
   4  -3  18   -4.02    3.84
   3  -4  18   -7.73    3.95
  -3   4  18   -2.59    3.17
  -4   3  18   -7.36    3.51
  -4  -3  18   -6.89    3.46
  -4   4  18    1.54    3.47
   4  -4  18    0.74    4.02
  -4  -4  18    2.13    3.30
   0   5  18    7.04    2.66
   5   0  18    6.37    2.94
  -5   0  18   11.41    3.77
   0  -5  18    6.38    3.69
  -1   5  18    8.13    2.93
  -5   1  18    8.68    3.55
  -1  -5  18    8.00    3.51
  -5  -1  18    9.47    3.27
   5  -1  18    6.16    3.14
   1  -5  18    7.11    3.72
   2  -5  18   -5.58    3.92
  -2   5  18    0.50    3.04
  -5   2  18    4.34    3.75
  -2  -5  18   -4.69    3.46
  -5 -18   2   -5.14    3.80
  -5  -2  18    0.39    3.31
   5  -2  18   -1.27    3.77
  -3   5  18    9.51    3.28
   5  -3  18    5.18    3.86
  -5   3  18    6.33    3.39
   3  -5  18    3.46    4.04
  -3  -5  18    7.04    3.45
  -5 -18   3    5.16    4.09
  -5  -3  18    9.40    3.54
  -4   5  18    2.64    3.09
  -5   4  18   -0.70    3.57
  -4  -5  18    1.89    3.51
  -5 -18   4   -0.42    4.56
   5  -4  18   -0.08    4.20
   4  -5  18    0.53    4.16
  -4 -18   5   -0.27    5.10
  -5  -4  18    8.05    3.44
  -5  -5  18   13.14    3.42
  -5   5  18    7.69    3.22
   5  -5  18    9.10    4.36
  -5 -18   5    1.20    4.61
  -6   0  18   23.35    3.89
   0  -6  18   16.39    3.90
   1  -6  18    0.48    4.32
  -6 -18  -1    3.07    2.93
  -6   1  18    6.03    3.80
  -6  -1  18   -0.08    3.52
  -1  -6  18   -1.11    3.80
  -6 -18   1   -2.54    3.55
   6  -1  18   -0.89    3.53
   6  -2  18   -0.62    3.66
  -6 -18  -2    3.59    2.74
  -6   2  18    3.53    3.78
   2  -6  18    6.12    4.07
  -2  -6  18    5.59    3.76
  -6  -2  18    0.50    3.32
  -6 -18   2   -3.35    3.81
  -6   3  18    3.54    3.86
  -3  -6  18   11.00    3.60
   6  -3  18    2.50    4.09
   3  -6  18    7.33    4.16
  -6 -18   3    5.70    3.93
  -6  -3  18   11.36    3.65
  -6   4  18   18.16    3.61
  -4  -6  18   17.13    3.60
  -6 -18   4    8.16    4.11
   4  -6  18   12.86    4.51
   6  -4  18   14.87    4.85
  -6  -4  18    9.64    3.66
  -4 -18   6    6.50    5.60
  -5  -6  18    2.61    3.42
  -6 -18   5    1.75    4.36
  -5 -18   6    8.01    4.74
  -6  -5  18   -3.27    3.36
   5  -6  18    6.01    4.07
   6  -5  18    3.94    4.09
   6  -6  18    7.46    3.92
  -6 -18   6    1.21    4.33
  -6  -6  18   -0.97    3.43
  -7   0  18    5.76    4.11
  -7 -18   0   -2.66    3.68
   0  -7  18   -1.79    4.55
   1  -7  18    7.41    4.61
  -7   1  18    4.56    3.99
  -7  -1  18    7.04    4.11
  -1  -7  18    4.39    4.07
  -7 -18   1    1.61    3.72
  -7 -18  -1    3.57    3.51
  -7   2  18   17.00    3.90
   7  -2  18   17.10    3.91
   2  -7  18   19.96    4.59
  -7  -2  18   16.14    3.83
  -2  -7  18   18.89    4.14
  -7 -18   2   13.54    4.06
  -7 -18  -2   13.10    3.34
  -7   3  18   18.72    3.97
  -3  -7  18   16.53    4.01
   3  -7  18   16.35    4.49
   7  -3  18   17.63    4.40
  -7  -3  18   15.66    3.54
  -7 -18   3   12.48    4.38
  -3 -18   7   22.56    6.77
  -4  -7  18    1.23    3.38
  -4 -18   7    1.64    5.85
  -7 -18   4   -1.38    4.36
  -7  -4  18   -1.35    3.56
  -7   4  18    5.46    3.62
   4  -7  18   -0.02    4.19
   7  -4  18    1.85    4.07
   5  -7  18    2.02    3.87
  -5  -7  18    2.88    3.47
   7  -5  18    0.68    3.87
  -5 -18   7   -4.60    4.92
  -7 -18   5   -5.99    4.51
  -7  -5  18    0.58    3.45
  -6  -7  18    1.58    3.41
   6  -7  18   -3.84    3.31
  -7 -18   6   -2.47    4.73
   7  -6  18    0.32    3.39
  -7  -6  18   -2.97    3.30
  -6 -18   7    5.14    4.81
   7  -7  18    0.03    3.21
  -7 -18   7    0.03    4.96
  -7  -7  18    0.07    3.68
   0  -8  18   -4.26    4.55
  -8 -18   0   -7.66    4.27
  -8   0  18   -3.47    4.45
  -8   1  18   10.44    3.92
  -8 -18  -1    7.72    3.98
   1  -8  18    9.14    4.59
  -8 -18   1    2.01    4.26
  -8  -1  18   13.72    4.19
  -1  -8  18    3.65    4.48
  -8   2  18    9.33    4.22
  -8 -18   2    8.63    4.26
  -8  -2  18   15.14    3.89
   2  -8  18    4.41    4.43
  -2  -8  18   12.06    4.15
  -8   3  18   -1.40    3.74
  -3 -18   8    6.63    6.75
  -8 -18   3   -0.30    4.28
  -8  -3  18    4.61    3.58
  -3  -8  18    8.98    3.91
   3  -8  18    4.21    4.82
   8  -3  18   -4.22    3.96
   8  -4  18   -2.06    3.92
  -8 -18   4   -0.44    4.35
  -4  -8  18    3.03    3.69
  -8  -4  18    1.78    3.32
  -4 -18   8    6.80    5.69
  -5 -18   8    3.63    5.45
  -8 -18   5   -0.05    4.51
  -5  -8  18    0.88    3.81
   5  -8  18   -4.89    3.41
   8  -5  18    3.87    3.45
  -8  -5  18   -0.94    3.44
   8  -6  18    3.10    3.26
  -6  -8  18    1.68    3.68
  -8 -18   6   -3.39    4.69
  -6 -18   8   -0.74    6.07
  -8  -6  18   -1.23    3.66
   6  -8  18    1.08    3.12
 -18  -7   8    4.97    4.76
 -18  -8   7    4.40    5.10
  -7  -8  18    0.60    3.90
  -8 -18   7   -5.29    5.23
  -7 -18   8    3.66    5.34
   7  -8  18    2.14    2.95
   8  -7  18   -0.46    2.78
  -8  -7  18   -6.05    3.73
 -18  -8   8    5.72    4.85
   8  -8  18    0.10    2.31
  -8 -18   8    4.16    5.49
  -8  -8  18   -3.59    4.38
   0  -9  18    5.54    4.66
  -9   0  18    9.89    4.43
  -9 -18   0    9.10    5.15
  -1  -9  18   17.58    5.07
  -9   1  18   20.71    4.24
  -9  -1  18   16.64    4.55
   1  -9  18   13.45    4.60
  -9 -18   1   18.37    5.24
  -9   2  18    4.15    4.13
  -9  -2  18    5.20    4.09
   2  -9  18   -0.09    4.50
  -2 -18   9   -0.04    7.74
  -2  -9  18    6.15    4.34
  -9 -18   2   -7.17    5.08
  -9   3  18   -1.00    3.88
  -9  -3  18   -0.52    3.89
  -3 -18   9   -4.70    7.36
  -3  -9  18    2.55    4.21
  -9 -18   3   -4.13    5.04
   3  -9  18   -2.14    4.00
   4  -9  18    5.15    3.91
  -4  -9  18    1.92    4.09
  -9  -4  18    1.07    3.71
  -4 -18   9   -4.59    5.96
   9  -4  18   -0.05    3.58
  -9 -18   4    1.21    5.21
  -5 -18   9    3.88    5.89
   9  -5  18   -0.22    3.23
  -5  -9  18   -0.31    4.00
  -9  -5  18    2.12    3.60
   5  -9  18    5.48    3.29
  -9 -18   5    6.34    5.27
 -18  -9   6    4.75    5.22
   6  -9  18    3.39    3.04
  -6  -9  18   -1.03    3.95
  -6 -18   9   -3.78    5.91
  -9  -6  18    5.88    3.78
   9  -6  18    1.85    2.61
  -9 -18   6   -0.35    5.52
   7  -9  18   -2.67    2.51
 -18  -9   7    5.48    5.24
  -7  -9  18   -0.75    4.00
 -18  -7   9    3.42    4.60
  -7 -18   9   -9.68    5.85
  -9  -7  18    2.13    4.04
  -9 -18   7   -1.41    5.27
   9  -7  18   -1.86    2.21
  -8  -9  18   -1.04    4.01
 -18  -8   9   -6.29    4.96
 -18  -9   8    0.37    5.15
  -8 -18   9   -5.54    5.58
   8  -9  18   -2.43    1.89
  -9  -8  18   -0.07    4.21
  -9 -18   8    0.95    5.40
 -18  -9   9   -3.03    5.01
  -9 -18   9   -3.87    5.41
  -9  -9  18   -1.19    3.98
 -10   0  18    7.21    4.10
   0 -10  18   15.69    4.77
 -10   1  18    3.95    4.58
  -1 -10  18    3.98    4.84
 -10  -1  18    4.20    4.26
  -1 -18  10   -0.17    8.00
 -10 -18   1   -8.36    5.04
   1 -10  18    1.22    4.48
 -10   2  18    4.03    3.99
  -2 -18  10   -1.80    7.99
 -10  -2  18    3.78    4.25
 -10 -18   2   -3.79    5.11
   2 -10  18    1.90    4.38
  -2 -10  18   -3.75    4.88
 -10  -3  18    7.03    4.28
   3 -10  18    5.00    3.91
 -10 -18   3    4.19    5.47
  -3 -10  18    0.02    4.46
  -3 -18  10    8.43    7.25
  -4 -18  10   23.45    7.18
 -10  -4  18   18.23    4.42
   4 -10  18   16.27    3.74
  -4 -10  18   23.37    4.47
 -10 -18   4   23.94    5.68
  -5 -10  18    3.35    4.37
 -10  -5  18    5.87    3.96
 -10 -18   5    1.08    5.41
 -18 -10   5    2.35    5.75
  -5 -18  10    3.74    6.44
  10  -5  18    2.77    2.60
   5 -10  18    0.53    3.05
 -18  -6  10   -4.13    4.45
 -18 -10   6   -4.87    5.81
  -6 -10  18   -3.11    3.95
  10  -6  18   -0.27    2.00
   6 -10  18    0.50    2.51
 -10  -6  18    1.27    3.78
 -10 -18   6   -0.06    5.35
 -18  -7  10    1.50    4.58
 -18 -10   7    3.26    5.59
  -7 -10  18    0.72    4.30
  -7 -18  10   -7.25    5.80
 -10 -18   7    3.65    5.26
 -10  -7  18    2.84    3.98
   7 -10  18   -0.70    2.10
  -8 -10  18   -2.66    4.20
 -18  -8  10    4.00    4.75
 -18 -10   8    4.15    5.51
 -10 -18   8    2.06    5.20
 -10  -8  18    7.99    4.18
  -8 -18  10   -2.54    6.23
 -18 -10   9    0.18    4.98
 -10 -18   9    5.96    5.54
 -18  -9  10    7.29    5.13
  -9 -18  10   -4.34    5.70
 -10  -9  18    1.25    4.37
  -9 -10  18    5.86    4.44
 -18 -10  10   14.19    5.03
 -10 -18  10    6.10    5.87
 -11   0  18   -3.77    4.30
   0 -11  18   -4.81    4.34
 -11   1  18    2.18    4.17
 -11  -1  18   -2.16    4.08
  -1 -11  18   -0.95    4.42
   1 -11  18   -5.22    4.49
  -1 -18  11   -6.70    7.37
 -11   2  18    1.28    3.96
  -2 -11  18    1.08    4.96
 -11  -2  18    5.96    4.17
 -11 -18   2    1.95    5.26
  -2 -18  11   -0.54    7.70
   2 -11  18   -2.41    4.00
   3 -11  18    5.06    3.87
 -11 -18   3    4.87    5.50
 -11  -3  18    7.49    4.45
  -3 -18  11    4.55    6.73
  -3 -11  18    3.30    4.77
 -18 -11   4  -10.86    6.21
  -4 -18  11   -2.78    6.48
 -11 -18   4  -11.26    5.44
 -11  -4  18   -2.72    4.32
   4 -11  18   -5.01    3.26
  -4 -11  18   -0.19    4.77
 -18 -11   5   -0.92    6.34
   5 -11  18    0.64    2.84
 -11 -18   5    0.36    5.32
 -11  -5  18    6.87    4.14
  -5 -11  18   -1.57    4.58
  -5 -18  11    3.79    6.75
 -18 -11   6    4.67    6.22
 -18  -6  11    2.93    4.47
 -11 -18   6   -0.69    5.32
  -6 -11  18   -2.36    4.44
  -6 -18  11    1.60    6.12
 -11  -6  18    1.94    4.09
   6 -11  18    0.18    2.34
 -18  -7  11    1.66    4.69
 -18 -11   7   10.14    5.88
  -7 -18  11    7.26    6.53
  -7 -11  18    4.92    4.39
 -11 -18   7    5.05    5.37
   7 -11  18    1.97    1.86
 -11  -7  18    1.62    4.07
 -18  -8  11   -3.29    4.79
  -8 -11  18    4.37    4.51
 -18 -11   8   -2.28    5.21
 -11 -18   8   -4.72    5.54
 -11  -8  18   -7.76    4.37
 -18  -9  11    8.99    4.99
 -18 -11   9   11.09    5.17
 -11 -18   9   -3.09    5.61
  -9 -18  11    6.92    6.08
 -18 -10  11   -1.56    4.76
 -18 -11  10    4.01    4.93
 -11 -18  10   -1.04    5.52
 -10 -18  11   -3.68    5.97
 -18 -11  11    5.54    5.23
 -11 -18  11    5.40    5.48
 -12   0  18    1.89    4.52
   0 -12  18   -2.27    4.51
   0 -18  12   -0.04    6.11
 -12   1  18   -2.47    4.09
 -12  -1  18   -0.75    4.34
  -1 -12  18    0.48    4.73
  -1 -18  12    2.10    6.78
   1 -12  18    0.41    4.94
  -2 -12  18    2.80    4.83
 -12  -2  18    2.27    4.18
   2 -12  18   -2.14    3.97
  -2 -18  12  -11.75    6.76
 -12 -18   3    0.14    5.66
 -12  -3  18   -3.94    4.30
  -3 -18  12   -5.37    7.09
   3 -12  18   -5.18    3.64
  -3 -12  18   -5.44    5.30
 -18 -12   3   -0.03    6.07
 -18 -12   4   -7.48    6.87
 -12 -18   4  -10.72    5.83
 -12  -4  18   -2.07    4.46
  -4 -12  18    2.24    4.81
   4 -12  18   -4.27    2.99
  -4 -18  12   -9.67    6.99
 -18  -5  12   -0.05    4.07
 -18 -12   5    0.34    6.76
 -12 -18   5  -10.49    5.54
 -12  -5  18   -1.04    4.37
   5 -12  18   -4.68    2.66
  -5 -18  12    5.81    6.77
  -5 -12  18   -4.39    4.60
 -18  -6  12    1.58    4.47
 -18 -12   6    7.14    6.60
 -12 -18   6    3.18    5.49
  -6 -18  12   -4.19    6.62
   6 -12  18    0.68    2.07
 -12  -6  18    3.00    4.52
  -6 -12  18   -2.16    4.85
  -7 -18  12    1.02    6.41
 -18  -7  12   -1.14    5.08
 -12 -18   7   -4.70    5.52
 -18 -12   7    5.18    5.89
 -12  -7  18    6.21    4.12
   7 -12  18   -0.83    1.60
 -18  -8  12   -0.22    5.11
 -12 -18   8   -2.90    5.47
 -18 -12   8    6.16    5.70
  -8 -18  12    2.52    6.21
 -12 -18   9   -2.94    5.53
 -18  -9  12   -3.65    4.65
 -18 -12   9    7.58    5.71
  -9 -18  12   -7.62    6.12
 -12 -18  10    8.36    5.89
 -18 -10  12   -0.36    4.80
 -18 -12  10    1.31    5.44
 -10 -18  12   -0.18    6.06
 -12 -18  11   -6.59    5.80
 -18 -11  12   -1.65    5.06
 -18 -12  11    1.24    5.21
 -11 -18  12   -6.07    6.25
 -12 -11  18   -4.57    4.73
 -12 -18  12   -2.43    6.04
 -18 -12  12  -10.79    5.41
 -12 -12  18    3.84    5.00
 -13   0  18   -3.84    4.33
   0 -18  13   -0.92    6.15
   0 -13  18    2.94    4.82
 -13  -1  18    3.84    4.50
  -1 -18  13   -0.18    6.60
  -1 -13  18   -1.00    5.05
   1 -13  18   -2.37    4.50
 -13  -2  18    9.10    4.66
   2 -13  18    5.55    3.80
  -2 -13  18   10.46    5.26
  -2 -18  13   -5.09    6.57
  -3 -13  18   11.13    5.77
  -3 -18  13    6.16    7.08
 -13  -3  18    9.83    4.61
   3 -13  18    2.50    3.41
   4 -13  18   -0.34    2.95
 -18 -13   4    5.30    7.51
 -13  -4  18    0.16    4.64
  -4 -18  13    4.55    7.41
  -4 -13  18   -3.05    5.35
 -18  -5  13   -5.68    4.64
 -18 -13   5    9.26    7.58
 -13  -5  18    1.39    4.87
  -5 -18  13    4.33    6.99
   5 -13  18    4.00    2.47
  -5 -13  18   -2.19    5.63
 -13 -18   5    3.46    6.06
 -18  -6  13    4.40    4.75
 -18 -13   6    1.21    6.72
  -6 -18  13    2.59    7.05
 -13  -6  18    3.02    4.65
   6 -13  18    1.83    1.97
 -13 -18   6    3.18    5.97
 -18  -7  13    2.84    4.83
   7 -13  18   -0.28    1.49
 -18 -13   7    2.96    6.31
  -7 -18  13    2.55    7.21
 -13 -18   7   10.49    5.97
 -18  -8  13    1.20    5.01
 -18 -13   8   -9.18    6.47
 -13 -18   8   -2.96    5.73
 -18  -9  13   -4.40    4.70
 -18 -13   9    3.87    5.95
 -13 -18   9    2.41    5.74
  -9 -18  13    2.03    6.29
 -13 -18  10    8.03    5.78
 -10 -13  18   -6.96    4.98
 -18 -10  13    1.24    4.68
 -18 -13  10    1.68    6.13
 -10 -18  13   -0.26    6.26
 -13 -10  18   -0.39    4.58
 -11 -18  13    0.04    6.02
 -18 -11  13   -4.94    5.28
 -18 -13  11    1.47    5.97
 -13 -11  18    4.83    4.48
 -11 -13  18   -0.41    4.94
 -13 -18  11   -6.95    5.90
 -12 -18  13    8.53    6.15
 -18 -12  13   -2.83    5.38
 -18 -13  12    5.10    5.89
 -13 -12  18   -9.98    5.01
 -12 -13  18    6.00    5.30
 -13 -18  12   -1.48    6.01
 -18 -13  13    1.23    5.79
 -13 -18  13   -0.41    6.25
 -14   0  18    3.71    4.12
   0 -14  18   -6.73    4.94
 -14  -1  18    6.21    4.38
  -1 -14  18    0.50    5.01
  -1 -18  14   -6.20    5.81
   1 -14  18   -2.90    4.22
 -14  -2  18    2.18    4.80
  -2 -18  14    6.22    6.71
  -2 -14  18    2.19    5.31
   2 -14  18   -2.47    3.87
 -14  -3  18    2.17    4.90
  -3 -14  18    0.50    5.72
   3 -14  18    2.79    3.17
  -3 -18  14    2.07    7.32
   4 -14  18    0.27    2.96
 -14  -4  18   10.57    4.87
  -4 -18  14    8.99    7.50
  -4 -14  18   15.83    5.96
 -18  -5  14    5.27    4.97
 -14  -5  18   11.00    4.91
  -5 -18  14   14.43    7.36
   5 -14  18    0.60    2.29
 -18  -6  14   -5.17    5.02
  -6 -18  14   -3.82    7.27
   6 -14  18    2.33    1.81
 -18 -14   6   -0.64    7.28
 -14 -18   6   -5.46    6.29
 -18  -7  14   -2.40    5.13
 -18 -14   7    5.93    7.37
 -14 -18   7   -8.02    6.27
  -7 -18  14   -8.99    7.14
 -18  -8  14    0.34    5.13
 -18 -14   8    1.86    7.05
  -8 -18  14    0.86    7.06
 -14 -18   8   -2.67    6.16
  -9 -14  18   11.02    5.56
 -18  -9  14    4.97    4.91
 -18 -14   9    7.33    6.98
 -14  -9  18    0.32    4.75
  -9 -18  14    0.35    6.74
 -14 -18   9    3.92    6.12
 -10 -14  18    9.64    5.51
 -18 -10  14   -3.52    4.83
 -18 -14  10    7.69    6.58
 -10 -18  14    0.19    6.53
 -14 -10  18    6.90    5.37
 -14 -18  10   10.17    6.04
 -11 -18  14    4.44    6.34
 -18 -11  14   -1.40    5.24
 -18 -14  11   -1.88    6.16
 -14 -11  18   -6.77    4.86
 -14 -18  11    6.56    5.97
 -11 -14  18   -4.20    5.95
 -12 -18  14    3.44    6.24
 -18 -12  14    6.28    5.69
 -18 -14  12   -0.52    6.00
 -14 -18  12   -2.05    5.96
 -18 -13  14   -8.84    5.84
 -18 -14  13   -6.19    5.91
   0 -15  18   18.55    5.53
 -15  -1  18    7.50    4.54
   1 -15  18    1.90    4.17
  -1 -15  18    0.99    5.13
 -15  -2  18   -1.30    4.61
  -2 -15  18   -4.41    5.55
   2 -15  18   -3.38    3.71
  -2 -18  15   -1.37    6.32
 -15  -3  18    0.90    4.79
  -3 -15  18    6.54    5.82
   3 -18  15   -0.15    2.91
  -3 -18  15    5.92    7.02
   3 -15  18   -4.74    2.96
 -18  -4  15   -3.24    4.40
 -15  -4  18   -4.47    4.81
   4 -15  18   -1.92    2.60
  -4 -18  15    0.31    6.96
 -18  -5  15   -2.32    4.74
  -5 -18  15   -5.03    7.22
   5 -15  18   -1.54    2.11
  -6 -18  15   -2.41    7.78
 -18  -6  15   -5.77    5.10
   6 -15  18   -1.40    1.70
 -18  -7  15    1.86    5.28
 -18 -15   7   -6.98    8.72
 -15 -18   7   -2.16    7.16
  -7 -18  15    1.00    7.28
 -18  -8  15    4.58    5.42
 -18 -15   8   -2.49    8.32
  -8 -15  18    0.42    5.84
 -15  -8  18    5.91    5.20
  -8 -18  15   -9.00    7.42
 -15 -18   8   -7.34    7.13
 -18  -9  15   -2.42    5.01
  -9 -15  18    7.80    6.03
 -18 -15   9   -4.22    7.39
 -15  -9  18  -10.93    5.18
  -9 -18  15    2.83    7.21
 -15 -18   9   -0.04    6.94
 -18 -10  15    0.69    4.90
 -10 -18  15    3.06    6.31
 -18 -15  10    9.06    6.93
 -15 -18  10   -3.54    6.77
 -11 -18  15   -5.76    6.72
 -18 -11  15   -9.74    5.24
 -18 -15  11   -5.67    6.67
 -15 -18  11    4.90    6.53
 -18 -15  12    1.65    6.26
 -15 -18  12    0.24    6.52
   0 -16  18    7.86    5.61
   1 -16  18   -2.33    4.17
  -1 -16  18   -1.20    5.39
  -2 -16  18    5.22    5.83
   2 -16  18   -4.87    3.62
   2 -18  16    4.32    3.80
 -16  -2  18   -2.03    4.65
 -16  -3  18   -1.71    4.78
  -3 -18  16    6.08    6.80
   3 -18  16    2.50    2.92
   3 -16  18   -0.19    2.88
 -18  -4  16    5.07    4.48
   4 -16  18    2.60    2.54
   4 -18  16    1.76    2.32
 -18  -5  16   -0.94    4.90
  -5 -18  16   -3.75    7.49
   5 -16  18    0.43    2.02
 -18  -6  16    6.07    5.39
   6 -16  18    0.35    1.66
  -6 -18  16   -1.39    7.80
 -16  -7  18    1.81    5.58
  -7 -16  18    3.52    7.06
 -18  -7  16    1.53    5.71
  -7 -18  16   -7.35    8.03
 -18  -8  16    5.91    5.70
 -18 -16   8    8.14    8.85
  -8 -18  16   -3.67    7.80
 -16 -18   8   -7.53    7.43
 -18 -16   9   -1.89    8.22
 -16 -18   9   -1.35    7.63
 -18 -16  10    4.26    7.34
 -16 -18  10   13.88    7.20
 -18 -16  11    2.49    7.05
 -16 -18  11    0.60    6.98
 -18 -16  12    0.70    7.11
 -16 -18  12   -2.26    6.98
   0 -17  18   -8.10    5.14
   1 -17  18   -0.22    4.02
   1 -18  17    3.89    4.40
  -1 -17  18   -5.33    5.66
   2 -17  18    2.19    3.55
   2 -18  17   -1.45    3.48
   3 -18  17   -3.04    3.03
   3 -17  18   -1.34    2.85
 -18  -4  17   -0.70    4.70
   4 -17  18   -3.96    2.57
   4 -18  17   -5.10    2.44
 -18  -5  17   -6.53    5.29
  -5 -18  17   14.28    8.27
 -18 -17  10    1.40    8.43
 -17 -18  10   21.39    7.61
 -18 -17  11    1.15    7.98
 -17 -18  11    3.87    7.36
   0   0  19    1.21    3.08
   0   1  19    8.60    3.12
  -1   0  19    3.45    3.29
   1   0  19    9.47    3.12
   0  -1  19   10.35    3.10
   1  -1  19    0.08    3.11
  -1   1  19   -1.20    3.19
   1   1  19    2.64    3.04
  -1  -1  19    0.38    3.20
   0  -2  19   -2.17    3.21
   0   2  19   -4.12    3.07
  -2   0  19   -0.56    3.17
   2   0  19   -2.24    2.96
   2  -1  19   -0.08    3.09
   1  -2  19    0.72    3.24
  -1  -2  19    1.87    3.14
  -1   2  19    1.69    2.97
  -2   1  19    1.43    3.33
   1   2  19   -2.85    2.99
  -2  -1  19    1.81    3.31
   2   1  19    2.47    2.72
   2  -2  19    2.90    3.27
  -2   2  19    0.83    3.47
   2   2  19    4.93    2.83
  -2  -2  19    3.30    3.57
   3   0  19   -6.21    2.95
   0  -3  19   -3.02    3.56
   0   3  19   -4.53    3.04
  -3   0  19   -6.95    3.21
   3  -1  19   -2.96    3.05
  -1   3  19   -1.29    3.07
   1  -3  19    0.32    3.40
   1   3  19    1.52    3.07
  -3   1  19   -6.83    3.67
  -3  -1  19   -6.20    3.38
   3   1  19    1.41    2.86
  -2  -3  19    2.08    3.34
  -2   3  19    0.07    3.38
  -3   2  19    3.66    3.47
   3  -2  19    3.31    3.47
   2  -3  19    1.35    3.62
  -3  -2  19   -0.82    3.37
   3  -3  19   -6.02    3.86
   4   0  19   -3.88    2.84
   0   4  19   -1.30    3.00
   0  -4  19   -0.19    3.56
  -4   0  19   -2.93    3.29
  -1   4  19    7.36    3.06
  -1  -4  19   -0.21    3.65
   4  -1  19    4.84    3.18
  -4   1  19    0.02    3.56
   1  -4  19    4.09    3.59
  -4  -1  19    3.83    3.52
  -2  -4  19    2.61    3.56
  -2   4  19    2.28    3.10
  -4   2  19   -0.90    3.69
   4  -2  19    1.94    3.64
   2  -4  19   -4.16    3.93
  -4  -2  19    0.33    3.44
  -3  -4  19   -1.73    3.56
  -3   4  19   -2.73    3.29
  -4   3  19   -2.69    3.35
   4  -3  19   -5.07    3.99
  -4  -3  19   -3.69    3.56
  -5   0  19    4.48    3.55
   0  -5  19    0.70    3.75
  -1   5  19    2.67    3.04
  -5   1  19    4.12    3.59
  -1  -5  19    2.44    3.61
   5  -1  19    3.28    3.10
  -5  -1  19   -3.23    3.61
   1  -5  19    0.04    3.86
  -2   5  19   -3.56    3.06
  -5 -19   2   -1.86    2.94
  -5   2  19   -3.32    3.70
  -2  -5  19    0.37    3.78
  -5  -2  19   -1.93    3.46
   5  -2  19   -2.91    3.55
   2  -5  19    3.50    4.04
   3  -5  19    3.05    4.39
  -3   5  19    0.40    3.17
  -5   3  19    0.71    3.56
  -5 -19   3   -4.24    3.50
  -5  -3  19   -1.43    3.78
  -3  -5  19    0.62    3.77
   5  -3  19   -0.98    4.11
  -4   5  19   12.59    3.42
  -4  -5  19   11.30    3.84
  -5   4  19   22.64    4.20
   5  -4  19   17.75    4.63
   4  -5  19   22.47    4.67
  -5 -19   4    2.02    4.01
  -4 -19   5    4.81    4.37
  -5  -4  19   10.35    3.66
   5  -5  19    1.73    4.54
  -5  -5  19   -5.46    3.90
  -5 -19   5   -3.08    4.36
  -6   0  19   -1.30    3.93
   0  -6  19    1.51    4.11
  -6 -19   0    5.34    2.88
  -6 -19  -1    6.22    2.44
  -6   1  19   11.05    4.03
  -6  -1  19    5.83    4.08
  -1  -6  19   17.05    4.09
  -6 -19   1   -0.16    3.06
   1  -6  19    8.55    4.26
   2  -6  19    8.67    4.28
  -6 -19  -2   -1.73    2.16
  -6   2  19    2.96    3.53
  -2  -6  19    3.14    3.81
  -6  -2  19    4.88    3.59
  -6 -19   2   -4.36    3.13
   6  -2  19    6.79    3.95
  -6   3  19   -0.64    3.89
   6  -3  19   -0.19    4.08
   3  -6  19   -4.29    4.31
  -3  -6  19   -1.36    3.90
  -6 -19   3    2.06    3.25
  -6  -3  19    1.94    3.54
  -6   4  19   -1.25    3.68
  -4  -6  19    1.84    3.70
  -6 -19   4   -2.63    3.64
   6  -4  19   -0.91    4.32
   4  -6  19   -5.94    4.38
  -6  -4  19    0.12    3.73
  -4 -19   6   -1.59    4.66
  -5  -6  19   -2.59    3.63
  -6 -19   5    3.70    4.10
   5  -6  19    5.46    4.53
   6  -5  19    5.72    4.55
  -5 -19   6   -1.51    4.31
  -6  -5  19    3.17    3.62
  -6 -19   6   -5.84    4.16
   6  -6  19   -3.90    4.16
  -6  -6  19    0.62    3.83
  -7   0  19   15.20    4.10
   0  -7  19   21.61    4.32
   1  -7  19   -3.85    4.71
  -7   1  19    3.81    3.88
  -7  -1  19    5.60    3.97
  -1  -7  19    6.61    4.24
  -7 -19   1   -1.42    3.11
  -7 -19  -1   -1.18    2.84
   2  -7  19   -4.26    4.45
  -7   2  19   -5.26    3.72
  -7  -2  19   -2.86    3.47
  -2  -7  19   -3.38    3.86
  -7 -19   2   -5.78    3.44
  -7   3  19   -1.97    3.71
   7  -3  19   -5.77    3.89
  -3 -19   7    0.35    5.06
   3  -7  19   -2.93    4.34
  -3  -7  19   -0.23    3.69
  -7  -3  19   -2.35    3.42
  -7 -19   3   -5.15    3.71
  -7   4  19   -6.31    3.64
  -4  -7  19   -3.54    3.61
  -4 -19   7    0.83    5.13
   4  -7  19   -2.19    4.24
   7  -4  19    0.47    4.26
  -7  -4  19   -3.47    3.45
  -7 -19   4   -4.62    4.03
  -5  -7  19    2.10    3.68
  -5 -19   7   -2.94    4.53
  -7 -19   5    4.61    4.27
  -7  -5  19   -4.65    3.66
   5  -7  19    2.37    4.17
   7  -5  19   -2.94    4.18
  -6  -7  19   -2.01    3.56
   6  -7  19    1.59    3.55
   7  -6  19   -2.12    3.73
  -7 -19   6   -5.39    4.53
  -7  -6  19    0.58    3.53
  -6 -19   7    2.66    4.49
   7  -7  19   -1.82    3.22
  -7 -19   7   -3.05    4.67
  -7  -7  19   -1.13    3.67
  -8   0  19   -2.34    3.91
  -8 -19   0   -4.92    3.48
   0  -8  19   -8.63    4.69
  -8   1  19   -6.14    3.86
  -8 -19   1   -5.80    3.61
  -8  -1  19   -4.28    3.99
  -1  -8  19   -6.27    4.17
  -8   2  19   -2.58    4.05
   2  -8  19   -6.60    4.51
  -8 -19   2   -2.71    3.71
  -8  -2  19   -5.48    3.92
  -8   3  19    0.86    3.74
  -3 -19   8   -1.76    5.69
  -8 -19   3    1.44    3.91
  -3  -8  19    1.66    3.94
   3  -8  19   -3.37    4.31
  -8  -3  19   -7.79    3.62
  -8 -19   4   -8.46    4.30
  -4  -8  19   -4.34    3.78
  -8  -4  19   -4.53    3.49
   4  -8  19   -3.40    4.71
   8  -4  19   -4.65    4.02
  -4 -19   8   -8.75    5.22
   8  -5  19   -1.83    3.78
  -5  -8  19    7.74    3.81
  -5 -19   8    1.98    5.20
  -8 -19   5    3.90    4.47
  -8  -5  19    0.90    3.60
   5  -8  19    4.21    3.80
  -6  -8  19    1.77    3.68
  -8 -19   6   -0.55    4.61
   6  -8  19   -2.54    3.42
   8  -6  19    0.56    3.01
  -8  -6  19    1.88    3.67
  -6 -19   8    6.30    5.10
  -8 -19   7   -6.23    4.95
  -7 -19   8    0.99    4.88
   7  -8  19    1.34    2.78
   8  -7  19    1.46    2.73
  -8  -7  19    0.83    3.88
  -7  -8  19    2.92    3.75
  -8 -19   8    2.04    5.41
   8  -8  19   -3.98    2.57
  -8  -8  19    0.84    3.72
  -9   0  19    1.28    4.11
  -9   1  19    0.89    3.94
   1  -9  19    0.26    4.34
  -9  -1  19   -3.13    4.17
  -1  -9  19   -2.02    4.33
  -9 -19   1   -7.12    4.21
  -9   2  19    0.83    4.43
  -2 -19   9   -2.05    6.73
  -9  -2  19    0.92    3.94
   2  -9  19    2.48    4.32
  -2  -9  19    6.19    4.40
  -9 -19   2    3.35    4.35
  -9   3  19   -4.53    4.03
  -9  -3  19   -2.45    3.90
  -3 -19   9   -7.76    6.52
  -3  -9  19   -2.33    4.33
   3  -9  19    1.72    4.50
  -9 -19   3   -4.74    4.59
  -4  -9  19   11.23    4.30
  -9  -4  19   14.05    3.88
  -4 -19   9   -2.25    5.58
   4  -9  19    1.21    4.16
  -9 -19   4    6.65    5.06
  -5 -19   9   -6.42    5.53
   5  -9  19   -1.05    3.54
  -5  -9  19   -0.82    4.21
   9  -5  19   -5.10    3.02
  -9  -5  19    1.03    3.62
  -9 -19   5   -4.01    5.05
  -6  -9  19   -6.90    4.12
   6  -9  19    3.20    2.83
  -6 -19   9   -2.46    5.62
  -9  -6  19   -1.25    3.74
   9  -6  19    2.83    2.68
  -9 -19   6   -5.71    5.18
  -7  -9  19   -1.67    3.99
   9  -7  19   -0.73    2.42
  -7 -19   9   -5.16    5.53
  -9  -7  19   -0.69    3.91
  -9 -19   7   -2.38    5.46
   7  -9  19   -2.78    2.50
 -19  -8   9    3.56    4.81
 -19  -9   8    0.13    5.38
  -8 -19   9   -0.98    5.50
   8  -9  19    1.23    2.04
   9  -8  19   -0.36    1.99
  -9  -8  19   -0.91    4.09
  -9 -19   8    3.19    5.33
  -8  -9  19   -2.12    4.16
 -19  -9   9    4.43    5.07
   9  -9  19    0.06    1.68
  -9 -19   9    6.39    5.44
  -9  -9  19   -3.21    4.05
   0 -10  19   -4.62    4.79
 -10   0  19    0.56    3.84
  -1 -19  10   -4.72    6.65
 -10   1  19   -7.53    4.20
 -10  -1  19   -3.74    4.11
   1 -10  19   -0.17    4.40
  -1 -10  19   -5.67    4.82
 -10  -2  19   -2.92    4.37
   2 -10  19   -2.15    4.43
 -10 -19   2   -1.83    4.88
  -2 -10  19   -1.04    4.44
 -10   2  19    1.45    3.97
 -10  -3  19   -4.11    4.20
 -10 -19   3   -1.17    4.94
  -3 -10  19    0.39    4.70
   3 -10  19    0.02    4.21
  -3 -19  10   -6.37    6.45
   4 -10  19   -4.71    3.63
  -4 -10  19   -8.23    4.38
 -10 -19   4   -5.76    4.99
  -5 -10  19   -4.30    4.26
   5 -10  19    1.06    3.24
 -10  -5  19    2.74    3.73
 -10 -19   5   -4.53    5.03
  -5 -19  10   -6.30    6.06
  -6 -10  19   -4.88    4.26
  10  -6  19    0.09    2.37
  -6 -19  10   -6.57    5.94
 -10  -6  19    3.26    3.90
 -10 -19   6   -4.03    5.18
   6 -10  19    0.07    2.63
 -19 -10   7   -0.10    5.71
  -7 -10  19   -0.43    4.33
  -7 -19  10    0.10    5.75
   7 -10  19    1.28    2.36
 -10 -19   7    1.89    5.42
 -10  -7  19    4.49    4.18
  10  -7  19   -1.75    1.87
   8 -10  19    0.28    1.85
  -8 -10  19   -1.76    4.25
 -19  -8  10   -1.53    4.80
 -19 -10   8   -2.21    5.66
 -10 -19   8   -4.39    5.52
 -10  -8  19   -3.04    4.05
  10  -8  19    0.68    1.59
 -19  -9  10    7.30    5.34
  10  -9  19    1.04    1.30
   9 -10  19    0.01    1.41
 -19 -10   9    6.60    6.04
 -10 -19   9   -7.02    5.41
 -10  -9  19    5.18    4.46
  -9 -19  10   -1.41    5.83
  -9 -10  19    2.47    4.43
 -19 -10  10    5.24    5.45
 -10 -19  10    3.14    5.85
 -11   0  19   -4.98    4.46
   0 -11  19    0.47    4.67
 -11   1  19   -4.03    4.35
  -1 -11  19   -3.58    4.81
   1 -11  19   -4.00    4.49
  -1 -19  11  -10.52    6.88
 -11  -1  19   -6.38    4.09
 -11   2  19   -0.89    4.09
 -11  -2  19   -5.75    4.37
  -2 -19  11   -5.41    7.31
   2 -11  19   -5.51    4.49
  -2 -11  19   -4.82    4.84
 -11  -3  19   -8.93    4.50
 -11 -19   3   -9.82    5.39
  -3 -19  11    1.15    6.31
  -3 -11  19   -6.12    4.75
   3 -11  19   -7.27    4.11
  -4 -19  11   -0.35    6.31
   4 -11  19   -5.55    3.58
 -11 -19   4   -3.36    5.46
 -11  -4  19   -7.56    4.36
  -4 -11  19   -7.90    4.59
 -11 -19   5   -4.41    5.57
 -11  -5  19   -9.32    4.59
  -5 -11  19   -9.67    4.90
   5 -11  19    0.55    2.83
  -5 -19  11   -8.72    7.51
   6 -11  19   -0.68    2.45
 -19 -11   6    6.22    6.49
  -6 -11  19   -3.45    4.46
 -11 -19   6   -7.20    5.61
  -6 -19  11    1.01    6.36
 -11  -6  19   -2.53    4.12
 -19  -7  11   -3.66    4.68
 -19 -11   7   -2.61    6.57
  -7 -19  11    4.09    6.25
  -7 -11  19   -2.11    4.70
 -11 -19   7   -8.91    5.57
 -11  -7  19    0.65    4.34
   7 -11  19   -1.36    1.98
 -19  -8  11   -5.13    4.82
  -8 -11  19    8.71    4.49
 -19 -11   8    4.48    6.09
 -11 -19   8   -1.93    5.59
   8 -11  19   -1.19    1.60
 -11  -8  19   -0.34    4.02
  -8 -19  11   -8.36    6.68
 -19  -9  11   -0.10    5.44
 -19 -11   9    1.15    6.25
 -11 -19   9   -4.76    5.64
   9 -11  19    0.64    1.22
 -11  -9  19   -6.77    4.29
  -9 -19  11   -4.98    6.15
  -9 -11  19   -2.06    4.58
 -19 -10  11    3.91    5.57
 -19 -11  10    0.90    5.76
 -11 -19  10   -5.33    5.74
 -10 -19  11   -5.03    5.99
 -19 -11  11    2.82    5.32
 -11 -19  11   -5.00    5.88
 -12   0  19   -1.19    4.94
   0 -12  19    4.87    5.01
   0 -19  12    9.71    6.46
 -12   1  19    9.03    4.44
 -12  -1  19    4.93    4.80
  -1 -12  19    7.09    5.41
   1 -12  19    1.65    4.66
  -1 -19  12    1.11    6.82
  -2 -12  19   19.09    5.70
 -12  -2  19    7.97    4.63
   2 -12  19    8.43    5.01
  -2 -19  12    0.78    6.96
   3 -12  19    3.02    3.99
 -12  -3  19    0.75    4.76
  -3 -19  12    5.35    7.57
  -3 -12  19   11.44    5.32
 -12  -4  19   -2.46    5.13
   4 -12  19   -0.98    3.58
  -4 -12  19   -8.61    5.81
  -4 -19  12   -6.78    7.74
 -19 -12   5    8.65    7.75
 -12 -19   5   12.25    6.10
 -12  -5  19   13.97    4.90
  -5 -12  19    3.76    5.51
  -5 -19  12    2.02    7.57
   5 -12  19    3.85    2.89
 -19 -12   6    4.75    7.61
 -12 -19   6    8.47    5.84
   6 -12  19    5.04    2.43
  -6 -19  12  -11.64    7.08
  -6 -12  19    2.63    5.12
 -12  -6  19    6.77    4.79
 -19  -7  12   -1.77    4.85
  -7 -19  12    0.23    6.66
 -19 -12   7    1.38    7.04
 -12 -19   7    0.13    5.65
  -7 -12  19   -0.11    4.80
 -12  -7  19    3.73    4.86
   7 -12  19   -2.84    1.81
 -19  -8  12   -3.10    4.84
   8 -12  19   -1.67    1.42
 -19 -12   8    1.23    6.73
 -12 -19   8   -7.25    5.64
 -12  -8  19   -1.70    4.24
  -8 -19  12   -5.82    6.51
 -19  -9  12    3.70    5.12
 -19 -12   9   -2.70    6.31
 -12 -19   9   -6.42    5.70
  -9 -19  12    5.13    6.53
 -19 -10  12    1.63    5.37
 -19 -12  10   -4.81    5.79
 -12 -19  10   -7.33    5.83
 -10 -19  12   -4.71    6.30
 -12 -19  11    6.61    6.31
 -19 -11  12    7.96    5.25
 -19 -12  11   -0.96    5.57
 -11 -19  12    2.42    5.85
 -12 -19  12   -0.66    6.41
 -19 -12  12   -0.60    5.84
 -13   0  19    6.10    4.49
   0 -19  13    0.20    5.94
   0 -13  19    5.96    4.80
  -1 -19  13    9.28    6.57
 -13  -1  19    6.21    4.75
  -1 -13  19   -1.11    5.09
   1 -19  13   13.33    5.02
   1 -13  19    5.60    4.73
  -2 -13  19    8.71    5.51
 -13  -2  19   -1.25    5.01
  -2 -19  13    4.09    6.88
   2 -13  19    1.27    4.33
  -3 -19  13    7.41    7.72
   3 -13  19    4.20    3.75
 -13  -3  19    2.05    5.06
  -3 -13  19    8.61    5.97
 -13  -4  19   19.74    5.37
   4 -13  19   12.40    3.39
  -4 -19  13   18.65    8.34
  -4 -13  19   12.54    6.27
 -13  -5  19    0.09    5.29
  -5 -19  13    5.29    7.69
  -5 -13  19    7.84    5.74
   5 -13  19    0.61    2.66
 -13 -19   6  -11.30    6.34
 -19  -6  13    1.04    4.53
 -19 -13   6    2.47    8.21
  -6 -19  13   10.36    7.10
 -13  -6  19   -1.94    4.87
  -6 -13  19   -4.75    5.52
   6 -13  19   -0.91    2.16
  -7 -19  13    5.48    7.43
 -13 -19   7   -2.43    6.06
 -19  -7  13    1.03    4.76
 -19 -13   7   -1.10    7.79
   7 -13  19    0.81    1.61
 -13  -7  19   -0.17    4.89
 -13 -19   8   -4.64    6.04
 -19  -8  13    4.76    5.05
 -19 -13   8    7.72    6.90
   8 -13  19    0.73    1.24
  -8 -19  13    0.39    6.63
 -13 -19   9    2.50    5.96
 -19  -9  13    1.27    5.19
 -19 -13   9   -6.78    6.31
  -9 -19  13    7.35    6.20
 -13 -19  10    4.99    6.14
 -19 -10  13   -0.17    5.37
 -19 -13  10   -5.82    6.42
 -10 -19  13   -4.25    6.59
 -19 -11  13   -3.29    5.32
 -19 -13  11    4.07    5.89
 -11 -19  13  -10.40    7.06
 -13 -19  11   10.23    6.29
 -13 -19  12    3.10    6.56
 -12 -19  13   -0.23    6.80
 -19 -12  13    4.33    5.78
 -19 -13  12   10.64    6.36
 -19 -13  13    8.77    6.13
 -13 -19  13    2.91    6.46
 -14   0  19   -3.18    4.09
   0 -19  14    8.32    5.60
   0 -14  19    9.48    4.62
 -14  -1  19   -4.95    4.41
  -1 -14  19   -2.54    5.00
   1 -19  14    1.14    4.47
  -1 -19  14   -3.53    5.64
   1 -14  19    3.37    4.36
 -14  -2  19   -2.91    4.80
  -2 -14  19    7.84    5.40
  -2 -19  14    0.15    6.71
   2 -14  19    2.72    3.71
 -14  -3  19    4.94    5.01
   3 -14  19   -1.65    3.40
  -3 -19  14   -9.55    7.40
  -3 -14  19   -1.64    6.16
 -14  -4  19   -0.20    4.75
  -4 -19  14  -13.81    7.49
   4 -14  19   -3.70    2.65
  -4 -14  19    2.58    5.61
   5 -14  19   -2.26    2.20
 -14  -5  19    8.80    4.77
  -5 -19  14    2.52    7.40
  -5 -14  19    3.64    5.63
 -19  -6  14    2.60    4.77
  -6 -19  14    0.71    7.37
 -14  -6  19    6.40    5.01
   6 -14  19    3.66    1.96
 -19  -7  14    4.15    4.84
 -19 -14   7    0.32    8.03
   7 -14  19    0.83    1.49
 -14 -19   7    7.62    6.56
  -7 -19  14    9.15    7.24
 -19  -8  14   -2.01    5.43
 -19 -14   8   -0.04    7.30
   8 -14  19    0.12    1.16
  -8 -19  14    1.04    7.10
 -14 -19   8   -5.99    6.40
 -19  -9  14    6.17    5.50
 -19 -14   9    0.87    6.76
  -9 -19  14   -4.03    6.88
 -14 -19   9   -0.41    6.28
 -19 -10  14    0.30    5.36
 -19 -14  10    4.72    6.95
 -10 -19  14   -0.95    6.71
 -14 -19  10    0.42    6.34
 -19 -11  14   -3.80    5.27
 -11 -19  14    1.53    6.63
 -19 -14  11    2.02    6.69
 -14 -19  11    1.88    6.57
 -19 -14  12   -3.85    6.31
 -14 -19  12    2.65    6.20
   0 -15  19    3.00    4.40
   0 -19  15   -1.74    4.78
 -15  -1  19   -3.38    4.31
  -1 -19  15   -1.77    5.76
  -1 -15  19   -0.24    5.00
   1 -15  19   -1.36    4.57
   2 -15  19   -1.02    3.44
 -15  -2  19   -0.72    4.52
  -2 -15  19   -3.17    5.62
  -2 -19  15   -3.25    6.25
  -3 -15  19   -2.88    5.98
 -15  -3  19    2.76    4.64
   3 -15  19   -1.90    2.97
  -3 -19  15   -5.53    7.01
 -15  -4  19   -4.19    4.80
  -4 -19  15   -3.15    6.89
  -4 -15  19   -5.17    5.64
   5 -15  19   -3.23    2.12
 -15  -5  19   11.57    4.55
  -5 -19  15   -0.46    7.22
 -19  -6  15    4.45    5.05
  -6 -19  15    7.83    8.09
   6 -15  19   -0.60    1.71
 -19  -7  15   -1.44    5.05
   7 -15  19   -0.49    1.38
  -7 -19  15    8.25    7.30
 -19  -8  15    4.21    5.53
 -19 -15   8    6.37    7.84
  -8 -19  15   -6.42    7.34
   8 -15  19    0.53    1.08
 -19 -15   9   -4.88    7.95
  -9 -19  15   -2.50    7.10
 -15 -19   9    2.34    6.71
 -19 -15  10   -5.92    7.36
 -15 -19  10    1.57    6.64
 -19 -15  11   -0.98    7.00
 -15 -19  11   -9.66    6.71
 -19 -15  12    3.79    7.17
 -15 -19  12    8.37    6.64
   0 -16  19   -1.90    4.65
  -1 -19  16   -3.06    5.58
  -1 -16  19   -1.74    5.14
   1 -16  19   -1.74    4.09
 -16  -2  19   -1.07    4.50
   2 -16  19   -0.62    3.37
  -2 -16  19   -6.89    5.62
  -2 -19  16   -1.70    7.22
  -3 -16  19   -3.66    6.41
 -16  -3  19    2.04    4.58
   3 -16  19    2.87    2.90
   3 -19  16   -1.15    2.81
  -3 -19  16    1.64    6.80
  -4 -19  16   -2.41    7.43
   4 -16  19   -1.72    2.32
  -5 -19  16   -7.18    7.74
   5 -16  19   -0.09    2.05
 -19 -16  10    9.85    8.60
 -16 -19  10    5.46    7.06
 -19 -16  11    3.69    8.08
 -16 -19  11  -11.76    7.14
   0   0  20   15.30    3.42
   0   1  20    0.12    3.23
  -1   0  20    7.31    3.51
   1   0  20    2.81    3.14
   0  -1  20    3.61    3.70
  -1   1  20    5.18    3.24
   1   1  20    5.38    3.23
  -1  -1  20    9.30    3.53
   1  -1  20    9.94    3.40
   0  -2  20   13.47    3.73
   0   2  20   19.37    3.34
  -2   0  20   19.63    3.84
   2   0  20   14.72    3.51
   2  -1  20    5.94    3.56
   1  -2  20    3.09    3.84
  -1   2  20    2.72    3.54
  -2   1  20    7.31    3.60
   1   2  20    5.35    3.11
  -2  -1  20    6.24    3.76
   2   1  20    7.74    3.25
  -1  -2  20    5.12    3.80
   2  -2  20   -0.24    4.13
  -2   2  20    6.53    3.89
  -2  -2  20    2.54    3.60
   0  -3  20    8.02    3.90
   0   3  20    1.65    3.41
  -3   0  20    9.41    3.70
   3   0  20    4.00    3.28
  -1  -3  20   -0.70    3.82
   3  -1  20    5.59    3.60
   1  -3  20    4.42    3.76
  -1   3  20    2.94    3.58
  -3   1  20    6.46    3.90
  -3  -1  20    9.91    3.75
  -2   3  20   13.90    4.03
  -3   2  20   10.94    4.12
   3  -2  20    9.58    4.10
   2  -3  20    9.03    4.40
  -3  -2  20   14.31    4.06
  -2  -3  20   11.03    4.14
  -3   3  20   30.62    4.31
  -3  -3  20   37.04    4.35
   3  -3  20   23.51    5.03
   0  -4  20    9.81    3.80
  -4   0  20   10.50    3.63
  -1  -4  20   12.56    3.94
  -1   4  20    5.96    3.39
   4  -1  20    5.73    3.48
  -4   1  20    2.76    4.05
   1  -4  20    5.57    4.23
  -4  -1  20    8.50    3.66
  -2  -4  20    9.49    4.10
  -2   4  20    5.73    3.49
  -4   2  20    4.68    4.29
   4  -2  20    0.18    4.22
   2  -4  20   -3.53    4.33
  -4  -2  20    2.84    3.92
  -3   4  20    6.08    4.31
  -4   3  20    6.27    4.47
   4  -3  20    2.18    5.21
   3  -4  20    3.85    5.29
  -4  -3  20    1.24    4.68
  -3  -4  20    5.73    4.44
  -4  -4  20   71.92    5.21
   4  -4  20   81.74    6.14
  -4   4  20   72.80    5.33
  -5   0  20   -3.35    3.95
   0  -5  20   -3.86    4.05
  -1  -5  20    5.23    3.69
  -5   1  20   -0.11    3.94
  -5  -1  20    3.60    3.63
  -5 -20   1   -1.63    2.04
   1  -5  20    3.96    4.03
  -2   5  20   12.96    3.58
  -2  -5  20    2.49    4.03
  -5   2  20   11.78    4.04
   5  -2  20   -1.72    4.15
  -5  -2  20   -0.64    4.13
   2  -5  20    4.92    4.55
  -5 -20   2    2.87    2.55
  -3   5  20   21.97    3.86
  -3  -5  20   18.03    4.47
  -5   3  20   16.79    4.32
  -5 -20   3    2.31    3.25
  -5  -3  20   15.62    4.59
   5  -3  20   16.38    5.00
   3  -5  20   16.76    5.30
  -4   5  20    6.51    4.03
   4  -5  20    0.52    5.61
  -5   4  20    5.33    4.86
  -5 -20   4    9.68    3.84
  -4 -20   5    2.06    4.06
  -5  -4  20    5.41    4.75
  -4  -5  20    3.63    4.51
   5  -4  20   10.95    5.53
   5  -5  20   21.46    5.49
  -5  -5  20   22.55    4.53
  -5 -20   5    7.45    3.96
  -6   0  20   -2.89    3.84
   0  -6  20   -4.38    4.20
  -6 -20   0   -3.79    2.26
  -6   1  20   -4.24    4.02
  -1  -6  20   -0.42    3.97
  -6  -1  20    2.03    3.77
  -6 -20   1    3.01    2.31
   1  -6  20    0.72    4.28
  -6 -20  -1   -2.67    1.97
  -6   2  20    0.36    3.82
  -2  -6  20    7.06    3.76
  -6  -2  20    3.29    3.92
  -6 -20   2   -0.26    2.66
   2  -6  20   -2.86    4.59
   3  -6  20    3.46    4.89
  -6   3  20    4.77    4.38
  -3  -6  20   -0.15    4.08
  -6 -20   3    0.65    2.97
  -6  -3  20    0.84    4.13
   6  -3  20    9.17    4.79
  -6   4  20   -2.90    4.03
  -4  -6  20    3.56    4.08
   6  -4  20   -0.31    4.96
   4  -6  20   -2.80    5.23
  -6 -20   4    2.66    3.67
  -4 -20   6   -0.04    4.21
  -6  -4  20    6.19    4.22
  -6 -20   5    8.83    3.95
   6  -5  20    2.74    4.83
   5  -6  20    7.44    5.09
  -5 -20   6    5.49    4.03
  -6  -5  20   -0.72    4.12
  -5  -6  20    5.28    4.14
  -6 -20   6    8.20    3.96
   6  -6  20    3.44    4.67
  -6  -6  20    3.49    3.82
  -7   0  20   -5.60    4.03
   0  -7  20   -8.36    4.30
  -7   1  20   -3.56    3.94
  -7  -1  20    0.62    3.97
  -1  -7  20   -1.88    4.12
   1  -7  20   -6.47    4.53
  -7 -20   1   -3.46    2.56
   2  -7  20   -5.36    5.10
  -7   2  20    1.30    3.84
  -2  -7  20   -1.68    4.15
  -7  -2  20    4.57    4.26
  -7 -20   2   -2.15    3.02
  -3 -20   7   -1.72    4.54
  -7   3  20    3.82    4.35
   3  -7  20   -8.55    5.02
  -3  -7  20    4.28    4.36
  -7  -3  20    4.53    4.04
  -7 -20   3    2.95    3.54
  -7   4  20    1.16    3.91
  -4  -7  20   -0.44    4.26
  -4 -20   7    4.08    4.85
   7  -4  20   -1.27    4.62
   4  -7  20    5.87    5.06
  -7  -4  20    1.89    4.13
  -7 -20   4    3.31    3.94
  -5  -7  20    1.64    3.96
  -5 -20   7    0.21    4.32
   7  -5  20    0.07    4.55
   5  -7  20    1.18    4.60
  -7 -20   5   -1.79    4.59
  -7  -5  20    0.11    3.98
  -7 -20   6    0.65    4.36
   6  -7  20   -1.79    4.82
   7  -6  20    0.58    4.26
  -7  -6  20    5.62    3.95
  -6 -20   7   -2.78    4.39
  -6  -7  20    6.18    3.99
  -7 -20   7    1.07    4.44
  -7  -7  20   -0.28    3.64
  -8   0  20   -1.01    3.95
   0  -8  20    3.17    4.34
  -8   1  20    5.52    3.89
  -8  -1  20    5.08    4.12
  -8 -20   1   -2.31    3.29
  -1  -8  20    1.33    4.65
   1  -8  20    5.21    5.08
   2  -8  20   13.30    5.31
  -8   2  20   10.84    4.59
  -8 -20   2    4.71    3.59
  -8  -2  20    5.39    4.28
  -2  -8  20   10.85    4.59
  -8   3  20    0.96    4.21
   3  -8  20    2.60    5.09
  -8 -20   3   -1.68    3.84
  -3  -8  20   -1.82    4.48
  -8  -3  20   -8.83    4.56
  -3 -20   8    4.51    5.31
  -4  -8  20    6.85    4.38
  -8 -20   4    5.89    4.33
   4  -8  20    7.28    4.82
  -8  -4  20    2.99    4.26
  -4 -20   8    5.77    4.95
  -5  -8  20    3.95    4.16
  -5 -20   8   -3.56    4.92
  -8 -20   5   -3.06    4.37
  -8  -5  20   -0.14    4.07
   5  -8  20    0.12    4.40
   8  -5  20   -1.19    4.11
  -6  -8  20   -1.06    4.03
  -8 -20   6   -2.97    4.47
  -8  -6  20   -0.61    3.94
  -6 -20   8   -7.22    4.97
   6  -8  20   -0.27    3.69
   8  -6  20   -0.93    3.55
   7  -8  20   -2.75    3.29
  -8 -20   7    1.29    4.63
   8  -7  20   -1.09    3.21
  -7 -20   8   -0.22    4.80
  -8  -7  20    4.83    3.99
  -7  -8  20    5.66    4.38
  -8 -20   8    2.08    5.43
   8  -8  20    1.26    2.49
  -8  -8  20    2.82    4.12
  -9   0  20   -2.30    3.90
   0  -9  20    2.39    4.64
   1  -9  20    4.96    4.73
  -9   1  20    3.08    4.28
  -9  -1  20    4.79    4.39
  -1  -9  20   -3.17    4.56
  -2 -20   9    1.31    5.73
  -9   2  20    1.93    4.67
   2  -9  20    0.28    4.81
  -9  -2  20    5.47    4.41
  -2  -9  20   -1.29    4.39
  -9   3  20    8.28    4.41
  -3 -20   9    4.77    5.93
   3  -9  20    3.30    4.72
  -9  -3  20   -1.24    4.45
  -3  -9  20    3.51    4.72
  -9 -20   3    8.13    4.34
  -4  -9  20    5.72    4.35
  -9  -4  20    3.04    4.57
  -4 -20   9    0.78    5.10
   4  -9  20   -2.61    4.63
  -9 -20   4    4.08    4.51
  -5 -20   9    8.64    5.33
  -5  -9  20   -2.20    4.28
  -9  -5  20    2.79    4.16
   5  -9  20    3.03    3.99
  -9 -20   5   -0.69    5.00
   6  -9  20    0.81    3.24
  -6  -9  20   -0.71    4.24
  -6 -20   9   -7.55    5.51
  -9  -6  20   -2.79    4.26
  -9 -20   6    1.97    5.07
  -7  -9  20    6.02    4.21
  -7 -20   9   -0.09    5.49
   7  -9  20    0.58    2.91
   9  -7  20    0.29    2.49
  -9  -7  20    3.57    4.05
  -9 -20   7    6.22    5.49
  -8 -20   9    0.03    5.58
   8  -9  20    1.07    2.28
  -9  -8  20   -2.49    4.49
   9  -8  20   -2.36    2.23
  -9 -20   8    2.67    5.35
  -8  -9  20    1.37    4.37
   9  -9  20    0.34    2.02
  -9  -9  20    4.53    4.68
  -9 -20   9    7.83    5.70
   0 -10  20    0.29    5.21
 -10   0  20    0.12    4.11
 -10   1  20    1.82    4.48
   1 -10  20   -0.37    4.89
 -10  -1  20   -3.77    4.34
  -1 -10  20   -3.56    4.88
  -1 -20  10    0.45    5.80
 -10   2  20    0.19    4.28
 -10  -2  20   -1.63    4.60
   2 -10  20   -5.31    4.88
  -2 -10  20   -3.60    4.99
  -2 -20  10   -6.64    6.32
 -10  -3  20    1.71    4.55
   3 -10  20   -1.89    4.64
  -3 -10  20    3.47    4.92
  -3 -20  10    2.17    6.07
  -4 -20  10    4.44    6.39
  -4 -10  20   -2.73    4.96
 -10  -4  20    3.76    4.54
 -10 -20   4   -2.17    4.95
   4 -10  20   -6.60    4.96
  -5 -10  20    1.14    5.12
 -10  -5  20   -3.78    4.86
 -10 -20   5    1.99    5.06
  -5 -20  10    1.19    6.28
   5 -10  20    0.70    3.72
  -6 -10  20   -3.44    4.89
   6 -10  20    0.66    3.19
  -6 -20  10   -6.70    6.10
 -10  -6  20    2.29    4.56
 -10 -20   6   -3.48    5.30
  -7 -10  20    6.31    4.66
  -7 -20  10   -5.20    6.12
   7 -10  20   -0.52    2.39
 -10  -7  20    1.67    4.09
 -10 -20   7    4.40    5.42
  -8 -20  10   -1.25    6.47
  10  -8  20    1.86    1.90
 -10 -20   8    1.68    5.73
 -10  -8  20    5.76    4.36
  -8 -10  20    9.10    4.65
   8 -10  20    2.89    2.05
 -20  -9  10    5.40    5.51
 -20 -10   9   -3.72    6.21
   9 -10  20    2.26    1.70
 -10 -20   9   -3.18    5.67
  10  -9  20    0.94    1.52
 -10  -9  20   -0.03    4.52
  -9 -20  10   -2.57    5.85
  -9 -10  20   -0.84    4.33
 -20 -10  10    3.59    5.63
  10 -10  20    1.93    1.29
 -10 -20  10   -0.65    5.88
 -10 -10  20   -1.21    4.61
   0 -11  20    4.58    5.19
 -11   0  20   -5.39    4.98
 -11   1  20    8.44    4.63
 -11  -1  20    5.60    4.50
   1 -11  20    5.60    5.10
  -1 -20  11    8.50    6.51
  -1 -11  20    5.48    5.76
 -11   2  20   13.14    4.64
 -11  -2  20   12.57    4.87
  -2 -20  11   16.20    7.33
   2 -11  20    9.11    4.88
  -2 -11  20   14.67    5.40
 -11  -3  20    4.08    5.31
  -3 -20  11   14.46    6.77
   3 -11  20    5.36    4.93
  -3 -11  20   16.12    5.68
  -4 -20  11    6.87    7.15
 -11  -4  20   -6.57    5.30
  -4 -11  20   -2.10    5.80
   4 -11  20    0.52    4.45
   5 -11  20    9.38    3.54
  -5 -11  20   16.08    5.78
 -11  -5  20   19.16    5.26
 -11 -20   5   14.83    6.11
  -5 -20  11   24.00    8.36
  -6 -11  20    5.46    5.14
  -6 -20  11   14.24    6.70
 -11 -20   6    4.50    5.89
   6 -11  20   -0.53    2.77
 -11  -6  20   10.93    4.88
  -7 -11  20    9.60    4.93
  -7 -20  11    8.08    6.53
 -11 -20   7   -6.45    5.77
 -11  -7  20    7.67    4.39
   7 -11  20   -0.76    2.18
 -20 -11   8    0.83    6.89
  -8 -11  20   -5.09    4.75
   8 -11  20   -0.04    1.85
 -11 -20   8   -8.16    5.79
 -11  -8  20    5.19    4.29
  -8 -20  11    1.58    6.74
 -20  -9  11    5.29    5.51
 -20 -11   9    2.39    6.23
 -11 -20   9   -7.82    5.77
  11  -9  20   -0.29    1.20
 -11  -9  20    3.47    4.65
  -9 -20  11   -5.45    6.11
   9 -11  20   -0.71    1.46
  -9 -11  20   -5.84    5.18
 -20 -10  11    7.17    5.83
 -20 -11  10   -5.85    6.46
  11 -10  20    1.27    1.04
 -11 -20  10    5.47    6.07
 -10 -20  11   -7.69    6.30
 -11 -10  20   -8.87    4.65
  10 -11  20    1.13    1.16
 -10 -11  20   -2.90    5.07
 -20 -11  11    1.61    6.73
 -11 -20  11   11.68    6.37
  11 -11  20   -0.84    0.95
 -12   0  20   15.87    5.33
   0 -12  20    6.16    5.33
   0 -20  12    1.70    5.85
 -12   1  20    4.00    4.79
  -1 -12  20   13.41    5.91
 -12  -1  20   14.06    5.16
   1 -12  20    3.59    5.00
  -1 -20  12   12.50    6.85
 -12  -2  20    0.03    4.86
   2 -12  20    4.43    4.70
  -2 -20  12    9.97    7.04
  -2 -12  20    7.32    5.69
 -12  -3  20    9.05    5.54
  -3 -20  12   18.21    8.07
  -3 -12  20    2.32    6.22
   3 -12  20    8.73    5.31
 -12  -4  20   30.14    6.03
  -4 -12  20   22.66    6.47
  -4 -20  12   23.66    8.43
   4 -12  20   20.10    4.14
   5 -12  20    3.79    3.31
 -12  -5  20    7.35    5.40
  -5 -12  20    7.44    5.90
  -5 -20  12   17.04    7.84
 -12 -20   6   -3.79    5.83
  -6 -12  20    4.52    5.66
  -6 -20  12   12.20    7.19
 -12  -6  20    7.26    5.05
   6 -12  20   -0.55    2.34
 -20 -12   7   -4.39    7.59
  -7 -20  12    9.05    6.77
  -7 -12  20   17.69    5.26
 -12 -20   7   -3.52    5.67
 -12  -7  20    3.84    4.70
   7 -12  20    0.69    1.91
 -20  -8  12    8.48    5.07
 -20 -12   8   -0.31    7.30
  -8 -12  20   -1.42    4.88
 -12 -20   8    2.71    5.65
   8 -12  20    1.60    1.61
 -12  -8  20    0.11    4.33
  -8 -20  12   -0.19    6.60
 -20  -9  12    5.79    5.18
 -20 -12   9    3.90    7.48
 -12 -20   9    2.63    5.73
   9 -12  20   -1.31    1.25
 -12  -9  20    0.75    4.73
  -9 -20  12   -0.97    6.63
 -20 -10  12   -1.93    5.85
 -20 -12  10   -2.89    6.76
 -12 -20  10   13.33    6.11
  10 -12  20   -0.22    1.00
 -10 -20  12   -0.60    6.59
 -20 -11  12   -1.03    6.28
 -20 -12  11   -0.77    7.22
 -12 -20  11   -1.31    6.49
 -11 -20  12    2.79    6.37
 -20 -12  12   14.37    6.83
 -12 -20  12    9.04    7.19
 -13   0  20    0.88    4.42
   0 -13  20   -0.67    4.79
   0 -20  13    5.19    5.35
   1 -20  13    3.62    4.48
  -1 -20  13   -2.17    5.91
  -1 -13  20   -9.43    5.25
 -13  -1  20   -1.62    5.08
   1 -13  20    6.83    4.46
 -13  -2  20    3.97    5.09
  -2 -20  13   -5.18    6.54
   2 -13  20    4.24    4.36
  -2 -13  20    5.53    5.66
  -3 -20  13   -3.45    7.42
 -13  -3  20    6.25    4.89
  -3 -13  20    2.46    5.73
   3 -13  20   -3.18    4.05
   4 -13  20   -2.82    3.19
 -13  -4  20    3.90    5.13
  -4 -13  20    5.68    5.55
  -4 -20  13   -3.51    8.49
 -13  -5  20    0.80    5.16
   5 -13  20   -1.54    2.77
  -5 -20  13    3.25    7.42
  -5 -13  20    9.00    5.81
  -6 -20  13   -0.20    7.13
 -13  -6  20    2.09    4.83
  -6 -13  20    0.87    5.24
   6 -13  20   -0.84    2.10
  -7 -20  13    0.35    7.47
 -13 -20   7   -7.93    6.01
 -20 -13   7   -6.11    8.42
   7 -13  20   -0.42    1.74
  -7 -13  20   -7.68    5.22
 -13  -7  20    2.08    4.69
 -20  -8  13   -0.72    5.14
 -13 -20   8    8.08    5.88
 -20 -13   8    5.66    8.58
 -13  -8  20   -5.78    4.86
   8 -13  20   -0.93    1.38
  -8 -20  13   -3.30    6.52
 -13 -20   9    7.91    6.00
 -20  -9  13   -2.24    5.05
 -20 -13   9    6.35    7.57
   9 -13  20   -0.29    1.11
  -9 -20  13    0.56    6.69
 -13 -20  10    6.80    6.19
 -20 -10  13   -3.92    6.06
  10 -13  20   -0.23    0.91
 -10 -20  13    8.24    6.80
 -13 -20  11   -0.53    6.61
 -20 -11  13    0.41    6.13
 -20 -13  11    3.11    7.18
 -11 -20  13    9.33    7.28
 -13 -20  12   -3.74    6.68
 -20 -13  12   -3.94    6.41
 -14   0  20    1.33    4.06
   0 -20  14   -1.88    5.07
   0 -14  20    0.17    4.57
 -14  -1  20   -2.58    4.28
  -1 -14  20   -7.28    5.24
   1 -20  14   -3.97    4.37
   1 -14  20   -5.21    4.17
  -1 -20  14    6.55    5.28
 -14  -2  20   -1.31    4.62
  -2 -20  14   -2.95    6.25
   2 -20  14   -3.59    3.43
  -2 -14  20    4.21    5.51
 -14  -3  20   -1.45    4.85
  -3 -14  20    2.74    5.26
  -3 -20  14  -10.04    7.05
   3 -14  20   -3.07    3.35
   4 -14  20   -0.94    2.77
 -14  -4  20    2.05    4.49
  -4 -20  14    7.63    7.23
  -4 -14  20   -2.74    5.74
 -14  -5  20   -0.77    4.79
  -5 -20  14    0.90    7.36
   5 -14  20   -1.65    2.27
  -5 -14  20   -4.19    5.64
  -6 -20  14   -2.26    7.63
 -14  -6  20    2.49    4.76
  -6 -14  20   -0.60    5.65
 -20  -7  14    5.78    4.62
   7 -14  20   -0.33    1.61
  -7 -20  14    9.40    7.79
 -20  -8  14    5.28    5.08
 -20 -14   8   -6.31    8.72
  -8 -20  14    2.88    6.91
   8 -14  20    0.67    1.25
 -20  -9  14   -0.43    5.15
 -20 -14   9   -0.21    8.32
  -9 -20  14    1.89    6.86
 -14 -20   9    5.95    6.77
 -20 -14  10    2.60    7.39
 -14 -20  10   -6.30    6.97
 -20 -14  11   -3.61    7.01
 -14 -20  11    8.09    7.10
   0 -15  20    0.30    4.45
   0 -20  15   -0.17    4.64
 -15  -1  20   -3.36    4.11
  -1 -15  20   -5.37    4.89
  -1 -20  15    6.60    5.58
   1 -20  15    5.60    4.33
   1 -15  20   -3.19    3.94
  -2 -15  20   -6.59    5.67
 -15  -2  20   -1.87    4.39
   2 -15  20    4.44    3.93
  -2 -20  15  -11.08    6.15
  -3 -20  15   14.98    6.97
   3 -15  20    2.89    2.95
   4 -15  20    1.09    2.57
  -4 -20  15    3.92    6.99
  -5 -20  15  -12.20    7.37
 -20 -15  10  -11.17    7.95
 -15 -20  10    1.34    6.81
 -20 -15  11    3.00    7.72
 -15 -20  11    0.68    6.79
   0   0  21    1.10    3.36
   0   1  21   -5.58    3.10
  -1   0  21    5.14    3.41
   1   0  21    2.96    3.48
   0  -1  21    0.42    3.30
  -1   1  21    3.48    3.37
   1   1  21    2.78    3.21
  -1  -1  21    0.44    3.62
   1  -1  21    3.84    3.64
   0   2  21    6.55    3.73
  -2   0  21    5.95    3.59
   2   0  21    1.17    3.32
   0  -2  21    3.64    4.01
   1  -2  21   10.87    3.95
  -1   2  21   17.01    3.86
  -2   1  21   10.60    4.20
  -2  -1  21   11.65    4.02
  -1  -2  21   13.63    3.99
   2  -1  21    6.92    3.70
   2  -2  21    7.53    4.27
  -2   2  21   15.88    3.97
  -2  -2  21    9.79    4.38
   0  -3  21    6.16    4.21
  -3   0  21   13.44    4.00
   3  -1  21    6.91    3.90
   1  -3  21    8.82    4.35
  -3   1  21    4.32    4.26
  -3  -1  21   20.25    4.20
  -1  -3  21   12.68    4.16
   3  -2  21    4.27    4.74
  -2   3  21    7.28    4.02
   2  -3  21    5.46    4.47
  -3   2  21    8.52    4.28
  -3  -2  21    7.77    4.43
  -2  -3  21    6.84    4.75
  -3   3  21   12.80    4.65
   3  -3  21   17.40    5.45
  -3  -3  21    9.66    4.96
   0  -4  21   -1.34    4.25
  -4   0  21   -0.92    4.08
  -1  -4  21    2.14    4.36
   1  -4  21    6.28    4.42
  -4   1  21    5.71    4.15
  -4  -1  21    6.99    4.23
  -2  -4  21   19.41    4.64
  -4   2  21   17.17    4.71
   4  -2  21   18.19    4.64
   2  -4  21   24.30    5.41
  -4  -2  21   26.00    4.65
  -4  -3  21   49.86    5.42
  -3  -4  21   40.23    5.69
   3  -4  21   40.63    5.75
   4  -3  21   44.20    5.79
  -3   4  21   37.23    4.85
  -4   3  21   32.71    4.79
  -4   4  21    1.39    4.84
  -4  -4  21    3.40    5.18
  -4 -21   4    8.43    3.07
   0  -5  21   -0.82    4.24
  -5   0  21    5.90    4.15
  -5 -21   1    2.76    1.79
  -1  -5  21    2.07    4.27
  -5   1  21    9.34    4.25
   1  -5  21    8.09    4.77
  -5  -1  21   10.38    3.92
  -2  -5  21    0.99    4.55
  -5   2  21   12.83    4.44
   2  -5  21   16.59    4.89
  -5  -2  21   14.83    4.25
  -5 -21   2    1.51    2.22
  -3  -5  21   10.83    4.79
  -5   3  21   10.07    4.75
  -5 -21   3    3.62    2.79
   5  -3  21    5.87    5.41
  -5  -3  21   18.65    4.70
   3  -5  21    0.50    5.71
  -4   5  21   26.35    4.42
  -5   4  21   27.49    4.91
  -5 -21   4   12.61    3.45
  -4 -21   5    7.15    3.42
  -5  -4  21   31.24    5.14
   5  -4  21   17.79    5.88
   4  -5  21   14.75    6.27
  -4  -5  21   24.52    5.45
  -5 -21   5    4.52    3.32
  -5  -5  21    0.20    4.61
   5  -5  21   -4.01    6.19
  -6   0  21    9.63    4.30
   0  -6  21    1.11    4.57
  -6   1  21   10.11    4.22
  -1  -6  21    5.59    4.28
  -6  -1  21   10.45    4.32
   1  -6  21    1.79    4.50
  -6 -21   1    1.60    2.00
  -6   2  21    8.86    4.02
  -2  -6  21    8.08    4.43
  -6 -21   2    3.43    2.31
  -6  -2  21    6.07    4.09
   2  -6  21    0.57    5.03
  -6   3  21   12.07    4.86
  -3  -6  21    7.04    4.73
  -3 -21   6    3.38    3.45
  -6 -21   3    3.68    2.71
  -6  -3  21   10.83    4.24
   3  -6  21    4.27    5.61
   4  -6  21   14.01    6.26
  -4  -6  21   13.71    4.68
  -6   4  21   17.64    4.38
  -6 -21   4    5.30    3.39
  -4 -21   6    9.00    3.75
  -6  -4  21   22.17    4.54
   6  -5  21   10.68    5.31
  -6 -21   5    1.60    3.52
  -5 -21   6    3.95    3.46
  -6  -5  21    9.92    4.46
  -5  -6  21   12.11    4.83
   6  -6  21  -10.52    4.97
  -6  -6  21    3.40    4.12
  -6 -21   6   -3.85    3.69
  -7   0  21    9.72    4.54
   0  -7  21    6.64    4.89
  -7   1  21    8.66    4.36
  -7  -1  21   11.42    4.37
  -1  -7  21    1.07    4.75
   1  -7  21    8.92    5.17
  -7   2  21    3.61    4.50
  -2  -7  21    5.94    4.45
  -7  -2  21    4.81    4.32
  -7 -21   2    1.66    2.80
   2  -7  21   -0.13    5.47
  -7   3  21    3.95    4.88
  -3  -7  21    3.57    4.79
  -7  -3  21    3.19    4.33
  -3 -21   7    5.63    4.12
  -7 -21   3    8.53    3.35
   3  -7  21   15.41    6.22
  -7   4  21    1.89    4.25
  -4  -7  21   12.84    4.70
  -4 -21   7    6.05    4.18
   4  -7  21   12.97    6.04
  -7  -4  21   16.71    4.17
  -7 -21   4    2.84    3.67
  -5  -7  21   10.03    4.32
   5  -7  21    2.41    5.23
  -5 -21   7   -1.20    3.92
  -7 -21   5   -4.01    3.83
  -7  -5  21    5.94    4.15
   7  -6  21   -2.50    4.32
   6  -7  21    2.04    4.54
  -7 -21   6    2.47    3.99
  -7  -6  21    4.00    4.19
  -6 -21   7   -4.86    4.16
  -6  -7  21   -1.82    4.15
  -7 -21   7   -0.97    4.10
   7  -7  21   -5.94    4.08
  -7  -7  21    1.13    4.26
  -8   0  21    4.40    4.38
   0  -8  21    0.52    5.15
  -8   1  21   -1.54    4.23
  -8  -1  21    4.80    4.49
  -1  -8  21    2.48    4.94
   1  -8  21    2.78    5.03
  -8   2  21    8.23    4.65
  -8  -2  21   12.00    4.67
  -2  -8  21    2.52    4.96
  -2 -21   8    5.16    4.27
   2  -8  21    5.01    5.92
  -8   3  21   11.60    4.56
   3  -8  21   27.64    6.05
  -3  -8  21   14.66    5.29
  -8 -21   3   12.27    3.56
  -8  -3  21   12.72    4.66
  -4  -8  21    6.02    4.92
   4  -8  21    1.99    5.42
  -8 -21   4   -2.69    3.90
  -8  -4  21   -2.54    4.24
  -4 -21   8   -5.00    4.45
  -5  -8  21    5.35    4.49
  -5 -21   8    3.57    4.56
  -8 -21   5   -3.87    4.09
   5  -8  21    1.29    4.78
  -8  -5  21    8.45    4.10
  -8 -21   6   -2.08    4.24
   6  -8  21    3.37    4.27
  -8  -6  21   14.10    4.19
  -6 -21   8    5.97    5.18
  -6  -8  21    3.52    4.38
  -8 -21   7   -2.61    4.40
  -7 -21   8   -2.79    4.52
  -8  -7  21   -2.93    4.25
   7  -8  21   -0.17    3.66
   8  -7  21    0.78    3.53
  -7  -8  21    3.28    4.20
   8  -8  21    2.94    2.85
  -8 -21   8   -6.83    5.17
  -8  -8  21    2.96    4.42
  -9   0  21    5.42    4.36
   0  -9  21    0.37    5.08
  -9   1  21   -0.44    4.66
  -9  -1  21    3.03    4.43
  -1  -9  21    4.60    5.08
   1  -9  21    8.07    5.68
   2  -9  21    3.69    5.38
  -9   2  21    5.81    4.72
  -9  -2  21   16.03    4.59
  -2  -9  21   11.45    5.11
  -2 -21   9    7.84    4.94
  -9   3  21    8.90    4.47
   3  -9  21   -1.69    5.22
  -3 -21   9    2.89    5.32
  -3  -9  21    4.75    4.98
  -9  -3  21   10.01    4.74
  -4  -9  21    0.38    4.81
   4  -9  21   -6.06    4.87
  -9  -4  21    6.04    4.61
  -4 -21   9   -0.58    4.76
  -9 -21   4    4.71    4.27
  -5 -21   9    2.63    5.11
  -5  -9  21    5.62    4.83
  -9  -5  21   -2.32    4.35
   5  -9  21   -1.96    4.57
  -9 -21   5    1.54    4.77
  -6  -9  21    1.15    4.67
  -9  -6  21   13.26    4.22
  -6 -21   9    0.71    5.32
   6  -9  21    2.53    4.39
  -9 -21   6    2.85    4.96
  -7 -21   9    1.46    5.21
  -9  -7  21    5.80    4.38
  -9 -21   7   -7.91    5.34
  -7  -9  21    1.97    4.75
   7  -9  21   -3.15    3.15
  -8 -21   9   -5.41    5.28
   8  -9  21   -1.12    2.65
   9  -8  21   -3.39    2.49
  -9  -8  21    5.22    4.58
  -8  -9  21   -2.16    4.40
  -9 -21   8   -1.59    5.10
   9  -9  21   -1.76    1.95
  -9  -9  21    3.18    4.51
  -9 -21   9   -1.52    5.30
 -10   0  21   -3.89    4.53
   0 -10  21   10.81    5.48
   1 -10  21   15.99    5.85
 -10   1  21    9.15    4.79
 -10  -1  21    4.36    4.34
  -1 -10  21    3.96    5.43
  -1 -21  10   -1.50    5.20
 -10   2  21   -0.07    4.67
   2 -10  21    8.03    5.47
 -10  -2  21    4.26    4.75
  -2 -10  21   12.95    5.15
  -2 -21  10   12.70    5.68
   3 -10  21    1.96    5.36
 -10  -3  21    9.79    4.94
  -3 -10  21   12.63    5.62
  -3 -21  10    8.29    5.90
  -4 -21  10   15.03    6.32
  -4 -10  21   10.15    5.45
 -10  -4  21    6.59    5.20
   4 -10  21    9.05    4.95
  -5 -10  21    2.89    5.43
 -10  -5  21    5.35    4.97
   5 -10  21    6.04    4.38
 -10 -21   5    3.53    4.98
  -5 -21  10    9.85    6.24
  -6 -10  21   10.22    5.21
  -6 -21  10    8.82    5.83
 -10  -6  21    1.84    4.59
 -10 -21   6    4.75    4.99
   6 -10  21    1.79    3.58
  -7 -10  21    9.53    4.77
   7 -10  21    3.67    2.79
  -7 -21  10   -7.38    5.89
 -10  -7  21    4.43    4.49
 -10 -21   7   -5.45    5.21
  -8 -21  10    6.37    6.21
   8 -10  21   -3.40    2.19
 -10  -8  21   -1.21    4.69
 -10 -21   8    3.13    5.42
  -8 -10  21   -0.98    4.75
 -10 -21   9    8.22    5.58
   9 -10  21   -1.17    1.75
 -10  -9  21    3.65    4.48
  10  -9  21   -0.13    1.66
  -9 -21  10   10.27    5.68
  -9 -10  21    2.52    4.95
  10 -10  21    2.78    1.51
 -10 -21  10    6.93    5.61
 -11   0  21    7.78    5.03
   0 -21  11    4.88    5.18
   0 -11  21    8.79    5.97
 -11   1  21   10.83    4.86
   1 -11  21   -0.22    5.43
 -11  -1  21    5.12    4.70
  -1 -21  11    3.74    5.68
  -1 -11  21    2.70    5.51
 -11   2  21    2.78    4.57
  -2 -21  11    5.52    6.53
 -11  -2  21   -0.35    5.03
   2 -11  21    3.60    5.28
  -2 -11  21    3.21    5.88
 -11  -3  21   11.36    5.70
   3 -11  21   14.77    5.11
  -3 -21  11   10.90    6.73
  -3 -11  21   -2.74    6.16
  -4 -21  11   17.83    7.05
 -11  -4  21   16.64    5.57
  -4 -11  21   23.34    6.30
   4 -11  21   10.44    4.89
  -5 -11  21   -5.85    6.05
 -11  -5  21   16.33    5.29
  -5 -21  11    3.26    6.95
   5 -11  21    4.89    3.95
   6 -11  21   -0.72    2.99
  -6 -11  21    4.70    5.45
  -6 -21  11   -6.09    6.26
 -11 -21   6   -5.15    5.34
 -11  -6  21    7.42    4.72
  -7 -11  21    1.66    4.96
  -7 -21  11   -2.39    6.14
   7 -11  21   -2.48    2.45
 -11 -21   7   -3.42    5.45
 -11  -7  21    1.96    4.40
 -11 -21   8   -5.05    5.51
 -11  -8  21    0.31    4.78
   8 -11  21    1.51    1.80
  -8 -21  11    9.02    6.54
  -8 -11  21    2.33    4.98
 -11 -21   9   -2.48    5.73
   9 -11  21    1.68    1.55
 -21 -11  10   -3.01    6.94
  10 -11  21    0.52    1.35
 -11 -21  10    7.98    6.08
 -10 -21  11    2.32    6.26
 -21 -11  11    0.25    7.01
 -11 -21  11    2.86    6.41
  11 -11  21   -0.08    1.13
   0 -12  21   -4.50    5.60
 -12   0  21   -0.64    4.75
   0 -21  12   -7.41    5.20
 -12   1  21    4.17    4.72
 -12  -1  21    4.49    5.18
   1 -12  21    3.28    5.04
  -1 -21  12  -10.18    5.93
  -1 -12  21    1.03    5.46
 -12  -2  21    5.20    4.87
   2 -12  21    4.26    4.91
  -2 -21  12    6.04    6.21
  -2 -12  21   10.62    5.75
 -12  -3  21    8.21    5.25
  -3 -21  12    2.01    6.99
   3 -12  21    1.11    4.50
  -3 -12  21    9.39    5.75
 -12  -4  21    0.20    5.46
  -4 -12  21    1.01    6.01
   4 -12  21   -1.51    4.07
  -4 -21  12   -8.80    7.21
 -12  -5  21   12.00    5.09
  -5 -12  21   17.43    5.49
  -5 -21  12   12.49    7.01
   5 -12  21    2.77    3.30
   6 -12  21    0.79    2.60
  -6 -12  21   14.19    5.33
  -6 -21  12    1.76    6.78
 -12  -6  21    7.39    4.87
  -7 -21  12   -0.44    6.51
  -7 -12  21    0.18    5.22
   7 -12  21    2.47    2.00
 -12  -7  21   -2.33    4.93
 -12 -21   8   -5.61    5.50
   8 -12  21   -0.32    1.61
  -8 -21  12    0.59    6.37
 -21 -12   9   -0.66    7.72
   9 -12  21   -0.89    1.42
 -12 -21   9    7.31    5.61
  -9 -21  12    0.90    6.42
 -21 -10  12    0.22    6.08
 -21 -12  10    9.83    7.35
 -12 -21  10   -6.40    6.09
 -10 -21  12   10.94    6.59
  10 -12  21    1.41    1.18
 -21 -11  12   -0.15    6.39
 -21 -12  11   -0.92    7.33
 -12 -21  11    1.36    6.41
  11 -12  21   -0.11    0.96
 -11 -21  12    2.86    6.50
 -13   0  21    1.95    4.37
   0 -13  21   -7.38    4.82
   0 -21  13   -6.07    4.87
 -13  -1  21   -3.01    4.98
   1 -13  21   -1.38    4.42
   1 -21  13    1.01    4.26
  -1 -13  21    6.72    5.50
  -1 -21  13    2.81    5.24
 -13  -2  21   -4.72    4.91
   2 -13  21   -5.59    4.04
  -2 -21  13  -10.46    6.12
  -2 -13  21   -0.33    5.20
  -3 -21  13   -4.87    6.45
 -13  -3  21    1.53    4.60
   3 -13  21   -7.09    3.84
  -3 -13  21    1.19    5.46
 -13  -4  21    3.23    4.95
  -4 -13  21   -1.75    5.67
  -4 -21  13    5.79    7.04
   4 -13  21   -2.71    3.37
 -13  -5  21    4.77    4.81
  -5 -21  13   -2.87    6.79
  -6 -21  13    3.01    6.72
   6 -13  21    0.72    2.24
  -7 -21  13   -6.51    7.33
   7 -13  21    1.54    1.67
  -8 -21  13   -2.95    6.50
   8 -13  21   -2.01    1.44
 -21 -13   9  -12.24    8.44
 -13 -21   9  -12.82    5.85
  -9 -21  13   -9.24    6.61
 -21 -13  10    6.97    7.95
 -13 -21  10    0.43    6.01
 -13 -21  11   -3.44    6.28
 -21 -13  11   -2.53    8.25
   0 -14  21   -7.20    4.92
   0 -21  14   -0.48    4.83
   1 -21  14   -1.72    4.16
  -1 -14  21    2.44    5.26
 -14  -1  21   -6.52    4.41
   1 -14  21   -2.74    4.21
  -1 -21  14   -2.42    5.01
  -2 -21  14    3.16    5.95
   2 -14  21   -2.95    3.67
   3 -14  21   -3.42    3.44
  -3 -21  14   -8.23    6.64
  -4 -21  14   -6.12    7.00
   4 -14  21   -3.32    2.92
  -5 -21  14    1.88    7.05
 -21 -14  10  -18.99    9.51
 -14 -21  11    1.77    6.82
   0   0  22    3.17    3.34
  -1   0  22    2.14    3.28
   0  -1  22    3.59    3.63
  -1   1  22   -1.49    3.29
  -1  -1  22    0.99    3.70
   1  -1  22   -2.81    3.39
  -2   0  22    6.00    3.82
   0  -2  22   -2.03    3.78
  -2   1  22   -0.11    3.59
  -2  -1  22    3.13    3.68
  -1  -2  22    5.42    3.82
   1  -2  22    1.15    3.83
   2  -2  22    9.92    3.98
  -2   2  22    2.25    3.83
  -2  -2  22    3.90    4.15
   0  -3  22    1.08    4.10
  -3   0  22    0.29    3.74
   1  -3  22    5.80    4.26
  -3   1  22   -1.49    4.02
  -3  -1  22    1.06    3.77
  -1  -3  22    6.39    4.25
  -3   2  22    4.06    4.16
  -3  -2  22    1.28    3.99
  -2  -3  22   -7.01    4.09
  -3   3  22    3.30    3.79
   3  -3  22   10.77    4.48
  -3  -3  22    2.95    4.37
   0  -4  22   18.41    4.43
  -4   0  22   13.87    4.28
  -1  -4  22    0.04    4.28
   1  -4  22    3.46    4.43
  -4   1  22    0.09    4.14
  -4  -1  22    5.75    3.98
  -4   2  22   -4.23    4.02
   2  -4  22   -3.31    4.54
  -4  -2  22    0.75    3.85
  -2  -4  22   -8.67    4.45
  -4   3  22    0.41    3.98
   3  -4  22   10.98    5.28
  -4  -3  22    2.63    4.49
  -3  -4  22   -1.38    4.36
  -4   4  22    3.90    4.15
  -4 -22   4   -1.72    2.24
   4  -4  22    7.53    5.31
  -4  -4  22    5.58    4.65
   0  -5  22    4.50    4.44
  -5   0  22    3.86    4.09
  -1  -5  22    4.80    4.34
  -5   1  22    2.58    4.26
   1  -5  22    2.46    4.58
  -5  -1  22    3.79    4.09
  -5 -22   1    0.84    1.44
  -2  -5  22    2.15    4.37
  -5   2  22    3.81    3.86
   2  -5  22    2.83    5.03
  -5 -22   2   -0.22    1.77
  -5  -2  22    1.50    4.19
  -5   3  22   -1.64    4.38
  -5 -22   3   -1.02    2.14
   3  -5  22   -8.00    5.01
  -5  -3  22   -1.85    4.49
  -3  -5  22   -1.46    4.58
  -5   4  22   -1.12    3.97
   4  -5  22   -2.27    5.44
  -5  -4  22   -0.87    4.42
  -4 -22   5   -3.67    2.53
  -4  -5  22   -0.99    4.30
  -5 -22   4   -1.00    2.41
  -5 -22   5   -1.71    2.52
  -5  -5  22    0.73    4.37
   5  -5  22   -3.67    5.26
  -6   0  22   -4.13    4.15
   0  -6  22    4.28    4.60
  -1  -6  22    2.89    4.52
  -6   1  22    9.23    4.16
  -6  -1  22   11.11    4.32
   1  -6  22    7.58    5.07
  -2  -6  22   -0.98    4.55
  -6   2  22    9.70    4.09
  -6 -22   2    1.68    1.87
  -6  -2  22   10.38    4.65
   2  -6  22    4.33    5.07
  -3  -6  22   -0.97    4.60
  -6   3  22    2.29    4.38
  -3 -22   6    0.55    2.62
  -6 -22   3    3.66    2.24
  -6  -3  22    8.25    4.41
   3  -6  22   -2.89    5.57
  -6   4  22   -1.26    3.98
  -6 -22   4   -1.03    2.60
  -4 -22   6    1.76    2.91
  -6  -4  22    2.65    4.37
   4  -6  22   -5.42    5.60
  -4  -6  22    1.76    4.52
  -6 -22   5    2.94    2.81
  -5 -22   6    1.05    2.70
  -6  -5  22    2.56    4.27
  -5  -6  22    2.25    4.05
   5  -6  22   -0.48    5.68
   6  -6  22   -4.88    5.32
  -6  -6  22    6.90    4.35
  -6 -22   6    0.40    3.05
  -7   0  22   -0.19    4.25
   0  -7  22   -8.57    5.11
  -7   1  22    8.86    4.27
  -1  -7  22   -5.89    4.75
  -7  -1  22    8.61    4.42
   1  -7  22    4.24    5.23
  -7   2  22    4.70    4.56
  -2  -7  22   10.10    4.74
  -7  -2  22    0.15    4.50
   2  -7  22    9.10    5.62
  -7   3  22    3.03    4.52
  -3  -7  22    0.80    4.79
  -3 -22   7    2.02    3.17
  -7  -3  22    7.08    4.15
  -7 -22   3   -0.51    2.65
   3  -7  22    2.25    5.71
  -4 -22   7    0.92    3.30
  -4  -7  22    4.23    4.58
  -7  -4  22   -2.86    4.21
  -7 -22   4    4.57    3.29
   4  -7  22    4.43    5.99
   5  -7  22    3.60    5.18
  -5 -22   7    7.32    3.33
  -7 -22   5    0.19    3.20
  -7  -5  22    5.85    4.36
  -5  -7  22    3.94    4.53
   6  -7  22   -1.80    4.73
  -7 -22   6    1.11    3.38
  -7  -6  22    2.12    4.27
  -6 -22   7    2.27    3.50
  -6  -7  22    1.36    4.11
   7  -7  22   -5.98    4.11
  -7 -22   7   -1.43    3.61
  -7  -7  22    2.10    4.27
  -8   0  22    4.99    4.49
   0  -8  22    7.96    5.21
  -8   1  22    3.72    4.23
  -8  -1  22   -3.09    4.55
  -1  -8  22    1.87    5.06
   1  -8  22   -3.54    5.47
  -8   2  22   -3.47    4.43
  -2  -8  22   -7.84    4.61
  -8  -2  22   -4.03    4.32
  -2 -22   8   -2.89    3.27
   2  -8  22   -6.68    5.38
  -8   3  22   -2.51    4.31
  -3  -8  22   -0.28    4.79
  -8  -3  22    8.17    4.63
  -3 -22   8    1.16    3.54
   3  -8  22    1.92    5.97
   4  -8  22    1.41    5.41
  -4  -8  22   15.95    4.85
  -8 -22   4    2.99    3.24
  -8  -4  22   10.04    4.18
  -4 -22   8    2.21    3.55
  -5  -8  22   -1.26    4.48
  -5 -22   8    1.56    3.77
   5  -8  22   -3.58    4.84
  -8 -22   5   -3.58    3.44
  -8  -5  22   -2.49    4.16
  -8 -22   6   -3.38    3.66
   6  -8  22   -8.33    4.36
  -8  -6  22   -3.88    4.38
  -6 -22   8   -1.24    4.36
  -6  -8  22    5.89    4.74
  -8 -22   7    0.02    3.83
  -7 -22   8   -3.14    3.92
   7  -8  22   -0.47    3.76
  -8  -7  22   -0.91    4.12
  -7  -8  22    2.81    4.33
  -8 -22   8   -0.44    4.53
   8  -8  22    0.35    3.56
  -8  -8  22    1.91    4.52
  -9   0  22    4.19    4.29
   0  -9  22    4.57    5.40
  -9   1  22    0.49    4.82
  -9  -1  22    1.89    4.43
  -1  -9  22   -0.51    5.21
   1  -9  22    2.82    5.31
  -9   2  22   -2.31    4.39
  -9  -2  22   -0.31    4.55
  -2 -22   9    0.06    3.87
  -2  -9  22    2.72    5.10
  -9   3  22    2.85    4.12
   3  -9  22   12.41    5.36
  -3 -22   9    3.64    4.18
  -3  -9  22   -1.38    5.27
  -9  -3  22    1.20    4.55
  -4  -9  22    5.32    5.16
   4  -9  22   -1.81    5.20
  -4 -22   9   -5.84    4.14
  -9  -4  22    9.35    4.75
  -5  -9  22    2.56    4.78
   5  -9  22   -1.70    4.51
  -9  -5  22   -5.67    4.22
  -9 -22   5   -4.87    4.10
  -5 -22   9   -3.77    4.23
   6  -9  22   -5.89    3.89
  -9  -6  22   -2.44    4.47
  -6 -22   9   -7.46    4.56
  -9 -22   6   -0.47    4.19
  -6  -9  22    0.34    4.55
  -7 -22   9    5.57    4.57
  -9  -7  22   -4.19    4.11
   7  -9  22    0.65    3.35
  -7  -9  22    0.30    4.62
  -9 -22   7   -5.15    4.54
  -8 -22   9   -1.79    4.68
  -9  -8  22    6.63    4.43
  -8  -9  22   -0.74    4.82
   8  -9  22   -0.89    2.77
  -9 -22   8    0.85    4.52
  -9 -22   9    0.95    4.86
 -10   0  22    0.11    4.66
   0 -10  22    1.81    5.37
 -10   1  22    2.22    5.06
  -1 -22  10    4.57    4.30
 -10  -1  22    2.75    4.56
  -1 -10  22   -1.41    5.11
   1 -10  22   -1.45    5.49
   2 -10  22    4.19    5.78
 -10   2  22    6.67    4.70
 -10  -2  22   -1.84    4.55
  -2 -10  22    0.29    5.47
  -2 -22  10    6.29    4.75
   3 -10  22    2.33    5.55
 -10  -3  22   -6.51    4.97
  -3 -10  22   -9.58    5.36
  -3 -22  10    5.17    4.65
  -4 -22  10   -2.55    4.91
  -4 -10  22  -10.99    5.29
   4 -10  22   -1.82    4.77
 -10  -4  22   -6.90    4.84
  -5 -10  22   -0.95    5.08
   5 -10  22    5.72    4.06
 -10  -5  22   -5.60    4.78
  -5 -22  10   -5.41    5.04
  -6 -10  22   -1.87    4.89
  -6 -22  10    0.46    4.88
 -10  -6  22    9.06    4.92
   6 -10  22    0.28    3.54
 -10 -22   6   -5.35    4.22
  -7 -22  10    8.71    5.01
 -10  -7  22   -1.62    4.62
 -10 -22   7   -3.88    4.49
   7 -10  22    2.17    2.92
  -7 -10  22    3.69    4.87
  -8 -22  10    0.85    5.46
 -10 -22   8    5.12    4.87
   8 -10  22    1.43    2.34
   9 -10  22   -0.85    1.96
 -10 -22   9   -2.51    5.05
  -9 -22  10    1.83    5.10
 -10 -22  10   -3.13    5.13
 -11   0  22   -5.37    4.71
   0 -22  11    2.78    4.20
   0 -11  22    4.83    5.23
  -1 -22  11    0.39    4.72
 -11   1  22    0.34    4.54
 -11  -1  22   -3.27    4.55
  -1 -11  22   -2.86    5.54
   1 -11  22   -4.29    5.59
  -2 -22  11   -0.85    5.09
   2 -11  22    8.25    5.09
 -11  -2  22    4.73    4.38
  -2 -11  22    0.63    5.45
   3 -11  22    1.69    4.68
 -11  -3  22   -6.25    4.75
  -3 -11  22   -0.57    5.61
  -3 -22  11   -0.32    5.08
  -4 -22  11    2.23    5.35
  -4 -11  22   -4.08    5.07
 -11  -4  22   -2.73    4.90
   4 -11  22   -1.71    4.09
  -5 -11  22   -0.67    5.13
 -11  -5  22   -5.65    4.68
   5 -11  22    3.21    3.57
  -5 -22  11    2.59    5.44
  -6 -22  11   -4.15    5.22
   6 -11  22    9.78    3.43
  -7 -22  11    2.71    5.43
   7 -11  22    1.63    2.40
   8 -11  22    1.41    1.90
 -11 -22   8   -5.48    4.92
  -8 -22  11   -1.57    5.84
   9 -11  22    1.76    1.70
 -11 -22   9   -1.00    5.25
  -9 -22  11   -3.30    5.53
 -10 -22  11    0.33    5.75
  10 -11  22    0.13    1.34
 -11 -22  11   -4.19    5.77
 -12   0  22   -3.68    4.51
   0 -22  12    2.01    4.33
   0 -12  22   -5.95    5.13
 -12   1  22   -5.14    4.41
   1 -12  22   -5.61    5.21
   1 -22  12    0.23    3.77
 -12  -1  22    0.46    4.64
  -1 -22  12   -6.38    5.01
  -1 -12  22   -6.40    5.18
   2 -12  22   -6.50    4.60
 -12  -2  22    0.19    4.42
  -2 -12  22   -4.75    5.09
  -2 -22  12   -6.44    4.91
  -3 -22  12    1.87    5.49
 -12  -3  22   -3.50    4.33
   3 -12  22   -6.76    4.21
  -3 -12  22   -8.17    5.49
   4 -12  22   -0.02    3.61
  -4 -22  12  -11.30    5.78
  -5 -22  12   -1.96    5.83
   5 -12  22    5.16    3.18
  -6 -22  12   -4.88    5.80
   6 -12  22    3.01    2.62
   7 -12  22   -1.95    2.11
  -7 -22  12    1.17    5.71
   8 -12  22   -2.58    1.80
  -8 -22  12    8.02    5.79
 -12 -22   9   -0.43    5.11
  -9 -22  12    3.56    5.89
 -12 -22  10   10.20    5.37
  -3 -22  13   -4.62    5.64
  -1   0  23   -3.95    3.54
   0  -1  23    6.39    3.71
  -1  -1  23    4.02    3.66
  -2   0  23    1.02    3.53
   0  -2  23    5.61    3.75
  -2   1  23   -3.01    3.67
  -2  -1  23    0.40    3.49
  -1  -2  23    9.08    3.77
   1  -2  23   -0.43    4.03
  -2  -2  23   -1.78    3.86
  -3   0  23    1.99    3.64
   0  -3  23    1.93    4.04
   1  -3  23   -1.55    3.89
  -3   1  23   -0.71    3.69
  -3  -1  23   -6.95    3.61
  -1  -3  23   -4.40    3.84
   2  -3  23   -1.00    4.09
  -3  -2  23   -0.92    3.95
  -2  -3  23   -4.98    4.06
  -3  -3  23   -6.85    3.99
   0  -4  23    1.86    4.15
  -4   0  23   -1.69    3.87
   1  -4  23   -5.53    4.29
  -4   1  23   -5.29    3.89
  -4  -1  23   -7.17    4.18
  -1  -4  23   -5.02    4.15
   2  -4  23    0.75    4.30
  -4   2  23   -0.53    3.78
  -4  -2  23    0.41    3.74
  -2  -4  23   -1.87    3.93
  -4   3  23   -5.65    3.75
   3  -4  23   -0.09    4.26
  -4  -3  23   -5.71    3.88
  -3  -4  23   -6.90    4.28
  -4 -23   4   -2.96    1.58
  -4  -4  23   -8.66    4.11
   0  -5  23   -3.65    4.44
  -5   0  23   -3.22    3.92
  -1  -5  23   -6.89    4.30
   1  -5  23   -4.80    4.50
  -5   1  23   -1.42    3.85
  -5  -1  23    0.24    4.06
  -5   2  23   -1.73    3.81
  -5 -23   2   -0.97    1.37
   2  -5  23   -4.39    4.61
  -5  -2  23    0.83    3.78
  -2  -5  23    2.72    4.17
  -5 -23   3   -2.27    1.62
  -5   3  23   -3.81    4.09
   3  -5  23   -9.43    5.04
  -5  -3  23   -3.68    3.77
   4  -5  23   -1.97    4.88
  -4 -23   5   -3.76    1.86
  -5  -4  23   -3.23    3.93
  -5 -23   4    0.01    1.70
  -4  -5  23   -6.70    4.37
  -5 -23   5   -0.61    1.91
   0  -6  23    0.31    4.72
  -6   0  23    0.20    4.19
  -1  -6  23   -8.70    4.58
  -6   1  23   -2.64    4.02
   1  -6  23   -7.94    4.75
  -6  -1  23   -6.16    4.05
  -2  -6  23   -3.73    4.37
  -6   2  23   -7.34    3.90
   2  -6  23   -3.91    5.12
  -6   3  23   -2.18    4.21
  -6 -23   3    1.91    1.74
  -6  -3  23    3.74    3.92
   3  -6  23   -7.51    5.21
  -3 -23   6   -3.28    1.99
  -3  -6  23   -3.50    4.39
  -6   4  23    4.83    3.88
  -6 -23   4   -3.62    2.02
  -4 -23   6   -0.06    2.24
  -6  -4  23   -4.45    3.88
   4  -6  23   -1.41    5.22
  -4  -6  23   -3.60    4.35
  -6 -23   5   -2.58    2.12
  -5 -23   6   -1.16    2.23
  -6  -5  23    2.71    4.08
   5  -6  23   -5.37    5.00
  -5  -6  23   -2.76    4.42
  -6  -6  23    6.00    4.22
  -6 -23   6   -0.67    2.47
  -7   0  23    1.50    4.10
   0  -7  23    1.20    4.95
  -7   1  23    2.41    3.93
  -1  -7  23    3.71    4.71
  -7  -1  23   -2.38    4.28
   1  -7  23  -11.06    5.33
  -7   2  23   -0.13    4.38
  -2  -7  23    1.30    4.61
  -7  -2  23   -1.37    4.25
  -7   3  23    2.43    3.99
  -7  -3  23   -3.86    4.15
   3  -7  23    9.22    5.37
  -3 -23   7    0.15    2.35
  -7  -4  23   -1.88    3.96
  -7 -23   4   -2.83    2.57
   4  -7  23   -6.47    5.13
  -4 -23   7   -1.59    2.39
  -4  -7  23   -3.94    4.50
  -5 -23   7   -3.06    2.65
  -7 -23   5   -3.70    2.54
  -7  -5  23    1.66    3.94
  -5  -7  23    1.72    4.18
   6  -7  23    0.45    4.73
  -7 -23   6    3.51    2.77
  -7  -6  23   -1.67    4.15
  -6 -23   7    1.78    2.90
  -6  -7  23   -0.08    4.52
  -7 -23   7    4.33    3.11
  -7  -7  23    0.94    4.41
  -8   0  23   -6.01    4.05
   0  -8  23   -1.04    5.33
  -8   1  23   -4.45    4.37
  -8  -1  23   -3.35    4.31
  -1  -8  23   -3.41    4.98
   1  -8  23   -0.06    5.35
  -8   2  23   -2.00    4.56
  -2  -8  23    2.73    4.75
  -8  -2  23    3.03    4.19
   2  -8  23   -6.74    5.57
  -2 -23   8   -0.89    2.59
  -8   3  23   -1.43    4.11
  -3  -8  23   -0.69    4.75
  -3 -23   8   -2.90    2.81
  -8  -3  23   -3.12    4.34
   3  -8  23    4.51    5.26
  -4  -8  23    7.73    4.56
  -8  -4  23    2.44    4.24
  -4 -23   8    0.02    2.63
   4  -8  23   -7.08    5.61
   5  -8  23   -4.49    4.78
  -5 -23   8   -2.07    2.86
  -8  -5  23   -6.31    4.08
  -5  -8  23   -8.26    4.66
   6  -8  23    7.65    4.39
  -8 -23   6   -0.72    3.01
  -8  -6  23    0.30    4.09
  -6 -23   8    3.87    3.30
  -6  -8  23    0.03    4.27
  -8 -23   7    0.74    3.40
  -7 -23   8    2.99    3.41
  -8  -7  23    0.47    4.37
  -7  -8  23    3.91    4.67
  -8 -23   8   -3.30    3.98
  -9   0  23    2.89    4.25
   0  -9  23   -2.84    5.43
  -9   1  23    1.60    4.52
  -9  -1  23    0.66    4.44
  -1  -9  23  -10.03    5.32
   1  -9  23    0.91    5.45
  -1 -23   9    1.25    2.76
  -9   2  23    1.28    4.16
  -9  -2  23    4.60    4.57
  -2  -9  23   -3.01    4.79
   2  -9  23   -3.30    5.27
  -2 -23   9   -1.42    3.04
  -3  -9  23   -4.45    4.88
  -9  -3  23   -4.70    4.42
   3  -9  23   -0.78    5.26
  -3 -23   9   -0.59    3.08
   4  -9  23   -1.76    5.19
  -4  -9  23    1.29    4.85
  -4 -23   9   -0.10    3.32
  -9  -4  23    3.35    4.33
  -5  -9  23   -3.58    4.65
   5  -9  23    0.34    4.72
  -9  -5  23    1.04    4.36
  -5 -23   9   -2.30    3.39
   6  -9  23    1.61    3.96
  -9  -6  23   -3.51    4.31
  -6 -23   9   -0.52    3.75
  -6  -9  23   -5.86    5.12
  -7 -23   9    2.48    3.93
   7  -9  23    1.01    3.36
  -9 -23   7   -4.20    3.87
  -8 -23   9   -4.78    4.18
  -9 -23   8    0.93    4.00
  -9 -23   9    3.46    4.39
 -10   0  23    5.06    4.68
   0 -10  23   -3.95    5.16
 -10   1  23   -1.12    4.63
 -10  -1  23   -4.87    4.30
  -1 -10  23   -8.13    5.46
  -1 -23  10   -6.83    3.40
   1 -10  23   -2.67    5.29
 -10   2  23   -6.21    4.55
 -10  -2  23   -6.83    4.46
  -2 -23  10   -3.04    3.72
   2 -10  23   -0.47    5.22
  -3 -10  23   -2.79    5.39
 -10  -3  23   -5.04    4.66
  -3 -23  10   -4.59    3.53
   3 -10  23    0.38    5.28
   4 -10  23    4.87    4.56
  -4 -23  10   -1.64    3.77
  -4 -10  23   -4.86    5.22
 -10  -4  23   -9.53    4.62
   5 -10  23   -0.53    4.00
  -5 -23  10   -1.18    4.02
   6 -10  23   -0.44    3.36
  -6 -23  10    0.73    4.06
  -7 -23  10    3.15    4.26
   7 -10  23    0.30    2.96
  -8 -23  10    3.80    4.83
 -10 -23   8   -1.35    4.24
   8 -10  23   -0.98    2.61
 -10 -23   9    1.36    4.46
  -9 -23  10   -0.03    4.60
 -10 -23  10    4.87    4.48
 -11   0  23   -5.38    4.97
   0 -23  11   -6.08    3.51
   0 -11  23    0.85    5.45
 -11   1  23   -1.76    4.39
 -11  -1  23    1.96    4.64
  -1 -11  23   -8.70    5.39
  -1 -23  11   -3.40    3.70
   1 -11  23  -10.16    5.13
 -11  -2  23   -3.79    4.33
   2 -11  23   -1.65    5.28
  -2 -23  11   -2.91    3.82
   3 -11  23    6.78    4.52
  -3 -23  11   -3.28    4.12
  -4 -23  11   -2.20    4.23
   5 -11  23   -5.52    3.62
  -5 -23  11    4.05    4.56
  -6 -23  11    3.87    4.46
   6 -11  23   -2.67    3.01
  -7 -23  11   -4.20    4.70
   7 -11  23   -1.12    2.62
  -8 -23  11    5.44    5.20
 -11 -23  10   -4.64    4.75
  -1  -1  24    8.09    3.66
   0  -2  24    4.16    3.93
  -2  -1  24    7.86    3.96
  -1  -2  24    6.43    4.04
  -2  -2  24   -1.52    3.88
  -3   0  24    3.56    3.86
   0  -3  24    2.54    3.97
  -3  -1  24    5.67    3.65
  -1  -3  24   -6.79    4.30
   1  -3  24   -8.59    4.27
  -3  -2  24   -1.72    3.80
  -2  -3  24   -2.05    4.14
  -3  -3  24    0.09    4.05
  -4   0  24   -0.67    3.81
   0  -4  24    2.06    4.30
   1  -4  24    6.87    4.39
  -4   1  24    2.01    4.03
  -4  -1  24    2.30    3.85
  -1  -4  24    3.34    4.28
   2  -4  24    1.61    4.55
  -4  -2  24    4.90    3.92
  -2  -4  24   -0.80    4.30
  -4 -24   3    0.22    1.16
  -4  -3  24    5.00    3.93
  -4 -24   4    0.01    1.37
  -4  -4  24    2.06    4.29
   0  -5  24   -6.29    4.55
  -5   0  24   -2.88    4.12
   1  -5  24    1.67    4.67
  -5   1  24   -6.30    3.93
  -5  -1  24    4.59    4.15
  -1  -5  24    1.09    4.37
  -5   2  24   -0.56    3.73
   2  -5  24   -1.19    4.90
  -5  -2  24   -1.14    4.20
  -2  -5  24    1.59    4.46
  -3 -24   5    1.64    1.38
  -5  -3  24    3.45    4.38
  -3  -5  24   10.84    4.48
  -4 -24   5    2.35    1.61
  -5  -4  24   -1.23    4.48
  -5 -24   4    0.61    1.45
  -4  -5  24    5.01    4.46
  -5 -24   5    0.01    1.58
  -5  -5  24    4.07    4.26
   0  -6  24   -4.46    5.04
  -6   0  24   -1.92    4.03
  -1  -6  24   -1.71    4.64
  -6   1  24    3.94    3.93
   1  -6  24   -1.18    4.94
  -6  -1  24   -5.86    4.26
  -6   2  24    5.38    4.15
   2  -6  24    3.20    5.01
  -6  -2  24    0.38    4.26
  -2  -6  24    2.80    4.58
  -6   3  24    7.20    4.01
  -3 -24   6    1.63    1.62
   3  -6  24    4.76    5.41
  -6  -3  24    1.17    4.59
  -3  -6  24   -0.16    4.57
  -6  -4  24    0.72    4.30
  -4  -6  24   -5.60    4.59
  -4 -24   6   -1.04    1.82
  -5 -24   6   -1.12    1.98
  -6  -5  24    4.93    4.44
  -5  -6  24    1.03    4.45
  -6 -24   5   -0.75    1.85
  -6  -6  24    5.33    4.25
  -6 -24   6    1.68    2.17
  -7   0  24    9.46    4.30
   0  -7  24   -0.64    5.15
  -1  -7  24   -5.15    5.08
  -7   1  24    3.07    3.99
  -7  -1  24    1.59    4.44
   1  -7  24   -1.23    5.23
  -2  -7  24   -3.92    4.89
  -7   2  24    0.55    4.25
  -7  -2  24    2.05    4.26
   2  -7  24    1.64    5.55
  -2 -24   7    0.49    1.74
  -7   3  24    7.38    3.97
  -7  -3  24    2.32    4.42
   3  -7  24   13.45    5.55
  -3 -24   7   -0.62    1.90
  -3  -7  24   -1.06    4.67
  -7  -4  24    7.90    4.08
   4  -7  24    4.25    5.53
  -4 -24   7   -2.68    2.01
  -4  -7  24   -0.82    4.63
  -5 -24   7   -2.92    2.27
  -7  -5  24   -4.90    4.44
  -5  -7  24   -1.85    4.56
  -7 -24   6   -0.68    2.33
  -6 -24   7    0.39    2.48
  -7 -24   7    1.69    2.61
  -8   0  24    0.94    4.19
   0  -8  24    1.43    5.33
  -8   1  24    8.55    4.58
  -1  -8  24   -0.48    5.28
  -8  -1  24   -5.46    4.43
   1  -8  24    7.24    5.71
  -8   2  24    0.81    4.42
  -2  -8  24   -8.74    5.20
  -8  -2  24    2.51    4.53
  -2 -24   8    1.22    2.11
   2  -8  24   -1.69    5.59
  -8   3  24   -0.02    4.07
  -3  -8  24    4.96    4.95
  -3 -24   8   -3.34    2.39
  -8  -3  24    0.16    4.37
   3  -8  24    4.62    5.55
  -8  -4  24    3.70    4.58
  -4 -24   8    0.05    2.32
   4  -8  24    4.76    5.15
  -4  -8  24   -4.87    4.96
  -5 -24   8   -2.31    2.58
   5  -8  24   -2.18    4.95
  -6 -24   8    1.67    2.85
  -8 -24   7   -2.63    2.98
  -7 -24   8   -1.17    3.08
  -8 -24   8    3.83    3.31
  -9   0  24    2.85    4.68
   0  -9  24    2.30    5.76
  -9   1  24    2.93    4.63
  -9  -1  24    1.23    4.28
  -1  -9  24    8.10    5.31
  -1 -24   9    1.01    2.47
   1  -9  24    1.27    5.80
  -9   2  24    3.18    4.37
  -2  -9  24    1.09    5.40
  -9  -2  24    5.12    4.56
   2  -9  24   -3.38    5.68
  -2 -24   9    1.62    2.55
   3  -9  24   -3.49    5.52
  -3 -24   9    0.79    2.61
  -4 -24   9    1.01    2.87
   4  -9  24   -1.03    5.21
  -5 -24   9    0.19    3.04
   5  -9  24    3.24    5.03
   6  -9  24    1.56    4.22
  -6 -24   9   -0.74    3.24
  -7 -24   9   -2.16    3.50
  -8 -24   9   -2.44    3.75
  -9 -24   9    6.94    3.74
 -10   1  24   -5.56    4.73
  -1 -24  10   -2.84    2.89
   1 -10  24   -8.98    5.50
 -10   2  24    1.47    4.54
  -2 -24  10   -0.54    3.14
   2 -10  24   -4.42    5.65
  -3 -24  10   -2.61    2.97
   3 -10  24    0.03    5.17
  -4 -24  10    1.15    3.14
   4 -10  24    8.40    5.34
   5 -10  24    3.00    4.32
  -5 -24  10   -0.65    3.95
   6 -10  24    2.96    3.73
  -6 -24  10   -1.40    3.58
  -7 -24  10   -1.93    3.71
  -2  -2  25    0.44    3.91
  -3  -1  25    5.07    4.08
  -1  -3  25   -1.10    4.37
  -3  -2  25    4.54    4.09
  -2  -3  25   -3.58    4.27
  -3  -3  25    2.84    4.59
  -4   0  25    0.02    3.97
   0  -4  25   -4.08    4.47
  -4  -1  25    2.21    4.17
  -1  -4  25   -1.79    4.50
  -4  -2  25    1.56    4.69
  -2  -4  25   -2.85    4.63
  -3 -25   4    0.23    1.03
  -4  -3  25    1.94    4.61
  -3  -4  25    3.39    4.68
  -4 -25   4   -1.28    1.21
  -4  -4  25   -4.26    4.79
  -5   0  25    0.15    4.24
   0  -5  25    5.26    4.62
   1  -5  25   -4.05    4.79
  -5   1  25   -2.65    3.67
  -5  -1  25   -2.25    4.11
  -5  -2  25   -0.10    4.50
  -2  -5  25    5.45    4.75
  -3 -25   5   -0.35    1.21
  -5  -3  25   -4.09    4.28
  -4 -25   5    0.57    1.35
  -5  -4  25   -0.89    4.42
  -4  -5  25    4.08    4.83
  -5 -25   5   -1.50    1.40
  -5  -5  25   -2.93    4.48
   0  -6  25   -8.35    5.05
  -6   0  25   -1.62    4.09
   1  -6  25   -7.26    5.17
  -6   1  25   -2.94    3.84
  -6  -1  25   -3.61    4.34
  -1  -6  25   -1.90    4.85
  -6   2  25    7.54    4.35
  -2 -25   6    0.97    1.23
   2  -6  25    2.82    5.24
  -6  -2  25    1.81    4.32
  -2  -6  25    1.98    5.32
  -6  -3  25   -0.28    4.36
  -3 -25   6    1.71    1.41
  -3  -6  25   -1.93    4.63
  -6  -4  25    5.09    4.31
  -4 -25   6   -0.54    1.46
  -4  -6  25    2.68    4.77
  -5 -25   6   -0.84    1.68
  -6 -25   6   -0.39    1.85
   0  -7  25   -4.45    5.45
  -7   0  25    2.19    3.95
  -1  -7  25   -2.66    5.23
  -7   1  25    4.26    4.31
   1  -7  25   -5.07    5.45
  -7  -1  25    0.52    4.33
  -7   2  25    0.80    4.54
   2  -7  25   10.16    5.52
  -7  -2  25   -4.43    4.48
  -2 -25   7    0.33    1.51
  -2  -7  25   -0.76    5.09
  -3 -25   7   -0.65    1.65
   3  -7  25    5.33    5.71
  -4 -25   7    0.14    1.62
  -5 -25   7   -0.43    1.79
  -6 -25   7    1.76    2.34
  -8   0  25    2.07    4.34
   0  -8  25   -3.37    5.76
  -8   1  25    2.79    4.55
   1  -8  25    5.32    5.51
  -1 -25   8   -0.87    1.69
  -8   2  25   -0.03    4.39
   2  -8  25   -0.33    5.96
  -2 -25   8    2.62    1.89
   3  -8  25   -0.50    5.85
  -3 -25   8    0.22    1.88
  -4 -25   8    1.52    2.06
   4  -8  25   -3.32    5.19
  -5 -25   8   -2.33    2.17
  -6 -25   8   -5.23    2.47
  -7 -25   8    2.16    2.61
  -3  -2  26   -1.03    4.06
  -2  -3  26    3.85    4.57
  -3  -3  26    2.81    4.38
  -1  -4  26    3.23    4.61
  -4  -2  26   -6.23    4.30
  -2  -4  26   -0.95    4.70
  -4  -3  26   -1.69    4.37
  -3  -4  26   -7.21    4.65
   0  -5  26   -9.91    5.03
  -5  -1  26   -0.76    4.24
  -1  -5  26    2.94    4.84
  -5  -2  26   -3.66    4.57
  -2  -5  26   -6.84    4.92
  -3 -26   5   -1.31    1.03
  -6   0  26    0.43    3.86
   0  -6  26   -1.60    5.14
  -2 -26   6   -2.33    1.10
  -3 -26   6   -0.77    1.21
  -4 -26   6    0.75    1.23
  -3 -26   7    2.05    1.39
  -4 -26   7    1.18    1.41
  -5 -26   7   -1.31    1.59
  -2 -27   5   -1.41    0.85
   0   0   0    0.00    0.00


TITL wwlnjcubic_auto in Pm-3m
REM Pm-3m (#221 in standard setting)
CELL 0.71073  20.765461  20.765461  20.765461  90.0000  90.0000  90.0000
ZERR   39.00   0.001055   0.001055   0.001055   0.0000   0.0000   0.0000
LATT  1
SYMM -x,-y, z
SYMM -x, y,-z
SYMM  x,-y,-z
SYMM  z, x, y
SYMM  z,-x,-y
SYMM -z,-x, y
SYMM -z, x,-y
SYMM  y, z, x
SYMM -y, z,-x
SYMM  y,-z,-x
SYMM -y,-z, x
SYMM  y, x,-z
SYMM -y,-x,-z
SYMM  y,-x, z
SYMM -y, x, z
SYMM  x, z,-y
SYMM -x, z, y
SYMM -x,-z,-y
SYMM  x,-z, y
SYMM  z, y,-x
SYMM  z,-y, x
SYMM -z, y, x
SYMM -z,-y,-x
SFAC C H N O
UNIT 429.00 390.00 39.00 39.00
REM  CrysAlisPro recorded range (K): Min=299.8; max=300.3; aver:300.0
TEMP 27
TREF
HKLF 4
END
_computing_structure_solution     'SHELXT 2014/5 (Sheldrick, 2014)'
_computing_structure_solution     'SHELXT 2018/2 (Sheldrick, 2018)'
;
_shelx_hkl_checksum                86789
_shelx_fab_file
;
0 1 0 -45.2802 0.0000
0 1 1 37.4551 0.0000
0 2 0 13.5518 -0.0000
0 2 1 0.5665 0.0000
0 2 2 17.8646 -0.0000
0 3 0 -57.2845 0.0000
0 3 1 106.4229 -0.0000
0 3 2 -31.9419 -0.0000
0 3 3 145.0778 0.0000
0 4 0 221.2628 -0.0000
0 4 1 -21.6659 0.0000
0 4 2 -37.6790 0.0000
0 4 3 -36.1567 -0.0000
0 4 4 129.7190 0.0000
0 5 0 -27.5105 0.0000
0 5 1 -39.6623 0.0000
0 5 2 2.0376 -0.0000
0 5 3 0.0059 -0.0000
0 5 4 -8.8976 0.0000
0 5 5 -42.9946 0.0000
0 6 0 -27.1442 -0.0000
0 6 1 9.9082 0.0000
0 6 2 62.8677 -0.0000
0 6 3 -16.9800 -0.0000
0 6 4 -24.4754 0.0000
0 6 5 -9.9066 0.0000
0 6 6 25.9175 0.0000
0 7 0 -23.8181 0.0000
0 7 1 54.3201 0.0000
0 7 2 -23.6403 -0.0000
0 7 3 38.4703 0.0000
0 7 4 3.9627 -0.0000
0 7 5 26.5214 0.0000
0 7 6 0.3575 0.0000
0 7 7 -13.3101 0.0000
0 8 0 9.1172 -0.0000
0 8 1 -7.0643 0.0000
0 8 2 -58.4848 0.0000
0 8 3 6.4940 0.0000
0 8 4 19.4609 -0.0000
0 8 5 -4.4752 -0.0000
0 8 6 -34.2045 -0.0000
0 8 7 -8.2960 0.0000
0 8 8 22.2016 0.0000
0 9 0 17.1210 -0.0000
0 9 1 -33.3925 0.0000
0 9 2 22.4261 0.0000
0 9 3 -22.5090 0.0000
0 9 4 3.7552 0.0000
0 9 5 -18.8017 0.0000
0 9 6 -4.3969 -0.0000
0 9 7 3.2480 0.0000
0 9 8 -5.2192 -0.0000
0 9 9 -11.6195 -0.0000
0 10 0 -1.2449 0.0000
0 10 1 -13.6712 -0.0000
0 10 2 45.5984 -0.0000
0 10 3 -18.5920 -0.0000
0 10 4 -16.2370 0.0000
0 10 5 4.2400 0.0000
0 10 6 23.6226 -0.0000
0 10 7 -13.9359 0.0000
0 10 8 -12.2963 -0.0000
0 10 9 -6.5396 -0.0000
0 10 10 2.4384 0.0000
0 11 0 -29.7595 0.0000
0 11 1 11.2837 -0.0000
0 11 2 -6.4096 -0.0000
0 11 3 -0.4416 0.0000
0 11 4 -0.6656 -0.0000
0 11 5 12.0864 -0.0000
0 11 6 -6.3078 0.0000
0 11 7 -5.0296 0.0000
0 11 8 6.1111 -0.0000
0 11 9 7.4140 0.0000
0 11 10 -0.3233 0.0000
0 11 11 -3.8414 0.0000
0 12 0 -4.6491 -0.0000
0 12 1 18.8347 -0.0000
0 12 2 -34.0506 -0.0000
0 12 3 0.3800 0.0000
0 12 4 0.9905 -0.0000
0 12 5 -1.7653 -0.0000
0 12 6 -9.7855 -0.0000
0 12 7 -6.1991 -0.0000
0 12 8 8.8662 0.0000
0 12 9 -1.1291 -0.0000
0 12 10 -4.0841 -0.0000
0 12 11 8.9191 0.0000
0 12 12 3.1367 0.0000
0 13 0 2.4907 -0.0000
0 13 1 -0.4328 -0.0000
0 13 2 -14.2528 0.0000
0 13 3 8.0196 0.0000
0 13 4 -13.0617 -0.0000
0 13 5 -4.7898 -0.0000
0 13 6 -13.3766 -0.0000
0 13 7 10.0834 0.0000
0 13 8 11.2422 0.0000
0 13 9 -3.3646 -0.0000
0 13 10 -2.1471 0.0000
0 13 11 8.6888 -0.0000
0 13 12 -1.6130 -0.0000
0 13 13 -4.6641 -0.0000
0 14 0 13.2845 -0.0000
0 14 1 -20.5680 0.0000
0 14 2 19.8533 0.0000
0 14 3 -17.1970 -0.0000
0 14 4 3.7175 -0.0000
0 14 5 2.3862 0.0000
0 14 6 3.0174 0.0000
0 14 7 3.9199 -0.0000
0 14 8 0.9756 -0.0000
0 14 9 -1.0564 -0.0000
0 14 10 8.0760 0.0000
0 14 11 4.8437 0.0000
0 14 12 0.9337 0.0000
0 14 13 2.2633 0.0000
0 14 14 7.6432 0.0000
0 15 0 -11.9639 0.0000
0 15 1 0.1083 -0.0000
0 15 2 14.7588 -0.0000
0 15 3 -2.6840 -0.0000
0 15 4 0.8966 -0.0000
0 15 5 -0.0215 -0.0000
0 15 6 -4.9102 -0.0000
0 15 7 1.3661 -0.0000
0 15 8 1.2678 0.0000
0 15 9 6.5120 0.0000
0 15 10 -3.0791 -0.0000
0 15 11 2.8427 -0.0000
0 15 12 -2.7304 0.0000
0 15 13 3.6360 -0.0000
0 15 14 3.6505 0.0000
0 15 15 5.0933 0.0000
0 16 0 4.4506 -0.0000
0 16 1 4.5945 0.0000
0 16 2 -9.6170 0.0000
0 16 3 -11.8135 -0.0000
0 16 4 5.4311 -0.0000
0 16 5 6.6862 -0.0000
0 16 6 1.3667 -0.0000
0 16 7 -3.4685 -0.0000
0 16 8 6.9732 -0.0000
0 16 9 -3.4640 0.0000
0 16 10 0.4889 0.0000
0 16 11 8.4717 0.0000
0 16 12 2.0737 -0.0000
0 16 13 2.9999 0.0000
0 16 14 0.5339 -0.0000
0 16 15 4.5361 -0.0000
0 16 16 -1.6527 -0.0000
0 17 0 -23.0585 0.0000
0 17 1 5.9049 -0.0000
0 17 2 -13.1924 0.0000
0 17 3 7.5540 -0.0000
0 17 4 1.3098 0.0000
0 17 5 -3.1079 0.0000
0 17 6 -10.5714 0.0000
0 17 7 3.1796 -0.0000
0 17 8 13.4743 0.0000
0 17 9 -0.6218 0.0000
0 17 10 -2.7547 0.0000
0 17 11 1.5327 -0.0000
0 17 12 1.1563 0.0000
0 17 13 0.5691 0.0000
0 17 14 2.8533 -0.0000
0 17 15 1.6181 -0.0000
0 17 16 1.8224 -0.0000
0 17 17 1.2187 -0.0000
0 18 0 3.6418 -0.0000
0 18 1 -1.0606 -0.0000
0 18 2 3.0552 0.0000
0 18 3 1.3087 -0.0000
0 18 4 -4.8812 -0.0000
0 18 5 14.1703 0.0000
0 18 6 3.9107 0.0000
0 18 7 -5.0066 0.0000
0 18 8 -0.4626 -0.0000
0 18 9 -8.6061 -0.0000
0 18 10 3.8867 0.0000
0 18 11 0.0705 0.0000
0 18 12 2.6469 0.0000
0 18 13 -2.6404 -0.0000
0 18 14 0.0276 -0.0000
0 18 15 3.6532 0.0000
0 18 16 2.5172 0.0000
0 18 17 5.1574 0.0000
0 18 18 2.8226 0.0000
0 19 0 8.5954 -0.0000
0 19 1 -4.5077 -0.0000
0 19 2 15.1231 -0.0000
0 19 3 -3.8446 -0.0000
0 19 4 1.7998 0.0000
0 19 5 0.2249 -0.0000
0 19 6 6.3482 -0.0000
0 19 7 -0.8112 0.0000
0 19 8 2.6470 0.0000
0 19 9 3.3533 0.0000
0 19 10 -3.2835 0.0000
0 19 11 1.4522 0.0000
0 19 12 5.0756 -0.0000
0 19 13 -3.4905 -0.0000
0 19 14 1.5931 0.0000
0 19 15 -2.8567 -0.0000
0 19 16 3.2221 0.0000
0 19 17 0.7374 -0.0000
0 19 18 0.6897 0.0000
0 19 19 2.9592 0.0000
0 20 0 -0.7273 0.0000
0 20 1 -2.6749 -0.0000
0 20 2 -2.3958 -0.0000
0 20 3 1.3508 -0.0000
0 20 4 2.9742 0.0000
0 20 5 4.1727 -0.0000
0 20 6 -4.1699 -0.0000
0 20 7 3.2342 0.0000
0 20 8 2.0378 0.0000
0 20 9 3.9529 0.0000
0 20 10 -0.8708 -0.0000
0 20 11 -1.1101 0.0000
0 20 12 -2.9049 -0.0000
0 20 13 1.6126 -0.0000
0 20 14 -0.6499 -0.0000
0 20 15 0.5357 -0.0000
0 20 16 0.3638 -0.0000
0 20 17 2.4627 0.0000
0 20 18 0.5638 0.0000
0 21 0 2.6740 -0.0000
0 21 1 1.3212 0.0000
0 21 2 -4.3859 -0.0000
0 21 3 -1.8774 0.0000
0 21 4 5.7266 -0.0000
0 21 5 0.2509 0.0000
0 21 6 -0.9829 0.0000
0 21 7 4.9127 -0.0000
0 21 8 -0.7163 0.0000
0 21 9 -0.7222 -0.0000
0 21 10 -4.8553 -0.0000
0 21 11 -0.0278 -0.0000
0 21 12 -5.5958 0.0000
0 21 13 2.0251 0.0000
0 21 14 0.0144 -0.0000
0 21 15 0.8645 -0.0000
0 21 16 1.9625 -0.0000
0 21 17 2.8110 0.0000
0 22 0 -5.3322 0.0000
0 22 1 3.8392 -0.0000
0 22 2 0.2685 -0.0000
0 22 3 6.1721 -0.0000
0 22 4 -1.8457 0.0000
0 22 5 10.5998 -0.0000
0 22 6 1.1407 0.0000
0 22 7 -1.5353 0.0000
0 22 8 -0.2075 -0.0000
0 22 9 -6.8136 0.0000
0 22 10 3.6359 0.0000
0 22 11 -0.7835 0.0000
0 22 12 -2.1725 -0.0000
0 22 13 1.2085 0.0000
0 22 14 0.8097 -0.0000
0 22 15 -0.8835 0.0000
0 22 16 -0.2516 -0.0000
0 23 0 -8.4602 -0.0000
0 23 1 3.2850 -0.0000
0 23 2 7.9340 -0.0000
0 23 3 5.1880 0.0000
0 23 4 6.5047 -0.0000
0 23 5 2.0296 -0.0000
0 23 6 0.0033 0.0000
0 23 7 4.8093 0.0000
0 23 8 5.6232 -0.0000
0 23 9 -1.4541 -0.0000
0 23 10 -2.6536 -0.0000
0 23 11 0.1034 0.0000
0 23 12 1.3258 0.0000
0 23 13 0.8682 -0.0000
0 23 14 -2.1210 0.0000
0 23 15 1.4098 -0.0000
0 24 0 11.1398 -0.0000
0 24 1 -3.9787 -0.0000
0 24 2 -1.7778 -0.0000
0 24 3 -7.7706 -0.0000
0 24 4 5.8126 0.0000
0 24 5 1.8524 0.0000
0 24 6 3.8849 0.0000
0 24 7 -2.2295 -0.0000
0 24 8 2.1859 0.0000
0 24 9 -0.2503 0.0000
0 24 10 -2.4681 -0.0000
0 24 11 -1.5916 -0.0000
0 24 12 0.5226 -0.0000
0 24 13 -2.3124 -0.0000
0 25 0 0.0710 0.0000
0 25 1 -0.9847 -0.0000
0 25 2 -2.4814 0.0000
0 25 3 3.1418 0.0000
0 25 4 -2.4546 -0.0000
0 25 5 0.1725 0.0000
0 25 6 -2.5630 -0.0000
0 25 7 1.3377 0.0000
0 25 8 -0.6553 -0.0000
0 25 9 2.5165 0.0000
0 25 10 -0.8502 -0.0000
0 25 11 0.2009 -0.0000
0 26 0 1.6482 -0.0000
0 26 1 2.3063 0.0000
0 26 2 4.8703 -0.0000
0 26 3 2.8545 0.0000
0 26 4 1.2100 0.0000
0 26 5 1.7634 -0.0000
0 26 6 3.6801 0.0000
0 26 7 2.5489 -0.0000
0 26 8 -0.0744 0.0000
0 26 9 0.0940 0.0000
0 27 0 1.4412 -0.0000
0 27 1 1.2970 0.0000
0 27 2 -1.6710 0.0000
0 27 3 1.6184 0.0000
0 27 4 -0.3580 -0.0000
0 27 5 1.4245 -0.0000
1 1 1 27.6183 -8.6531
1 2 1 -110.1922 7.2581
1 2 2 41.1034 1.9618
1 3 1 6.4049 -5.3457
1 3 2 -20.8650 -2.3961
1 3 3 -21.3056 -12.9235
1 4 1 2.2119 -5.0010
1 4 2 17.0628 -9.2789
1 4 3 53.2599 -0.0557
1 4 4 9.0166 -13.8459
1 5 1 23.9122 -11.2773
1 5 2 -93.7050 -1.7567
1 5 3 4.7047 -0.2523
1 5 4 -30.4725 -5.8674
1 5 5 3.5846 1.2233
1 6 1 -3.5348 -1.2682
1 6 2 10.5076 -3.3354
1 6 3 5.2978 -3.7626
1 6 4 5.8461 -8.9577
1 6 5 -10.4358 3.7447
1 6 6 1.7263 17.4756
1 7 1 -9.7337 -15.1930
1 7 2 38.4022 0.9537
1 7 3 -11.1780 -6.1262
1 7 4 31.5557 -0.5098
1 7 5 -3.9218 2.7010
1 7 6 5.2255 -4.9918
1 7 7 8.9246 10.1011
1 8 1 -19.4516 6.5416
1 8 2 0.3134 -3.3251
1 8 3 -19.3519 5.3080
1 8 4 3.8156 5.0333
1 8 5 -1.4079 -10.5109
1 8 6 1.4538 8.4990
1 8 7 3.7295 3.8914
1 8 8 -0.0839 -0.8023
1 9 1 26.7146 1.0591
1 9 2 -16.4797 3.2559
1 9 3 7.5883 5.9862
1 9 4 -17.4932 5.9660
1 9 5 3.2079 -1.1690
1 9 6 -4.8061 0.2406
1 9 7 1.8637 6.7874
1 9 8 -0.5982 1.8517
1 9 9 5.2594 11.0634
1 10 1 24.9125 12.3069
1 10 2 -8.3694 -6.1411
1 10 3 19.5683 1.1832
1 10 4 -5.7386 -4.1234
1 10 5 10.0719 3.0182
1 10 6 0.0741 10.9881
1 10 7 -5.1919 2.1253
1 10 8 9.6313 -2.1969
1 10 9 1.6260 4.2844
1 10 10 -12.6390 9.1107
1 11 1 -9.3512 1.4752
1 11 2 8.7194 3.1252
1 11 3 -1.7111 3.9047
1 11 4 5.6738 4.2693
1 11 5 13.2372 0.4890
1 11 6 1.0826 -3.5020
1 11 7 -4.3575 2.0230
1 11 8 2.8309 -3.1212
1 11 9 1.2142 3.5857
1 11 10 0.9558 -0.0253
1 11 11 10.0685 6.5324
1 12 1 -21.6777 0.0624
1 12 2 20.9714 7.1042
1 12 3 -13.2230 4.3973
1 12 4 9.2970 7.0200
1 12 5 -6.4005 2.1068
1 12 6 -4.8516 -8.8643
1 12 7 0.1048 -1.2818
1 12 8 5.8424 13.8276
1 12 9 -2.3704 -3.6476
1 12 10 -5.7426 2.9779
1 12 11 1.7310 2.6895
1 12 12 -2.7956 2.5143
1 13 1 2.9787 -3.8058
1 13 2 -0.4775 4.4847
1 13 3 -8.1885 -9.3413
1 13 4 0.8411 8.6423
1 13 5 0.8727 2.1560
1 13 6 0.6246 -0.7346
1 13 7 0.8068 2.8491
1 13 8 -0.0811 1.9135
1 13 9 -6.2451 -1.8695
1 13 10 -0.6742 2.4861
1 13 11 0.6416 5.1868
1 13 12 -2.1830 1.6536
1 13 13 -0.6906 -6.8169
1 14 1 13.0745 8.6287
1 14 2 -4.8198 -7.3488
1 14 3 8.2159 1.6006
1 14 4 5.5340 -10.7499
1 14 5 0.6345 3.6500
1 14 6 -3.5563 8.3258
1 14 7 0.5473 -3.3395
1 14 8 6.0307 -0.4271
1 14 9 -2.7369 2.2453
1 14 10 1.5554 1.7126
1 14 11 1.9030 0.2445
1 14 12 -2.9025 -2.0683
1 14 13 -0.1247 0.2909
1 14 14 -1.6860 3.8669
1 15 1 16.2011 -10.5852
1 15 2 -9.7948 0.5680
1 15 3 1.4237 4.1674
1 15 4 -0.1365 -0.1092
1 15 5 11.4642 0.4354
1 15 6 -2.0014 -0.8405
1 15 7 -2.6474 1.2449
1 15 8 -0.2515 1.1287
1 15 9 -9.5185 5.1680
1 15 10 -1.2139 -0.7061
1 15 11 1.2320 -1.6701
1 15 12 0.7694 -0.0631
1 15 13 -3.0135 2.2993
1 15 14 0.7607 1.0669
1 15 15 -2.4166 -1.4892
1 16 1 -9.1612 1.7066
1 16 2 12.0935 -4.1496
1 16 3 -0.0380 1.7462
1 16 4 -2.7632 -3.2231
1 16 5 -2.2683 -0.8301
1 16 6 -8.4051 3.6728
1 16 7 2.0740 4.0774
1 16 8 11.5958 -1.3383
1 16 9 -1.0364 1.6640
1 16 10 -2.1955 -4.4905
1 16 11 -0.0200 2.0063
1 16 12 0.8997 3.5808
1 16 13 -3.9418 0.4340
1 16 14 0.9695 -2.9426
1 16 15 -1.4600 1.0446
1 16 16 -3.7731 -3.1134
1 17 1 -8.6512 -2.8939
1 17 2 2.1011 1.8760
1 17 3 -14.3399 -8.4606
1 17 4 1.2513 0.8252
1 17 5 5.6386 -0.5186
1 17 6 -0.1610 -2.8137
1 17 7 -2.3385 3.1361
1 17 8 -3.0396 2.2718
1 17 9 1.5126 1.4257
1 17 10 -2.2706 0.7479
1 17 11 5.3926 0.9839
1 17 12 -0.8028 1.5602
1 17 13 -5.7552 -0.4581
1 17 14 0.3163 -0.7897
1 17 15 -0.7518 -1.0368
1 17 16 -0.1192 0.1243
1 17 17 -1.2526 -2.3758
1 18 1 1.4364 -2.6346
1 18 2 4.6688 2.6286
1 18 3 1.3579 -5.4825
1 18 4 0.0191 1.9811
1 18 5 -0.5358 -2.5739
1 18 6 -4.2590 5.5374
1 18 7 -0.7400 -3.3982
1 18 8 2.9906 4.3002
1 18 9 0.8175 -1.9613
1 18 10 -8.6708 5.6138
1 18 11 -0.0264 -0.8147
1 18 12 -2.0998 0.3751
1 18 13 2.8532 0.0355
1 18 14 -1.4603 2.7846
1 18 15 2.6336 -0.8965
1 18 16 -1.8439 -2.5893
1 18 17 -0.4295 0.0636
1 18 18 -0.8716 -2.9166
1 19 1 6.5578 0.7896
1 19 2 -1.7922 -2.3446
1 19 3 4.6652 7.7291
1 19 4 -0.1167 -6.1298
1 19 5 3.9059 5.1582
1 19 6 -0.4631 -2.3501
1 19 7 -3.0942 1.7702
1 19 8 -0.5547 0.2667
1 19 9 0.5875 1.8792
1 19 10 0.6571 1.4110
1 19 11 3.4143 1.9786
1 19 12 -0.5338 -3.3526
1 19 13 1.5175 2.6850
1 19 14 -1.0025 0.1446
1 19 15 -0.7800 -2.8261
1 19 16 -0.5943 1.5740
1 19 17 -2.2691 0.0059
1 19 18 -1.0983 2.1670
1 19 19 -0.9446 -3.4967
1 20 1 2.5809 -1.5441
1 20 2 -7.2866 -1.4330
1 20 3 0.6373 -1.3769
1 20 4 -5.9147 0.5196
1 20 5 1.3931 -3.0586
1 20 6 -3.2005 3.1953
1 20 7 0.6042 0.5130
1 20 8 6.2551 1.8365
1 20 9 -4.3477 0.9579
1 20 10 4.4724 0.2902
1 20 11 -1.5398 1.7361
1 20 12 1.3399 1.2438
1 20 13 1.0916 -4.7512
1 20 14 -2.3532 -0.0930
1 20 15 -0.4326 1.7574
1 20 16 0.6662 -0.5413
1 20 17 -0.2763 0.4897
1 20 18 -1.3166 -0.4037
1 21 1 -5.4173 -0.4676
1 21 2 2.2109 -1.9407
1 21 3 -6.2860 -0.3113
1 21 4 2.7568 -2.6861
1 21 5 -3.8740 5.1187
1 21 6 -0.7374 -3.3887
1 21 7 -2.9626 2.0699
1 21 8 0.0846 3.4633
1 21 9 -1.4521 2.4740
1 21 10 0.9009 -2.1078
1 21 11 -1.8541 0.0272
1 21 12 -0.4886 -1.1580
1 21 13 0.2847 1.0288
1 21 14 2.7434 -1.7139
1 21 15 -1.9620 1.1202
1 21 16 1.0857 0.7226
1 21 17 0.7485 -1.1115
1 22 1 -2.0211 -1.0000
1 22 2 4.1430 1.7198
1 22 3 -2.7872 -2.7451
1 22 4 0.3647 5.1865
1 22 5 -3.8239 0.2220
1 22 6 -3.1655 3.8968
1 22 7 -0.5079 2.5205
1 22 8 1.1754 -3.6205
1 22 9 -1.9263 1.6719
1 22 10 0.1726 -1.2605
1 22 11 1.9333 -1.4494
1 22 12 2.2642 2.7767
1 22 13 -0.9867 -0.8096
1 22 14 -0.3760 -0.8289
1 22 15 -1.7865 1.5428
1 22 16 -0.0540 -0.3778
1 23 1 3.8044 3.0561
1 23 2 -0.4938 1.5022
1 23 3 -1.4310 3.0341
1 23 4 1.6437 0.1588
1 23 5 4.9574 -2.7547
1 23 6 -1.3038 1.3737
1 23 7 1.6116 -2.6098
1 23 8 -1.6334 2.0497
1 23 9 2.9999 -0.1598
1 23 10 0.6435 2.5599
1 23 11 2.4940 -1.7533
1 23 12 -0.7934 -2.4481
1 23 13 0.3022 1.1284
1 23 14 -0.2009 0.2426
1 23 15 0.6733 -1.1669
1 24 1 -1.5042 0.0636
1 24 2 -1.8745 1.6135
1 24 3 2.4804 0.8170
1 24 4 -4.4734 1.6216
1 24 5 -1.6067 -0.3478
1 24 6 -4.3697 -1.9429
1 24 7 0.4151 1.5053
1 24 8 3.4437 -2.7240
1 24 9 -1.3042 -1.9456
1 24 10 -1.0626 1.3395
1 24 11 -1.6912 0.9042
1 24 12 1.0889 0.1053
1 24 13 -0.5055 0.1993
1 25 1 0.2848 3.7494
1 25 2 -5.2002 -1.2196
1 25 3 -1.7645 2.2415
1 25 4 -3.4995 2.1284
1 25 5 0.5868 -0.3152
1 25 6 -0.6242 0.9437
1 25 7 -2.4984 -0.3189
1 25 8 -1.1130 -0.0437
1 25 9 -1.2879 -1.2370
1 25 10 -0.1989 -1.1190
1 25 11 0.7441 -0.2140
1 26 1 -0.6557 0.4340
1 26 2 3.3717 0.4322
1 26 3 1.6420 1.0428
1 26 4 5.8630 1.3094
1 26 5 -0.4577 1.4485
1 26 6 1.0527 -1.8717
1 26 7 -1.0256 0.4443
1 26 8 0.4180 -0.3659
1 26 9 0.8556 -0.6692
1 27 1 -0.5340 0.5634
1 27 2 0.0543 0.5336
1 27 3 0.0410 -0.0858
1 27 4 -1.3217 0.1198
1 27 5 0.0712 0.5752
2 2 2 -250.8228 -8.6095
2 3 2 18.2731 13.9682
2 3 3 42.0298 1.8127
2 4 2 16.5037 9.6107
2 4 3 -4.3919 1.5485
2 4 4 -42.9766 -7.9027
2 5 2 22.4333 19.3077
2 5 3 -51.3192 4.7846
2 5 4 21.1785 -1.6838
2 5 5 -44.4153 3.7584
2 6 2 -77.9472 2.9310
2 6 3 7.4489 6.9914
2 6 4 42.4135 1.7302
2 6 5 2.8500 -6.5149
2 6 6 -38.6821 5.5548
2 7 2 -6.1660 -6.5846
2 7 3 35.5379 -2.3054
2 7 4 -7.4416 -11.4584
2 7 5 5.3456 -5.0738
2 7 6 5.7328 4.3489
2 7 7 17.7963 0.7735
2 8 2 22.5814 -11.6638
2 8 3 -3.5796 15.3169
2 8 4 -40.3590 2.4948
2 8 5 -4.1111 -11.5984
2 8 6 27.8847 -3.2567
2 8 7 -4.4462 -9.3640
2 8 8 -10.3810 -13.7584
2 9 2 7.8668 3.4015
2 9 3 -22.3007 -4.2429
2 9 4 5.2132 -3.2780
2 9 5 6.5145 0.0546
2 9 6 4.0860 5.9156
2 9 7 -12.5805 0.5863
2 9 8 9.8241 -1.6192
2 9 9 10.1794 -5.2091
2 10 2 4.2256 -7.7066
2 10 3 -11.3281 -11.4548
2 10 4 32.3896 3.7018
2 10 5 -4.5411 -0.4795
2 10 6 -17.1353 -2.5415
2 10 7 5.6077 2.2606
2 10 8 11.4451 -0.8989
2 10 9 -2.4728 -0.8868
2 10 10 -5.5597 3.4382
2 11 2 -3.5590 -4.5366
2 11 3 11.8844 -7.8589
2 11 4 3.4618 4.0934
2 11 5 -2.1640 -5.9498
2 11 6 -3.2980 -3.2839
2 11 7 7.2705 -2.4231
2 11 8 9.9829 -3.4317
2 11 9 -7.3758 -1.7254
2 11 10 -0.4986 -6.1753
2 11 11 6.8887 -2.5499
2 12 2 -1.8172 -3.5119
2 12 3 3.9172 7.8654
2 12 4 -19.3776 -2.0187
2 12 5 11.1377 -2.7459
2 12 6 5.8601 -1.8874
2 12 7 -0.1691 1.4196
2 12 8 -7.8706 3.6476
2 12 9 -6.5528 -3.8212
2 12 10 1.0907 -0.3285
2 12 11 0.9311 2.6775
2 12 12 -6.2805 -1.3028
2 13 2 8.1415 -2.0437
2 13 3 -3.6570 -2.4668
2 13 4 1.4729 -3.8555
2 13 5 3.1713 5.1816
2 13 6 -3.0725 -3.6413
2 13 7 -8.4060 4.3127
2 13 8 4.0425 -0.8640
2 13 9 1.4761 3.2882
2 13 10 -1.7011 -5.7636
2 13 11 -6.0045 3.3643
2 13 12 -2.5946 -5.2395
2 13 13 -2.6785 0.3726
2 14 2 -2.6450 -1.5170
2 14 3 -4.4813 -1.5651
2 14 4 9.9490 2.1617
2 14 5 11.1166 -0.3992
2 14 6 -5.9378 -3.8571
2 14 7 -0.2562 -2.2685
2 14 8 -0.0570 1.7875
2 14 9 -3.4088 -1.2438
2 14 10 -7.7555 -2.0219
2 14 11 6.1750 2.0871
2 14 12 0.2024 2.5863
2 14 13 0.8362 0.1201
2 14 14 -2.4402 -1.2192
2 15 2 11.6902 19.4871
2 15 3 0.3335 -8.0117
2 15 4 11.1154 -0.9157
2 15 5 -6.7801 0.5513
2 15 6 -9.5581 2.8320
2 15 7 2.3240 -2.6213
2 15 8 4.9149 1.1956
2 15 9 -8.1994 -2.5991
2 15 10 -5.9055 4.0384
2 15 11 1.1573 -2.0007
2 15 12 -2.0255 1.7195
2 15 13 -3.3588 -1.0549
2 15 14 -1.7573 1.4956
2 15 15 -0.7828 -0.8720
2 16 2 -5.0439 -1.7906
2 16 3 -1.6299 10.6049
2 16 4 -4.7548 4.0064
2 16 5 7.5894 -0.9892
2 16 6 1.4160 1.8312
2 16 7 -1.0207 -7.1784
2 16 8 -4.4745 1.4100
2 16 9 -0.6431 0.1700
2 16 10 0.5561 0.6703
2 16 11 5.3278 -2.6007
2 16 12 -3.8342 -0.5458
2 16 13 -0.8839 -2.1856
2 16 14 -2.8061 -2.7117
2 16 15 0.2151 0.6216
2 16 16 -1.8550 2.1063
2 17 2 3.1848 -7.5100
2 17 3 1.5544 5.5093
2 17 4 -11.0741 -7.9974
2 17 5 0.3108 2.7836
2 17 6 -1.0489 1.3904
2 17 7 -3.7601 0.8270
2 17 8 8.3468 -2.8614
2 17 9 -0.7306 -0.2970
2 17 10 -1.7004 -1.9905
2 17 11 -3.5390 1.3596
2 17 12 0.7226 -1.5489
2 17 13 -0.5640 -1.5078
2 17 14 -1.5750 0.2579
2 17 15 -0.4616 -1.1153
2 17 16 -2.6519 1.8855
2 17 17 -2.7479 -1.3341
2 18 2 -1.8263 0.6868
2 18 3 -1.2936 1.0301
2 18 4 3.5108 -0.4151
2 18 5 2.0619 0.0332
2 18 6 -2.0734 -0.3520
2 18 7 -7.3046 1.0084
2 18 8 1.0603 -0.9438
2 18 9 -3.7436 1.9371
2 18 10 -0.1260 -3.9389
2 18 11 -1.0695 0.0308
2 18 12 2.0969 -2.1384
2 18 13 -3.5711 1.1283
2 18 14 1.2694 0.5094
2 18 15 -0.0262 0.1243
2 18 16 0.2697 -1.4064
2 18 17 -1.1863 2.3050
2 18 18 -2.0233 0.1763
2 19 2 1.4609 4.4489
2 19 3 -2.8239 0.9645
2 19 4 5.6415 4.1878
2 19 5 -2.6122 5.6847
2 19 6 -5.0452 -3.5030
2 19 7 2.1290 1.7959
2 19 8 4.7337 -6.3338
2 19 9 -0.6389 -2.3315
2 19 10 -1.1837 -2.0953
2 19 11 -0.3472 1.1307
2 19 12 1.8021 -0.9365
2 19 13 1.3639 -1.1415
2 19 14 0.8195 1.8216
2 19 15 -1.8872 1.9512
2 19 16 -2.6285 -1.2935
2 19 17 -0.5791 -0.6263
2 19 18 -2.1450 -1.6098
2 19 19 -1.4898 1.3232
2 20 2 5.4734 8.3961
2 20 3 -3.0755 -6.5561
2 20 4 0.5900 3.4525
2 20 5 -2.0216 -6.9051
2 20 6 2.2668 -0.0290
2 20 7 -0.0347 -5.9236
2 20 8 -2.3809 3.6993
2 20 9 2.8373 -1.0934
2 20 10 1.2938 0.4822
2 20 11 2.5514 -2.4874
2 20 12 -2.3762 1.5207
2 20 13 -0.0183 -1.3954
2 20 14 0.2837 -0.3405
2 20 15 -0.7168 -1.4970
2 20 16 -0.6563 -2.1173
2 20 17 0.2631 2.2038
2 20 18 -1.3131 0.4436
2 21 2 -3.5024 -1.6585
2 21 3 0.9697 1.3965
2 21 4 -9.7517 -5.8708
2 21 5 2.8868 2.1918
2 21 6 -4.2979 0.1543
2 21 7 2.8137 -2.0045
2 21 8 -1.6052 1.7824
2 21 9 -1.9121 -5.7319
2 21 10 -1.6815 -0.2143
2 21 11 2.7383 2.3113
2 21 12 1.5839 0.5987
2 21 13 1.0950 0.5237
2 21 14 -3.1340 -0.2834
2 21 15 0.5092 -1.1880
2 21 16 1.9551 0.4033
2 21 17 -0.1664 -3.3135
2 22 2 -7.6498 -0.9733
2 22 3 1.9827 3.2671
2 22 4 -0.7814 1.2913
2 22 5 0.6483 -0.6225
2 22 6 -7.5514 0.0081
2 22 7 -2.1987 -1.0810
2 22 8 1.2175 -0.7711
2 22 9 0.9448 2.4498
2 22 10 1.2071 -0.6139
2 22 11 -1.0435 -2.5983
2 22 12 0.0006 0.4641
2 22 13 2.3020 1.2755
2 22 14 -1.1117 0.3017
2 22 15 -0.5527 0.5898
2 22 16 -0.9746 0.9275
2 23 2 1.3161 -5.4058
2 23 3 0.9938 0.8527
2 23 4 1.1944 -1.8611
2 23 5 -2.5828 -0.8596
2 23 6 1.9675 0.0258
2 23 7 -0.2921 1.0910
2 23 8 3.4864 -3.3282
2 23 9 0.2707 0.3141
2 23 10 1.9418 1.8894
2 23 11 1.0984 0.5945
2 23 12 0.0932 0.1490
2 23 13 -0.6430 -0.5292
2 23 14 0.8531 -2.1647
2 23 15 -1.3563 -0.0856
2 24 2 0.6141 -1.4384
2 24 3 -5.3038 -4.8393
2 24 4 -1.4464 -0.9046
2 24 5 -2.1060 -2.9291
2 24 6 2.1052 -3.2096
2 24 7 -1.1053 4.1794
2 24 8 -2.3167 -1.8908
2 24 9 -0.1097 2.7656
2 24 10 1.1385 0.5484
2 24 11 0.6844 -2.2721
2 24 12 -0.2166 -0.4421
2 24 13 -0.0142 1.4450
2 25 2 1.3555 -5.0558
2 25 3 -2.0025 -1.0637
2 25 4 0.2628 3.2656
2 25 5 -4.6558 -1.0167
2 25 6 -4.4369 2.2172
2 25 7 -1.6849 1.5232
2 25 8 0.7763 0.6723
2 25 9 0.2438 -1.2248
2 25 10 -2.1562 -0.1472
2 25 11 -0.0556 0.5094
2 26 2 -2.9816 0.3558
2 26 3 2.4559 -1.4077
2 26 4 -0.0512 0.4164
2 26 5 4.0740 -0.6428
2 26 6 -1.0031 0.0234
2 26 7 0.2695 -0.2804
2 26 8 1.3066 1.2747
2 27 2 -0.8006 2.5114
2 27 3 0.5776 -0.7204
2 27 4 1.2437 -1.3872
2 27 5 -0.4558 -2.2687
3 3 3 -47.4805 6.2981
3 4 3 63.2538 -2.2260
3 4 4 -13.8166 -9.7761
3 5 3 -9.0869 15.6616
3 5 4 1.3838 0.0708
3 5 5 5.8284 0.8099
3 6 3 22.1004 9.3028
3 6 4 -4.0277 7.4348
3 6 5 -12.2196 4.7095
3 6 6 17.5996 6.9782
3 7 3 -2.5146 8.2076
3 7 4 17.9276 -2.8040
3 7 5 -7.8785 -7.8400
3 7 6 4.0805 5.3343
3 7 7 -13.3715 0.2390
3 8 3 -14.3848 -5.0397
3 8 4 0.1294 -4.0300
3 8 5 0.2177 -0.1464
3 8 6 -3.5395 -3.1991
3 8 7 -5.2172 1.1443
3 8 8 -8.5545 -22.0261
3 9 3 12.3499 10.6028
3 9 4 -9.1247 10.9142
3 9 5 4.5550 -8.3606
3 9 6 -8.8380 6.2842
3 9 7 0.0123 -5.2840
3 9 8 5.5045 0.2184
3 9 9 -8.0041 7.7406
3 10 3 3.2652 1.4911
3 10 4 2.4580 0.7767
3 10 5 2.8462 -2.3195
3 10 6 -9.8340 -1.7594
3 10 7 3.0597 8.0792
3 10 8 -7.2403 1.7522
3 10 9 -5.4632 2.2922
3 10 10 2.8786 -14.3919
3 11 3 -13.9259 -2.3458
3 11 4 -2.6966 -1.7581
3 11 5 -8.3488 -2.6514
3 11 6 8.4993 -3.3212
3 11 7 2.8139 -3.1657
3 11 8 -1.3912 -2.2860
3 11 9 -5.2892 -9.0985
3 11 10 0.6462 -1.5890
3 11 11 8.3366 6.5665
3 12 3 -10.1062 -9.9793
3 12 4 -0.1040 4.2492
3 12 5 1.4148 4.2752
3 12 6 -9.8327 -1.5277
3 12 7 -1.5232 -0.0852
3 12 8 4.7183 -2.8939
3 12 9 1.9540 -0.5604
3 12 10 -0.0164 4.4778
3 12 11 -0.8429 -5.0378
3 12 12 -6.5177 -5.4957
3 13 3 -16.9864 -0.4783
3 13 4 2.8018 2.7826
3 13 5 5.0777 2.1313
3 13 6 -5.6367 -0.1897
3 13 7 -1.9183 0.6180
3 13 8 5.4015 4.0768
3 13 9 -0.9623 -8.5484
3 13 10 0.6880 -1.7671
3 13 11 6.1483 -3.0856
3 13 12 1.3044 -1.5774
3 13 13 2.2333 0.6951
3 14 3 9.2934 -5.5764
3 14 4 -10.8368 -3.4483
3 14 5 -0.9549 -2.9175
3 14 6 -5.7220 -0.4104
3 14 7 2.2196 -2.4549
3 14 8 12.1266 1.7049
3 14 9 0.5326 -3.6211
3 14 10 -2.0260 -3.0134
3 14 11 3.8314 0.0566
3 14 12 1.6556 4.2021
3 14 13 -1.1007 -1.2386
3 14 14 3.0330 0.4359
3 15 3 -6.6892 14.4893
3 15 4 -1.1231 -3.1867
3 15 5 0.4185 1.1472
3 15 6 2.9007 -5.5874
3 15 7 -7.1320 -1.6035
3 15 8 1.2900 -0.6352
3 15 9 -3.3440 5.0765
3 15 10 2.2444 -6.5889
3 15 11 0.8005 5.3469
3 15 12 0.8563 -0.0779
3 15 13 -1.2017 -2.7348
3 15 14 3.3883 1.2881
3 15 15 4.0615 3.0432
3 16 3 -1.5880 -2.9054
3 16 4 2.2771 -1.8694
3 16 5 -1.4576 3.3983
3 16 6 -1.6104 3.0585
3 16 7 2.1465 -1.6988
3 16 8 3.6353 -8.9053
3 16 9 4.5298 1.5120
3 16 10 -0.1815 -0.7885
3 16 11 -1.0063 -0.4034
3 16 12 3.2695 -2.7458
3 16 13 2.0938 0.9477
3 16 14 2.9391 0.4546
3 16 15 1.3205 2.0134
3 16 16 2.7208 -0.6430
3 17 3 -7.6497 -4.5244
3 17 4 4.2460 -0.0576
3 17 5 4.1587 -5.8467
3 17 6 1.1947 -0.5952
3 17 7 -0.6836 -2.8127
3 17 8 -0.3566 1.0104
3 17 9 -1.1027 1.6685
3 17 10 1.3946 3.1064
3 17 11 2.1955 -4.6562
3 17 12 -0.1693 2.3514
3 17 13 1.2409 0.2431
3 17 14 -2.1867 2.1029
3 17 15 3.0492 -2.1446
3 17 16 0.2510 0.1502
3 17 17 2.8714 5.0683
3 18 3 1.2429 -1.9796
3 18 4 -1.1978 1.6727
3 18 5 -0.1106 -0.6871
3 18 6 -6.7587 0.2179
3 18 7 3.4484 -0.6770
3 18 8 0.0593 4.0322
3 18 9 -0.5609 -5.3977
3 18 10 -4.9125 0.8174
3 18 11 2.0093 2.7664
3 18 12 1.2481 0.3545
3 18 13 1.2323 0.5218
3 18 14 -0.2552 0.7618
3 18 15 -1.2950 1.6205
3 18 16 2.8180 0.6124
3 18 17 1.7625 -1.8847
3 18 18 2.8960 0.5484
3 19 3 6.9186 3.4138
3 19 4 -5.4395 -0.8861
3 19 5 8.5058 2.6471
3 19 6 -3.4338 -0.1479
3 19 7 1.0549 -3.6395
3 19 8 0.8688 5.1772
3 19 9 -1.5595 -3.4802
3 19 10 3.0551 -1.7512
3 19 11 -0.2250 1.1800
3 19 12 -2.5858 0.9300
3 19 13 0.6581 -1.5348
3 19 14 -2.1161 1.4662
3 19 15 2.4976 -0.3301
3 19 16 0.8842 1.2251
3 19 17 2.3801 2.3685
3 19 18 1.1201 1.2030
3 19 19 -1.5453 -0.9132
3 20 3 -1.4944 2.2433
3 20 4 1.2086 -5.2690
3 20 5 1.4100 4.2560
3 20 6 7.4035 -3.0037
3 20 7 1.3590 -0.0024
3 20 8 3.0068 -1.5997
3 20 9 -0.1323 1.3195
3 20 10 -4.3920 -1.4456
3 20 11 -0.4284 4.1386
3 20 12 0.6310 -2.9839
3 20 13 -2.8200 0.9841
3 20 14 1.0358 -0.2202
3 20 15 -2.2884 1.2265
3 20 16 1.8174 -0.3147
3 20 17 0.9615 -2.3750
3 20 18 1.4686 2.4330
3 21 3 3.5390 -1.3080
3 21 4 4.6784 -2.7697
3 21 5 -0.8260 -1.9329
3 21 6 0.8155 -2.1814
3 21 7 -4.5946 3.5082
3 21 8 2.2028 -3.6437
3 21 9 -1.7806 5.8610
3 21 10 1.8310 -1.3022
3 21 11 -4.1814 -2.0559
3 21 12 -0.6465 0.9262
3 21 13 -0.4627 0.4862
3 21 14 0.7836 0.9277
3 21 15 1.6475 -0.8997
3 21 16 0.3112 -1.5350
3 21 17 0.6848 1.7450
3 22 3 -5.1207 -0.1381
3 22 4 6.0005 5.2833
3 22 5 -4.9406 0.9395
3 22 6 4.1582 3.8801
3 22 7 1.4921 1.0287
3 22 8 -3.6162 -2.7119
3 22 9 -1.5699 -3.8492
3 22 10 -3.8421 2.1899
3 22 11 -0.5722 0.6902
3 22 12 -0.0494 1.1772
3 22 13 0.7573 0.8744
3 22 14 -1.7771 -0.9447
3 22 15 1.3312 2.6292
3 22 16 0.0817 1.2334
3 23 3 6.6258 -0.1530
3 23 4 2.4557 2.1206
3 23 5 5.5561 -4.0066
3 23 6 2.0805 -1.3886
3 23 7 1.5843 -0.4860
3 23 8 2.3516 1.7276
3 23 9 -0.2300 1.8344
3 23 10 0.1655 0.8357
3 23 11 -4.6886 -2.7193
3 23 12 0.1750 0.5695
3 23 13 -0.0787 0.7977
3 23 14 -0.5838 -0.9396
3 24 3 6.7172 -1.1886
3 24 4 -2.1819 1.8259
3 24 5 4.6481 -2.8894
3 24 6 -2.5834 1.9093
3 24 7 3.0732 -1.7828
3 24 8 -1.4402 0.0774
3 24 9 -0.0432 -1.9183
3 24 10 -0.5333 1.1042
3 24 11 0.2571 0.0321
3 24 12 -0.0710 1.1984
3 24 13 0.6137 0.2953
3 25 3 -4.6480 0.2388
3 25 4 -1.0721 1.0131
3 25 5 -0.9308 1.7051
3 25 6 0.3566 0.6930
3 25 7 -0.3824 2.1609
3 25 8 -0.2097 -0.3983
3 25 9 -1.2648 0.5736
3 25 10 -0.1481 0.7902
3 25 11 -0.0918 -1.2743
3 26 3 3.2422 1.6595
3 26 4 0.2571 -0.3213
3 26 5 0.0408 0.1975
3 26 6 -1.2032 0.1093
3 26 7 1.1920 2.7895
3 26 8 2.2371 -0.6769
3 27 3 -2.6348 0.2644
3 27 4 1.7272 -0.3914
4 4 4 87.0881 -11.6076
4 5 4 -15.1234 -5.6261
4 5 5 -24.9670 -3.4355
4 6 4 -33.0343 -0.5774
4 6 5 10.0659 -0.1453
4 6 6 31.1532 6.4598
4 7 4 -12.9327 2.1463
4 7 5 14.3501 -6.7167
4 7 6 -1.9382 17.3217
4 7 7 -10.9251 -1.0407
4 8 4 24.1843 -2.9922
4 8 5 -9.3574 -3.2776
4 8 6 -24.4547 -2.2887
4 8 7 4.7002 -1.4608
4 8 8 17.3144 1.6686
4 9 4 17.8216 5.8029
4 9 5 -9.7190 1.6618
4 9 6 11.1422 4.5994
4 9 7 4.1024 7.4475
4 9 8 -0.0056 6.3090
4 9 9 -7.9565 4.0414
4 10 4 -16.6383 2.6926
4 10 5 1.2650 5.2720
4 10 6 10.7325 2.0100
4 10 7 1.4394 7.9976
4 10 8 -12.5297 -0.6532
4 10 9 -2.3857 0.0493
4 10 10 10.0284 5.8436
4 11 4 3.1808 -0.4576
4 11 5 10.2680 -4.4016
4 11 6 -6.6010 -4.9666
4 11 7 -5.9065 -1.9003
4 11 8 1.0023 4.5620
4 11 9 7.6201 -2.1818
4 11 10 6.4724 6.1635
4 11 11 -5.5546 -0.0848
4 12 4 9.2494 8.5440
4 12 5 4.3908 0.9456
4 12 6 -7.1205 -0.6401
4 12 7 0.0158 2.3936
4 12 8 8.6666 -2.5953
4 12 9 -7.2417 6.4437
4 12 10 -3.4532 -2.1312
4 12 11 -3.1716 6.1419
4 12 12 5.6216 2.5652
4 13 4 8.9200 2.1698
4 13 5 -6.2948 3.8695
4 13 6 -5.0536 4.8966
4 13 7 6.8105 -4.2552
4 13 8 5.1087 0.3346
4 13 9 -1.9102 2.8271
4 13 10 -0.0352 -0.5322
4 13 11 8.9459 1.2504
4 13 12 0.3891 -3.6501
4 13 13 -2.1035 -3.3403
4 14 4 -2.7932 0.1427
4 14 5 5.8917 -5.1975
4 14 6 6.7165 -4.3641
4 14 7 0.5390 5.3504
4 14 8 -0.4538 2.5793
4 14 9 -0.6011 -1.5199
4 14 10 2.6659 0.2655
4 14 11 0.8038 2.4227
4 14 12 0.5129 1.0287
4 14 13 -2.4122 1.6161
4 14 14 2.1646 0.5744
4 15 4 -11.6841 -0.2496
4 15 5 4.8670 1.8055
4 15 6 -5.0150 4.2762
4 15 7 -2.2683 0.3080
4 15 8 1.6707 0.3697
4 15 9 3.3701 -0.5872
4 15 10 -3.8939 2.8422
4 15 11 -0.6039 0.4538
4 15 12 -3.1155 1.2262
4 15 13 3.1019 -1.3239
4 15 14 -2.4727 -0.3751
4 15 15 1.3692 -0.1278
4 16 4 1.3257 0.7816
4 16 5 8.9314 3.5530
4 16 6 -2.8218 0.0123
4 16 7 0.0584 -0.9006
4 16 8 4.0726 5.5485
4 16 9 0.9015 -2.6453
4 16 10 0.7776 -0.5954
4 16 11 1.7370 -3.2799
4 16 12 1.7670 -1.5650
4 16 13 0.4630 0.7108
4 16 14 -1.6548 -0.5123
4 16 15 -1.1277 -0.4375
4 16 16 3.6790 -1.1690
4 17 4 4.2034 -8.0859
4 17 5 -0.6927 1.6893
4 17 6 -0.5303 2.4660
4 17 7 4.4022 -0.5685
4 17 8 6.0698 1.1627
4 17 9 -2.7143 2.1278
4 17 10 -1.6530 -1.9865
4 17 11 -1.0120 3.8719
4 17 12 0.0782 0.9135
4 17 13 0.5876 1.5026
4 17 14 -2.1744 0.5420
4 17 15 -1.8432 -0.4098
4 17 16 -0.5132 -2.1408
4 17 17 1.5252 -2.7452
4 18 4 1.9398 -6.0814
4 18 5 -6.5269 2.5593
4 18 6 2.5180 -3.9616
4 18 7 -3.2016 4.2461
4 18 8 -5.3631 -0.2565
4 18 9 -0.2188 5.9056
4 18 10 3.0378 -1.2811
4 18 11 0.5561 3.6128
4 18 12 -1.9150 -0.3474
4 18 13 -1.3085 -0.0910
4 18 14 3.5938 -1.4490
4 18 15 -0.8704 -1.0687
4 18 16 1.0362 0.0361
4 18 17 -0.6830 0.7947
4 18 18 -0.7924 0.9017
4 19 4 0.8752 8.6678
4 19 5 -3.5361 -0.3047
4 19 6 3.6497 1.2229
4 19 7 -1.1388 0.5633
4 19 8 2.2390 2.1291
4 19 9 -2.6325 -0.8395
4 19 10 0.6122 0.0626
4 19 11 -1.2662 0.1007
4 19 12 2.7570 0.7277
4 19 13 1.4034 -3.7345
4 19 14 -2.6232 3.0862
4 19 15 3.0118 1.4767
4 19 16 -0.9140 -0.3926
4 19 17 -0.3307 0.4009
4 19 18 -1.7454 -1.8980
4 19 19 -0.1644 0.6977
4 20 4 6.4442 -3.6515
4 20 5 2.5996 -0.0230
4 20 6 -2.7749 -0.9622
4 20 7 0.7901 2.0463
4 20 8 1.7656 4.6006
4 20 9 4.9070 -1.6558
4 20 10 -2.6956 2.7502
4 20 11 -1.2417 -0.0830
4 20 12 0.0163 -1.0735
4 20 13 0.4480 0.3659
4 20 14 -1.7034 -0.4066
4 20 15 0.4738 -1.5352
4 20 16 0.4943 0.7879
4 20 17 1.1970 1.4007
4 20 18 0.7879 -0.5474
4 21 4 -8.3296 4.4506
4 21 5 4.4405 -2.1758
4 21 6 -3.3406 5.7922
4 21 7 0.0386 -2.8652
4 21 8 -0.8630 0.0096
4 21 9 -2.1832 -0.6706
4 21 10 3.1995 2.7530
4 21 11 0.5828 -0.8103
4 21 12 3.3185 -0.2641
4 21 13 2.0047 -1.9590
4 21 14 -1.2008 0.4436
4 21 15 1.2905 1.1303
4 21 16 -1.4012 -0.4909
4 21 17 -0.7785 -1.1405
4 22 4 -7.6336 -0.2654
4 22 5 -4.0059 1.6244
4 22 6 -2.8638 1.4146
4 22 7 -1.0380 0.5319
4 22 8 -3.8503 3.4712
4 22 9 5.1516 -0.2032
4 22 10 -1.3705 0.0052
4 22 11 -0.3478 -1.9442
4 22 12 -1.1512 -1.3005
4 22 13 0.1680 2.5783
4 22 14 1.1794 -0.4382
4 22 15 0.1770 -0.2186
4 22 16 1.2280 1.8632
4 23 4 0.8650 0.5041
4 23 5 0.1025 1.2851
4 23 6 4.7173 -2.0949
4 23 7 1.6627 5.0673
4 23 8 0.9717 -5.8916
4 23 9 -1.8502 2.1537
4 23 10 0.1103 -1.5585
4 23 11 -0.4358 1.0598
4 23 12 3.1089 1.2827
4 23 13 -1.7246 -0.2377
4 23 14 -2.5323 -1.8303
4 24 4 7.6182 0.1041
4 24 5 -1.7468 -2.7636
4 24 6 0.5045 -2.2362
4 24 7 -0.5306 -0.5507
4 24 8 1.1051 -1.7941
4 24 9 2.0399 0.9078
4 24 10 -1.7658 0.0425
4 24 11 0.6769 -1.5468
4 24 12 -0.3515 0.0698
4 25 4 1.0348 1.6083
4 25 5 -3.1951 1.3417
4 25 6 -1.3113 0.4110
4 25 7 -1.7068 0.6378
4 25 8 -0.2186 -1.9827
4 25 9 -2.7918 -1.2450
4 25 10 2.7614 0.0573
4 26 4 -2.5597 3.5551
4 26 5 2.7891 -0.9381
4 26 6 1.3007 1.3279
4 26 7 1.6593 -2.0843
4 26 8 0.1564 0.8461
5 5 5 6.7725 -28.9379
5 6 5 0.5760 3.4375
5 6 6 10.7847 5.7100
5 7 5 -9.2054 -0.9908
5 7 6 -3.2231 -3.0451
5 7 7 -6.1295 6.8574
5 8 5 1.2108 -8.6515
5 8 6 -2.7549 -13.5996
5 8 7 6.6532 -5.9175
5 8 8 2.9890 8.6145
5 9 5 2.5263 8.7404
5 9 6 7.4674 1.9214
5 9 7 9.3536 6.0993
5 9 8 -4.9464 -9.2331
5 9 9 -4.2557 -7.8382
5 10 5 3.1887 -7.0268
5 10 6 -1.4450 7.8185
5 10 7 -8.2926 -4.1395
5 10 8 4.9335 1.4340
5 10 9 6.7237 1.9657
5 10 10 6.4599 -1.5397
5 11 5 -3.3302 -5.8191
5 11 6 -5.6967 -1.8921
5 11 7 7.0945 -4.4927
5 11 8 2.1319 -1.5091
5 11 9 2.8086 5.2462
5 11 10 -4.4020 1.0048
5 11 11 -6.4207 0.4114
5 12 5 -3.5139 1.1127
5 12 6 -3.8774 -2.4049
5 12 7 3.0266 3.1101
5 12 8 -2.6418 2.7877
5 12 9 -5.4156 1.9793
5 12 10 -1.4971 -4.3162
5 12 11 0.1868 4.2504
5 12 12 -1.1813 0.9248
5 13 5 12.7436 -3.8342
5 13 6 1.9678 -0.3326
5 13 7 0.2410 6.5004
5 13 8 -2.5194 3.9441
5 13 9 -2.8381 -4.3118
5 13 10 0.8661 -0.6095
5 13 11 4.3515 -1.0704
5 13 12 -2.9262 2.7465
5 13 13 4.3885 -5.3349
5 14 5 4.0607 5.1547
5 14 6 0.7678 -2.9384
5 14 7 -4.4324 -2.1018
5 14 8 2.5427 -3.8317
5 14 9 -2.4089 5.0277
5 14 10 -0.0037 6.5462
5 14 11 -2.9805 4.7729
5 14 12 -2.4782 -3.3293
5 14 13 -1.0369 2.0489
5 14 14 -1.2867 2.4994
5 15 5 0.8197 -2.1344
5 15 6 -4.9711 2.5793
5 15 7 -7.6645 0.5977
5 15 8 -1.7775 2.4738
5 15 9 -2.4267 2.2163
5 15 10 -5.7374 0.5524
5 15 11 -0.5274 -1.6737
5 15 12 0.8911 0.6538
5 15 13 0.7233 2.4287
5 15 14 -1.3842 -0.9372
5 15 15 -0.5416 -1.8744
5 16 5 -5.4778 3.9105
5 16 6 2.2835 -0.4525
5 16 7 2.0076 1.3980
5 16 8 3.2270 3.4501
5 16 9 -2.2544 -3.7458
5 16 10 -0.7654 -3.9046
5 16 11 2.2140 -0.1086
5 16 12 3.9067 -0.1241
5 16 13 -0.6112 -4.8370
5 16 14 -1.2940 -0.4021
5 16 15 -0.5207 -1.7633
5 16 16 1.9090 2.1184
5 17 5 3.5229 0.5203
5 17 6 1.6263 -1.9138
5 17 7 4.5740 -0.6968
5 17 8 -1.7722 2.2181
5 17 9 -1.0992 -1.3722
5 17 10 3.5164 0.4975
5 17 11 -3.3913 3.7082
5 17 12 -2.4172 -0.1507
5 17 13 0.6067 -2.6519
5 17 14 -1.4265 -0.7091
5 17 15 -1.5046 1.3153
5 17 16 -1.4081 0.7266
5 17 17 0.3206 -1.3909
5 18 5 0.0072 2.3964
5 18 6 -6.5054 0.8112
5 18 7 -0.7001 -3.4105
5 18 8 -1.4880 0.1143
5 18 9 -0.5211 -1.7972
5 18 10 2.3366 0.7433
5 18 11 -0.8230 -2.2238
5 18 12 -0.6823 0.4499
5 18 13 4.2614 -1.0879
5 18 14 -1.5838 1.5079
5 18 15 0.2815 -0.4749
5 18 16 -1.5408 -1.6845
5 18 17 -2.2667 0.1611
5 18 18 -3.6375 -1.7939
5 19 5 0.7017 -1.3368
5 19 6 -3.3979 3.7316
5 19 7 -1.3202 -1.5973
5 19 8 0.3737 -0.2312
5 19 9 1.9269 -0.8511
5 19 10 0.6967 -1.6538
5 19 11 -1.0017 -1.1598
5 19 12 0.8279 -3.3185
5 19 13 0.7560 1.9795
5 19 14 1.9868 -1.4329
5 19 15 -1.3759 -0.6837
5 19 16 -0.2573 0.4190
5 19 17 -1.7188 -0.0650
5 19 18 -0.7387 2.0158
5 19 19 -1.9498 -2.1577
5 20 5 3.6883 2.9195
5 20 6 3.3937 -5.1140
5 20 7 4.0197 1.7663
5 20 8 -0.8838 -4.4394
5 20 9 0.3604 -0.8810
5 20 10 -0.9942 -0.7645
5 20 11 1.2057 2.7034
5 20 12 2.8390 -0.2575
5 20 13 -1.7520 0.7989
5 20 14 -3.0080 0.5641
5 20 15 -0.1967 -0.0201
5 20 16 0.8520 -1.3312
5 20 17 -1.5712 -1.6528
5 20 18 1.9314 -1.7912
5 21 5 -7.8550 -3.6004
5 21 6 1.8379 -4.4396
5 21 7 -4.5278 2.6228
5 21 8 2.2524 -1.2769
5 21 9 6.0299 -0.5759
5 21 10 0.1973 -1.5486
5 21 11 -0.8710 0.4676
5 21 12 3.3616 0.0750
5 21 13 0.9747 0.4391
5 21 14 -0.9055 -2.1558
5 21 15 0.4167 -0.6392
5 21 16 0.6355 -0.2288
5 21 17 0.1065 -0.0667
5 22 5 -4.7714 2.7705
5 22 6 2.7906 -1.4401
5 22 7 -3.4585 0.9988
5 22 8 -1.5827 -0.8345
5 22 9 -0.4490 0.7483
5 22 10 0.4751 0.6738
5 22 11 0.8137 -0.3315
5 22 12 2.8815 -0.1083
5 22 13 0.1807 -0.1977
5 22 14 -1.9356 1.2361
5 22 15 1.0696 -0.3376
5 23 5 0.3727 -3.8616
5 23 6 0.3449 3.1186
5 23 7 1.6668 -1.5022
5 23 8 2.0936 2.2620
5 23 9 1.1597 -0.2601
5 23 10 2.2051 2.4928
5 23 11 -2.2012 -1.3748
5 23 12 -1.4210 0.4618
5 23 13 0.2117 0.4032
5 23 14 -1.3826 -0.0821
5 24 5 0.5740 -4.4384
5 24 6 -0.9891 4.0201
5 24 7 1.9226 -1.4878
5 24 8 0.2184 0.5049
5 24 9 0.0877 -1.6292
5 24 10 1.9525 0.6748
5 24 11 2.7370 -0.5303
5 24 12 1.0807 0.2448
5 25 5 0.1366 -0.2508
5 25 6 -3.4253 -1.3112
5 25 7 0.1061 0.4490
5 25 8 -0.3729 0.0452
5 25 9 0.1539 2.3632
5 25 10 -0.5004 -1.1165
5 26 5 -0.6370 1.2360
5 26 6 -1.9304 -1.0627
5 26 7 0.7492 1.1259
6 6 6 -30.5498 9.1399
6 7 6 0.4773 -5.5896
6 7 7 4.1124 3.6447
6 8 6 21.8942 5.4224
6 8 7 -3.8294 -2.3711
6 8 8 -11.8252 -6.2561
6 9 6 -6.9937 -9.6173
6 9 7 -4.1702 5.0701
6 9 8 -6.3200 -1.9897
6 9 9 12.8835 -2.4724
6 10 6 -7.2451 0.1872
6 10 7 1.6766 -4.2716
6 10 8 8.7749 0.5606
6 10 9 -2.2955 -4.1874
6 10 10 -5.6810 0.2435
6 11 6 -2.2748 -10.4191
6 11 7 5.8194 2.2278
6 11 8 2.3910 -1.8351
6 11 9 -9.1193 2.7191
6 11 10 -1.1535 -1.1688
6 11 11 4.0443 -2.1530
6 12 6 6.8016 7.9239
6 12 7 -4.3091 2.0252
6 12 8 -7.0808 -0.1972
6 12 9 -2.6500 -8.1044
6 12 10 3.3908 -4.9898
6 12 11 -3.1327 -0.5450
6 12 12 -5.0445 0.2757
6 13 6 5.0568 5.8524
6 13 7 -3.2026 -4.3925
6 13 8 0.0320 -1.8865
6 13 9 6.5989 -2.2574
6 13 10 5.0803 -1.3617
6 13 11 -1.8296 -4.1539
6 13 12 2.7655 0.4841
6 13 13 0.1000 -6.4475
6 14 6 -8.5495 -2.4590
6 14 7 3.3953 -3.5643
6 14 8 5.1300 2.2353
6 14 9 1.9772 2.6729
6 14 10 -3.7549 -3.5599
6 14 11 -6.4637 2.9163
6 14 12 2.1196 0.7887
6 14 13 0.1979 0.4184
6 14 14 -4.0769 4.8757
6 15 6 -12.4107 -3.7864
6 15 7 1.1523 -1.6528
6 15 8 -0.4223 -1.1255
6 15 9 -6.3550 -3.0229
6 15 10 -0.5329 -0.8555
6 15 11 0.1117 1.0358
6 15 12 0.8097 0.0333
6 15 13 -0.7412 1.8073
6 15 14 -0.8059 0.8980
6 15 15 3.3978 1.5631
6 16 6 3.2794 -4.7457
6 16 7 0.8162 2.7381
6 16 8 -1.3246 -2.6954
6 16 9 -0.9415 -0.1918
6 16 10 4.6491 -2.8917
6 16 11 2.4845 1.9196
6 16 12 -2.8393 -3.0861
6 16 13 2.8322 -2.8551
6 16 14 3.3209 1.4445
6 16 15 1.8145 -0.4286
6 16 16 -1.6894 2.7894
6 17 6 1.8012 -6.0145
6 17 7 2.1046 0.0512
6 17 8 -1.1777 1.4257
6 17 9 2.4867 -2.5412
6 17 10 0.5434 0.9899
6 17 11 0.2199 2.6256
6 17 12 -2.4104 1.2422
6 17 13 -1.8229 4.6991
6 17 14 -2.6222 -0.5352
6 17 15 -1.5774 2.1509
6 17 16 3.7166 -0.5900
6 17 17 -0.1390 -0.4214
6 18 6 -3.6131 -1.2878
6 18 7 -2.5533 -2.2395
6 18 8 0.3941 -0.6836
6 18 9 0.1700 -1.3482
6 18 10 -2.0977 1.9322
6 18 11 -4.0170 -0.2363
6 18 12 1.8082 0.0465
6 18 13 4.9927 -0.7234
6 18 14 -2.3524 0.7902
6 18 15 -1.2891 -0.1728
6 18 16 1.5839 0.5833
6 18 17 0.3949 0.1600
6 18 18 1.7820 -0.6285
6 19 6 2.1637 -0.1983
6 19 7 -1.4960 1.0854
6 19 8 -3.3611 -1.0626
6 19 9 0.0564 -0.0223
6 19 10 -0.4407 0.0150
6 19 11 0.5548 -1.6088
6 19 12 0.8684 -1.4964
6 19 13 -0.6008 1.6051
6 19 14 -1.5775 -0.6105
6 19 15 -1.0562 -0.5165
6 19 16 2.0255 0.7508
6 19 17 0.5548 -0.8665
6 19 18 -0.7777 1.1595
6 19 19 1.6776 1.6999
6 20 6 4.6315 2.0483
6 20 7 2.0790 1.3324
6 20 8 2.2082 0.2842
6 20 9 -2.1904 0.4630
6 20 10 2.5268 0.5781
6 20 11 -6.4094 -0.0445
6 20 12 -2.8906 2.5678
6 20 13 0.3959 -0.6118
6 20 14 -3.3101 1.0519
6 20 15 3.1260 -1.9855
6 20 16 -1.3497 0.3851
6 20 17 2.2663 -0.1428
6 21 6 3.2252 -0.1654
6 21 7 0.2936 -4.2170
6 21 8 -2.2015 2.2673
6 21 9 1.2942 -5.1176
6 21 10 -4.2414 2.4476
6 21 11 1.3801 -0.5942
6 21 12 2.4397 -0.8733
6 21 13 -0.9353 -0.2218
6 21 14 -0.8708 -0.5761
6 21 15 1.1957 -0.3667
6 21 16 0.2410 0.7489
6 22 6 -6.2656 -0.5804
6 22 7 -2.6587 2.4253
6 22 8 1.2777 -0.9650
6 22 9 -1.2008 1.9798
6 22 10 -2.5547 -1.1493
6 22 11 -5.0763 0.8856
6 22 12 2.4852 -0.2567
6 22 13 -0.6552 -0.9944
6 22 14 -0.2780 0.7523
6 22 15 -0.0949 0.7495
6 23 6 2.6549 0.9831
6 23 7 1.8716 1.1062
6 23 8 -4.6184 -1.1792
6 23 9 0.8747 -0.1765
6 23 10 -2.6659 0.5958
6 23 11 0.1503 0.8916
6 23 12 -2.4574 0.2393
6 23 13 -0.6875 0.6692
6 24 6 3.1324 -4.2356
6 24 7 0.9636 0.1437
6 24 8 0.6486 -2.3354
6 24 9 -0.3474 2.3678
6 24 10 2.0368 -2.9715
6 24 11 -1.8991 0.7388
6 24 12 0.2174 -0.7594
6 25 6 -2.1533 1.8130
6 25 7 -1.3826 0.1604
6 25 8 1.0072 1.3977
6 25 9 -1.0280 0.0906
6 26 6 -0.6723 2.5046
7 7 7 16.9261 7.4915
7 8 7 -11.7757 5.3950
7 8 8 4.7654 1.5434
7 9 7 -5.7427 -0.8368
7 9 8 5.7676 0.3303
7 9 9 -3.3755 -0.4256
7 10 7 5.0852 5.3431
7 10 8 4.3850 7.9829
7 10 9 -2.0220 0.1325
7 10 10 -0.1154 1.1671
7 11 7 -1.8794 3.0559
7 11 8 -8.4986 -0.0057
7 11 9 -0.0855 -3.7511
7 11 10 4.8688 -0.8336
7 11 11 0.8231 8.3738
7 12 7 -2.2141 -6.8921
7 12 8 -7.0684 -2.0548
7 12 9 1.8060 1.0094
7 12 10 3.5952 0.4260
7 12 11 -3.0705 0.8860
7 12 12 0.8178 -3.1731
7 13 7 4.5223 1.3879
7 13 8 9.7085 -3.8138
7 13 9 6.2891 7.0594
7 13 10 -0.0361 -5.8196
7 13 11 -2.4108 -1.6746
7 13 12 4.4584 -3.1095
7 13 13 5.4283 -0.0319
7 14 7 5.1717 -0.1936
7 14 8 1.3112 0.5526
7 14 9 -0.7665 0.7683
7 14 10 0.4289 -2.1545
7 14 11 4.2227 3.1325
7 14 12 -0.8309 5.5503
7 14 13 -2.8441 -3.4161
7 14 14 -7.8764 -1.1045
7 15 7 1.0673 -0.8634
7 15 8 -5.5706 5.8991
7 15 9 -1.4585 -9.1393
7 15 10 -1.2382 1.1394
7 15 11 -1.4881 1.6780
7 15 12 -1.1208 -1.1446
7 15 13 3.0124 -4.2699
7 15 14 0.9369 0.9519
7 15 15 -0.1875 3.9390
7 16 7 1.6711 0.6143
7 16 8 2.0843 1.6219
7 16 9 2.7128 -2.8180
7 16 10 6.9557 -1.6594
7 16 11 -0.8299 -2.2915
7 16 12 0.5789 -1.3391
7 16 13 0.5901 0.3767
7 16 14 -1.3162 0.9189
7 16 15 -0.1316 -3.0317
7 16 16 3.2006 -3.9645
7 17 7 2.2591 -0.9867
7 17 8 3.9656 1.0283
7 17 9 0.5433 2.7115
7 17 10 -0.3514 4.5191
7 17 11 -3.3743 0.7737
7 17 12 -2.1064 -0.5063
7 17 13 1.9682 1.0836
7 17 14 -1.2966 0.8417
7 17 15 -1.9606 -0.5240
7 17 16 0.3167 0.0838
7 17 17 -1.1834 1.4789
7 18 7 -1.6725 3.4366
7 18 8 0.3860 0.0831
7 18 9 -5.5888 0.0005
7 18 10 1.6034 -3.5446
7 18 11 -0.5449 0.8934
7 18 12 3.3703 -0.7111
7 18 13 -0.8888 1.2170
7 18 14 -2.2187 1.0204
7 18 15 2.6303 -1.9627
7 18 16 2.0101 3.8032
7 18 17 1.3981 -2.4958
7 18 18 -2.9674 0.7724
7 19 7 1.9604 4.9419
7 19 8 -2.6537 1.9763
7 19 9 2.9850 -0.6936
7 19 10 -2.0691 2.4196
7 19 11 -2.7349 -1.1056
7 19 12 1.1022 -1.3022
7 19 13 2.8359 -0.6851
7 19 14 0.7881 -1.5640
7 19 15 -0.6937 1.0739
7 19 16 1.5963 1.3479
7 19 17 1.2984 1.0825
7 19 18 0.1810 -1.1900
7 20 7 -0.9936 0.9916
7 20 8 -1.3714 -0.8409
7 20 9 2.0072 2.5606
7 20 10 3.2573 2.2626
7 20 11 -2.3974 -0.0630
7 20 12 0.1048 0.5391
7 20 13 -0.2919 2.0741
7 20 14 -0.9270 -1.1982
7 20 15 0.3122 0.8743
7 20 16 1.5409 0.6851
7 20 17 -0.9851 0.2108
7 21 7 2.8321 2.1683
7 21 8 -0.8352 -1.6415
7 21 9 3.5471 0.5439
7 21 10 -1.5447 -0.6478
7 21 11 1.1578 -1.5171
7 21 12 1.0044 -3.0393
7 21 13 1.3214 0.5042
7 21 14 0.5430 0.4939
7 21 15 0.7250 1.4046
7 21 16 0.4772 -0.5611
7 22 7 -4.5479 3.2735
7 22 8 1.1439 -2.1155
7 22 9 -2.9318 -0.3064
7 22 10 1.9373 -1.8201
7 22 11 0.5787 2.5089
7 22 12 1.6214 0.0791
7 22 13 0.1657 -1.3680
7 22 14 -0.9767 0.3145
7 22 15 1.3290 0.5549
7 23 7 -2.0982 -4.0968
7 23 8 0.8244 4.6152
7 23 9 1.2918 -1.4796
7 23 10 -4.0568 0.5902
7 23 11 0.2171 0.9665
7 23 12 -0.7484 1.7958
7 23 13 0.6437 -1.5102
7 24 7 0.4410 -3.2936
7 24 8 1.5381 1.1253
7 24 9 -1.1205 -1.6719
7 24 10 1.4013 -2.0137
7 24 11 -0.7529 -0.9308
7 25 7 2.1265 -1.7753
7 25 8 -1.1184 -1.1506
7 25 9 0.5351 -0.6351
8 8 8 0.9470 -6.9032
8 9 8 1.1195 1.3872
8 9 9 -4.7625 -3.6105
8 10 8 -7.2323 -1.7387
8 10 9 1.9338 -1.7185
8 10 10 9.0671 0.5872
8 11 8 2.0022 0.0696
8 11 9 3.0600 3.9285
8 11 10 0.7274 2.7503
8 11 11 -3.4210 5.7785
8 12 8 4.3319 4.2548
8 12 9 0.4326 -0.3144
8 12 10 -8.4498 0.4276
8 12 11 -1.4423 -2.4727
8 12 12 2.9606 5.6224
8 13 8 1.3985 7.5644
8 13 9 -1.6143 -0.6893
8 13 10 3.7206 -0.0764
8 13 11 2.7858 2.3628
8 13 12 2.0876 -0.2760
8 13 13 -0.7750 0.0784
8 14 8 -5.0596 6.2015
8 14 9 -5.6816 1.5669
8 14 10 5.1487 3.5729
8 14 11 -2.0007 1.7866
8 14 12 -1.9368 3.2567
8 14 13 0.4662 -3.2046
8 14 14 0.5863 0.7488
8 15 8 -9.6663 -1.4241
8 15 9 -2.4049 1.4188
8 15 10 2.4843 -7.4630
8 15 11 -3.1832 4.7729
8 15 12 0.9631 -0.3251
8 15 13 1.5086 -0.6155
8 15 14 -1.2893 3.8295
8 15 15 0.9532 -2.6161
8 16 8 4.6390 -1.0820
8 16 9 2.5961 3.8806
8 16 10 -2.7575 0.7308
8 16 11 -5.6141 0.7782
8 16 12 6.4609 -3.5593
8 16 13 4.9621 -3.0819
8 16 14 -2.4855 -1.4340
8 16 15 2.0931 -0.6057
8 16 16 -0.1732 0.1674
8 17 8 -2.1968 3.6309
8 17 9 2.7133 -1.3312
8 17 10 -1.7387 1.9879
8 17 11 2.3522 0.2143
8 17 12 1.7838 0.4395
8 17 13 -1.5220 0.3555
8 17 14 -5.0454 1.3777
8 17 15 -1.2406 -1.1841
8 17 16 0.4298 0.4076
8 17 17 -2.0856 1.5042
8 18 8 -3.6707 -1.8042
8 18 9 -2.1002 -3.5480
8 18 10 1.0263 1.5222
8 18 11 -1.6194 -0.8084
8 18 12 -2.7710 -2.1650
8 18 13 2.8073 0.0099
8 18 14 3.3104 -1.7670
8 18 15 0.7084 1.6357
8 18 16 -2.4485 1.6901
8 18 17 -2.8926 -1.1784
8 18 18 -1.3816 0.4283
8 19 8 -1.2261 -2.3233
8 19 9 0.2448 -1.4978
8 19 10 2.9934 -0.5440
8 19 11 1.2064 -0.1624
8 19 12 -0.9490 1.8247
8 19 13 2.1417 1.7776
8 19 14 -3.4977 -1.9026
8 19 15 -0.0468 -0.3486
8 19 16 1.1450 -0.4659
8 19 17 -1.5789 1.9629
8 19 18 0.1370 -0.3913
8 20 8 5.3398 0.1607
8 20 9 0.3054 1.7327
8 20 10 -2.9668 2.7648
8 20 11 -0.5719 -0.5024
8 20 12 1.3900 0.0704
8 20 13 1.0803 1.6638
8 20 14 -2.3593 1.9085
8 20 15 -2.5880 -0.1217
8 20 16 1.1394 0.4800
8 20 17 0.9608 -2.8589
8 21 8 0.5928 -3.2798
8 21 9 1.6906 -2.6098
8 21 10 4.0098 -1.1861
8 21 11 -1.3511 0.6614
8 21 12 0.4453 1.1123
8 21 13 0.0787 -1.1772
8 21 14 0.1672 1.0621
8 21 15 -0.1409 -1.2052
8 22 8 -2.0703 5.6431
8 22 9 -0.5739 -0.4121
8 22 10 1.3282 1.8405
8 22 11 1.1365 -1.6197
8 22 12 0.2199 0.2762
8 22 13 -1.1604 0.1065
8 22 14 -0.3728 0.6058
8 23 8 1.5538 0.9225
8 23 9 0.1696 1.8494
8 23 10 -0.6015 -1.9732
8 23 11 -0.8901 3.8437
8 23 12 1.5228 0.8661
8 24 8 3.2008 -1.3026
8 24 9 0.6338 1.0403
8 24 10 -1.2342 -1.0026
8 25 8 -1.1635 0.9046
9 9 9 -6.2047 -3.7401
9 10 9 5.4861 -0.6893
9 10 10 0.6227 3.8233
9 11 9 -2.4884 0.2361
9 11 10 -3.3022 -0.8325
9 11 11 -3.1384 -2.7051
9 12 9 -6.5645 -1.2310
9 12 10 -4.2199 -3.2060
9 12 11 3.1058 0.1561
9 12 12 -2.2837 4.6984
9 13 9 -0.9387 -1.8766
9 13 10 4.8465 -5.5182
9 13 11 0.0634 5.5974
9 13 12 -0.6096 -2.6120
9 13 13 -0.5142 -3.2996
9 14 9 6.0914 -1.3276
9 14 10 1.3427 0.8455
9 14 11 -2.9848 0.4867
9 14 12 -3.1276 0.4438
9 14 13 1.1805 1.5246
9 14 14 -0.5496 3.5757
9 15 9 0.2129 4.3128
9 15 10 -4.1711 -0.8896
9 15 11 -5.2377 -1.7366
9 15 12 2.3773 -0.3157
9 15 13 1.9411 1.7445
9 15 14 -0.0029 2.0430
9 15 15 1.5319 -1.0943
9 16 9 0.3562 -7.2457
9 16 10 3.0173 -0.5828
9 16 11 3.1719 1.3565
9 16 12 0.0260 3.7296
9 16 13 0.8873 -0.0993
9 16 14 -6.5639 -0.2651
9 16 15 3.4736 2.4531
9 16 16 6.0677 -3.1640
9 17 9 0.1078 2.0300
9 17 10 1.6627 0.5140
9 17 11 -4.0550 4.3848
9 17 12 0.8545 -0.4286
9 17 13 1.3598 -2.5995
9 17 14 -0.2008 1.3829
9 17 15 -0.7615 1.3301
9 17 16 0.0194 0.2307
9 17 17 -4.6678 -1.8798
9 18 9 1.1457 -1.8088
9 18 10 2.5117 -0.2785
9 18 11 -0.7283 -2.2770
9 18 12 1.6645 0.5711
9 18 13 0.2091 1.3549
9 18 14 -2.4017 -0.4231
9 18 15 -1.7179 -1.3646
9 18 16 1.4405 -2.3371
9 18 17 1.6129 0.3334
9 18 18 0.7095 0.1465
9 19 9 -1.2175 1.6158
9 19 10 1.1519 1.2470
9 19 11 -1.9178 -0.4405
9 19 12 1.5686 -1.6942
9 19 13 -1.5708 0.5729
9 19 14 0.3840 0.3502
9 19 15 1.4470 -1.5629
9 19 16 0.1341 -0.2074
9 19 17 0.6023 -2.7521
9 20 9 1.0251 -3.2412
9 20 10 -2.2359 2.0710
9 20 11 -0.1090 1.4528
9 20 12 0.3467 1.3315
9 20 13 0.0176 -0.6922
9 20 14 0.5570 -2.3055
9 20 15 -1.2377 -0.8202
9 20 16 -0.9201 -0.1781
9 21 9 -4.7394 4.0582
9 21 10 0.0392 -4.2282
9 21 11 -0.9693 -1.2735
9 21 12 -0.2458 -2.1791
9 21 13 2.2077 -0.5339
9 21 14 -2.1132 -0.6276
9 21 15 -0.7940 0.0097
9 22 9 3.2053 -1.9566
9 22 10 -1.5110 0.2763
9 22 11 0.7149 0.9384
9 22 12 -3.2824 0.8886
9 22 13 2.5445 -1.0814
9 23 9 -4.1734 2.3629
9 23 10 0.0218 -0.7580
9 23 11 -0.4423 1.1684
9 23 12 1.3759 -1.5199
9 24 9 1.9535 -4.5093
9 24 10 -1.1456 0.5104
10 10 10 -4.0165 -5.4096
10 11 10 1.5347 -4.7208
10 11 11 2.0825 2.4839
10 12 10 3.9166 -0.6056
10 12 11 3.2695 2.2884
10 12 12 -3.4748 -3.7182
10 13 10 5.5060 -0.5552
10 13 11 -3.1167 -0.0918
10 13 12 -2.5099 -1.4854
10 13 13 1.0973 -2.6302
10 14 10 -4.9277 -0.0488
10 14 11 -0.3964 -2.5958
10 14 12 3.2923 -1.8331
10 14 13 4.3973 -0.3241
10 14 14 -8.2490 0.2163
10 15 10 3.7137 -0.6549
10 15 11 -0.8653 -0.0627
10 15 12 1.7480 2.8598
10 15 13 -2.4304 -2.6902
10 15 14 -3.5991 -3.5749
10 15 15 -0.6076 2.1931
10 16 10 2.2545 -2.4722
10 16 11 -0.3464 0.3972
10 16 12 -2.7059 0.0589
10 16 13 0.0128 0.1656
10 16 14 2.8476 -0.3615
10 16 15 2.9435 -0.2893
10 16 16 -1.0457 -1.9931
10 17 10 2.4045 -3.8609
10 17 11 -2.5105 1.6051
10 17 12 2.4169 -0.4729
10 17 13 -1.3598 -0.3322
10 17 14 -2.1428 1.7389
10 17 15 0.2548 -0.8061
10 17 16 -1.7040 0.1391
10 17 17 3.7519 -2.1559
10 18 10 -5.9015 0.7916
10 18 11 -1.6401 -1.3858
10 18 12 1.9200 -2.3297
10 18 13 2.1682 -1.7287
10 18 14 -3.0047 1.4021
10 18 15 2.5263 0.7622
10 18 16 3.1727 -1.4499
10 18 17 -0.5646 2.4466
10 18 18 -1.2989 -0.3725
10 19 10 -0.6912 -1.3497
10 19 11 0.6163 0.6726
10 19 12 -0.0166 1.2187
10 19 13 3.3326 -1.1458
10 19 14 -1.0146 1.2094
10 19 15 0.1509 0.3383
10 19 16 2.3993 1.5695
10 19 17 0.8295 -1.3910
10 20 10 3.0046 0.9183
10 20 11 1.3270 -2.1175
10 20 12 -1.9019 -0.7786
10 20 13 -0.0624 -0.4085
10 20 14 1.7330 0.2706
10 20 15 1.4201 2.2586
10 20 16 1.9886 -0.6574
10 21 10 1.5377 -0.2390
10 21 11 -1.1757 0.6639
10 21 12 -0.4215 0.3437
10 21 13 1.5483 -0.8093
10 21 14 1.2401 -1.8863
10 22 10 -0.0683 -0.0381
10 22 11 1.0522 -0.5611
10 22 12 3.8396 -1.3655
10 22 13 -0.4503 0.5539
10 23 10 2.5533 0.4249
10 23 11 -1.6989 1.4734
11 11 11 4.2200 2.5810
11 12 11 -4.0873 2.6104
11 12 12 -5.1865 2.8348
11 13 11 0.8200 -8.0002
11 13 12 3.1078 1.4176
11 13 13 1.7895 2.4446
11 14 11 0.5700 6.2759
11 14 12 0.3787 -1.8729
11 14 13 -2.4108 0.4932
11 14 14 -1.3458 -3.6232
11 15 11 0.7457 2.0408
11 15 12 0.6683 -0.2512
11 15 13 1.6447 -0.7270
11 15 14 -0.2784 0.9070
11 15 15 -0.6091 -1.3772
11 16 11 -0.6192 0.5798
11 16 12 -0.4891 -1.5906
11 16 13 1.5517 -2.1777
11 16 14 2.6367 2.3706
11 16 15 -2.7293 -0.3232
11 16 16 -0.7843 3.4555
11 17 11 -2.3960 -5.3340
11 17 12 -0.0662 2.3708
11 17 13 1.0338 -1.4411
11 17 14 -2.0912 -0.3815
11 17 15 2.1722 0.7132
11 17 16 -0.6750 -0.9775
11 17 17 -3.2864 1.6185
11 18 11 -1.6911 2.6898
11 18 12 2.7863 1.9101
11 18 13 -1.7231 -1.0684
11 18 14 -2.1423 -3.2397
11 18 15 -2.2671 4.3518
11 18 16 0.8043 -0.7339
11 18 17 -2.6570 2.4465
11 19 11 -1.3615 2.0773
11 19 12 0.3096 0.2951
11 19 13 -0.3899 0.6958
11 19 14 -1.3252 2.6052
11 19 15 0.9461 1.5528
11 19 16 -0.5218 -0.0328
11 20 11 -3.8352 3.2954
11 20 12 -0.3247 -0.0320
11 20 13 1.4894 1.1976
11 20 14 -1.2966 1.7960
11 20 15 -1.5357 -0.4749
11 21 11 2.3066 -0.8252
11 21 12 -3.5581 0.7983
11 21 13 -2.1931 -0.2488
11 21 14 -2.8783 2.6645
11 22 11 -1.4652 3.3101
11 22 12 -0.2409 0.7817
12 12 12 9.9449 -3.8318
12 13 12 1.7910 4.0700
12 13 13 -1.1588 -3.6898
12 14 12 -3.7441 3.0296
12 14 13 -2.4749 0.3776
12 14 14 6.1299 2.4826
12 15 12 -4.6993 2.6034
12 15 13 2.3357 0.0211
12 15 14 1.3129 1.2961
12 15 15 1.8573 3.5855
12 16 12 6.4202 -0.4650
12 16 13 1.3567 4.7750
12 16 14 -1.9937 -0.8034
12 16 15 -1.7504 1.4283
12 16 16 3.6960 -3.5049
12 17 12 -2.2401 0.1408
12 17 13 0.9631 -0.9906
12 17 14 -2.3859 -3.1421
12 17 15 1.5816 1.1499
12 17 16 1.3894 0.2259
12 17 17 0.1032 -1.8076
12 18 12 -1.4753 1.0922
12 18 13 -2.8030 -1.3183
12 18 14 0.7853 1.9517
12 18 15 -0.3278 -2.9265
12 18 16 -0.9497 0.8495
12 18 17 -0.8759 -2.9877
12 19 12 3.2006 2.3267
12 19 13 2.3129 -2.9694
12 19 14 0.0233 1.5232
12 19 15 -1.7529 -1.7843
12 20 12 1.4157 -2.0816
12 20 13 0.4573 -1.3795
12 20 14 -2.0478 -0.6462
12 21 12 0.2704 -1.4790
12 21 13 1.0049 -0.2701
13 13 13 4.2993 -4.6403
13 14 13 -1.9314 -1.5480
13 14 14 0.0592 -4.8921
13 15 13 0.1814 3.2336
13 15 14 -1.0423 0.3561
13 15 15 -1.2802 -0.7410
13 16 13 -2.4023 -5.0298
13 16 14 2.0268 -1.8917
13 16 15 1.0524 -0.1857
13 16 16 0.2426 2.8301
13 17 13 -2.1289 0.3973
13 17 14 0.5732 0.4970
13 17 15 -1.1250 -2.4365
13 17 16 2.1754 -3.1806
13 17 17 2.9909 0.2633
13 18 13 3.2748 0.6068
13 18 14 0.7074 1.9562
13 18 15 1.1033 1.2473
13 18 16 -1.4265 0.1036
13 19 13 2.2455 2.0285
13 19 14 -0.9154 -1.0810
13 19 15 1.9641 2.4680
13 20 13 3.0957 -3.6329
14 14 14 -4.7020 3.1551
14 15 14 -1.4368 -0.9337
14 15 15 1.7797 3.1914
14 16 14 -1.2554 -2.1930
14 16 15 1.0296 1.4622
14 16 16 -3.2881 -0.2925
14 17 14 3.0165 -2.8517
14 17 15 -2.2555 0.3110
14 17 16 -0.5647 0.5149
14 18 14 -3.6671 4.8731
14 18 15 -2.2782 -0.7214
14 19 14 2.0906 0.6551
15 15 15 -0.9944 6.9266
15 16 15 1.0201 -1.6968
15 16 16 0.9535 -0.7320
15 17 15 -1.6806 -1.2267
0 0 0 0.0 0.0
;
_shelx_fab_checksum                41347
# end Validation Reply Form
_olex2_submission_special_instructions  'No special instructions were received'
_oxdiff_exptl_absorpt_empirical_details
;
Empirical correction (ABSPACK) includes:
- Absorption correction using spherical harmonics
- Frame scaling
;
_oxdiff_exptl_absorpt_empirical_full_max  2.130
_oxdiff_exptl_absorpt_empirical_full_min  0.162
loop_
  _twin_individual_id
  _twin_individual_mass_fraction_refined
 1 0.7(3)
 2 0.3(3)

# start Validation Reply Form
_vrf_PLAT084_wwlnjcubic_auto
;
PROBLEM: High wR2 Value (i.e. > 0.25) ...................       0.52 Report
RESPONSE: There are serious disordered structures in the
 crystals at high temperature.
;
